# Supplementary material for: QM/MM Molecular Dynamics Study of the Galactopyranose → Galactofuranose Reaction Catalysed by Trypanosoma cruzi UDP-Galactopyranose Mutase
Source: PLoS One. 2014 Oct 9;9(10):e109559. doi: 10.1371/journal.pone.0109559 (PMC4192007; doi:10.1371/journal.pone.0109559)
Supplement: Text S1 — PDB file for UDP-Gal p bound to UGM (Michaelis complex). This species is labelled as a in Fig. 2. (PDB) [file pone.0109559.s008.pdb]

REMARK   Accelrys ViewerPro PDB file
REMARK   Created:  Mon Jun 02 12:29:35 Argentina Standard Time 2014
ATOM      1  N   LEU     1      31.041  35.658  84.888  0.00  0.00              
ATOM      2  H1  LEU     1      31.238  36.636  84.728  0.00  0.00              
ATOM      3  H2  LEU     1      31.887  35.107  84.931  0.00  0.00              
ATOM      4  H3  LEU     1      30.553  35.619  85.771  0.00  0.00              
ATOM      5  CA  LEU     1      30.111  35.150  83.863  0.00  0.00              
ATOM      6  HA  LEU     1      29.733  34.156  84.103  0.00  0.00              
ATOM      7  CB  LEU     1      28.830  36.082  83.820  0.00  0.00              
ATOM      8  HB2 LEU     1      28.275  35.973  84.752  0.00  0.00              
ATOM      9  HB3 LEU     1      29.197  37.108  83.790  0.00  0.00              
ATOM     10  CG  LEU     1      27.814  35.718  82.819  0.00  0.00              
ATOM     11  HG  LEU     1      28.233  35.621  81.817  0.00  0.00              
ATOM     12  CD1 LEU     1      27.247  34.329  83.081  0.00  0.00              
ATOM     13 1HD1 LEU     1      26.739  34.164  84.031  0.00  0.00               
ATOM     14 2HD1 LEU     1      26.433  34.219  82.363  0.00  0.00               
ATOM     15 3HD1 LEU     1      27.972  33.552  82.840  0.00  0.00               
ATOM     16  CD2 LEU     1      26.777  36.802  82.902  0.00  0.00              
ATOM     17 1HD2 LEU     1      26.166  36.816  81.999  0.00  0.00               
ATOM     18 2HD2 LEU     1      26.256  36.827  83.859  0.00  0.00               
ATOM     19 3HD2 LEU     1      27.213  37.790  82.755  0.00  0.00               
ATOM     20  C   LEU     1      30.778  34.972  82.518  0.00  0.00              
ATOM     21  O   LEU     1      31.103  35.899  81.753  0.00  0.00              
ATOM     22  N   LEU     2      30.949  33.706  82.087  0.00  0.00              
ATOM     23  H   LEU     2      30.564  32.955  82.642  0.00  0.00              
ATOM     24  CA  LEU     2      31.971  33.313  81.085  0.00  0.00              
ATOM     25  HA  LEU     2      32.924  33.820  81.231  0.00  0.00              
ATOM     26  CB  LEU     2      32.351  31.846  81.346  0.00  0.00              
ATOM     27  HB2 LEU     2      32.927  31.718  82.263  0.00  0.00              
ATOM     28  HB3 LEU     2      31.410  31.296  81.357  0.00  0.00              
ATOM     29  CG  LEU     2      33.209  31.240  80.206  0.00  0.00              
ATOM     30  HG  LEU     2      32.839  31.348  79.186  0.00  0.00              
ATOM     31  CD1 LEU     2      34.637  31.822  80.306  0.00  0.00              
ATOM     32 1HD1 LEU     2      34.688  32.895  80.122  0.00  0.00               
ATOM     33 2HD1 LEU     2      35.028  31.706  81.317  0.00  0.00               
ATOM     34 3HD1 LEU     2      35.236  31.427  79.485  0.00  0.00               
ATOM     35  CD2 LEU     2      33.315  29.755  80.584  0.00  0.00              
ATOM     36 1HD2 LEU     2      33.866  29.194  79.829  0.00  0.00               
ATOM     37 2HD2 LEU     2      33.684  29.543  81.588  0.00  0.00               
ATOM     38 3HD2 LEU     2      32.324  29.305  80.643  0.00  0.00               
ATOM     39  C   LEU     2      31.410  33.466  79.640  0.00  0.00              
ATOM     40  O   LEU     2      30.420  32.858  79.361  0.00  0.00              
ATOM     41  N   THR     3      31.994  34.303  78.861  0.00  0.00              
ATOM     42  H   THR     3      32.940  34.573  79.092  0.00  0.00              
ATOM     43  CA  THR     3      31.476  34.341  77.450  0.00  0.00              
ATOM     44  HA  THR     3      30.423  34.074  77.357  0.00  0.00              
ATOM     45  CB  THR     3      31.612  35.754  76.812  0.00  0.00              
ATOM     46  HB  THR     3      30.951  35.891  75.956  0.00  0.00              
ATOM     47  CG2 THR     3      31.188  36.901  77.758  0.00  0.00              
ATOM     48 1HG2 THR     3      30.896  37.799  77.214  0.00  0.00               
ATOM     49 2HG2 THR     3      30.326  36.533  78.315  0.00  0.00               
ATOM     50 3HG2 THR     3      32.021  37.074  78.440  0.00  0.00               
ATOM     51  OG1 THR     3      32.832  36.088  76.176  0.00  0.00              
ATOM     52  HG1 THR     3      33.032  35.475  75.464  0.00  0.00              
ATOM     53  C   THR     3      32.246  33.370  76.526  0.00  0.00              
ATOM     54  O   THR     3      33.446  33.057  76.796  0.00  0.00              
ATOM     55  N   PRO     4      31.759  32.906  75.388  0.00  0.00              
ATOM     56  CD  PRO     4      30.436  33.056  74.905  0.00  0.00              
ATOM     57  HD2 PRO     4      30.027  34.045  75.116  0.00  0.00              
ATOM     58  HD3 PRO     4      29.901  32.267  75.433  0.00  0.00              
ATOM     59  CG  PRO     4      30.382  32.710  73.394  0.00  0.00              
ATOM     60  HG2 PRO     4      30.597  33.667  72.917  0.00  0.00              
ATOM     61  HG3 PRO     4      29.445  32.306  73.010  0.00  0.00              
ATOM     62  CB  PRO     4      31.571  31.833  73.203  0.00  0.00              
ATOM     63  HB2 PRO     4      31.984  32.065  72.222  0.00  0.00              
ATOM     64  HB3 PRO     4      31.233  30.797  73.193  0.00  0.00              
ATOM     65  CA  PRO     4      32.496  32.096  74.398  0.00  0.00              
ATOM     66  HA  PRO     4      32.641  31.088  74.789  0.00  0.00              
ATOM     67  C   PRO     4      33.808  32.837  74.026  0.00  0.00              
ATOM     68  O   PRO     4      33.886  34.036  74.024  0.00  0.00              
ATOM     69  N   LYS     5      34.766  32.051  73.493  0.00  0.00              
ATOM     70  H   LYS     5      34.577  31.091  73.243  0.00  0.00              
ATOM     71  CA  LYS     5      36.020  32.537  72.859  0.00  0.00              
ATOM     72  HA  LYS     5      36.307  33.478  73.328  0.00  0.00              
ATOM     73  CB  LYS     5      37.241  31.539  73.084  0.00  0.00              
ATOM     74  HB2 LYS     5      37.441  31.385  74.144  0.00  0.00              
ATOM     75  HB3 LYS     5      37.097  30.558  72.630  0.00  0.00              
ATOM     76  CG  LYS     5      38.501  32.135  72.410  0.00  0.00              
ATOM     77  HG2 LYS     5      38.483  32.096  71.321  0.00  0.00              
ATOM     78  HG3 LYS     5      38.493  33.191  72.678  0.00  0.00              
ATOM     79  CD  LYS     5      39.754  31.460  72.900  0.00  0.00              
ATOM     80  HD2 LYS     5      39.812  31.720  73.957  0.00  0.00              
ATOM     81  HD3 LYS     5      39.750  30.377  72.770  0.00  0.00              
ATOM     82  CE  LYS     5      40.931  32.155  72.243  0.00  0.00              
ATOM     83  HE2 LYS     5      40.836  31.929  71.181  0.00  0.00              
ATOM     84  HE3 LYS     5      40.817  33.219  72.449  0.00  0.00              
ATOM     85  NZ  LYS     5      42.238  31.604  72.634  0.00  0.00              
ATOM     86  HZ1 LYS     5      42.356  30.612  72.482  0.00  0.00              
ATOM     87  HZ2 LYS     5      42.988  32.043  72.119  0.00  0.00              
ATOM     88  HZ3 LYS     5      42.354  31.770  73.623  0.00  0.00              
ATOM     89  C   LYS     5      35.763  32.858  71.392  0.00  0.00              
ATOM     90  O   LYS     5      35.337  32.061  70.575  0.00  0.00              
ATOM     91  N   ILE     6      36.339  33.985  70.997  0.00  0.00              
ATOM     92  H   ILE     6      36.790  34.594  71.664  0.00  0.00              
ATOM     93  CA  ILE     6      36.432  34.357  69.539  0.00  0.00              
ATOM     94  HA  ILE     6      35.913  33.593  68.959  0.00  0.00              
ATOM     95  CB  ILE     6      35.769  35.737  69.354  0.00  0.00              
ATOM     96  HB  ILE     6      36.358  36.552  69.775  0.00  0.00              
ATOM     97  CG2 ILE     6      35.486  36.000  67.857  0.00  0.00              
ATOM     98 1HG2 ILE     6      34.847  36.847  67.607  0.00  0.00               
ATOM     99 2HG2 ILE     6      36.479  36.161  67.437  0.00  0.00               
ATOM    100 3HG2 ILE     6      35.119  35.131  67.313  0.00  0.00               
ATOM    101  CG1 ILE     6      34.407  35.751  70.069  0.00  0.00              
ATOM    102 2HG1 ILE     6      33.890  34.844  69.756  0.00  0.00               
ATOM    103 3HG1 ILE     6      34.648  35.605  71.122  0.00  0.00               
ATOM    104  CD1 ILE     6      33.481  37.009  70.040  0.00  0.00              
ATOM    105 1HD1 ILE     6      33.905  37.820  70.632  0.00  0.00               
ATOM    106 2HD1 ILE     6      33.321  37.353  69.018  0.00  0.00               
ATOM    107 3HD1 ILE     6      32.503  36.611  70.311  0.00  0.00               
ATOM    108  C   ILE     6      37.918  34.439  69.177  0.00  0.00              
ATOM    109  O   ILE     6      38.752  34.835  70.004  0.00  0.00              
ATOM    110  N   VAL     7      38.120  34.215  67.948  0.00  0.00              
ATOM    111  H   VAL     7      37.396  33.841  67.351  0.00  0.00              
ATOM    112  CA  VAL     7      39.338  34.807  67.356  0.00  0.00              
ATOM    113  HA  VAL     7      39.863  35.493  68.021  0.00  0.00              
ATOM    114  CB  VAL     7      40.372  33.727  67.139  0.00  0.00              
ATOM    115  HB  VAL     7      39.968  32.892  66.565  0.00  0.00              
ATOM    116  CG1 VAL     7      41.650  34.144  66.418  0.00  0.00              
ATOM    117 1HG1 VAL     7      42.107  34.895  67.063  0.00  0.00               
ATOM    118 2HG1 VAL     7      42.314  33.288  66.300  0.00  0.00               
ATOM    119 3HG1 VAL     7      41.410  34.546  65.434  0.00  0.00               
ATOM    120  CG2 VAL     7      40.890  33.106  68.458  0.00  0.00              
ATOM    121 1HG2 VAL     7      41.498  32.219  68.283  0.00  0.00               
ATOM    122 2HG2 VAL     7      41.391  33.730  69.198  0.00  0.00               
ATOM    123 3HG2 VAL     7      39.986  32.675  68.887  0.00  0.00               
ATOM    124  C   VAL     7      39.016  35.498  66.066  0.00  0.00              
ATOM    125  O   VAL     7      37.999  35.134  65.428  0.00  0.00              
ATOM    126  N   ILE     8      39.758  36.484  65.667  0.00  0.00              
ATOM    127  H   ILE     8      40.464  36.913  66.248  0.00  0.00              
ATOM    128  CA  ILE     8      39.714  37.017  64.368  0.00  0.00              
ATOM    129  HA  ILE     8      38.988  36.501  63.740  0.00  0.00              
ATOM    130  CB  ILE     8      39.304  38.558  64.378  0.00  0.00              
ATOM    131  HB  ILE     8      40.091  39.075  64.925  0.00  0.00              
ATOM    132  CG2 ILE     8      39.372  39.006  62.968  0.00  0.00              
ATOM    133 1HG2 ILE     8      39.104  38.203  62.281  0.00  0.00               
ATOM    134 2HG2 ILE     8      38.617  39.758  62.736  0.00  0.00               
ATOM    135 3HG2 ILE     8      40.358  39.386  62.703  0.00  0.00               
ATOM    136  CG1 ILE     8      37.968  38.805  65.063  0.00  0.00              
ATOM    137 2HG1 ILE     8      37.296  39.404  64.448  0.00  0.00               
ATOM    138 3HG1 ILE     8      37.460  37.869  65.294  0.00  0.00               
ATOM    139  CD1 ILE     8      38.076  39.451  66.459  0.00  0.00              
ATOM    140 1HD1 ILE     8      37.061  39.574  66.838  0.00  0.00               
ATOM    141 2HD1 ILE     8      38.821  38.978  67.098  0.00  0.00               
ATOM    142 3HD1 ILE     8      38.412  40.485  66.387  0.00  0.00               
ATOM    143  C   ILE     8      41.098  36.700  63.628  0.00  0.00              
ATOM    144  O   ILE     8      42.115  37.116  64.160  0.00  0.00              
ATOM    145  N   ILE     9      41.127  36.196  62.438  0.00  0.00              
ATOM    146  H   ILE     9      40.249  35.887  62.046  0.00  0.00              
ATOM    147  CA  ILE     9      42.358  36.171  61.575  0.00  0.00              
ATOM    148  HA  ILE     9      43.200  36.295  62.255  0.00  0.00              
ATOM    149  CB  ILE     9      42.533  34.894  60.750  0.00  0.00              
ATOM    150  HB  ILE     9      41.944  34.961  59.836  0.00  0.00              
ATOM    151  CG2 ILE     9      43.985  34.776  60.244  0.00  0.00              
ATOM    152 1HG2 ILE     9      44.679  34.732  61.083  0.00  0.00               
ATOM    153 2HG2 ILE     9      44.121  33.848  59.688  0.00  0.00               
ATOM    154 3HG2 ILE     9      44.196  35.644  59.619  0.00  0.00               
ATOM    155  CG1 ILE     9      42.023  33.675  61.495  0.00  0.00              
ATOM    156 2HG1 ILE     9      40.942  33.807  61.531  0.00  0.00               
ATOM    157 3HG1 ILE     9      42.162  32.797  60.863  0.00  0.00               
ATOM    158  CD1 ILE     9      42.705  33.269  62.837  0.00  0.00              
ATOM    159 1HD1 ILE     9      43.685  32.832  62.649  0.00  0.00               
ATOM    160 2HD1 ILE     9      42.873  34.132  63.481  0.00  0.00               
ATOM    161 3HD1 ILE     9      42.130  32.618  63.495  0.00  0.00               
ATOM    162  C   ILE     9      42.418  37.436  60.672  0.00  0.00              
ATOM    163  O   ILE     9      41.504  37.667  59.869  0.00  0.00              
ATOM    164  N   GLY    10      43.587  38.102  60.632  0.00  0.00              
ATOM    165  H   GLY    10      44.337  37.724  61.193  0.00  0.00              
ATOM    166  CA  GLY    10      43.947  39.402  59.913  0.00  0.00              
ATOM    167  HA2 GLY    10      45.031  39.371  59.800  0.00  0.00              
ATOM    168  HA3 GLY    10      43.485  39.357  58.927  0.00  0.00              
ATOM    169  C   GLY    10      43.491  40.741  60.553  0.00  0.00              
ATOM    170  O   GLY    10      42.478  40.774  61.292  0.00  0.00              
ATOM    171  N   ALA    11      44.253  41.856  60.306  0.00  0.00              
ATOM    172  H   ALA    11      45.084  41.766  59.739  0.00  0.00              
ATOM    173  CA  ALA    11      44.105  43.200  60.863  0.00  0.00              
ATOM    174  HA  ALA    11      43.103  43.156  61.291  0.00  0.00              
ATOM    175  CB  ALA    11      45.159  43.570  62.005  0.00  0.00              
ATOM    176  HB1 ALA    11      46.047  43.916  61.476  0.00  0.00              
ATOM    177  HB2 ALA    11      44.816  44.371  62.660  0.00  0.00              
ATOM    178  HB3 ALA    11      45.314  42.727  62.678  0.00  0.00              
ATOM    179  C   ALA    11      44.035  44.284  59.757  0.00  0.00              
ATOM    180  O   ALA    11      44.514  45.426  59.886  0.00  0.00              
ATOM    181  N   GLY    12      43.459  43.932  58.627  0.00  0.00              
ATOM    182  H   GLY    12      42.961  43.054  58.597  0.00  0.00              
ATOM    183  CA  GLY    12      42.868  44.888  57.588  0.00  0.00              
ATOM    184  HA2 GLY    12      43.547  45.648  57.202  0.00  0.00              
ATOM    185  HA3 GLY    12      42.568  44.274  56.738  0.00  0.00              
ATOM    186  C   GLY    12      41.533  45.518  58.128  0.00  0.00              
ATOM    187  O   GLY    12      41.122  45.257  59.268  0.00  0.00              
ATOM    188  N   PRO    13      40.943  46.428  57.353  0.00  0.00              
ATOM    189  CD  PRO    13      41.467  46.986  56.152  0.00  0.00              
ATOM    190  HD2 PRO    13      41.627  46.181  55.436  0.00  0.00              
ATOM    191  HD3 PRO    13      42.446  47.445  56.288  0.00  0.00              
ATOM    192  CG  PRO    13      40.459  48.036  55.700  0.00  0.00              
ATOM    193  HG2 PRO    13      40.266  47.970  54.629  0.00  0.00              
ATOM    194  HG3 PRO    13      40.692  49.031  56.076  0.00  0.00              
ATOM    195  CB  PRO    13      39.181  47.499  56.343  0.00  0.00              
ATOM    196  HB2 PRO    13      38.791  46.676  55.744  0.00  0.00              
ATOM    197  HB3 PRO    13      38.402  48.238  56.535  0.00  0.00              
ATOM    198  CA  PRO    13      39.606  46.967  57.649  0.00  0.00              
ATOM    199  HA  PRO    13      39.708  47.741  58.410  0.00  0.00              
ATOM    200  C   PRO    13      38.686  45.967  58.280  0.00  0.00              
ATOM    201  O   PRO    13      37.941  46.399  59.134  0.00  0.00              
ATOM    202  N   THR    14      38.614  44.702  57.851  0.00  0.00              
ATOM    203  H   THR    14      39.250  44.458  57.105  0.00  0.00              
ATOM    204  CA  THR    14      37.551  43.822  58.260  0.00  0.00              
ATOM    205  HA  THR    14      36.645  44.416  58.142  0.00  0.00              
ATOM    206  CB  THR    14      37.498  42.786  57.192  0.00  0.00              
ATOM    207  HB  THR    14      38.388  42.162  57.109  0.00  0.00              
ATOM    208  CG2 THR    14      36.343  41.804  57.507  0.00  0.00              
ATOM    209 1HG2 THR    14      36.573  41.223  58.400  0.00  0.00               
ATOM    210 2HG2 THR    14      35.499  42.427  57.801  0.00  0.00               
ATOM    211 3HG2 THR    14      36.097  41.146  56.673  0.00  0.00               
ATOM    212  OG1 THR    14      37.243  43.215  55.883  0.00  0.00              
ATOM    213  HG1 THR    14      38.130  43.418  55.577  0.00  0.00              
ATOM    214  C   THR    14      37.697  43.236  59.730  0.00  0.00              
ATOM    215  O   THR    14      36.709  43.305  60.460  0.00  0.00              
ATOM    216  N   GLY    15      38.894  42.709  60.067  0.00  0.00              
ATOM    217  H   GLY    15      39.697  42.806  59.462  0.00  0.00              
ATOM    218  CA  GLY    15      39.046  42.210  61.380  0.00  0.00              
ATOM    219  HA2 GLY    15      38.191  41.594  61.658  0.00  0.00              
ATOM    220  HA3 GLY    15      39.965  41.634  61.488  0.00  0.00              
ATOM    221  C   GLY    15      39.156  43.358  62.371  0.00  0.00              
ATOM    222  O   GLY    15      38.537  43.240  63.432  0.00  0.00              
ATOM    223  N   LEU    16      39.844  44.453  62.023  0.00  0.00              
ATOM    224  H   LEU    16      40.223  44.481  61.087  0.00  0.00              
ATOM    225  CA  LEU    16      39.684  45.667  62.822  0.00  0.00              
ATOM    226  HA  LEU    16      40.101  45.567  63.825  0.00  0.00              
ATOM    227  CB  LEU    16      40.410  46.843  62.137  0.00  0.00              
ATOM    228  HB2 LEU    16      40.018  46.880  61.121  0.00  0.00              
ATOM    229  HB3 LEU    16      40.358  47.712  62.793  0.00  0.00              
ATOM    230  CG  LEU    16      41.931  46.701  62.076  0.00  0.00              
ATOM    231  HG  LEU    16      42.178  45.727  61.654  0.00  0.00              
ATOM    232  CD1 LEU    16      42.511  47.771  61.150  0.00  0.00              
ATOM    233 1HD1 LEU    16      42.366  48.764  61.575  0.00  0.00               
ATOM    234 2HD1 LEU    16      43.542  47.512  60.909  0.00  0.00               
ATOM    235 3HD1 LEU    16      41.923  47.775  60.232  0.00  0.00               
ATOM    236  CD2 LEU    16      42.662  46.729  63.384  0.00  0.00              
ATOM    237 1HD2 LEU    16      43.716  46.910  63.171  0.00  0.00               
ATOM    238 2HD2 LEU    16      42.303  47.506  64.058  0.00  0.00               
ATOM    239 3HD2 LEU    16      42.544  45.770  63.889  0.00  0.00               
ATOM    240  C   LEU    16      38.240  46.116  63.133  0.00  0.00              
ATOM    241  O   LEU    16      37.894  46.252  64.303  0.00  0.00              
ATOM    242  N   GLY    17      37.372  46.105  62.152  0.00  0.00              
ATOM    243  H   GLY    17      37.734  46.022  61.213  0.00  0.00              
ATOM    244  CA  GLY    17      35.923  46.373  62.274  0.00  0.00              
ATOM    245  HA2 GLY    17      35.666  47.370  62.631  0.00  0.00              
ATOM    246  HA3 GLY    17      35.451  46.243  61.300  0.00  0.00              
ATOM    247  C   GLY    17      35.232  45.439  63.239  0.00  0.00              
ATOM    248  O   GLY    17      34.347  45.837  64.023  0.00  0.00              
ATOM    249  N   ALA    18      35.685  44.159  63.313  0.00  0.00              
ATOM    250  H   ALA    18      36.361  43.879  62.617  0.00  0.00              
ATOM    251  CA  ALA    18      35.000  43.178  64.197  0.00  0.00              
ATOM    252  HA  ALA    18      33.939  43.408  64.292  0.00  0.00              
ATOM    253  CB  ALA    18      35.380  41.848  63.658  0.00  0.00              
ATOM    254  HB1 ALA    18      35.177  40.987  64.294  0.00  0.00              
ATOM    255  HB2 ALA    18      34.754  41.669  62.784  0.00  0.00              
ATOM    256  HB3 ALA    18      36.405  41.720  63.309  0.00  0.00              
ATOM    257  C   ALA    18      35.552  43.396  65.643  0.00  0.00              
ATOM    258  O   ALA    18      34.752  43.399  66.600  0.00  0.00              
ATOM    259  N   ALA    19      36.836  43.735  65.758  0.00  0.00              
ATOM    260  H   ALA    19      37.390  43.799  64.916  0.00  0.00              
ATOM    261  CA  ALA    19      37.451  44.088  67.049  0.00  0.00              
ATOM    262  HA  ALA    19      37.283  43.262  67.742  0.00  0.00              
ATOM    263  CB  ALA    19      38.974  44.122  66.907  0.00  0.00              
ATOM    264  HB1 ALA    19      39.227  44.922  66.212  0.00  0.00              
ATOM    265  HB2 ALA    19      39.446  44.457  67.831  0.00  0.00              
ATOM    266  HB3 ALA    19      39.308  43.145  66.558  0.00  0.00              
ATOM    267  C   ALA    19      36.867  45.394  67.675  0.00  0.00              
ATOM    268  O   ALA    19      36.512  45.413  68.865  0.00  0.00              
ATOM    269  N   VAL    20      36.672  46.460  66.857  0.00  0.00              
ATOM    270  H   VAL    20      37.146  46.539  65.969  0.00  0.00              
ATOM    271  CA  VAL    20      35.793  47.603  67.140  0.00  0.00              
ATOM    272  HA  VAL    20      36.103  48.179  68.012  0.00  0.00              
ATOM    273  CB  VAL    20      35.755  48.662  66.024  0.00  0.00              
ATOM    274  HB  VAL    20      35.679  48.210  65.035  0.00  0.00              
ATOM    275  CG1 VAL    20      34.745  49.808  66.177  0.00  0.00              
ATOM    276 1HG1 VAL    20      33.736  49.458  66.394  0.00  0.00               
ATOM    277 2HG1 VAL    20      35.067  50.518  66.939  0.00  0.00               
ATOM    278 3HG1 VAL    20      34.866  50.399  65.269  0.00  0.00               
ATOM    279  CG2 VAL    20      37.137  49.379  66.155  0.00  0.00              
ATOM    280 1HG2 VAL    20      37.227  50.020  67.032  0.00  0.00               
ATOM    281 2HG2 VAL    20      37.896  48.598  66.199  0.00  0.00               
ATOM    282 3HG2 VAL    20      37.290  49.840  65.180  0.00  0.00               
ATOM    283  C   VAL    20      34.395  47.256  67.599  0.00  0.00              
ATOM    284  O   VAL    20      34.023  47.749  68.638  0.00  0.00              
ATOM    285  N   ARG    21      33.605  46.448  66.939  0.00  0.00              
ATOM    286  H   ARG    21      33.973  46.055  66.085  0.00  0.00              
ATOM    287  CA  ARG    21      32.227  46.196  67.357  0.00  0.00              
ATOM    288  HA  ARG    21      31.734  47.139  67.593  0.00  0.00              
ATOM    289  CB  ARG    21      31.585  45.221  66.316  0.00  0.00              
ATOM    290  HB2 ARG    21      31.713  45.676  65.334  0.00  0.00              
ATOM    291  HB3 ARG    21      32.146  44.286  66.327  0.00  0.00              
ATOM    292  CG  ARG    21      30.043  45.044  66.586  0.00  0.00              
ATOM    293  HG2 ARG    21      29.597  44.501  65.752  0.00  0.00              
ATOM    294  HG3 ARG    21      30.012  44.315  67.395  0.00  0.00              
ATOM    295  CD  ARG    21      29.261  46.217  67.015  0.00  0.00              
ATOM    296  HD2 ARG    21      29.740  46.640  67.898  0.00  0.00              
ATOM    297  HD3 ARG    21      29.071  46.987  66.267  0.00  0.00              
ATOM    298  NE  ARG    21      27.828  45.819  67.231  0.00  0.00              
ATOM    299  HE  ARG    21      27.566  44.911  66.875  0.00  0.00              
ATOM    300  CZ  ARG    21      26.933  46.352  68.055  0.00  0.00              
ATOM    301  NH1 ARG    21      27.132  47.519  68.575  0.00  0.00              
ATOM    302 1HH1 ARG    21      27.844  48.107  68.164  0.00  0.00               
ATOM    303 2HH1 ARG    21      26.508  47.970  69.228  0.00  0.00               
ATOM    304  NH2 ARG    21      25.816  45.782  68.420  0.00  0.00              
ATOM    305 1HH2 ARG    21      25.596  44.988  67.835  0.00  0.00               
ATOM    306 2HH2 ARG    21      25.310  46.087  69.239  0.00  0.00               
ATOM    307  C   ARG    21      32.188  45.518  68.755  0.00  0.00              
ATOM    308  O   ARG    21      31.588  46.113  69.678  0.00  0.00              
ATOM    309  N   LEU    22      33.033  44.532  68.976  0.00  0.00              
ATOM    310  H   LEU    22      33.411  44.222  68.092  0.00  0.00              
ATOM    311  CA  LEU    22      33.441  43.882  70.227  0.00  0.00              
ATOM    312  HA  LEU    22      32.533  43.425  70.621  0.00  0.00              
ATOM    313  CB  LEU    22      34.393  42.727  70.017  0.00  0.00              
ATOM    314  HB2 LEU    22      35.203  43.107  69.395  0.00  0.00              
ATOM    315  HB3 LEU    22      34.713  42.349  70.988  0.00  0.00              
ATOM    316  CG  LEU    22      34.050  41.409  69.206  0.00  0.00              
ATOM    317  HG  LEU    22      33.825  41.622  68.161  0.00  0.00              
ATOM    318  CD1 LEU    22      35.136  40.311  69.247  0.00  0.00              
ATOM    319 1HD1 LEU    22      36.094  40.755  68.977  0.00  0.00               
ATOM    320 2HD1 LEU    22      35.049  40.004  70.289  0.00  0.00               
ATOM    321 3HD1 LEU    22      35.003  39.485  68.548  0.00  0.00               
ATOM    322  CD2 LEU    22      32.773  40.936  69.830  0.00  0.00              
ATOM    323 1HD2 LEU    22      32.064  41.722  69.571  0.00  0.00               
ATOM    324 2HD2 LEU    22      32.392  40.017  69.385  0.00  0.00               
ATOM    325 3HD2 LEU    22      32.845  40.732  70.898  0.00  0.00               
ATOM    326  C   LEU    22      33.782  44.881  71.327  0.00  0.00              
ATOM    327  O   LEU    22      33.245  44.766  72.426  0.00  0.00              
ATOM    328  N   THR    23      34.585  45.930  71.092  0.00  0.00              
ATOM    329  H   THR    23      34.945  45.995  70.150  0.00  0.00              
ATOM    330  CA  THR    23      35.005  46.919  72.107  0.00  0.00              
ATOM    331  HA  THR    23      35.055  46.528  73.123  0.00  0.00              
ATOM    332  CB  THR    23      36.387  47.451  71.713  0.00  0.00              
ATOM    333  HB  THR    23      36.365  48.098  70.836  0.00  0.00              
ATOM    334  CG2 THR    23      37.035  48.163  72.926  0.00  0.00              
ATOM    335 1HG2 THR    23      38.117  48.124  72.800  0.00  0.00               
ATOM    336 2HG2 THR    23      36.788  49.204  73.134  0.00  0.00               
ATOM    337 3HG2 THR    23      36.825  47.587  73.827  0.00  0.00               
ATOM    338  OG1 THR    23      37.166  46.329  71.436  0.00  0.00              
ATOM    339  HG1 THR    23      36.931  46.061  70.544  0.00  0.00              
ATOM    340  C   THR    23      34.039  48.086  72.287  0.00  0.00              
ATOM    341  O   THR    23      34.096  48.854  73.234  0.00  0.00              
ATOM    342  N   GLU    24      32.983  48.148  71.434  0.00  0.00              
ATOM    343  H   GLU    24      32.850  47.428  70.740  0.00  0.00              
ATOM    344  CA  GLU    24      31.796  49.002  71.613  0.00  0.00              
ATOM    345  HA  GLU    24      32.090  49.967  72.026  0.00  0.00              
ATOM    346  CB  GLU    24      31.125  49.269  70.203  0.00  0.00              
ATOM    347  HB2 GLU    24      31.799  49.709  69.468  0.00  0.00              
ATOM    348  HB3 GLU    24      30.682  48.337  69.851  0.00  0.00              
ATOM    349  CG  GLU    24      29.941  50.213  70.297  0.00  0.00              
ATOM    350  HG2 GLU    24      29.170  49.664  70.837  0.00  0.00              
ATOM    351  HG3 GLU    24      30.162  51.230  70.620  0.00  0.00              
ATOM    352  CD  GLU    24      29.324  50.396  68.902  0.00  0.00              
ATOM    353  OE1 GLU    24      28.780  51.490  68.603  0.00  0.00              
ATOM    354  OE2 GLU    24      29.233  49.458  68.052  0.00  0.00              
ATOM    355  C   GLU    24      30.809  48.293  72.516  0.00  0.00              
ATOM    356  O   GLU    24      30.163  48.885  73.394  0.00  0.00              
ATOM    357  N   LEU    25      30.738  46.940  72.397  0.00  0.00              
ATOM    358  H   LEU    25      31.017  46.528  71.518  0.00  0.00              
ATOM    359  CA  LEU    25      30.071  46.120  73.338  0.00  0.00              
ATOM    360  HA  LEU    25      29.106  46.519  73.653  0.00  0.00              
ATOM    361  CB  LEU    25      29.730  44.790  72.686  0.00  0.00              
ATOM    362  HB2 LEU    25      30.643  44.343  72.292  0.00  0.00              
ATOM    363  HB3 LEU    25      29.343  44.130  73.462  0.00  0.00              
ATOM    364  CG  LEU    25      28.744  44.992  71.537  0.00  0.00              
ATOM    365  HG  LEU    25      29.189  45.617  70.763  0.00  0.00              
ATOM    366  CD1 LEU    25      28.351  43.640  70.838  0.00  0.00              
ATOM    367 1HD1 LEU    25      27.828  43.969  69.940  0.00  0.00               
ATOM    368 2HD1 LEU    25      29.266  43.121  70.551  0.00  0.00               
ATOM    369 3HD1 LEU    25      27.763  42.890  71.367  0.00  0.00               
ATOM    370  CD2 LEU    25      27.432  45.627  71.960  0.00  0.00              
ATOM    371 1HD2 LEU    25      27.021  45.292  72.912  0.00  0.00               
ATOM    372 2HD2 LEU    25      27.533  46.695  72.156  0.00  0.00               
ATOM    373 3HD2 LEU    25      26.705  45.663  71.149  0.00  0.00               
ATOM    374  C   LEU    25      30.815  45.886  74.723  0.00  0.00              
ATOM    375  O   LEU    25      30.249  45.439  75.721  0.00  0.00              
ATOM    376  N   GLY    26      32.127  46.187  74.581  0.00  0.00              
ATOM    377  H   GLY    26      32.409  46.414  73.638  0.00  0.00              
ATOM    378  CA  GLY    26      33.218  46.026  75.570  0.00  0.00              
ATOM    379  HA2 GLY    26      34.068  46.568  75.153  0.00  0.00              
ATOM    380  HA3 GLY    26      32.903  46.434  76.530  0.00  0.00              
ATOM    381  C   GLY    26      33.633  44.573  75.805  0.00  0.00              
ATOM    382  O   GLY    26      34.209  44.356  76.911  0.00  0.00              
ATOM    383  N   TYR    27      33.226  43.633  74.940  0.00  0.00              
ATOM    384  H   TYR    27      32.848  43.891  74.040  0.00  0.00              
ATOM    385  CA  TYR    27      33.563  42.239  75.034  0.00  0.00              
ATOM    386  HA  TYR    27      32.959  41.774  75.813  0.00  0.00              
ATOM    387  CB  TYR    27      33.181  41.615  73.701  0.00  0.00              
ATOM    388  HB2 TYR    27      32.374  42.232  73.303  0.00  0.00              
ATOM    389  HB3 TYR    27      34.047  41.722  73.048  0.00  0.00              
ATOM    390  CG  TYR    27      32.741  40.198  73.729  0.00  0.00              
ATOM    391  CD1 TYR    27      31.448  39.915  74.210  0.00  0.00              
ATOM    392  HD1 TYR    27      30.851  40.689  74.668  0.00  0.00              
ATOM    393  CE1 TYR    27      30.932  38.554  74.190  0.00  0.00              
ATOM    394  HE1 TYR    27      29.936  38.368  74.564  0.00  0.00              
ATOM    395  CZ  TYR    27      31.798  37.525  73.727  0.00  0.00              
ATOM    396  OH  TYR    27      31.282  36.272  73.615  0.00  0.00              
ATOM    397  HH  TYR    27      30.380  36.326  73.940  0.00  0.00              
ATOM    398  CE2 TYR    27      33.134  37.808  73.361  0.00  0.00              
ATOM    399  HE2 TYR    27      33.763  37.027  72.959  0.00  0.00              
ATOM    400  CD2 TYR    27      33.584  39.149  73.327  0.00  0.00              
ATOM    401  HD2 TYR    27      34.558  39.263  72.875  0.00  0.00              
ATOM    402  C   TYR    27      35.000  41.998  75.500  0.00  0.00              
ATOM    403  O   TYR    27      35.894  42.802  75.260  0.00  0.00              
ATOM    404  N   LYS    28      35.346  40.844  76.077  0.00  0.00              
ATOM    405  H   LYS    28      34.551  40.232  76.194  0.00  0.00              
ATOM    406  CA  LYS    28      36.671  40.594  76.662  0.00  0.00              
ATOM    407  HA  LYS    28      37.309  41.443  76.420  0.00  0.00              
ATOM    408  CB  LYS    28      36.516  40.522  78.185  0.00  0.00              
ATOM    409  HB2 LYS    28      35.610  39.996  78.488  0.00  0.00              
ATOM    410  HB3 LYS    28      37.366  39.890  78.441  0.00  0.00              
ATOM    411  CG  LYS    28      36.648  41.914  78.917  0.00  0.00              
ATOM    412  HG2 LYS    28      37.684  42.195  78.729  0.00  0.00              
ATOM    413  HG3 LYS    28      35.989  42.625  78.419  0.00  0.00              
ATOM    414  CD  LYS    28      36.373  41.785  80.420  0.00  0.00              
ATOM    415  HD2 LYS    28      35.294  41.722  80.564  0.00  0.00              
ATOM    416  HD3 LYS    28      36.736  40.817  80.768  0.00  0.00              
ATOM    417  CE  LYS    28      36.938  42.842  81.273  0.00  0.00              
ATOM    418  HE2 LYS    28      36.916  42.569  82.328  0.00  0.00              
ATOM    419  HE3 LYS    28      37.977  43.111  81.084  0.00  0.00              
ATOM    420  NZ  LYS    28      36.151  44.159  81.113  0.00  0.00              
ATOM    421  HZ1 LYS    28      36.439  44.788  81.849  0.00  0.00              
ATOM    422  HZ2 LYS    28      36.273  44.672  80.252  0.00  0.00              
ATOM    423  HZ3 LYS    28      35.173  43.933  81.222  0.00  0.00              
ATOM    424  C   LYS    28      37.345  39.372  76.043  0.00  0.00              
ATOM    425  O   LYS    28      38.589  39.488  75.911  0.00  0.00              
ATOM    426  N   ASN    29      36.687  38.236  75.826  0.00  0.00              
ATOM    427  H   ASN    29      35.700  38.329  76.017  0.00  0.00              
ATOM    428  CA  ASN    29      37.159  36.920  75.495  0.00  0.00              
ATOM    429  HA  ASN    29      38.139  36.874  75.971  0.00  0.00              
ATOM    430  CB  ASN    29      36.179  35.915  76.084  0.00  0.00              
ATOM    431  HB2 ASN    29      35.667  36.335  76.950  0.00  0.00              
ATOM    432  HB3 ASN    29      35.386  35.693  75.370  0.00  0.00              
ATOM    433  CG  ASN    29      36.947  34.666  76.485  0.00  0.00              
ATOM    434  OD1 ASN    29      38.173  34.599  76.602  0.00  0.00              
ATOM    435  ND2 ASN    29      36.219  33.637  76.784  0.00  0.00              
ATOM    436 1HD2 ASN    29      36.715  32.819  77.108  0.00  0.00               
ATOM    437 2HD2 ASN    29      35.229  33.611  76.586  0.00  0.00               
ATOM    438  C   ASN    29      37.312  36.723  73.916  0.00  0.00              
ATOM    439  O   ASN    29      36.729  35.903  73.277  0.00  0.00              
ATOM    440  N   TRP    30      38.125  37.529  73.335  0.00  0.00              
ATOM    441  H   TRP    30      38.455  38.271  73.936  0.00  0.00              
ATOM    442  CA  TRP    30      38.621  37.490  71.968  0.00  0.00              
ATOM    443  HA  TRP    30      38.336  36.543  71.509  0.00  0.00              
ATOM    444  CB  TRP    30      37.782  38.541  71.270  0.00  0.00              
ATOM    445  HB2 TRP    30      37.943  38.555  70.192  0.00  0.00              
ATOM    446  HB3 TRP    30      36.742  38.256  71.430  0.00  0.00              
ATOM    447  CG  TRP    30      38.107  39.964  71.759  0.00  0.00              
ATOM    448  CD1 TRP    30      37.462  40.595  72.749  0.00  0.00              
ATOM    449  HD1 TRP    30      36.666  40.078  73.263  0.00  0.00              
ATOM    450  NE1 TRP    30      37.833  41.898  72.841  0.00  0.00              
ATOM    451  HE1 TRP    30      37.434  42.573  73.478  0.00  0.00              
ATOM    452  CE2 TRP    30      38.666  42.236  71.825  0.00  0.00              
ATOM    453  CZ2 TRP    30      39.349  43.410  71.504  0.00  0.00              
ATOM    454  HZ2 TRP    30      39.216  44.330  72.053  0.00  0.00              
ATOM    455  CH2 TRP    30      40.333  43.306  70.431  0.00  0.00              
ATOM    456  HH2 TRP    30      40.901  44.203  70.234  0.00  0.00              
ATOM    457  CZ3 TRP    30      40.490  42.147  69.716  0.00  0.00              
ATOM    458  HZ3 TRP    30      41.352  42.063  69.071  0.00  0.00              
ATOM    459  CE3 TRP    30      39.784  40.982  70.092  0.00  0.00              
ATOM    460  HE3 TRP    30      39.887  40.041  69.572  0.00  0.00              
ATOM    461  CD2 TRP    30      38.858  41.028  71.160  0.00  0.00              
ATOM    462  C   TRP    30      40.098  37.741  71.835  0.00  0.00              
ATOM    463  O   TRP    30      40.669  38.344  72.717  0.00  0.00              
ATOM    464  N   HIE    31      40.698  37.356  70.698  0.00  0.00              
ATOM    465  H   HIE    31      40.148  36.901  69.983  0.00  0.00              
ATOM    466  CA  HIE    31      42.035  37.636  70.258  0.00  0.00              
ATOM    467  HA  HIE    31      42.430  38.540  70.720  0.00  0.00              
ATOM    468  CB  HIE    31      42.960  36.424  70.566  0.00  0.00              
ATOM    469  HB2 HIE    31      42.788  35.976  71.545  0.00  0.00              
ATOM    470  HB3 HIE    31      42.818  35.631  69.833  0.00  0.00              
ATOM    471  CG  HIE    31      44.360  36.925  70.590  0.00  0.00              
ATOM    472  ND1 HIE    31      45.009  37.439  71.733  0.00  0.00              
ATOM    473  CE1 HIE    31      46.235  37.943  71.178  0.00  0.00              
ATOM    474  HE1 HIE    31      47.008  38.384  71.790  0.00  0.00              
ATOM    475  NE2 HIE    31      46.351  37.696  69.888  0.00  0.00              
ATOM    476  HE2 HIE    31      47.188  37.715  69.323  0.00  0.00              
ATOM    477  CD2 HIE    31      45.137  37.142  69.493  0.00  0.00              
ATOM    478  HD2 HIE    31      44.925  36.726  68.519  0.00  0.00              
ATOM    479  C   HIE    31      42.034  37.830  68.717  0.00  0.00              
ATOM    480  O   HIE    31      41.101  37.520  68.008  0.00  0.00              
ATOM    481  N   LEU    32      43.053  38.490  68.197  0.00  0.00              
ATOM    482  H   LEU    32      43.768  38.837  68.820  0.00  0.00              
ATOM    483  CA  LEU    32      43.190  38.694  66.736  0.00  0.00              
ATOM    484  HA  LEU    32      42.507  38.028  66.209  0.00  0.00              
ATOM    485  CB  LEU    32      42.741  40.186  66.558  0.00  0.00              
ATOM    486  HB2 LEU    32      41.842  40.468  67.106  0.00  0.00              
ATOM    487  HB3 LEU    32      43.511  40.871  66.912  0.00  0.00              
ATOM    488  CG  LEU    32      42.662  40.443  65.099  0.00  0.00              
ATOM    489  HG  LEU    32      42.169  39.608  64.600  0.00  0.00              
ATOM    490  CD1 LEU    32      41.744  41.664  64.792  0.00  0.00              
ATOM    491 1HD1 LEU    32      41.606  41.614  63.712  0.00  0.00               
ATOM    492 2HD1 LEU    32      40.729  41.484  65.146  0.00  0.00               
ATOM    493 3HD1 LEU    32      42.073  42.615  65.211  0.00  0.00               
ATOM    494  CD2 LEU    32      43.975  40.742  64.365  0.00  0.00              
ATOM    495 1HD2 LEU    32      43.929  41.663  63.783  0.00  0.00               
ATOM    496 2HD2 LEU    32      44.870  40.868  64.975  0.00  0.00               
ATOM    497 3HD2 LEU    32      44.091  39.897  63.686  0.00  0.00               
ATOM    498  C   LEU    32      44.667  38.421  66.328  0.00  0.00              
ATOM    499  O   LEU    32      45.566  39.039  66.904  0.00  0.00              
ATOM    500  N   TYR    33      44.847  37.538  65.291  0.00  0.00              
ATOM    501  H   TYR    33      44.010  37.210  64.831  0.00  0.00              
ATOM    502  CA  TYR    33      46.136  37.237  64.700  0.00  0.00              
ATOM    503  HA  TYR    33      46.913  37.603  65.370  0.00  0.00              
ATOM    504  CB  TYR    33      46.447  35.787  64.744  0.00  0.00              
ATOM    505  HB2 TYR    33      45.760  35.241  64.098  0.00  0.00              
ATOM    506  HB3 TYR    33      47.476  35.725  64.391  0.00  0.00              
ATOM    507  CG  TYR    33      46.366  35.239  66.145  0.00  0.00              
ATOM    508  CD1 TYR    33      47.426  35.458  67.035  0.00  0.00              
ATOM    509  HD1 TYR    33      48.295  36.031  66.747  0.00  0.00              
ATOM    510  CE1 TYR    33      47.509  34.698  68.232  0.00  0.00              
ATOM    511  HE1 TYR    33      48.400  34.751  68.839  0.00  0.00              
ATOM    512  CZ  TYR    33      46.359  34.051  68.725  0.00  0.00              
ATOM    513  OH  TYR    33      46.347  33.396  69.943  0.00  0.00              
ATOM    514  HH  TYR    33      47.174  33.302  70.422  0.00  0.00              
ATOM    515  CE2 TYR    33      45.213  34.145  67.990  0.00  0.00              
ATOM    516  HE2 TYR    33      44.302  33.768  68.429  0.00  0.00              
ATOM    517  CD2 TYR    33      45.191  34.703  66.684  0.00  0.00              
ATOM    518  HD2 TYR    33      44.317  34.751  66.051  0.00  0.00              
ATOM    519  C   TYR    33      46.431  37.903  63.323  0.00  0.00              
ATOM    520  O   TYR    33      45.733  37.653  62.354  0.00  0.00              
ATOM    521  N   GLU    34      47.578  38.612  63.229  0.00  0.00              
ATOM    522  H   GLU    34      48.135  38.887  64.025  0.00  0.00              
ATOM    523  CA  GLU    34      48.009  39.274  62.023  0.00  0.00              
ATOM    524  HA  GLU    34      47.535  38.760  61.187  0.00  0.00              
ATOM    525  CB  GLU    34      47.638  40.750  61.934  0.00  0.00              
ATOM    526  HB2 GLU    34      46.565  40.676  61.760  0.00  0.00              
ATOM    527  HB3 GLU    34      47.830  41.200  62.908  0.00  0.00              
ATOM    528  CG  GLU    34      48.237  41.664  60.891  0.00  0.00              
ATOM    529  HG2 GLU    34      48.018  42.712  61.098  0.00  0.00              
ATOM    530  HG3 GLU    34      49.326  41.657  60.870  0.00  0.00              
ATOM    531  CD  GLU    34      47.796  41.362  59.499  0.00  0.00              
ATOM    532  OE1 GLU    34      46.912  42.076  59.018  0.00  0.00              
ATOM    533  OE2 GLU    34      48.341  40.464  58.885  0.00  0.00              
ATOM    534  C   GLU    34      49.484  39.046  61.829  0.00  0.00              
ATOM    535  O   GLU    34      50.232  39.004  62.763  0.00  0.00              
ATOM    536  N   CYS    35      49.887  38.785  60.594  0.00  0.00              
ATOM    537  H   CYS    35      49.192  38.781  59.861  0.00  0.00              
ATOM    538  CA  CYS    35      51.209  38.344  60.177  0.00  0.00              
ATOM    539  HA  CYS    35      51.821  37.952  60.990  0.00  0.00              
ATOM    540  CB  CYS    35      51.068  37.111  59.297  0.00  0.00              
ATOM    541  HB2 CYS    35      52.060  36.671  59.195  0.00  0.00              
ATOM    542  HB3 CYS    35      50.347  36.376  59.654  0.00  0.00              
ATOM    543  SG  CYS    35      50.666  37.901  57.697  0.00  0.00              
ATOM    544  HG  CYS    35      50.296  39.035  58.299  0.00  0.00              
ATOM    545  C   CYS    35      52.188  39.481  59.788  0.00  0.00              
ATOM    546  O   CYS    35      53.297  39.276  59.301  0.00  0.00              
ATOM    547  N   ASN    36      51.770  40.691  60.067  0.00  0.00              
ATOM    548  H   ASN    36      50.955  40.798  60.655  0.00  0.00              
ATOM    549  CA  ASN    36      52.472  41.920  59.720  0.00  0.00              
ATOM    550  HA  ASN    36      53.362  41.697  59.131  0.00  0.00              
ATOM    551  CB  ASN    36      51.571  42.869  58.883  0.00  0.00              
ATOM    552  HB2 ASN    36      50.658  43.182  59.390  0.00  0.00              
ATOM    553  HB3 ASN    36      52.142  43.756  58.610  0.00  0.00              
ATOM    554  CG  ASN    36      51.284  42.155  57.589  0.00  0.00              
ATOM    555  OD1 ASN    36      51.937  41.224  57.177  0.00  0.00              
ATOM    556  ND2 ASN    36      50.342  42.680  56.787  0.00  0.00              
ATOM    557 1HD2 ASN    36      50.079  42.178  55.952  0.00  0.00               
ATOM    558 2HD2 ASN    36      49.696  43.404  57.066  0.00  0.00               
ATOM    559  C   ASN    36      52.832  42.727  60.985  0.00  0.00              
ATOM    560  O   ASN    36      52.096  42.718  61.915  0.00  0.00              
ATOM    561  N   ASP    37      53.824  43.596  60.917  0.00  0.00              
ATOM    562  H   ASP    37      54.288  43.753  60.034  0.00  0.00              
ATOM    563  CA  ASP    37      54.233  44.527  61.983  0.00  0.00              
ATOM    564  HA  ASP    37      53.957  44.056  62.926  0.00  0.00              
ATOM    565  CB  ASP    37      55.693  44.799  61.888  0.00  0.00              
ATOM    566  HB2 ASP    37      56.295  43.905  61.733  0.00  0.00              
ATOM    567  HB3 ASP    37      55.872  45.484  61.059  0.00  0.00              
ATOM    568  CG  ASP    37      56.243  45.493  63.125  0.00  0.00              
ATOM    569  OD1 ASP    37      56.229  44.855  64.225  0.00  0.00              
ATOM    570  OD2 ASP    37      56.617  46.656  62.958  0.00  0.00              
ATOM    571  C   ASP    37      53.320  45.781  61.997  0.00  0.00              
ATOM    572  O   ASP    37      53.508  46.720  62.737  0.00  0.00              
ATOM    573  N   THR    38      52.384  45.869  61.098  0.00  0.00              
ATOM    574  H   THR    38      52.271  45.042  60.530  0.00  0.00              
ATOM    575  CA  THR    38      51.568  47.062  60.873  0.00  0.00              
ATOM    576  HA  THR    38      51.523  47.601  61.819  0.00  0.00              
ATOM    577  CB  THR    38      52.080  47.957  59.775  0.00  0.00              
ATOM    578  HB  THR    38      51.468  48.857  59.711  0.00  0.00              
ATOM    579  CG2 THR    38      53.558  48.259  60.079  0.00  0.00              
ATOM    580 1HG2 THR    38      54.135  47.359  59.866  0.00  0.00               
ATOM    581 2HG2 THR    38      53.769  49.134  59.464  0.00  0.00               
ATOM    582 3HG2 THR    38      53.592  48.725  61.064  0.00  0.00               
ATOM    583  OG1 THR    38      51.954  47.405  58.492  0.00  0.00              
ATOM    584  HG1 THR    38      52.568  47.852  57.904  0.00  0.00              
ATOM    585  C   THR    38      50.100  46.607  60.538  0.00  0.00              
ATOM    586  O   THR    38      49.908  45.497  59.979  0.00  0.00              
ATOM    587  N   PRO    39      49.040  47.446  60.826  0.00  0.00              
ATOM    588  CD  PRO    39      49.133  48.688  61.478  0.00  0.00              
ATOM    589  HD2 PRO    39      49.596  49.511  60.935  0.00  0.00              
ATOM    590  HD3 PRO    39      49.604  48.496  62.442  0.00  0.00              
ATOM    591  CG  PRO    39      47.744  49.165  61.763  0.00  0.00              
ATOM    592  HG2 PRO    39      47.508  50.048  61.170  0.00  0.00              
ATOM    593  HG3 PRO    39      47.704  49.507  62.797  0.00  0.00              
ATOM    594  CB  PRO    39      46.872  48.011  61.550  0.00  0.00              
ATOM    595  HB2 PRO    39      45.866  48.354  61.309  0.00  0.00              
ATOM    596  HB3 PRO    39      46.815  47.472  62.496  0.00  0.00              
ATOM    597  CA  PRO    39      47.632  47.239  60.511  0.00  0.00              
ATOM    598  HA  PRO    39      47.457  46.165  60.569  0.00  0.00              
ATOM    599  C   PRO    39      47.360  47.721  59.079  0.00  0.00              
ATOM    600  O   PRO    39      47.975  48.640  58.587  0.00  0.00              
ATOM    601  N   GLY    40      46.263  47.232  58.520  0.00  0.00              
ATOM    602  H   GLY    40      45.837  46.501  59.071  0.00  0.00              
ATOM    603  CA  GLY    40      45.473  47.812  57.481  0.00  0.00              
ATOM    604  HA2 GLY    40      44.474  47.817  57.918  0.00  0.00              
ATOM    605  HA3 GLY    40      45.740  48.860  57.338  0.00  0.00              
ATOM    606  C   GLY    40      45.459  47.146  56.092  0.00  0.00              
ATOM    607  O   GLY    40      44.799  47.674  55.178  0.00  0.00              
ATOM    608  N   GLY    41      46.170  46.057  55.850  0.00  0.00              
ATOM    609  H   GLY    41      46.823  45.771  56.565  0.00  0.00              
ATOM    610  CA  GLY    41      46.190  45.269  54.603  0.00  0.00              
ATOM    611  HA2 GLY    41      46.909  44.450  54.574  0.00  0.00              
ATOM    612  HA3 GLY    41      45.178  44.870  54.532  0.00  0.00              
ATOM    613  C   GLY    41      46.290  46.144  53.352  0.00  0.00              
ATOM    614  O   GLY    41      47.165  46.945  53.146  0.00  0.00              
ATOM    615  N   LEU    42      45.385  45.917  52.387  0.00  0.00              
ATOM    616  H   LEU    42      44.635  45.250  52.499  0.00  0.00              
ATOM    617  CA  LEU    42      45.212  46.718  51.078  0.00  0.00              
ATOM    618  HA  LEU    42      46.173  46.620  50.575  0.00  0.00              
ATOM    619  CB  LEU    42      44.030  46.068  50.187  0.00  0.00              
ATOM    620  HB2 LEU    42      43.112  45.923  50.756  0.00  0.00              
ATOM    621  HB3 LEU    42      43.804  46.658  49.299  0.00  0.00              
ATOM    622  CG  LEU    42      44.401  44.627  49.711  0.00  0.00              
ATOM    623  HG  LEU    42      44.513  43.964  50.569  0.00  0.00              
ATOM    624  CD1 LEU    42      43.183  44.059  49.059  0.00  0.00              
ATOM    625 1HD1 LEU    42      42.628  44.663  48.342  0.00  0.00               
ATOM    626 2HD1 LEU    42      43.364  43.133  48.514  0.00  0.00               
ATOM    627 3HD1 LEU    42      42.483  43.888  49.877  0.00  0.00               
ATOM    628  CD2 LEU    42      45.514  44.582  48.713  0.00  0.00              
ATOM    629 1HD2 LEU    42      46.434  44.626  49.295  0.00  0.00               
ATOM    630 2HD2 LEU    42      45.552  43.604  48.233  0.00  0.00               
ATOM    631 3HD2 LEU    42      45.358  45.268  47.880  0.00  0.00               
ATOM    632  C   LEU    42      45.018  48.255  51.257  0.00  0.00              
ATOM    633  O   LEU    42      44.874  48.972  50.314  0.00  0.00              
ATOM    634  N   SER    43      44.888  48.733  52.523  0.00  0.00              
ATOM    635  H   SER    43      44.909  48.131  53.333  0.00  0.00              
ATOM    636  CA  SER    43      44.606  50.181  52.845  0.00  0.00              
ATOM    637  HA  SER    43      44.584  50.655  51.864  0.00  0.00              
ATOM    638  CB  SER    43      43.210  50.307  53.526  0.00  0.00              
ATOM    639  HB2 SER    43      43.154  49.637  54.384  0.00  0.00              
ATOM    640  HB3 SER    43      43.188  51.336  53.884  0.00  0.00              
ATOM    641  OG  SER    43      42.176  50.123  52.544  0.00  0.00              
ATOM    642  HG  SER    43      41.820  51.009  52.440  0.00  0.00              
ATOM    643  C   SER    43      45.671  50.829  53.773  0.00  0.00              
ATOM    644  O   SER    43      45.440  51.794  54.440  0.00  0.00              
ATOM    645  N   ARG    44      46.905  50.270  53.774  0.00  0.00              
ATOM    646  H   ARG    44      46.962  49.419  53.234  0.00  0.00              
ATOM    647  CA  ARG    44      48.134  50.826  54.408  0.00  0.00              
ATOM    648  HA  ARG    44      47.884  51.222  55.392  0.00  0.00              
ATOM    649  CB  ARG    44      49.208  49.643  54.603  0.00  0.00              
ATOM    650  HB2 ARG    44      49.313  49.099  53.664  0.00  0.00              
ATOM    651  HB3 ARG    44      50.163  50.107  54.848  0.00  0.00              
ATOM    652  CG  ARG    44      48.756  48.714  55.644  0.00  0.00              
ATOM    653  HG2 ARG    44      48.586  49.312  56.539  0.00  0.00              
ATOM    654  HG3 ARG    44      47.842  48.196  55.353  0.00  0.00              
ATOM    655  CD  ARG    44      49.878  47.710  55.937  0.00  0.00              
ATOM    656  HD2 ARG    44      50.771  48.246  56.257  0.00  0.00              
ATOM    657  HD3 ARG    44      49.487  47.086  56.740  0.00  0.00              
ATOM    658  NE  ARG    44      50.205  46.854  54.825  0.00  0.00              
ATOM    659  HE  ARG    44      49.760  47.030  53.936  0.00  0.00              
ATOM    660  CZ  ARG    44      51.247  46.067  54.858  0.00  0.00              
ATOM    661  NH1 ARG    44      51.559  45.345  53.828  0.00  0.00              
ATOM    662 1HH1 ARG    44      50.928  45.461  53.048  0.00  0.00               
ATOM    663 2HH1 ARG    44      52.519  45.037  53.777  0.00  0.00               
ATOM    664  NH2 ARG    44      52.106  45.886  55.832  0.00  0.00              
ATOM    665 1HH2 ARG    44      51.987  46.354  56.719  0.00  0.00               
ATOM    666 2HH2 ARG    44      52.949  45.356  55.664  0.00  0.00               
ATOM    667  C   ARG    44      48.834  51.949  53.630  0.00  0.00              
ATOM    668  O   ARG    44      48.588  52.122  52.442  0.00  0.00              
ATOM    669  N   SER    45      49.702  52.660  54.369  0.00  0.00              
ATOM    670  H   SER    45      49.913  52.497  55.343  0.00  0.00              
ATOM    671  CA  SER    45      50.559  53.740  53.712  0.00  0.00              
ATOM    672  HA  SER    45      50.590  53.643  52.627  0.00  0.00              
ATOM    673  CB  SER    45      50.013  55.108  54.061  0.00  0.00              
ATOM    674  HB2 SER    45      49.930  55.182  55.146  0.00  0.00              
ATOM    675  HB3 SER    45      50.791  55.838  53.842  0.00  0.00              
ATOM    676  OG  SER    45      48.745  55.252  53.405  0.00  0.00              
ATOM    677  HG  SER    45      48.884  55.669  52.552  0.00  0.00              
ATOM    678  C   SER    45      52.034  53.748  54.107  0.00  0.00              
ATOM    679  O   SER    45      52.387  53.050  55.070  0.00  0.00              
ATOM    680  N   PHE    46      52.882  54.424  53.263  0.00  0.00              
ATOM    681  H   PHE    46      52.455  54.903  52.483  0.00  0.00              
ATOM    682  CA  PHE    46      54.326  54.338  53.194  0.00  0.00              
ATOM    683  HA  PHE    46      54.708  54.013  54.162  0.00  0.00              
ATOM    684  CB  PHE    46      54.660  53.320  52.077  0.00  0.00              
ATOM    685  HB2 PHE    46      54.162  53.564  51.139  0.00  0.00              
ATOM    686  HB3 PHE    46      55.738  53.259  51.931  0.00  0.00              
ATOM    687  CG  PHE    46      53.996  51.906  52.362  0.00  0.00              
ATOM    688  CD1 PHE    46      54.663  50.986  53.198  0.00  0.00              
ATOM    689  HD1 PHE    46      55.603  51.272  53.645  0.00  0.00              
ATOM    690  CE1 PHE    46      54.027  49.783  53.544  0.00  0.00              
ATOM    691  HE1 PHE    46      54.496  49.034  54.166  0.00  0.00              
ATOM    692  CZ  PHE    46      52.718  49.523  52.959  0.00  0.00              
ATOM    693  HZ  PHE    46      52.328  48.519  53.046  0.00  0.00              
ATOM    694  CE2 PHE    46      52.084  50.408  52.078  0.00  0.00              
ATOM    695  HE2 PHE    46      51.115  50.078  51.733  0.00  0.00              
ATOM    696  CD2 PHE    46      52.713  51.604  51.744  0.00  0.00              
ATOM    697  HD2 PHE    46      52.311  52.274  50.998  0.00  0.00              
ATOM    698  C   PHE    46      54.919  55.754  52.967  0.00  0.00              
ATOM    699  O   PHE    46      54.188  56.575  52.373  0.00  0.00              
ATOM    700  N   LEU    47      56.150  55.849  53.408  0.00  0.00              
ATOM    701  H   LEU    47      56.522  55.122  54.003  0.00  0.00              
ATOM    702  CA  LEU    47      57.019  57.008  53.250  0.00  0.00              
ATOM    703  HA  LEU    47      56.505  57.700  52.583  0.00  0.00              
ATOM    704  CB  LEU    47      57.089  57.698  54.624  0.00  0.00              
ATOM    705  HB2 LEU    47      56.096  57.992  54.963  0.00  0.00              
ATOM    706  HB3 LEU    47      57.640  57.068  55.321  0.00  0.00              
ATOM    707  CG  LEU    47      57.931  58.948  54.779  0.00  0.00              
ATOM    708  HG  LEU    47      58.958  58.672  54.538  0.00  0.00              
ATOM    709  CD1 LEU    47      57.430  60.138  53.907  0.00  0.00              
ATOM    710 1HD1 LEU    47      57.760  61.049  54.407  0.00  0.00               
ATOM    711 2HD1 LEU    47      57.948  60.248  52.954  0.00  0.00               
ATOM    712 3HD1 LEU    47      56.356  60.219  53.742  0.00  0.00               
ATOM    713  CD2 LEU    47      57.993  59.479  56.299  0.00  0.00              
ATOM    714 1HD2 LEU    47      58.402  58.669  56.904  0.00  0.00               
ATOM    715 2HD2 LEU    47      58.575  60.395  56.403  0.00  0.00               
ATOM    716 3HD2 LEU    47      56.974  59.583  56.671  0.00  0.00               
ATOM    717  C   LEU    47      58.382  56.663  52.708  0.00  0.00              
ATOM    718  O   LEU    47      59.060  55.842  53.299  0.00  0.00              
ATOM    719  N   ASP    48      58.783  57.445  51.695  0.00  0.00              
ATOM    720  H   ASP    48      58.120  58.189  51.534  0.00  0.00              
ATOM    721  CA  ASP    48      60.010  57.398  50.980  0.00  0.00              
ATOM    722  HA  ASP    48      60.413  56.387  51.023  0.00  0.00              
ATOM    723  CB  ASP    48      59.757  57.632  49.494  0.00  0.00              
ATOM    724  HB2 ASP    48      59.182  56.792  49.104  0.00  0.00              
ATOM    725  HB3 ASP    48      59.241  58.585  49.379  0.00  0.00              
ATOM    726  CG  ASP    48      61.068  57.533  48.715  0.00  0.00              
ATOM    727  OD1 ASP    48      61.508  58.595  48.236  0.00  0.00              
ATOM    728  OD2 ASP    48      61.679  56.473  48.726  0.00  0.00              
ATOM    729  C   ASP    48      61.115  58.269  51.524  0.00  0.00              
ATOM    730  O   ASP    48      60.823  59.373  51.858  0.00  0.00              
ATOM    731  N   GLU    49      62.358  57.894  51.321  0.00  0.00              
ATOM    732  H   GLU    49      62.463  56.924  51.057  0.00  0.00              
ATOM    733  CA  GLU    49      63.574  58.639  51.889  0.00  0.00              
ATOM    734  HA  GLU    49      63.384  58.693  52.961  0.00  0.00              
ATOM    735  CB  GLU    49      64.831  57.809  51.614  0.00  0.00              
ATOM    736  HB2 GLU    49      65.697  58.126  52.195  0.00  0.00              
ATOM    737  HB3 GLU    49      64.674  56.803  52.004  0.00  0.00              
ATOM    738  CG  GLU    49      65.331  57.789  50.158  0.00  0.00              
ATOM    739  HG2 GLU    49      64.554  57.318  49.555  0.00  0.00              
ATOM    740  HG3 GLU    49      65.513  58.836  49.919  0.00  0.00              
ATOM    741  CD  GLU    49      66.561  56.911  50.082  0.00  0.00              
ATOM    742  OE1 GLU    49      66.425  55.734  49.652  0.00  0.00              
ATOM    743  OE2 GLU    49      67.699  57.380  50.399  0.00  0.00              
ATOM    744  C   GLU    49      63.679  60.166  51.494  0.00  0.00              
ATOM    745  O   GLU    49      64.115  60.947  52.305  0.00  0.00              
ATOM    746  N   ASN    50      63.086  60.552  50.375  0.00  0.00              
ATOM    747  H   ASN    50      62.784  59.794  49.780  0.00  0.00              
ATOM    748  CA  ASN    50      63.005  61.930  49.857  0.00  0.00              
ATOM    749  HA  ASN    50      63.844  62.472  50.294  0.00  0.00              
ATOM    750  CB  ASN    50      63.031  61.900  48.323  0.00  0.00              
ATOM    751  HB2 ASN    50      62.095  61.452  47.992  0.00  0.00              
ATOM    752  HB3 ASN    50      63.091  62.913  47.926  0.00  0.00              
ATOM    753  CG  ASN    50      64.079  61.111  47.630  0.00  0.00              
ATOM    754  OD1 ASN    50      65.037  61.666  47.122  0.00  0.00              
ATOM    755  ND2 ASN    50      63.879  59.867  47.441  0.00  0.00              
ATOM    756 1HD2 ASN    50      64.467  59.437  46.741  0.00  0.00               
ATOM    757 2HD2 ASN    50      63.076  59.394  47.830  0.00  0.00               
ATOM    758  C   ASN    50      61.829  62.736  50.444  0.00  0.00              
ATOM    759  O   ASN    50      61.632  63.850  50.053  0.00  0.00              
ATOM    760  N   GLY    51      61.169  62.217  51.431  0.00  0.00              
ATOM    761  H   GLY    51      61.155  61.208  51.405  0.00  0.00              
ATOM    762  CA  GLY    51      60.097  62.907  52.191  0.00  0.00              
ATOM    763  HA2 GLY    51      59.958  62.411  53.152  0.00  0.00              
ATOM    764  HA3 GLY    51      60.418  63.939  52.328  0.00  0.00              
ATOM    765  C   GLY    51      58.665  62.879  51.648  0.00  0.00              
ATOM    766  O   GLY    51      57.826  63.735  52.061  0.00  0.00              
ATOM    767  N   PHE    52      58.410  62.088  50.639  0.00  0.00              
ATOM    768  H   PHE    52      59.145  61.398  50.589  0.00  0.00              
ATOM    769  CA  PHE    52      57.086  61.848  49.951  0.00  0.00              
ATOM    770  HA  PHE    52      56.444  62.705  50.154  0.00  0.00              
ATOM    771  CB  PHE    52      57.280  61.597  48.382  0.00  0.00              
ATOM    772  HB2 PHE    52      57.894  60.716  48.194  0.00  0.00              
ATOM    773  HB3 PHE    52      56.344  61.225  47.965  0.00  0.00              
ATOM    774  CG  PHE    52      57.885  62.760  47.545  0.00  0.00              
ATOM    775  CD1 PHE    52      59.200  63.152  47.616  0.00  0.00              
ATOM    776  HD1 PHE    52      59.821  62.674  48.359  0.00  0.00              
ATOM    777  CE1 PHE    52      59.615  64.228  46.821  0.00  0.00              
ATOM    778  HE1 PHE    52      60.619  64.566  47.032  0.00  0.00              
ATOM    779  CZ  PHE    52      58.694  65.019  46.059  0.00  0.00              
ATOM    780  HZ  PHE    52      59.002  65.989  45.697  0.00  0.00              
ATOM    781  CE2 PHE    52      57.363  64.565  45.897  0.00  0.00              
ATOM    782  HE2 PHE    52      56.599  65.138  45.393  0.00  0.00              
ATOM    783  CD2 PHE    52      56.969  63.444  46.681  0.00  0.00              
ATOM    784  HD2 PHE    52      55.979  63.032  46.557  0.00  0.00              
ATOM    785  C   PHE    52      56.323  60.644  50.455  0.00  0.00              
ATOM    786  O   PHE    52      56.844  59.578  50.753  0.00  0.00              
ATOM    787  N   THR    53      54.981  60.812  50.643  0.00  0.00              
ATOM    788  H   THR    53      54.493  61.659  50.390  0.00  0.00              
ATOM    789  CA  THR    53      54.094  59.811  51.187  0.00  0.00              
ATOM    790  HA  THR    53      54.629  59.007  51.692  0.00  0.00              
ATOM    791  CB  THR    53      53.207  60.437  52.256  0.00  0.00              
ATOM    792  HB  THR    53      52.684  61.237  51.732  0.00  0.00              
ATOM    793  CG2 THR    53      52.223  59.474  52.904  0.00  0.00              
ATOM    794 1HG2 THR    53      51.501  59.080  52.188  0.00  0.00               
ATOM    795 2HG2 THR    53      52.873  58.720  53.349  0.00  0.00               
ATOM    796 3HG2 THR    53      51.716  60.144  53.598  0.00  0.00               
ATOM    797  OG1 THR    53      53.960  61.025  53.294  0.00  0.00              
ATOM    798  HG1 THR    53      54.747  61.457  52.953  0.00  0.00              
ATOM    799  C   THR    53      53.338  59.124  50.071  0.00  0.00              
ATOM    800  O   THR    53      52.886  59.835  49.158  0.00  0.00              
ATOM    801  N   TRP    54      52.988  57.875  50.180  0.00  0.00              
ATOM    802  H   TRP    54      53.214  57.338  51.005  0.00  0.00              
ATOM    803  CA  TRP    54      52.344  57.088  49.089  0.00  0.00              
ATOM    804  HA  TRP    54      51.911  57.738  48.328  0.00  0.00              
ATOM    805  CB  TRP    54      53.319  56.187  48.353  0.00  0.00              
ATOM    806  HB2 TRP    54      53.594  55.359  49.006  0.00  0.00              
ATOM    807  HB3 TRP    54      52.864  55.811  47.437  0.00  0.00              
ATOM    808  CG  TRP    54      54.581  56.881  47.852  0.00  0.00              
ATOM    809  CD1 TRP    54      55.788  56.804  48.493  0.00  0.00              
ATOM    810  HD1 TRP    54      55.924  56.203  49.381  0.00  0.00              
ATOM    811  NE1 TRP    54      56.712  57.638  47.851  0.00  0.00              
ATOM    812  HE1 TRP    54      57.655  57.774  48.187  0.00  0.00              
ATOM    813  CE2 TRP    54      56.079  58.321  46.823  0.00  0.00              
ATOM    814  CZ2 TRP    54      56.516  59.239  45.878  0.00  0.00              
ATOM    815  HZ2 TRP    54      57.541  59.571  45.807  0.00  0.00              
ATOM    816  CH2 TRP    54      55.585  59.795  44.945  0.00  0.00              
ATOM    817  HH2 TRP    54      55.843  60.548  44.215  0.00  0.00              
ATOM    818  CZ3 TRP    54      54.204  59.392  45.014  0.00  0.00              
ATOM    819  HZ3 TRP    54      53.523  59.859  44.318  0.00  0.00              
ATOM    820  CE3 TRP    54      53.768  58.387  45.898  0.00  0.00              
ATOM    821  HE3 TRP    54      52.721  58.127  45.944  0.00  0.00              
ATOM    822  CD2 TRP    54      54.720  57.849  46.809  0.00  0.00              
ATOM    823  C   TRP    54      51.258  56.196  49.585  0.00  0.00              
ATOM    824  O   TRP    54      51.325  55.603  50.700  0.00  0.00              
ATOM    825  N   ASP    55      50.183  56.039  48.834  0.00  0.00              
ATOM    826  H   ASP    55      50.098  56.548  47.965  0.00  0.00              
ATOM    827  CA  ASP    55      49.154  55.033  48.914  0.00  0.00              
ATOM    828  HA  ASP    55      49.318  54.556  49.880  0.00  0.00              
ATOM    829  CB  ASP    55      47.775  55.743  48.966  0.00  0.00              
ATOM    830  HB2 ASP    55      47.718  56.418  48.111  0.00  0.00              
ATOM    831  HB3 ASP    55      46.985  55.035  48.714  0.00  0.00              
ATOM    832  CG  ASP    55      47.270  56.491  50.214  0.00  0.00              
ATOM    833  OD1 ASP    55      48.005  56.506  51.243  0.00  0.00              
ATOM    834  OD2 ASP    55      46.125  57.031  50.196  0.00  0.00              
ATOM    835  C   ASP    55      49.177  53.888  47.871  0.00  0.00              
ATOM    836  O   ASP    55      49.832  53.938  46.882  0.00  0.00              
ATOM    837  N   LEU    56      48.546  52.750  48.191  0.00  0.00              
ATOM    838  H   LEU    56      48.115  52.681  49.101  0.00  0.00              
ATOM    839  CA  LEU    56      48.467  51.505  47.384  0.00  0.00              
ATOM    840  HA  LEU    56      49.493  51.328  47.061  0.00  0.00              
ATOM    841  CB  LEU    56      48.053  50.371  48.322  0.00  0.00              
ATOM    842  HB2 LEU    56      47.056  50.612  48.690  0.00  0.00              
ATOM    843  HB3 LEU    56      48.019  49.491  47.678  0.00  0.00              
ATOM    844  CG  LEU    56      49.032  50.104  49.469  0.00  0.00              
ATOM    845  HG  LEU    56      49.316  50.983  50.047  0.00  0.00              
ATOM    846  CD1 LEU    56      48.373  49.144  50.435  0.00  0.00              
ATOM    847 1HD1 LEU    56      49.147  48.752  51.095  0.00  0.00               
ATOM    848 2HD1 LEU    56      47.607  49.641  51.031  0.00  0.00               
ATOM    849 3HD1 LEU    56      48.034  48.282  49.861  0.00  0.00               
ATOM    850  CD2 LEU    56      50.378  49.482  48.956  0.00  0.00              
ATOM    851 1HD2 LEU    56      50.833  50.305  48.406  0.00  0.00               
ATOM    852 2HD2 LEU    56      51.043  49.162  49.757  0.00  0.00               
ATOM    853 3HD2 LEU    56      50.113  48.729  48.213  0.00  0.00               
ATOM    854  C   LEU    56      47.503  51.700  46.165  0.00  0.00              
ATOM    855  O   LEU    56      46.595  50.905  46.001  0.00  0.00              
ATOM    856  N   GLY    57      47.648  52.749  45.331  0.00  0.00              
ATOM    857  H   GLY    57      48.326  53.428  45.648  0.00  0.00              
ATOM    858  CA  GLY    57      46.782  53.162  44.260  0.00  0.00              
ATOM    859  HA2 GLY    57      47.410  53.762  43.601  0.00  0.00              
ATOM    860  HA3 GLY    57      46.290  52.310  43.791  0.00  0.00              
ATOM    861  C   GLY    57      45.756  54.125  44.859  0.00  0.00              
ATOM    862  O   GLY    57      45.753  54.270  46.096  0.00  0.00              
ATOM    863  N   GLY    58      44.996  54.948  44.064  0.00  0.00              
ATOM    864  H   GLY    58      45.072  54.751  43.076  0.00  0.00              
ATOM    865  CA  GLY    58      44.243  56.069  44.560  0.00  0.00              
ATOM    866  HA2 GLY    58      44.948  56.800  44.956  0.00  0.00              
ATOM    867  HA3 GLY    58      43.640  56.460  43.741  0.00  0.00              
ATOM    868  C   GLY    58      43.190  55.533  45.518  0.00  0.00              
ATOM    869  O   GLY    58      42.340  54.748  45.138  0.00  0.00              
ATOM    870  N   HIP    59      43.224  55.972  46.797  0.00  0.00              
ATOM    871  H   HIP    59      44.051  56.456  47.115  0.00  0.00              
ATOM    872  CA  HIP    59      42.249  55.569  47.868  0.00  0.00              
ATOM    873  HA  HIP    59      41.598  54.782  47.487  0.00  0.00              
ATOM    874  CB  HIP    59      42.932  54.833  49.082  0.00  0.00              
ATOM    875  HB2 HIP    59      43.803  55.418  49.379  0.00  0.00              
ATOM    876  HB3 HIP    59      42.452  54.852  50.060  0.00  0.00              
ATOM    877  CG  HIP    59      43.350  53.366  48.839  0.00  0.00              
ATOM    878  ND1 HIP    59      44.319  52.922  47.998  0.00  0.00              
ATOM    879  HD1 HIP    59      45.066  53.449  47.568  0.00  0.00              
ATOM    880  CE1 HIP    59      44.281  51.554  48.054  0.00  0.00              
ATOM    881  HE1 HIP    59      45.047  50.924  47.627  0.00  0.00              
ATOM    882  NE2 HIP    59      43.290  51.161  48.850  0.00  0.00              
ATOM    883  HE2 HIP    59      43.117  50.193  49.080  0.00  0.00              
ATOM    884  CD2 HIP    59      42.668  52.320  49.287  0.00  0.00              
ATOM    885  HD2 HIP    59      41.838  52.324  49.977  0.00  0.00              
ATOM    886  C   HIP    59      41.493  56.759  48.377  0.00  0.00              
ATOM    887  O   HIP    59      42.090  57.624  49.086  0.00  0.00              
ATOM    888  N   VAL    60      40.198  56.788  48.184  0.00  0.00              
ATOM    889  H   VAL    60      39.855  56.046  47.590  0.00  0.00              
ATOM    890  CA  VAL    60      39.244  57.839  48.750  0.00  0.00              
ATOM    891  HA  VAL    60      39.851  58.438  49.428  0.00  0.00              
ATOM    892  CB  VAL    60      38.623  58.699  47.669  0.00  0.00              
ATOM    893  HB  VAL    60      37.873  59.323  48.155  0.00  0.00              
ATOM    894  CG1 VAL    60      39.696  59.642  47.083  0.00  0.00              
ATOM    895 1HG1 VAL    60      40.322  59.104  46.371  0.00  0.00               
ATOM    896 2HG1 VAL    60      39.238  60.391  46.439  0.00  0.00               
ATOM    897 3HG1 VAL    60      40.264  60.089  47.899  0.00  0.00               
ATOM    898  CG2 VAL    60      37.983  57.874  46.598  0.00  0.00              
ATOM    899 1HG2 VAL    60      37.492  58.555  45.903  0.00  0.00               
ATOM    900 2HG2 VAL    60      38.724  57.335  46.007  0.00  0.00               
ATOM    901 3HG2 VAL    60      37.332  57.097  47.000  0.00  0.00               
ATOM    902  C   VAL    60      38.161  57.206  49.630  0.00  0.00              
ATOM    903  O   VAL    60      37.706  56.130  49.368  0.00  0.00              
ATOM    904  N   ILE    61      37.708  57.901  50.659  0.00  0.00              
ATOM    905  H   ILE    61      38.277  58.697  50.909  0.00  0.00              
ATOM    906  CA  ILE    61      36.581  57.473  51.568  0.00  0.00              
ATOM    907  HA  ILE    61      36.414  56.396  51.570  0.00  0.00              
ATOM    908  CB  ILE    61      36.877  57.938  53.010  0.00  0.00              
ATOM    909  HB  ILE    61      37.081  59.006  52.933  0.00  0.00              
ATOM    910  CG2 ILE    61      35.656  57.665  53.856  0.00  0.00              
ATOM    911 1HG2 ILE    61      35.362  56.627  53.704  0.00  0.00               
ATOM    912 2HG2 ILE    61      35.816  57.794  54.926  0.00  0.00               
ATOM    913 3HG2 ILE    61      34.791  58.229  53.506  0.00  0.00               
ATOM    914  CG1 ILE    61      38.084  57.236  53.564  0.00  0.00              
ATOM    915 2HG1 ILE    61      38.847  57.235  52.786  0.00  0.00               
ATOM    916 3HG1 ILE    61      38.461  57.851  54.381  0.00  0.00               
ATOM    917  CD1 ILE    61      37.959  55.784  54.077  0.00  0.00              
ATOM    918 1HD1 ILE    61      37.594  55.097  53.315  0.00  0.00               
ATOM    919 2HD1 ILE    61      38.998  55.542  54.304  0.00  0.00               
ATOM    920 3HD1 ILE    61      37.363  55.748  54.989  0.00  0.00               
ATOM    921  C   ILE    61      35.243  58.015  51.038  0.00  0.00              
ATOM    922  O   ILE    61      35.089  59.169  50.989  0.00  0.00              
ATOM    923  N   PHE    62      34.296  57.190  50.680  0.00  0.00              
ATOM    924  H   PHE    62      34.555  56.216  50.742  0.00  0.00              
ATOM    925  CA  PHE    62      32.933  57.587  50.264  0.00  0.00              
ATOM    926  HA  PHE    62      32.721  58.488  50.840  0.00  0.00              
ATOM    927  CB  PHE    62      32.796  57.840  48.717  0.00  0.00              
ATOM    928  HB2 PHE    62      31.767  58.114  48.483  0.00  0.00              
ATOM    929  HB3 PHE    62      33.301  58.763  48.434  0.00  0.00              
ATOM    930  CG  PHE    62      33.164  56.724  47.808  0.00  0.00              
ATOM    931  CD1 PHE    62      34.511  56.372  47.678  0.00  0.00              
ATOM    932  HD1 PHE    62      35.349  56.866  48.147  0.00  0.00              
ATOM    933  CE1 PHE    62      34.912  55.252  46.965  0.00  0.00              
ATOM    934  HE1 PHE    62      35.968  55.085  46.812  0.00  0.00              
ATOM    935  CZ  PHE    62      33.881  54.536  46.318  0.00  0.00              
ATOM    936  HZ  PHE    62      34.187  53.664  45.759  0.00  0.00              
ATOM    937  CE2 PHE    62      32.550  54.772  46.481  0.00  0.00              
ATOM    938  HE2 PHE    62      31.760  54.140  46.101  0.00  0.00              
ATOM    939  CD2 PHE    62      32.170  55.887  47.271  0.00  0.00              
ATOM    940  HD2 PHE    62      31.150  56.132  47.526  0.00  0.00              
ATOM    941  C   PHE    62      31.945  56.525  50.787  0.00  0.00              
ATOM    942  O   PHE    62      31.275  55.828  50.060  0.00  0.00              
ATOM    943  N   SER    63      31.902  56.468  52.112  0.00  0.00              
ATOM    944  H   SER    63      32.515  57.104  52.602  0.00  0.00              
ATOM    945  CA  SER    63      31.036  55.592  52.941  0.00  0.00              
ATOM    946  HA  SER    63      31.496  54.605  52.886  0.00  0.00              
ATOM    947  CB  SER    63      31.073  55.984  54.397  0.00  0.00              
ATOM    948  HB2 SER    63      32.097  55.835  54.740  0.00  0.00              
ATOM    949  HB3 SER    63      30.864  57.048  54.504  0.00  0.00              
ATOM    950  OG  SER    63      30.085  55.261  55.140  0.00  0.00              
ATOM    951  HG  SER    63      30.042  55.735  55.973  0.00  0.00              
ATOM    952  C   SER    63      29.572  55.385  52.469  0.00  0.00              
ATOM    953  O   SER    63      28.813  56.342  52.206  0.00  0.00              
ATOM    954  N   HIE    64      28.952  54.202  52.486  0.00  0.00              
ATOM    955  H   HIE    64      29.557  53.405  52.352  0.00  0.00              
ATOM    956  CA  HIE    64      27.463  53.968  52.320  0.00  0.00              
ATOM    957  HA  HIE    64      26.968  54.696  51.678  0.00  0.00              
ATOM    958  CB  HIE    64      27.194  52.668  51.483  0.00  0.00              
ATOM    959  HB2 HIE    64      27.882  51.912  51.862  0.00  0.00              
ATOM    960  HB3 HIE    64      26.165  52.339  51.628  0.00  0.00              
ATOM    961  CG  HIE    64      27.443  52.776  50.009  0.00  0.00              
ATOM    962  ND1 HIE    64      28.616  52.404  49.337  0.00  0.00              
ATOM    963  CE1 HIE    64      28.301  52.473  48.032  0.00  0.00              
ATOM    964  HE1 HIE    64      28.971  52.258  47.213  0.00  0.00              
ATOM    965  NE2 HIE    64      27.115  52.934  47.835  0.00  0.00              
ATOM    966  HE2 HIE    64      26.592  53.021  46.975  0.00  0.00              
ATOM    967  CD2 HIE    64      26.514  53.100  49.070  0.00  0.00              
ATOM    968  HD2 HIE    64      25.518  53.438  49.316  0.00  0.00              
ATOM    969  C   HIE    64      26.767  53.964  53.712  0.00  0.00              
ATOM    970  O   HIE    64      25.558  53.649  53.795  0.00  0.00              
ATOM    971  N   TYR    65      27.460  54.120  54.817  0.00  0.00              
ATOM    972  H   TYR    65      28.468  54.157  54.772  0.00  0.00              
ATOM    973  CA  TYR    65      26.888  53.811  56.174  0.00  0.00              
ATOM    974  HA  TYR    65      25.808  53.669  56.134  0.00  0.00              
ATOM    975  CB  TYR    65      27.458  52.513  56.687  0.00  0.00              
ATOM    976  HB2 TYR    65      28.471  52.624  57.074  0.00  0.00              
ATOM    977  HB3 TYR    65      26.899  52.185  57.564  0.00  0.00              
ATOM    978  CG  TYR    65      27.399  51.247  55.739  0.00  0.00              
ATOM    979  CD1 TYR    65      26.625  50.092  55.962  0.00  0.00              
ATOM    980  HD1 TYR    65      25.946  50.115  56.801  0.00  0.00              
ATOM    981  CE1 TYR    65      26.855  48.911  55.218  0.00  0.00              
ATOM    982  HE1 TYR    65      26.369  48.017  55.578  0.00  0.00              
ATOM    983  CZ  TYR    65      27.900  48.849  54.207  0.00  0.00              
ATOM    984  OH  TYR    65      28.415  47.673  53.702  0.00  0.00              
ATOM    985  HH  TYR    65      27.923  46.885  53.943  0.00  0.00              
ATOM    986  CE2 TYR    65      28.646  50.062  53.961  0.00  0.00              
ATOM    987  HE2 TYR    65      29.555  50.113  53.380  0.00  0.00              
ATOM    988  CD2 TYR    65      28.321  51.194  54.697  0.00  0.00              
ATOM    989  HD2 TYR    65      29.017  51.999  54.512  0.00  0.00              
ATOM    990  C   TYR    65      27.183  54.926  57.258  0.00  0.00              
ATOM    991  O   TYR    65      28.361  55.171  57.587  0.00  0.00              
ATOM    992  N   GLN    66      26.175  55.406  57.986  0.00  0.00              
ATOM    993  H   GLN    66      25.260  55.092  57.697  0.00  0.00              
ATOM    994  CA  GLN    66      26.299  56.186  59.297  0.00  0.00              
ATOM    995  HA  GLN    66      26.523  57.228  59.065  0.00  0.00              
ATOM    996  CB  GLN    66      24.895  56.303  59.970  0.00  0.00              
ATOM    997  HB2 GLN    66      24.185  56.522  59.172  0.00  0.00              
ATOM    998  HB3 GLN    66      24.571  55.383  60.457  0.00  0.00              
ATOM    999  CG  GLN    66      24.837  57.454  60.950  0.00  0.00              
ATOM   1000  HG2 GLN    66      23.965  57.325  61.591  0.00  0.00              
ATOM   1001  HG3 GLN    66      25.693  57.507  61.622  0.00  0.00              
ATOM   1002  CD  GLN    66      24.674  58.859  60.273  0.00  0.00              
ATOM   1003  OE1 GLN    66      24.867  58.979  59.074  0.00  0.00              
ATOM   1004  NE2 GLN    66      24.508  59.945  61.071  0.00  0.00              
ATOM   1005 1HE2 GLN    66      24.610  60.902  60.764  0.00  0.00               
ATOM   1006 2HE2 GLN    66      24.488  59.746  62.061  0.00  0.00               
ATOM   1007  C   GLN    66      27.219  55.598  60.382  0.00  0.00              
ATOM   1008  O   GLN    66      27.876  56.387  61.083  0.00  0.00              
ATOM   1009  N   TYR    67      27.474  54.261  60.414  0.00  0.00              
ATOM   1010  H   TYR    67      27.190  53.709  59.617  0.00  0.00              
ATOM   1011  CA  TYR    67      28.388  53.623  61.387  0.00  0.00              
ATOM   1012  HA  TYR    67      28.179  54.048  62.369  0.00  0.00              
ATOM   1013  CB  TYR    67      28.198  52.054  61.425  0.00  0.00              
ATOM   1014  HB2 TYR    67      27.141  51.792  61.407  0.00  0.00              
ATOM   1015  HB3 TYR    67      28.630  51.602  60.532  0.00  0.00              
ATOM   1016  CG  TYR    67      28.727  51.241  62.569  0.00  0.00              
ATOM   1017  CD1 TYR    67      27.988  50.843  63.699  0.00  0.00              
ATOM   1018  HD1 TYR    67      26.955  51.113  63.862  0.00  0.00              
ATOM   1019  CE1 TYR    67      28.529  50.091  64.753  0.00  0.00              
ATOM   1020  HE1 TYR    67      27.943  49.835  65.624  0.00  0.00              
ATOM   1021  CZ  TYR    67      29.894  49.688  64.683  0.00  0.00              
ATOM   1022  OH  TYR    67      30.445  49.061  65.772  0.00  0.00              
ATOM   1023  HH  TYR    67      29.870  49.179  66.530  0.00  0.00              
ATOM   1024  CE2 TYR    67      30.663  50.153  63.592  0.00  0.00              
ATOM   1025  HE2 TYR    67      31.694  49.837  63.533  0.00  0.00              
ATOM   1026  CD2 TYR    67      30.118  50.962  62.564  0.00  0.00              
ATOM   1027  HD2 TYR    67      30.696  51.290  61.713  0.00  0.00              
ATOM   1028  C   TYR    67      29.812  54.017  60.961  0.00  0.00              
ATOM   1029  O   TYR    67      30.620  54.405  61.818  0.00  0.00              
ATOM   1030  N   PHE    68      30.135  53.893  59.648  0.00  0.00              
ATOM   1031  H   PHE    68      29.442  53.746  58.928  0.00  0.00              
ATOM   1032  CA  PHE    68      31.569  53.973  59.290  0.00  0.00              
ATOM   1033  HA  PHE    68      32.090  53.397  60.055  0.00  0.00              
ATOM   1034  CB  PHE    68      31.804  53.235  57.954  0.00  0.00              
ATOM   1035  HB2 PHE    68      31.413  52.220  58.021  0.00  0.00              
ATOM   1036  HB3 PHE    68      31.273  53.700  57.123  0.00  0.00              
ATOM   1037  CG  PHE    68      33.272  53.005  57.572  0.00  0.00              
ATOM   1038  CD1 PHE    68      34.103  52.122  58.300  0.00  0.00              
ATOM   1039  HD1 PHE    68      33.728  51.612  59.176  0.00  0.00              
ATOM   1040  CE1 PHE    68      35.432  51.915  57.795  0.00  0.00              
ATOM   1041  HE1 PHE    68      36.144  51.246  58.256  0.00  0.00              
ATOM   1042  CZ  PHE    68      35.868  52.675  56.717  0.00  0.00              
ATOM   1043  HZ  PHE    68      36.898  52.518  56.432  0.00  0.00              
ATOM   1044  CE2 PHE    68      35.029  53.585  56.065  0.00  0.00              
ATOM   1045  HE2 PHE    68      35.423  54.167  55.244  0.00  0.00              
ATOM   1046  CD2 PHE    68      33.724  53.810  56.528  0.00  0.00              
ATOM   1047  HD2 PHE    68      33.098  54.507  55.991  0.00  0.00              
ATOM   1048  C   PHE    68      31.989  55.443  59.299  0.00  0.00              
ATOM   1049  O   PHE    68      32.922  55.798  60.005  0.00  0.00              
ATOM   1050  N   ASP    69      31.172  56.392  58.778  0.00  0.00              
ATOM   1051  H   ASP    69      30.411  56.022  58.227  0.00  0.00              
ATOM   1052  CA  ASP    69      31.377  57.830  59.000  0.00  0.00              
ATOM   1053  HA  ASP    69      32.288  58.208  58.535  0.00  0.00              
ATOM   1054  CB  ASP    69      30.202  58.618  58.413  0.00  0.00              
ATOM   1055  HB2 ASP    69      29.421  58.023  58.887  0.00  0.00              
ATOM   1056  HB3 ASP    69      30.134  59.662  58.719  0.00  0.00              
ATOM   1057  CG  ASP    69      30.261  58.522  56.887  0.00  0.00              
ATOM   1058  OD1 ASP    69      31.026  59.280  56.197  0.00  0.00              
ATOM   1059  OD2 ASP    69      29.357  57.834  56.355  0.00  0.00              
ATOM   1060  C   ASP    69      31.615  58.232  60.467  0.00  0.00              
ATOM   1061  O   ASP    69      32.506  59.058  60.618  0.00  0.00              
ATOM   1062  N   ASP    70      30.907  57.723  61.487  0.00  0.00              
ATOM   1063  H   ASP    70      30.189  57.083  61.180  0.00  0.00              
ATOM   1064  CA  ASP    70      31.020  57.956  62.918  0.00  0.00              
ATOM   1065  HA  ASP    70      31.097  59.005  63.203  0.00  0.00              
ATOM   1066  CB  ASP    70      29.868  57.331  63.754  0.00  0.00              
ATOM   1067  HB2 ASP    70      29.724  56.362  63.275  0.00  0.00              
ATOM   1068  HB3 ASP    70      30.145  57.135  64.790  0.00  0.00              
ATOM   1069  CG  ASP    70      28.598  58.244  63.842  0.00  0.00              
ATOM   1070  OD1 ASP    70      28.686  59.393  63.385  0.00  0.00              
ATOM   1071  OD2 ASP    70      27.580  57.986  64.496  0.00  0.00              
ATOM   1072  C   ASP    70      32.367  57.393  63.482  0.00  0.00              
ATOM   1073  O   ASP    70      33.062  58.129  64.193  0.00  0.00              
ATOM   1074  N   VAL    71      32.819  56.173  63.037  0.00  0.00              
ATOM   1075  H   VAL    71      32.243  55.651  62.392  0.00  0.00              
ATOM   1076  CA  VAL    71      34.222  55.568  63.225  0.00  0.00              
ATOM   1077  HA  VAL    71      34.403  55.509  64.298  0.00  0.00              
ATOM   1078  CB  VAL    71      34.447  54.120  62.573  0.00  0.00              
ATOM   1079  HB  VAL    71      34.456  54.215  61.487  0.00  0.00              
ATOM   1080  CG1 VAL    71      35.855  53.591  62.952  0.00  0.00              
ATOM   1081 1HG1 VAL    71      35.879  53.677  64.038  0.00  0.00               
ATOM   1082 2HG1 VAL    71      35.919  52.541  62.665  0.00  0.00               
ATOM   1083 3HG1 VAL    71      36.696  54.099  62.480  0.00  0.00               
ATOM   1084  CG2 VAL    71      33.491  53.013  63.119  0.00  0.00              
ATOM   1085 1HG2 VAL    71      32.478  53.127  62.732  0.00  0.00               
ATOM   1086 2HG2 VAL    71      33.594  52.005  62.719  0.00  0.00               
ATOM   1087 3HG2 VAL    71      33.409  53.114  64.202  0.00  0.00               
ATOM   1088  C   VAL    71      35.321  56.402  62.581  0.00  0.00              
ATOM   1089  O   VAL    71      36.357  56.679  63.181  0.00  0.00              
ATOM   1090  N   MET    72      35.095  57.049  61.471  0.00  0.00              
ATOM   1091  H   MET    72      34.186  56.941  61.043  0.00  0.00              
ATOM   1092  CA  MET    72      36.050  57.954  60.726  0.00  0.00              
ATOM   1093  HA  MET    72      37.003  57.439  60.605  0.00  0.00              
ATOM   1094  CB  MET    72      35.626  58.413  59.325  0.00  0.00              
ATOM   1095  HB2 MET    72      34.800  59.124  59.333  0.00  0.00              
ATOM   1096  HB3 MET    72      36.437  59.053  58.979  0.00  0.00              
ATOM   1097  CG  MET    72      35.318  57.297  58.277  0.00  0.00              
ATOM   1098  HG2 MET    72      34.370  56.789  58.455  0.00  0.00              
ATOM   1099  HG3 MET    72      35.189  57.753  57.296  0.00  0.00              
ATOM   1100  SD  MET    72      36.608  56.070  58.083  0.00  0.00              
ATOM   1101  CE  MET    72      36.213  54.868  59.349  0.00  0.00              
ATOM   1102  HE1 MET    72      36.685  55.327  60.218  0.00  0.00              
ATOM   1103  HE2 MET    72      35.139  54.686  59.386  0.00  0.00              
ATOM   1104  HE3 MET    72      36.754  53.940  59.164  0.00  0.00              
ATOM   1105  C   MET    72      36.419  59.293  61.486  0.00  0.00              
ATOM   1106  O   MET    72      37.602  59.562  61.745  0.00  0.00              
ATOM   1107  N   ASP    73      35.373  59.929  62.032  0.00  0.00              
ATOM   1108  H   ASP    73      34.447  59.608  61.787  0.00  0.00              
ATOM   1109  CA  ASP    73      35.566  61.057  63.012  0.00  0.00              
ATOM   1110  HA  ASP    73      36.434  61.613  62.658  0.00  0.00              
ATOM   1111  CB  ASP    73      34.519  62.186  62.957  0.00  0.00              
ATOM   1112  HB2 ASP    73      33.552  61.761  63.229  0.00  0.00              
ATOM   1113  HB3 ASP    73      34.757  62.997  63.646  0.00  0.00              
ATOM   1114  CG  ASP    73      34.495  62.903  61.604  0.00  0.00              
ATOM   1115  OD1 ASP    73      33.501  62.955  60.804  0.00  0.00              
ATOM   1116  OD2 ASP    73      35.499  63.586  61.296  0.00  0.00              
ATOM   1117  C   ASP    73      35.972  60.691  64.413  0.00  0.00              
ATOM   1118  O   ASP    73      36.495  61.513  65.146  0.00  0.00              
ATOM   1119  N   TRP    74      35.771  59.476  64.863  0.00  0.00              
ATOM   1120  H   TRP    74      35.203  58.823  64.342  0.00  0.00              
ATOM   1121  CA  TRP    74      36.252  58.934  66.123  0.00  0.00              
ATOM   1122  HA  TRP    74      36.155  59.669  66.923  0.00  0.00              
ATOM   1123  CB  TRP    74      35.497  57.672  66.542  0.00  0.00              
ATOM   1124  HB2 TRP    74      34.484  57.969  66.813  0.00  0.00              
ATOM   1125  HB3 TRP    74      35.348  56.955  65.735  0.00  0.00              
ATOM   1126  CG  TRP    74      36.078  56.953  67.660  0.00  0.00              
ATOM   1127  CD1 TRP    74      35.927  57.246  68.994  0.00  0.00              
ATOM   1128  HD1 TRP    74      35.269  57.999  69.403  0.00  0.00              
ATOM   1129  NE1 TRP    74      36.591  56.251  69.707  0.00  0.00              
ATOM   1130  HE1 TRP    74      36.437  56.053  70.685  0.00  0.00              
ATOM   1131  CE2 TRP    74      37.365  55.466  68.894  0.00  0.00              
ATOM   1132  CZ2 TRP    74      38.177  54.331  69.121  0.00  0.00              
ATOM   1133  HZ2 TRP    74      38.532  54.014  70.090  0.00  0.00              
ATOM   1134  CH2 TRP    74      38.571  53.521  68.054  0.00  0.00              
ATOM   1135  HH2 TRP    74      39.261  52.697  68.154  0.00  0.00              
ATOM   1136  CZ3 TRP    74      38.091  53.830  66.749  0.00  0.00              
ATOM   1137  HZ3 TRP    74      38.342  53.242  65.878  0.00  0.00              
ATOM   1138  CE3 TRP    74      37.286  54.928  66.489  0.00  0.00              
ATOM   1139  HE3 TRP    74      36.988  55.212  65.490  0.00  0.00              
ATOM   1140  CD2 TRP    74      36.924  55.750  67.604  0.00  0.00              
ATOM   1141  C   TRP    74      37.780  58.673  66.113  0.00  0.00              
ATOM   1142  O   TRP    74      38.537  58.915  67.032  0.00  0.00              
ATOM   1143  N   ALA    75      38.283  57.998  65.039  0.00  0.00              
ATOM   1144  H   ALA    75      37.697  57.878  64.225  0.00  0.00              
ATOM   1145  CA  ALA    75      39.588  57.421  64.951  0.00  0.00              
ATOM   1146  HA  ALA    75      39.907  56.987  65.899  0.00  0.00              
ATOM   1147  CB  ALA    75      39.632  56.335  63.862  0.00  0.00              
ATOM   1148  HB1 ALA    75      39.211  56.761  62.951  0.00  0.00              
ATOM   1149  HB2 ALA    75      40.612  55.983  63.539  0.00  0.00              
ATOM   1150  HB3 ALA    75      38.932  55.610  64.275  0.00  0.00              
ATOM   1151  C   ALA    75      40.553  58.627  64.601  0.00  0.00              
ATOM   1152  O   ALA    75      41.524  58.753  65.356  0.00  0.00              
ATOM   1153  N   VAL    76      40.333  59.348  63.488  0.00  0.00              
ATOM   1154  H   VAL    76      39.489  59.153  62.970  0.00  0.00              
ATOM   1155  CA  VAL    76      41.284  60.357  62.968  0.00  0.00              
ATOM   1156  HA  VAL    76      42.173  60.398  63.599  0.00  0.00              
ATOM   1157  CB  VAL    76      41.801  60.103  61.565  0.00  0.00              
ATOM   1158  HB  VAL    76      40.973  59.998  60.864  0.00  0.00              
ATOM   1159  CG1 VAL    76      42.833  61.088  60.902  0.00  0.00              
ATOM   1160 1HG1 VAL    76      43.730  61.221  61.507  0.00  0.00               
ATOM   1161 2HG1 VAL    76      43.138  60.841  59.885  0.00  0.00               
ATOM   1162 3HG1 VAL    76      42.363  62.049  60.691  0.00  0.00               
ATOM   1163  CG2 VAL    76      42.507  58.739  61.591  0.00  0.00              
ATOM   1164 1HG2 VAL    76      41.848  57.908  61.843  0.00  0.00               
ATOM   1165 2HG2 VAL    76      42.869  58.602  60.572  0.00  0.00               
ATOM   1166 3HG2 VAL    76      43.375  58.858  62.239  0.00  0.00               
ATOM   1167  C   VAL    76      40.665  61.704  62.980  0.00  0.00              
ATOM   1168  O   VAL    76      39.493  61.870  62.697  0.00  0.00              
ATOM   1169  N   GLN    77      41.478  62.721  63.233  0.00  0.00              
ATOM   1170  H   GLN    77      42.449  62.534  63.439  0.00  0.00              
ATOM   1171  CA  GLN    77      41.135  64.118  63.077  0.00  0.00              
ATOM   1172  HA  GLN    77      40.119  64.275  62.716  0.00  0.00              
ATOM   1173  CB  GLN    77      41.158  64.878  64.458  0.00  0.00              
ATOM   1174  HB2 GLN    77      42.073  64.583  64.973  0.00  0.00              
ATOM   1175  HB3 GLN    77      41.159  65.954  64.287  0.00  0.00              
ATOM   1176  CG  GLN    77      40.084  64.580  65.505  0.00  0.00              
ATOM   1177  HG2 GLN    77      40.145  65.381  66.241  0.00  0.00              
ATOM   1178  HG3 GLN    77      39.053  64.517  65.156  0.00  0.00              
ATOM   1179  CD  GLN    77      40.280  63.168  66.056  0.00  0.00              
ATOM   1180  OE1 GLN    77      40.938  63.028  67.025  0.00  0.00              
ATOM   1181  NE2 GLN    77      39.571  62.131  65.539  0.00  0.00              
ATOM   1182 1HE2 GLN    77      39.849  61.224  65.886  0.00  0.00               
ATOM   1183 2HE2 GLN    77      38.980  62.242  64.727  0.00  0.00               
ATOM   1184  C   GLN    77      42.118  64.849  62.074  0.00  0.00              
ATOM   1185  O   GLN    77      43.247  64.477  61.939  0.00  0.00              
ATOM   1186  N   GLY    78      41.553  65.867  61.441  0.00  0.00              
ATOM   1187  H   GLY    78      40.576  66.041  61.625  0.00  0.00              
ATOM   1188  CA  GLY    78      42.292  66.554  60.366  0.00  0.00              
ATOM   1189  HA2 GLY    78      42.027  67.605  60.259  0.00  0.00              
ATOM   1190  HA3 GLY    78      43.370  66.677  60.472  0.00  0.00              
ATOM   1191  C   GLY    78      41.931  65.850  59.046  0.00  0.00              
ATOM   1192  O   GLY    78      42.750  65.075  58.577  0.00  0.00              
ATOM   1193  N   TRP    79      40.749  66.231  58.571  0.00  0.00              
ATOM   1194  H   TRP    79      40.073  66.746  59.118  0.00  0.00              
ATOM   1195  CA  TRP    79      40.173  65.693  57.338  0.00  0.00              
ATOM   1196  HA  TRP    79      40.792  64.872  56.976  0.00  0.00              
ATOM   1197  CB  TRP    79      38.841  65.015  57.723  0.00  0.00              
ATOM   1198  HB2 TRP    79      38.269  65.644  58.405  0.00  0.00              
ATOM   1199  HB3 TRP    79      38.237  64.889  56.825  0.00  0.00              
ATOM   1200  CG  TRP    79      38.968  63.706  58.332  0.00  0.00              
ATOM   1201  CD1 TRP    79      38.870  63.554  59.680  0.00  0.00              
ATOM   1202  HD1 TRP    79      38.781  64.326  60.429  0.00  0.00              
ATOM   1203  NE1 TRP    79      38.919  62.222  59.946  0.00  0.00              
ATOM   1204  HE1 TRP    79      38.935  61.810  60.868  0.00  0.00              
ATOM   1205  CE2 TRP    79      38.941  61.452  58.794  0.00  0.00              
ATOM   1206  CZ2 TRP    79      38.900  60.066  58.461  0.00  0.00              
ATOM   1207  HZ2 TRP    79      38.717  59.332  59.231  0.00  0.00              
ATOM   1208  CH2 TRP    79      38.860  59.636  57.137  0.00  0.00              
ATOM   1209  HH2 TRP    79      38.718  58.619  56.800  0.00  0.00              
ATOM   1210  CZ3 TRP    79      39.027  60.569  56.073  0.00  0.00              
ATOM   1211  HZ3 TRP    79      39.025  60.234  55.046  0.00  0.00              
ATOM   1212  CE3 TRP    79      39.013  61.930  56.389  0.00  0.00              
ATOM   1213  HE3 TRP    79      39.091  62.624  55.565  0.00  0.00              
ATOM   1214  CD2 TRP    79      39.051  62.377  57.725  0.00  0.00              
ATOM   1215  C   TRP    79      39.965  66.719  56.243  0.00  0.00              
ATOM   1216  O   TRP    79      39.380  67.791  56.423  0.00  0.00              
ATOM   1217  N   ASN    80      40.389  66.401  55.009  0.00  0.00              
ATOM   1218  H   ASN    80      40.903  65.538  54.913  0.00  0.00              
ATOM   1219  CA  ASN    80      40.031  67.052  53.856  0.00  0.00              
ATOM   1220  HA  ASN    80      39.756  68.081  54.089  0.00  0.00              
ATOM   1221  CB  ASN    80      41.219  67.080  52.957  0.00  0.00              
ATOM   1222  HB2 ASN    80      41.741  66.123  52.939  0.00  0.00              
ATOM   1223  HB3 ASN    80      40.858  67.382  51.974  0.00  0.00              
ATOM   1224  CG  ASN    80      42.184  68.147  53.423  0.00  0.00              
ATOM   1225  OD1 ASN    80      42.067  68.802  54.475  0.00  0.00              
ATOM   1226  ND2 ASN    80      43.341  68.188  52.863  0.00  0.00              
ATOM   1227 1HD2 ASN    80      43.987  68.931  53.089  0.00  0.00               
ATOM   1228 2HD2 ASN    80      43.500  67.576  52.075  0.00  0.00               
ATOM   1229  C   ASN    80      38.813  66.313  53.266  0.00  0.00              
ATOM   1230  O   ASN    80      38.916  65.146  52.814  0.00  0.00              
ATOM   1231  N   VAL    81      37.662  66.980  53.312  0.00  0.00              
ATOM   1232  H   VAL    81      37.648  67.926  53.665  0.00  0.00              
ATOM   1233  CA  VAL    81      36.414  66.570  52.534  0.00  0.00              
ATOM   1234  HA  VAL    81      36.472  65.489  52.412  0.00  0.00              
ATOM   1235  CB  VAL    81      35.076  66.704  53.283  0.00  0.00              
ATOM   1236  HB  VAL    81      34.815  67.755  53.154  0.00  0.00              
ATOM   1237  CG1 VAL    81      33.957  65.837  52.669  0.00  0.00              
ATOM   1238 1HG1 VAL    81      34.299  64.810  52.536  0.00  0.00               
ATOM   1239 2HG1 VAL    81      33.047  65.859  53.269  0.00  0.00               
ATOM   1240 3HG1 VAL    81      33.742  66.315  51.714  0.00  0.00               
ATOM   1241  CG2 VAL    81      35.218  66.408  54.862  0.00  0.00              
ATOM   1242 1HG2 VAL    81      35.684  67.250  55.375  0.00  0.00               
ATOM   1243 2HG2 VAL    81      34.220  66.469  55.295  0.00  0.00               
ATOM   1244 3HG2 VAL    81      35.722  65.459  55.046  0.00  0.00               
ATOM   1245  C   VAL    81      36.493  67.280  51.163  0.00  0.00              
ATOM   1246  O   VAL    81      36.684  68.494  51.076  0.00  0.00              
ATOM   1247  N   LEU    82      36.374  66.475  50.098  0.00  0.00              
ATOM   1248  H   LEU    82      36.093  65.508  50.176  0.00  0.00              
ATOM   1249  CA  LEU    82      36.847  66.845  48.757  0.00  0.00              
ATOM   1250  HA  LEU    82      36.863  67.933  48.695  0.00  0.00              
ATOM   1251  CB  LEU    82      38.264  66.241  48.576  0.00  0.00              
ATOM   1252  HB2 LEU    82      38.290  65.157  48.679  0.00  0.00              
ATOM   1253  HB3 LEU    82      38.591  66.443  47.556  0.00  0.00              
ATOM   1254  CG  LEU    82      39.531  66.801  49.273  0.00  0.00              
ATOM   1255  HG  LEU    82      39.218  66.955  50.306  0.00  0.00              
ATOM   1256  CD1 LEU    82      40.765  65.865  49.187  0.00  0.00              
ATOM   1257 1HD1 LEU    82      40.756  65.386  48.207  0.00  0.00               
ATOM   1258 2HD1 LEU    82      41.724  66.319  49.435  0.00  0.00               
ATOM   1259 3HD1 LEU    82      40.805  65.016  49.869  0.00  0.00               
ATOM   1260  CD2 LEU    82      39.883  68.237  48.787  0.00  0.00              
ATOM   1261 1HD2 LEU    82      40.638  68.700  49.423  0.00  0.00               
ATOM   1262 2HD2 LEU    82      40.400  68.259  47.827  0.00  0.00               
ATOM   1263 3HD2 LEU    82      38.974  68.831  48.882  0.00  0.00               
ATOM   1264  C   LEU    82      35.860  66.480  47.643  0.00  0.00              
ATOM   1265  O   LEU    82      35.127  65.530  47.868  0.00  0.00              
ATOM   1266  N   GLN    83      35.950  67.071  46.421  0.00  0.00              
ATOM   1267  H   GLN    83      36.583  67.840  46.255  0.00  0.00              
ATOM   1268  CA  GLN    83      35.227  66.530  45.244  0.00  0.00              
ATOM   1269  HA  GLN    83      34.452  65.844  45.586  0.00  0.00              
ATOM   1270  CB  GLN    83      34.501  67.601  44.383  0.00  0.00              
ATOM   1271  HB2 GLN    83      35.129  68.481  44.240  0.00  0.00              
ATOM   1272  HB3 GLN    83      34.210  67.082  43.469  0.00  0.00              
ATOM   1273  CG  GLN    83      33.166  67.909  45.055  0.00  0.00              
ATOM   1274  HG2 GLN    83      32.509  67.045  45.157  0.00  0.00              
ATOM   1275  HG3 GLN    83      33.309  68.218  46.091  0.00  0.00              
ATOM   1276  CD  GLN    83      32.304  69.010  44.472  0.00  0.00              
ATOM   1277  OE1 GLN    83      32.110  69.075  43.264  0.00  0.00              
ATOM   1278  NE2 GLN    83      31.624  69.919  45.181  0.00  0.00              
ATOM   1279 1HE2 GLN    83      31.155  70.711  44.765  0.00  0.00               
ATOM   1280 2HE2 GLN    83      31.735  69.798  46.177  0.00  0.00               
ATOM   1281  C   GLN    83      36.178  65.865  44.307  0.00  0.00              
ATOM   1282  O   GLN    83      37.400  66.215  44.199  0.00  0.00              
ATOM   1283  N   ARG    84      35.655  64.885  43.571  0.00  0.00              
ATOM   1284  H   ARG    84      34.678  64.654  43.685  0.00  0.00              
ATOM   1285  CA  ARG    84      36.331  64.190  42.459  0.00  0.00              
ATOM   1286  HA  ARG    84      37.294  63.850  42.838  0.00  0.00              
ATOM   1287  CB  ARG    84      35.440  63.004  42.089  0.00  0.00              
ATOM   1288  HB2 ARG    84      35.215  62.505  43.032  0.00  0.00              
ATOM   1289  HB3 ARG    84      34.512  63.301  41.601  0.00  0.00              
ATOM   1290  CG  ARG    84      36.082  61.934  41.287  0.00  0.00              
ATOM   1291  HG2 ARG    84      36.722  62.319  40.493  0.00  0.00              
ATOM   1292  HG3 ARG    84      36.832  61.504  41.951  0.00  0.00              
ATOM   1293  CD  ARG    84      35.132  60.805  40.838  0.00  0.00              
ATOM   1294  HD2 ARG    84      35.744  60.001  40.428  0.00  0.00              
ATOM   1295  HD3 ARG    84      34.610  60.476  41.736  0.00  0.00              
ATOM   1296  NE  ARG    84      34.123  61.275  39.863  0.00  0.00              
ATOM   1297  HE  ARG    84      34.428  61.976  39.203  0.00  0.00              
ATOM   1298  CZ  ARG    84      32.832  61.153  39.774  0.00  0.00              
ATOM   1299  NH1 ARG    84      32.144  60.311  40.423  0.00  0.00              
ATOM   1300 1HH1 ARG    84      32.719  59.639  40.911  0.00  0.00               
ATOM   1301 2HH1 ARG    84      31.316  60.053  39.906  0.00  0.00               
ATOM   1302  NH2 ARG    84      32.230  61.911  39.008  0.00  0.00              
ATOM   1303 1HH2 ARG    84      32.667  62.577  38.388  0.00  0.00               
ATOM   1304 2HH2 ARG    84      31.293  61.579  38.830  0.00  0.00               
ATOM   1305  C   ARG    84      36.457  65.080  41.170  0.00  0.00              
ATOM   1306  O   ARG    84      35.466  65.666  40.701  0.00  0.00              
ATOM   1307  N   GLU    85      37.625  65.028  40.589  0.00  0.00              
ATOM   1308  H   GLU    85      38.274  64.351  40.964  0.00  0.00              
ATOM   1309  CA  GLU    85      37.990  65.476  39.280  0.00  0.00              
ATOM   1310  HA  GLU    85      37.099  65.546  38.656  0.00  0.00              
ATOM   1311  CB  GLU    85      38.654  66.891  39.369  0.00  0.00              
ATOM   1312  HB2 GLU    85      37.910  67.544  39.825  0.00  0.00              
ATOM   1313  HB3 GLU    85      39.581  66.850  39.942  0.00  0.00              
ATOM   1314  CG  GLU    85      38.915  67.464  37.954  0.00  0.00              
ATOM   1315  HG2 GLU    85      39.331  66.743  37.251  0.00  0.00              
ATOM   1316  HG3 GLU    85      37.995  67.911  37.577  0.00  0.00              
ATOM   1317  CD  GLU    85      39.934  68.696  38.092  0.00  0.00              
ATOM   1318  OE1 GLU    85      40.944  68.688  37.306  0.00  0.00              
ATOM   1319  OE2 GLU    85      39.734  69.557  38.950  0.00  0.00              
ATOM   1320  C   GLU    85      38.931  64.438  38.634  0.00  0.00              
ATOM   1321  O   GLU    85      39.870  63.978  39.224  0.00  0.00              
ATOM   1322  N   SER    86      38.454  63.996  37.447  0.00  0.00              
ATOM   1323  H   SER    86      37.626  64.421  37.054  0.00  0.00              
ATOM   1324  CA  SER    86      39.041  62.974  36.684  0.00  0.00              
ATOM   1325  HA  SER    86      40.105  62.990  36.923  0.00  0.00              
ATOM   1326  CB  SER    86      38.559  61.592  37.073  0.00  0.00              
ATOM   1327  HB2 SER    86      38.833  61.356  38.101  0.00  0.00              
ATOM   1328  HB3 SER    86      37.475  61.554  36.965  0.00  0.00              
ATOM   1329  OG  SER    86      39.180  60.508  36.373  0.00  0.00              
ATOM   1330  HG  SER    86      40.042  60.436  36.788  0.00  0.00              
ATOM   1331  C   SER    86      38.888  63.178  35.175  0.00  0.00              
ATOM   1332  O   SER    86      37.891  63.784  34.707  0.00  0.00              
ATOM   1333  N   TRP    87      39.827  62.659  34.377  0.00  0.00              
ATOM   1334  H   TRP    87      40.420  61.916  34.720  0.00  0.00              
ATOM   1335  CA  TRP    87      40.065  62.948  32.936  0.00  0.00              
ATOM   1336  HA  TRP    87      39.154  63.341  32.483  0.00  0.00              
ATOM   1337  CB  TRP    87      41.017  64.193  32.828  0.00  0.00              
ATOM   1338  HB2 TRP    87      41.898  63.787  33.324  0.00  0.00              
ATOM   1339  HB3 TRP    87      41.350  64.408  31.812  0.00  0.00              
ATOM   1340  CG  TRP    87      40.675  65.423  33.562  0.00  0.00              
ATOM   1341  CD1 TRP    87      41.122  65.827  34.784  0.00  0.00              
ATOM   1342  HD1 TRP    87      41.842  65.315  35.406  0.00  0.00              
ATOM   1343  NE1 TRP    87      40.641  67.132  35.003  0.00  0.00              
ATOM   1344  HE1 TRP    87      40.668  67.622  35.886  0.00  0.00              
ATOM   1345  CE2 TRP    87      39.805  67.582  34.005  0.00  0.00              
ATOM   1346  CZ2 TRP    87      39.069  68.741  33.742  0.00  0.00              
ATOM   1347  HZ2 TRP    87      39.039  69.535  34.474  0.00  0.00              
ATOM   1348  CH2 TRP    87      38.468  68.890  32.470  0.00  0.00              
ATOM   1349  HH2 TRP    87      37.950  69.806  32.227  0.00  0.00              
ATOM   1350  CZ3 TRP    87      38.550  67.890  31.472  0.00  0.00              
ATOM   1351  HZ3 TRP    87      38.148  68.058  30.483  0.00  0.00              
ATOM   1352  CE3 TRP    87      39.188  66.682  31.818  0.00  0.00              
ATOM   1353  HE3 TRP    87      39.217  65.865  31.111  0.00  0.00              
ATOM   1354  CD2 TRP    87      39.801  66.490  33.089  0.00  0.00              
ATOM   1355  C   TRP    87      40.562  61.742  32.230  0.00  0.00              
ATOM   1356  O   TRP    87      41.299  60.977  32.837  0.00  0.00              
ATOM   1357  N   VAL    88      40.288  61.506  30.981  0.00  0.00              
ATOM   1358  H   VAL    88      39.619  62.085  30.495  0.00  0.00              
ATOM   1359  CA  VAL    88      40.665  60.341  30.164  0.00  0.00              
ATOM   1360  HA  VAL    88      41.337  59.727  30.764  0.00  0.00              
ATOM   1361  CB  VAL    88      39.484  59.572  29.607  0.00  0.00              
ATOM   1362  HB  VAL    88      39.012  60.213  28.863  0.00  0.00              
ATOM   1363  CG1 VAL    88      39.906  58.225  29.038  0.00  0.00              
ATOM   1364 1HG1 VAL    88      39.969  57.477  29.828  0.00  0.00               
ATOM   1365 2HG1 VAL    88      39.139  57.869  28.351  0.00  0.00               
ATOM   1366 3HG1 VAL    88      40.852  58.108  28.509  0.00  0.00               
ATOM   1367  CG2 VAL    88      38.480  59.376  30.738  0.00  0.00              
ATOM   1368 1HG2 VAL    88      37.994  60.302  31.045  0.00  0.00               
ATOM   1369 2HG2 VAL    88      37.756  58.632  30.404  0.00  0.00               
ATOM   1370 3HG2 VAL    88      39.057  58.998  31.582  0.00  0.00               
ATOM   1371  C   VAL    88      41.512  60.881  29.000  0.00  0.00              
ATOM   1372  O   VAL    88      41.116  61.839  28.319  0.00  0.00              
ATOM   1373  N   TRP    89      42.749  60.409  28.914  0.00  0.00              
ATOM   1374  H   TRP    89      42.952  59.614  29.502  0.00  0.00              
ATOM   1375  CA  TRP    89      43.598  60.621  27.722  0.00  0.00              
ATOM   1376  HA  TRP    89      43.412  61.665  27.468  0.00  0.00              
ATOM   1377  CB  TRP    89      45.100  60.352  28.012  0.00  0.00              
ATOM   1378  HB2 TRP    89      45.434  61.086  28.745  0.00  0.00              
ATOM   1379  HB3 TRP    89      45.115  59.321  28.368  0.00  0.00              
ATOM   1380  CG  TRP    89      46.075  60.532  26.946  0.00  0.00              
ATOM   1381  CD1 TRP    89      47.016  59.666  26.541  0.00  0.00              
ATOM   1382  HD1 TRP    89      47.063  58.607  26.748  0.00  0.00              
ATOM   1383  NE1 TRP    89      47.839  60.339  25.627  0.00  0.00              
ATOM   1384  HE1 TRP    89      48.576  59.871  25.119  0.00  0.00              
ATOM   1385  CE2 TRP    89      47.538  61.657  25.473  0.00  0.00              
ATOM   1386  CZ2 TRP    89      48.153  62.636  24.729  0.00  0.00              
ATOM   1387  HZ2 TRP    89      49.134  62.495  24.300  0.00  0.00              
ATOM   1388  CH2 TRP    89      47.565  63.922  24.700  0.00  0.00              
ATOM   1389  HH2 TRP    89      48.060  64.758  24.227  0.00  0.00              
ATOM   1390  CZ3 TRP    89      46.405  64.182  25.479  0.00  0.00              
ATOM   1391  HZ3 TRP    89      45.967  65.164  25.579  0.00  0.00              
ATOM   1392  CE3 TRP    89      45.769  63.089  26.188  0.00  0.00              
ATOM   1393  HE3 TRP    89      44.890  63.269  26.789  0.00  0.00              
ATOM   1394  CD2 TRP    89      46.342  61.808  26.210  0.00  0.00              
ATOM   1395  C   TRP    89      43.113  59.700  26.593  0.00  0.00              
ATOM   1396  O   TRP    89      43.077  58.472  26.851  0.00  0.00              
ATOM   1397  N   VAL    90      42.572  60.211  25.483  0.00  0.00              
ATOM   1398  H   VAL    90      42.366  61.199  25.443  0.00  0.00              
ATOM   1399  CA  VAL    90      42.190  59.330  24.362  0.00  0.00              
ATOM   1400  HA  VAL    90      43.016  58.629  24.242  0.00  0.00              
ATOM   1401  CB  VAL    90      40.811  58.551  24.625  0.00  0.00              
ATOM   1402  HB  VAL    90      41.040  57.709  25.278  0.00  0.00              
ATOM   1403  CG1 VAL    90      39.763  59.399  25.306  0.00  0.00              
ATOM   1404 1HG1 VAL    90      39.328  60.190  24.696  0.00  0.00               
ATOM   1405 2HG1 VAL    90      38.899  58.798  25.591  0.00  0.00               
ATOM   1406 3HG1 VAL    90      40.194  59.934  26.152  0.00  0.00               
ATOM   1407  CG2 VAL    90      40.145  58.051  23.333  0.00  0.00              
ATOM   1408 1HG2 VAL    90      39.133  57.653  23.402  0.00  0.00               
ATOM   1409 2HG2 VAL    90      39.933  58.919  22.707  0.00  0.00               
ATOM   1410 3HG2 VAL    90      40.704  57.268  22.821  0.00  0.00               
ATOM   1411  C   VAL    90      42.072  60.146  23.099  0.00  0.00              
ATOM   1412  O   VAL    90      41.443  61.233  22.995  0.00  0.00              
ATOM   1413  N   ARG    91      42.867  59.681  22.082  0.00  0.00              
ATOM   1414  H   ARG    91      43.513  58.937  22.307  0.00  0.00              
ATOM   1415  CA  ARG    91      42.938  60.344  20.748  0.00  0.00              
ATOM   1416  HA  ARG    91      43.604  59.743  20.128  0.00  0.00              
ATOM   1417  CB  ARG    91      41.495  60.116  20.085  0.00  0.00              
ATOM   1418  HB2 ARG    91      40.760  60.692  20.648  0.00  0.00              
ATOM   1419  HB3 ARG    91      41.536  60.538  19.081  0.00  0.00              
ATOM   1420  CG  ARG    91      41.093  58.657  19.921  0.00  0.00              
ATOM   1421  HG2 ARG    91      40.934  58.179  20.888  0.00  0.00              
ATOM   1422  HG3 ARG    91      40.113  58.731  19.450  0.00  0.00              
ATOM   1423  CD  ARG    91      42.106  57.770  19.182  0.00  0.00              
ATOM   1424  HD2 ARG    91      42.314  58.168  18.188  0.00  0.00              
ATOM   1425  HD3 ARG    91      43.004  57.943  19.775  0.00  0.00              
ATOM   1426  NE  ARG    91      41.658  56.311  18.955  0.00  0.00              
ATOM   1427  HE  ARG    91      41.198  56.128  18.074  0.00  0.00              
ATOM   1428  CZ  ARG    91      41.918  55.237  19.708  0.00  0.00              
ATOM   1429  NH1 ARG    91      42.525  55.302  20.833  0.00  0.00              
ATOM   1430 1HH1 ARG    91      42.985  56.155  21.117  0.00  0.00               
ATOM   1431 2HH1 ARG    91      42.428  54.481  21.413  0.00  0.00               
ATOM   1432  NH2 ARG    91      41.460  54.098  19.263  0.00  0.00              
ATOM   1433 1HH2 ARG    91      40.814  54.104  18.487  0.00  0.00               
ATOM   1434 2HH2 ARG    91      41.430  53.293  19.873  0.00  0.00               
ATOM   1435  C   ARG    91      43.415  61.715  20.699  0.00  0.00              
ATOM   1436  O   ARG    91      43.021  62.592  19.936  0.00  0.00              
ATOM   1437  N   GLY    92      44.453  61.961  21.532  0.00  0.00              
ATOM   1438  H   GLY    92      44.845  61.221  22.097  0.00  0.00              
ATOM   1439  CA  GLY    92      45.044  63.281  21.675  0.00  0.00              
ATOM   1440  HA2 GLY    92      46.074  63.232  22.028  0.00  0.00              
ATOM   1441  HA3 GLY    92      45.064  63.690  20.665  0.00  0.00              
ATOM   1442  C   GLY    92      44.214  64.316  22.384  0.00  0.00              
ATOM   1443  O   GLY    92      44.487  65.519  22.414  0.00  0.00              
ATOM   1444  N   ARG    93      43.070  63.855  23.019  0.00  0.00              
ATOM   1445  H   ARG    93      42.774  62.907  22.837  0.00  0.00              
ATOM   1446  CA  ARG    93      42.166  64.743  23.818  0.00  0.00              
ATOM   1447  HA  ARG    93      42.579  65.752  23.834  0.00  0.00              
ATOM   1448  CB  ARG    93      40.720  64.801  23.264  0.00  0.00              
ATOM   1449  HB2 ARG    93      40.289  63.800  23.281  0.00  0.00              
ATOM   1450  HB3 ARG    93      40.100  65.412  23.920  0.00  0.00              
ATOM   1451  CG  ARG    93      40.665  65.296  21.842  0.00  0.00              
ATOM   1452  HG2 ARG    93      41.209  64.665  21.139  0.00  0.00              
ATOM   1453  HG3 ARG    93      39.688  65.261  21.360  0.00  0.00              
ATOM   1454  CD  ARG    93      41.210  66.745  21.594  0.00  0.00              
ATOM   1455  HD2 ARG    93      40.600  67.285  22.318  0.00  0.00              
ATOM   1456  HD3 ARG    93      42.255  66.946  21.833  0.00  0.00              
ATOM   1457  NE  ARG    93      40.904  67.449  20.268  0.00  0.00              
ATOM   1458  HE  ARG    93      41.681  67.589  19.639  0.00  0.00              
ATOM   1459  CZ  ARG    93      39.779  67.897  19.805  0.00  0.00              
ATOM   1460  NH1 ARG    93      39.599  68.512  18.681  0.00  0.00              
ATOM   1461 1HH1 ARG    93      40.403  68.848  18.169  0.00  0.00               
ATOM   1462 2HH1 ARG    93      38.679  68.892  18.508  0.00  0.00               
ATOM   1463  NH2 ARG    93      38.724  67.726  20.546  0.00  0.00              
ATOM   1464 1HH2 ARG    93      38.724  67.223  21.422  0.00  0.00               
ATOM   1465 2HH2 ARG    93      37.878  68.145  20.188  0.00  0.00               
ATOM   1466  C   ARG    93      42.069  64.255  25.291  0.00  0.00              
ATOM   1467  O   ARG    93      42.123  63.039  25.612  0.00  0.00              
ATOM   1468  N   TRP    94      41.827  65.219  26.138  0.00  0.00              
ATOM   1469  H   TRP    94      41.563  66.096  25.712  0.00  0.00              
ATOM   1470  CA  TRP    94      41.479  65.053  27.560  0.00  0.00              
ATOM   1471  HA  TRP    94      41.753  64.021  27.781  0.00  0.00              
ATOM   1472  CB  TRP    94      42.060  66.136  28.414  0.00  0.00              
ATOM   1473  HB2 TRP    94      41.856  67.117  27.986  0.00  0.00              
ATOM   1474  HB3 TRP    94      41.574  66.083  29.388  0.00  0.00              
ATOM   1475  CG  TRP    94      43.529  65.898  28.611  0.00  0.00              
ATOM   1476  CD1 TRP    94      44.586  66.624  28.059  0.00  0.00              
ATOM   1477  HD1 TRP    94      44.577  67.474  27.393  0.00  0.00              
ATOM   1478  NE1 TRP    94      45.751  66.012  28.399  0.00  0.00              
ATOM   1479  HE1 TRP    94      46.590  66.347  27.949  0.00  0.00              
ATOM   1480  CE2 TRP    94      45.568  65.013  29.291  0.00  0.00              
ATOM   1481  CZ2 TRP    94      46.472  64.130  29.895  0.00  0.00              
ATOM   1482  HZ2 TRP    94      47.511  64.372  29.726  0.00  0.00              
ATOM   1483  CH2 TRP    94      46.026  63.134  30.740  0.00  0.00              
ATOM   1484  HH2 TRP    94      46.749  62.570  31.311  0.00  0.00              
ATOM   1485  CZ3 TRP    94      44.679  62.899  30.865  0.00  0.00              
ATOM   1486  HZ3 TRP    94      44.373  62.118  31.545  0.00  0.00              
ATOM   1487  CE3 TRP    94      43.713  63.745  30.181  0.00  0.00              
ATOM   1488  HE3 TRP    94      42.648  63.583  30.266  0.00  0.00              
ATOM   1489  CD2 TRP    94      44.177  64.793  29.308  0.00  0.00              
ATOM   1490  C   TRP    94      39.930  65.207  27.599  0.00  0.00              
ATOM   1491  O   TRP    94      39.363  66.314  27.574  0.00  0.00              
ATOM   1492  N   VAL    95      39.318  64.013  27.844  0.00  0.00              
ATOM   1493  H   VAL    95      39.855  63.160  27.918  0.00  0.00              
ATOM   1494  CA  VAL    95      37.887  63.947  28.068  0.00  0.00              
ATOM   1495  HA  VAL    95      37.489  64.815  27.544  0.00  0.00              
ATOM   1496  CB  VAL    95      37.345  62.742  27.354  0.00  0.00              
ATOM   1497  HB  VAL    95      37.636  61.814  27.847  0.00  0.00              
ATOM   1498  CG1 VAL    95      35.861  62.668  27.518  0.00  0.00              
ATOM   1499 1HG1 VAL    95      35.565  62.577  28.563  0.00  0.00               
ATOM   1500 2HG1 VAL    95      35.413  63.589  27.148  0.00  0.00               
ATOM   1501 3HG1 VAL    95      35.417  61.769  27.090  0.00  0.00               
ATOM   1502  CG2 VAL    95      37.673  62.829  25.806  0.00  0.00              
ATOM   1503 1HG2 VAL    95      38.738  62.736  25.590  0.00  0.00               
ATOM   1504 2HG2 VAL    95      37.238  61.935  25.359  0.00  0.00               
ATOM   1505 3HG2 VAL    95      37.341  63.786  25.405  0.00  0.00               
ATOM   1506  C   VAL    95      37.622  64.087  29.589  0.00  0.00              
ATOM   1507  O   VAL    95      38.090  63.233  30.348  0.00  0.00              
ATOM   1508  N   PRO    96      36.769  64.913  30.218  0.00  0.00              
ATOM   1509  CD  PRO    96      35.931  65.901  29.605  0.00  0.00              
ATOM   1510  HD2 PRO    96      35.468  65.537  28.687  0.00  0.00              
ATOM   1511  HD3 PRO    96      36.443  66.824  29.336  0.00  0.00              
ATOM   1512  CG  PRO    96      34.809  66.243  30.531  0.00  0.00              
ATOM   1513  HG2 PRO    96      33.991  65.533  30.412  0.00  0.00              
ATOM   1514  HG3 PRO    96      34.553  67.302  30.499  0.00  0.00              
ATOM   1515  CB  PRO    96      35.416  65.864  31.910  0.00  0.00              
ATOM   1516  HB2 PRO    96      34.677  65.653  32.684  0.00  0.00              
ATOM   1517  HB3 PRO    96      35.969  66.692  32.353  0.00  0.00              
ATOM   1518  CA  PRO    96      36.282  64.720  31.603  0.00  0.00              
ATOM   1519  HA  PRO    96      37.061  64.729  32.366  0.00  0.00              
ATOM   1520  C   PRO    96      35.506  63.450  31.911  0.00  0.00              
ATOM   1521  O   PRO    96      34.597  63.047  31.144  0.00  0.00              
ATOM   1522  N   TYR    97      35.914  62.674  32.922  0.00  0.00              
ATOM   1523  H   TYR    97      36.650  63.035  33.512  0.00  0.00              
ATOM   1524  CA  TYR    97      35.240  61.396  33.298  0.00  0.00              
ATOM   1525  HA  TYR    97      35.295  60.684  32.475  0.00  0.00              
ATOM   1526  CB  TYR    97      36.040  60.922  34.562  0.00  0.00              
ATOM   1527  HB2 TYR    97      37.088  60.794  34.291  0.00  0.00              
ATOM   1528  HB3 TYR    97      36.112  61.785  35.225  0.00  0.00              
ATOM   1529  CG  TYR    97      35.456  59.753  35.311  0.00  0.00              
ATOM   1530  CD1 TYR    97      34.554  59.968  36.383  0.00  0.00              
ATOM   1531  HD1 TYR    97      34.273  60.992  36.579  0.00  0.00              
ATOM   1532  CE1 TYR    97      34.080  58.895  37.090  0.00  0.00              
ATOM   1533  HE1 TYR    97      33.216  59.066  37.715  0.00  0.00              
ATOM   1534  CZ  TYR    97      34.508  57.625  36.835  0.00  0.00              
ATOM   1535  OH  TYR    97      33.946  56.600  37.492  0.00  0.00              
ATOM   1536  HH  TYR    97      33.539  56.932  38.295  0.00  0.00              
ATOM   1537  CE2 TYR    97      35.497  57.401  35.854  0.00  0.00              
ATOM   1538  HE2 TYR    97      35.777  56.358  35.865  0.00  0.00              
ATOM   1539  CD2 TYR    97      35.927  58.461  35.045  0.00  0.00              
ATOM   1540  HD2 TYR    97      36.544  58.220  34.192  0.00  0.00              
ATOM   1541  C   TYR    97      33.704  61.616  33.591  0.00  0.00              
ATOM   1542  O   TYR    97      33.350  62.601  34.228  0.00  0.00              
ATOM   1543  N   PRO    98      32.795  60.690  33.287  0.00  0.00              
ATOM   1544  CD  PRO    98      31.473  60.617  33.842  0.00  0.00              
ATOM   1545  HD2 PRO    98      30.752  60.949  33.095  0.00  0.00              
ATOM   1546  HD3 PRO    98      31.237  61.109  34.785  0.00  0.00              
ATOM   1547  CG  PRO    98      31.248  59.106  34.121  0.00  0.00              
ATOM   1548  HG2 PRO    98      30.182  58.904  34.014  0.00  0.00              
ATOM   1549  HG3 PRO    98      31.552  58.808  35.124  0.00  0.00              
ATOM   1550  CB  PRO    98      31.930  58.443  32.931  0.00  0.00              
ATOM   1551  HB2 PRO    98      31.130  58.448  32.191  0.00  0.00              
ATOM   1552  HB3 PRO    98      32.373  57.465  33.118  0.00  0.00              
ATOM   1553  CA  PRO    98      33.080  59.400  32.546  0.00  0.00              
ATOM   1554  HA  PRO    98      34.003  58.939  32.899  0.00  0.00              
ATOM   1555  C   PRO    98      33.201  59.656  31.037  0.00  0.00              
ATOM   1556  O   PRO    98      32.565  60.474  30.441  0.00  0.00              
ATOM   1557  N   PHE    99      33.958  58.788  30.366  0.00  0.00              
ATOM   1558  H   PHE    99      34.416  58.121  30.971  0.00  0.00              
ATOM   1559  CA  PHE    99      34.161  58.823  28.913  0.00  0.00              
ATOM   1560  HA  PHE    99      34.734  59.716  28.664  0.00  0.00              
ATOM   1561  CB  PHE    99      35.030  57.641  28.542  0.00  0.00              
ATOM   1562  HB2 PHE    99      35.967  57.898  29.036  0.00  0.00              
ATOM   1563  HB3 PHE    99      34.443  56.802  28.914  0.00  0.00              
ATOM   1564  CG  PHE    99      35.238  57.485  27.060  0.00  0.00              
ATOM   1565  CD1 PHE    99      35.919  58.482  26.356  0.00  0.00              
ATOM   1566  HD1 PHE    99      36.301  59.340  26.890  0.00  0.00              
ATOM   1567  CE1 PHE    99      36.108  58.281  25.009  0.00  0.00              
ATOM   1568  HE1 PHE    99      36.675  59.050  24.506  0.00  0.00              
ATOM   1569  CZ  PHE    99      35.584  57.123  24.369  0.00  0.00              
ATOM   1570  HZ  PHE    99      35.638  56.947  23.305  0.00  0.00              
ATOM   1571  CE2 PHE    99      34.735  56.281  25.086  0.00  0.00              
ATOM   1572  HE2 PHE    99      34.207  55.486  24.581  0.00  0.00              
ATOM   1573  CD2 PHE    99      34.597  56.421  26.436  0.00  0.00              
ATOM   1574  HD2 PHE    99      34.001  55.670  26.933  0.00  0.00              
ATOM   1575  C   PHE    99      32.848  58.785  28.093  0.00  0.00              
ATOM   1576  O   PHE    99      32.514  59.620  27.267  0.00  0.00              
ATOM   1577  N   GLN   100      31.990  57.851  28.482  0.00  0.00              
ATOM   1578  H   GLN   100      32.228  57.425  29.367  0.00  0.00              
ATOM   1579  CA  GLN   100      30.726  57.543  27.742  0.00  0.00              
ATOM   1580  HA  GLN   100      30.945  57.412  26.682  0.00  0.00              
ATOM   1581  CB  GLN   100      30.146  56.149  28.206  0.00  0.00              
ATOM   1582  HB2 GLN   100      29.275  55.908  27.597  0.00  0.00              
ATOM   1583  HB3 GLN   100      30.807  55.313  27.979  0.00  0.00              
ATOM   1584  CG  GLN   100      29.664  56.019  29.728  0.00  0.00              
ATOM   1585  HG2 GLN   100      29.268  56.995  30.008  0.00  0.00              
ATOM   1586  HG3 GLN   100      28.794  55.370  29.830  0.00  0.00              
ATOM   1587  CD  GLN   100      30.796  55.541  30.639  0.00  0.00              
ATOM   1588  OE1 GLN   100      31.896  56.049  30.700  0.00  0.00              
ATOM   1589  NE2 GLN   100      30.674  54.397  31.218  0.00  0.00              
ATOM   1590 1HE2 GLN   100      31.483  54.056  31.716  0.00  0.00               
ATOM   1591 2HE2 GLN   100      29.735  54.048  31.347  0.00  0.00               
ATOM   1592  C   GLN   100      29.663  58.662  27.882  0.00  0.00              
ATOM   1593  O   GLN   100      28.616  58.519  27.219  0.00  0.00              
ATOM   1594  N   ASN   101      29.853  59.776  28.577  0.00  0.00              
ATOM   1595  H   ASN   101      30.642  59.858  29.202  0.00  0.00              
ATOM   1596  CA  ASN   101      28.964  60.911  28.812  0.00  0.00              
ATOM   1597  HA  ASN   101      28.059  60.803  28.214  0.00  0.00              
ATOM   1598  CB  ASN   101      28.720  60.946  30.340  0.00  0.00              
ATOM   1599  HB2 ASN   101      29.712  61.177  30.730  0.00  0.00              
ATOM   1600  HB3 ASN   101      27.968  61.713  30.524  0.00  0.00              
ATOM   1601  CG  ASN   101      28.169  59.714  31.023  0.00  0.00              
ATOM   1602  OD1 ASN   101      28.661  59.263  32.019  0.00  0.00              
ATOM   1603  ND2 ASN   101      26.952  59.344  30.728  0.00  0.00              
ATOM   1604 1HD2 ASN   101      26.593  58.517  31.184  0.00  0.00               
ATOM   1605 2HD2 ASN   101      26.574  59.728  29.874  0.00  0.00               
ATOM   1606  C   ASN   101      29.434  62.254  28.286  0.00  0.00              
ATOM   1607  O   ASN   101      28.684  63.239  28.192  0.00  0.00              
ATOM   1608  N   ASN   102      30.691  62.204  27.915  0.00  0.00              
ATOM   1609  H   ASN   102      31.213  61.345  28.010  0.00  0.00              
ATOM   1610  CA  ASN   102      31.485  63.371  27.608  0.00  0.00              
ATOM   1611  HA  ASN   102      30.867  64.269  27.601  0.00  0.00              
ATOM   1612  CB  ASN   102      32.449  63.580  28.808  0.00  0.00              
ATOM   1613  HB2 ASN   102      32.927  62.645  29.102  0.00  0.00              
ATOM   1614  HB3 ASN   102      33.251  64.251  28.500  0.00  0.00              
ATOM   1615  CG  ASN   102      31.698  64.251  29.971  0.00  0.00              
ATOM   1616  OD1 ASN   102      31.220  65.357  29.861  0.00  0.00              
ATOM   1617  ND2 ASN   102      31.738  63.673  31.120  0.00  0.00              
ATOM   1618 1HD2 ASN   102      31.317  64.196  31.874  0.00  0.00               
ATOM   1619 2HD2 ASN   102      32.318  62.858  31.264  0.00  0.00               
ATOM   1620  C   ASN   102      32.210  63.270  26.275  0.00  0.00              
ATOM   1621  O   ASN   102      33.131  64.033  25.938  0.00  0.00              
ATOM   1622  N   ILE   103      31.801  62.359  25.392  0.00  0.00              
ATOM   1623  H   ILE   103      30.960  61.871  25.667  0.00  0.00              
ATOM   1624  CA  ILE   103      32.426  62.008  24.081  0.00  0.00              
ATOM   1625  HA  ILE   103      33.482  61.809  24.258  0.00  0.00              
ATOM   1626  CB  ILE   103      31.721  60.750  23.411  0.00  0.00              
ATOM   1627  HB  ILE   103      32.001  60.732  22.358  0.00  0.00              
ATOM   1628  CG2 ILE   103      32.290  59.444  24.046  0.00  0.00              
ATOM   1629 1HG2 ILE   103      31.755  59.117  24.938  0.00  0.00               
ATOM   1630 2HG2 ILE   103      32.172  58.695  23.263  0.00  0.00               
ATOM   1631 3HG2 ILE   103      33.348  59.531  24.293  0.00  0.00               
ATOM   1632  CG1 ILE   103      30.165  60.811  23.493  0.00  0.00              
ATOM   1633 2HG1 ILE   103      29.891  60.682  24.540  0.00  0.00               
ATOM   1634 3HG1 ILE   103      29.802  61.821  23.304  0.00  0.00               
ATOM   1635  CD1 ILE   103      29.521  59.854  22.553  0.00  0.00              
ATOM   1636 1HD1 ILE   103      29.971  59.922  21.563  0.00  0.00               
ATOM   1637 2HD1 ILE   103      29.617  58.855  22.977  0.00  0.00               
ATOM   1638 3HD1 ILE   103      28.466  60.051  22.359  0.00  0.00               
ATOM   1639  C   ILE   103      32.425  63.223  23.117  0.00  0.00              
ATOM   1640  O   ILE   103      33.049  63.126  22.088  0.00  0.00              
ATOM   1641  N   HIE   104      31.745  64.344  23.457  0.00  0.00              
ATOM   1642  H   HIE   104      31.314  64.442  24.366  0.00  0.00              
ATOM   1643  CA  HIE   104      31.780  65.495  22.545  0.00  0.00              
ATOM   1644  HA  HIE   104      31.518  65.137  21.550  0.00  0.00              
ATOM   1645  CB  HIE   104      30.668  66.514  22.955  0.00  0.00              
ATOM   1646  HB2 HIE   104      30.651  67.421  22.350  0.00  0.00              
ATOM   1647  HB3 HIE   104      29.750  65.956  22.773  0.00  0.00              
ATOM   1648  CG  HIE   104      30.687  66.977  24.428  0.00  0.00              
ATOM   1649  ND1 HIE   104      30.400  66.140  25.471  0.00  0.00              
ATOM   1650  CE1 HIE   104      30.489  66.915  26.544  0.00  0.00              
ATOM   1651  HE1 HIE   104      30.465  66.488  27.536  0.00  0.00              
ATOM   1652  NE2 HIE   104      30.839  68.153  26.177  0.00  0.00              
ATOM   1653  HE2 HIE   104      31.112  68.887  26.814  0.00  0.00              
ATOM   1654  CD2 HIE   104      30.976  68.165  24.834  0.00  0.00              
ATOM   1655  HD2 HIE   104      31.299  68.984  24.208  0.00  0.00              
ATOM   1656  C   HIE   104      33.089  66.249  22.496  0.00  0.00              
ATOM   1657  O   HIE   104      33.412  66.917  21.498  0.00  0.00              
ATOM   1658  N   ARG   105      34.038  66.017  23.508  0.00  0.00              
ATOM   1659  H   ARG   105      33.698  65.461  24.279  0.00  0.00              
ATOM   1660  CA  ARG   105      35.445  66.482  23.541  0.00  0.00              
ATOM   1661  HA  ARG   105      35.527  67.438  23.024  0.00  0.00              
ATOM   1662  CB  ARG   105      35.910  66.462  24.962  0.00  0.00              
ATOM   1663  HB2 ARG   105      36.079  65.427  25.258  0.00  0.00              
ATOM   1664  HB3 ARG   105      36.864  66.990  24.983  0.00  0.00              
ATOM   1665  CG  ARG   105      35.005  67.181  26.022  0.00  0.00              
ATOM   1666  HG2 ARG   105      34.014  66.748  26.154  0.00  0.00              
ATOM   1667  HG3 ARG   105      35.615  67.137  26.924  0.00  0.00              
ATOM   1668  CD  ARG   105      34.950  68.711  25.592  0.00  0.00              
ATOM   1669  HD2 ARG   105      35.963  69.080  25.427  0.00  0.00              
ATOM   1670  HD3 ARG   105      34.342  68.792  24.691  0.00  0.00              
ATOM   1671  NE  ARG   105      34.297  69.623  26.524  0.00  0.00              
ATOM   1672  HE  ARG   105      33.844  69.275  27.358  0.00  0.00              
ATOM   1673  CZ  ARG   105      34.187  70.940  26.478  0.00  0.00              
ATOM   1674  NH1 ARG   105      34.422  71.724  25.493  0.00  0.00              
ATOM   1675 1HH1 ARG   105      34.792  71.362  24.625  0.00  0.00               
ATOM   1676 2HH1 ARG   105      33.946  72.613  25.547  0.00  0.00               
ATOM   1677  NH2 ARG   105      33.827  71.594  27.521  0.00  0.00              
ATOM   1678 1HH2 ARG   105      33.716  71.085  28.386  0.00  0.00               
ATOM   1679 2HH2 ARG   105      33.824  72.600  27.620  0.00  0.00               
ATOM   1680  C   ARG   105      36.424  65.681  22.696  0.00  0.00              
ATOM   1681  O   ARG   105      37.596  66.041  22.559  0.00  0.00              
ATOM   1682  N   LEU   106      36.104  64.488  22.219  0.00  0.00              
ATOM   1683  H   LEU   106      35.183  64.117  22.403  0.00  0.00              
ATOM   1684  CA  LEU   106      36.939  63.766  21.210  0.00  0.00              
ATOM   1685  HA  LEU   106      37.910  63.618  21.683  0.00  0.00              
ATOM   1686  CB  LEU   106      36.332  62.369  20.940  0.00  0.00              
ATOM   1687  HB2 LEU   106      35.263  62.526  20.795  0.00  0.00              
ATOM   1688  HB3 LEU   106      36.758  61.990  20.011  0.00  0.00              
ATOM   1689  CG  LEU   106      36.506  61.323  22.075  0.00  0.00              
ATOM   1690  HG  LEU   106      36.027  61.720  22.970  0.00  0.00              
ATOM   1691  CD1 LEU   106      35.835  60.041  21.625  0.00  0.00              
ATOM   1692 1HD1 LEU   106      36.161  59.180  22.209  0.00  0.00               
ATOM   1693 2HD1 LEU   106      34.785  60.248  21.830  0.00  0.00               
ATOM   1694 3HD1 LEU   106      36.034  59.868  20.567  0.00  0.00               
ATOM   1695  CD2 LEU   106      37.901  60.961  22.388  0.00  0.00              
ATOM   1696 1HD2 LEU   106      38.445  60.813  21.455  0.00  0.00               
ATOM   1697 2HD2 LEU   106      38.359  61.739  22.999  0.00  0.00               
ATOM   1698 3HD2 LEU   106      37.977  60.006  22.908  0.00  0.00               
ATOM   1699  C   LEU   106      37.225  64.596  19.959  0.00  0.00              
ATOM   1700  O   LEU   106      36.575  65.609  19.693  0.00  0.00              
ATOM   1701  N   PRO   107      38.229  64.166  19.106  0.00  0.00              
ATOM   1702  CD  PRO   107      39.275  63.137  19.232  0.00  0.00              
ATOM   1703  HD2 PRO   107      38.827  62.171  19.000  0.00  0.00              
ATOM   1704  HD3 PRO   107      39.693  63.008  20.231  0.00  0.00              
ATOM   1705  CG  PRO   107      40.380  63.519  18.254  0.00  0.00              
ATOM   1706  HG2 PRO   107      40.982  62.641  18.017  0.00  0.00              
ATOM   1707  HG3 PRO   107      40.993  64.352  18.598  0.00  0.00              
ATOM   1708  CB  PRO   107      39.576  64.078  17.100  0.00  0.00              
ATOM   1709  HB2 PRO   107      39.368  63.395  16.277  0.00  0.00              
ATOM   1710  HB3 PRO   107      40.157  64.859  16.610  0.00  0.00              
ATOM   1711  CA  PRO   107      38.335  64.651  17.687  0.00  0.00              
ATOM   1712  HA  PRO   107      38.385  65.740  17.656  0.00  0.00              
ATOM   1713  C   PRO   107      37.054  64.119  16.963  0.00  0.00              
ATOM   1714  O   PRO   107      36.487  63.055  17.277  0.00  0.00              
ATOM   1715  N   GLU   108      36.712  64.772  15.861  0.00  0.00              
ATOM   1716  H   GLU   108      37.320  65.556  15.671  0.00  0.00              
ATOM   1717  CA  GLU   108      35.539  64.548  15.043  0.00  0.00              
ATOM   1718  HA  GLU   108      34.691  64.817  15.671  0.00  0.00              
ATOM   1719  CB  GLU   108      35.608  65.638  13.915  0.00  0.00              
ATOM   1720  HB2 GLU   108      35.330  66.569  14.409  0.00  0.00              
ATOM   1721  HB3 GLU   108      36.604  65.611  13.473  0.00  0.00              
ATOM   1722  CG  GLU   108      34.435  65.307  12.926  0.00  0.00              
ATOM   1723  HG2 GLU   108      34.494  64.288  12.544  0.00  0.00              
ATOM   1724  HG3 GLU   108      33.561  65.452  13.562  0.00  0.00              
ATOM   1725  CD  GLU   108      34.490  66.263  11.700  0.00  0.00              
ATOM   1726  OE1 GLU   108      35.515  66.970  11.468  0.00  0.00              
ATOM   1727  OE2 GLU   108      33.415  66.398  11.066  0.00  0.00              
ATOM   1728  C   GLU   108      35.341  63.079  14.626  0.00  0.00              
ATOM   1729  O   GLU   108      34.217  62.643  14.892  0.00  0.00              
ATOM   1730  N   GLN   109      36.239  62.294  14.080  0.00  0.00              
ATOM   1731  H   GLN   109      37.157  62.681  13.916  0.00  0.00              
ATOM   1732  CA  GLN   109      35.823  61.051  13.411  0.00  0.00              
ATOM   1733  HA  GLN   109      34.898  61.203  12.854  0.00  0.00              
ATOM   1734  CB  GLN   109      36.818  60.473  12.418  0.00  0.00              
ATOM   1735  HB2 GLN   109      36.329  59.628  11.934  0.00  0.00              
ATOM   1736  HB3 GLN   109      37.006  61.278  11.707  0.00  0.00              
ATOM   1737  CG  GLN   109      38.205  60.148  12.951  0.00  0.00              
ATOM   1738  HG2 GLN   109      38.610  61.066  13.376  0.00  0.00              
ATOM   1739  HG3 GLN   109      38.311  59.441  13.774  0.00  0.00              
ATOM   1740  CD  GLN   109      39.005  59.716  11.762  0.00  0.00              
ATOM   1741  OE1 GLN   109      38.461  59.409  10.738  0.00  0.00              
ATOM   1742  NE2 GLN   109      40.339  59.732  11.721  0.00  0.00              
ATOM   1743 1HE2 GLN   109      40.751  59.216  10.957  0.00  0.00               
ATOM   1744 2HE2 GLN   109      40.935  59.884  12.523  0.00  0.00               
ATOM   1745  C   GLN   109      35.456  59.946  14.458  0.00  0.00              
ATOM   1746  O   GLN   109      34.575  59.071  14.221  0.00  0.00              
ATOM   1747  N   ASP   110      36.110  60.066  15.593  0.00  0.00              
ATOM   1748  H   ASP   110      36.705  60.876  15.693  0.00  0.00              
ATOM   1749  CA  ASP   110      35.924  59.221  16.751  0.00  0.00              
ATOM   1750  HA  ASP   110      35.692  58.241  16.334  0.00  0.00              
ATOM   1751  CB  ASP   110      37.243  59.155  17.448  0.00  0.00              
ATOM   1752  HB2 ASP   110      37.543  60.196  17.576  0.00  0.00              
ATOM   1753  HB3 ASP   110      37.058  58.776  18.453  0.00  0.00              
ATOM   1754  CG  ASP   110      38.332  58.370  16.667  0.00  0.00              
ATOM   1755  OD1 ASP   110      38.165  57.228  16.193  0.00  0.00              
ATOM   1756  OD2 ASP   110      39.465  58.944  16.696  0.00  0.00              
ATOM   1757  C   ASP   110      34.684  59.673  17.557  0.00  0.00              
ATOM   1758  O   ASP   110      33.955  58.866  18.208  0.00  0.00              
ATOM   1759  N   ARG   111      34.292  61.000  17.471  0.00  0.00              
ATOM   1760  H   ARG   111      34.803  61.641  16.882  0.00  0.00              
ATOM   1761  CA  ARG   111      33.061  61.502  18.016  0.00  0.00              
ATOM   1762  HA  ARG   111      32.939  61.065  19.007  0.00  0.00              
ATOM   1763  CB  ARG   111      33.159  63.019  18.195  0.00  0.00              
ATOM   1764  HB2 ARG   111      33.970  63.089  18.920  0.00  0.00              
ATOM   1765  HB3 ARG   111      33.534  63.515  17.300  0.00  0.00              
ATOM   1766  CG  ARG   111      31.983  63.785  18.748  0.00  0.00              
ATOM   1767  HG2 ARG   111      31.068  63.308  18.398  0.00  0.00              
ATOM   1768  HG3 ARG   111      32.032  63.606  19.823  0.00  0.00              
ATOM   1769  CD  ARG   111      32.014  65.315  18.458  0.00  0.00              
ATOM   1770  HD2 ARG   111      31.550  65.850  19.287  0.00  0.00              
ATOM   1771  HD3 ARG   111      33.014  65.749  18.460  0.00  0.00              
ATOM   1772  NE  ARG   111      31.351  65.653  17.134  0.00  0.00              
ATOM   1773  HE  ARG   111      30.458  65.212  16.966  0.00  0.00              
ATOM   1774  CZ  ARG   111      31.812  66.533  16.284  0.00  0.00              
ATOM   1775  NH1 ARG   111      32.935  67.172  16.378  0.00  0.00              
ATOM   1776 1HH1 ARG   111      33.453  67.229  17.244  0.00  0.00               
ATOM   1777 2HH1 ARG   111      33.147  67.793  15.610  0.00  0.00               
ATOM   1778  NH2 ARG   111      31.169  66.681  15.208  0.00  0.00              
ATOM   1779 1HH2 ARG   111      30.197  66.406  15.222  0.00  0.00               
ATOM   1780 2HH2 ARG   111      31.424  67.339  14.486  0.00  0.00               
ATOM   1781  C   ARG   111      31.873  61.028  17.166  0.00  0.00              
ATOM   1782  O   ARG   111      30.928  60.390  17.686  0.00  0.00              
ATOM   1783  N   LYS   112      31.916  61.264  15.907  0.00  0.00              
ATOM   1784  H   LYS   112      32.752  61.734  15.592  0.00  0.00              
ATOM   1785  CA  LYS   112      30.976  60.781  14.870  0.00  0.00              
ATOM   1786  HA  LYS   112      29.999  61.195  15.119  0.00  0.00              
ATOM   1787  CB  LYS   112      31.389  61.368  13.446  0.00  0.00              
ATOM   1788  HB2 LYS   112      32.352  61.008  13.084  0.00  0.00              
ATOM   1789  HB3 LYS   112      30.674  60.927  12.751  0.00  0.00              
ATOM   1790  CG  LYS   112      31.233  62.934  13.436  0.00  0.00              
ATOM   1791  HG2 LYS   112      30.197  63.165  13.683  0.00  0.00              
ATOM   1792  HG3 LYS   112      31.952  63.469  14.056  0.00  0.00              
ATOM   1793  CD  LYS   112      31.393  63.491  12.016  0.00  0.00              
ATOM   1794  HD2 LYS   112      32.436  63.620  11.731  0.00  0.00              
ATOM   1795  HD3 LYS   112      30.890  62.815  11.325  0.00  0.00              
ATOM   1796  CE  LYS   112      30.884  64.942  11.818  0.00  0.00              
ATOM   1797  HE2 LYS   112      29.826  64.983  12.077  0.00  0.00              
ATOM   1798  HE3 LYS   112      31.366  65.639  12.503  0.00  0.00              
ATOM   1799  NZ  LYS   112      31.018  65.302  10.404  0.00  0.00              
ATOM   1800  HZ1 LYS   112      30.860  64.469   9.856  0.00  0.00              
ATOM   1801  HZ2 LYS   112      30.410  66.066  10.145  0.00  0.00              
ATOM   1802  HZ3 LYS   112      31.936  65.715  10.311  0.00  0.00              
ATOM   1803  C   LYS   112      30.843  59.244  14.863  0.00  0.00              
ATOM   1804  O   LYS   112      29.658  58.765  14.838  0.00  0.00              
ATOM   1805  N   ARG   113      31.871  58.487  15.049  0.00  0.00              
ATOM   1806  H   ARG   113      32.760  58.961  15.114  0.00  0.00              
ATOM   1807  CA  ARG   113      31.820  56.957  15.415  0.00  0.00              
ATOM   1808  HA  ARG   113      31.190  56.464  14.675  0.00  0.00              
ATOM   1809  CB  ARG   113      33.160  56.298  15.459  0.00  0.00              
ATOM   1810  HB2 ARG   113      33.659  56.428  14.498  0.00  0.00              
ATOM   1811  HB3 ARG   113      33.801  56.766  16.206  0.00  0.00              
ATOM   1812  CG  ARG   113      33.029  54.811  15.693  0.00  0.00              
ATOM   1813  HG2 ARG   113      32.509  54.719  16.647  0.00  0.00              
ATOM   1814  HG3 ARG   113      32.463  54.392  14.861  0.00  0.00              
ATOM   1815  CD  ARG   113      34.292  54.103  15.729  0.00  0.00              
ATOM   1816  HD2 ARG   113      34.859  54.229  14.807  0.00  0.00              
ATOM   1817  HD3 ARG   113      34.925  54.484  16.531  0.00  0.00              
ATOM   1818  NE  ARG   113      34.077  52.667  15.927  0.00  0.00              
ATOM   1819  HE  ARG   113      33.223  52.284  15.548  0.00  0.00              
ATOM   1820  CZ  ARG   113      35.038  51.853  16.340  0.00  0.00              
ATOM   1821  NH1 ARG   113      36.214  52.229  16.602  0.00  0.00              
ATOM   1822 1HH1 ARG   113      36.499  53.197  16.637  0.00  0.00               
ATOM   1823 2HH1 ARG   113      36.839  51.440  16.684  0.00  0.00               
ATOM   1824  NH2 ARG   113      34.765  50.607  16.265  0.00  0.00              
ATOM   1825 1HH2 ARG   113      33.896  50.388  15.798  0.00  0.00               
ATOM   1826 2HH2 ARG   113      35.184  49.869  16.812  0.00  0.00               
ATOM   1827  C   ARG   113      31.031  56.694  16.711  0.00  0.00              
ATOM   1828  O   ARG   113      29.976  56.099  16.659  0.00  0.00              
ATOM   1829  N   CYS   114      31.551  57.273  17.802  0.00  0.00              
ATOM   1830  H   CYS   114      32.386  57.832  17.704  0.00  0.00              
ATOM   1831  CA  CYS   114      30.826  57.016  19.097  0.00  0.00              
ATOM   1832  HA  CYS   114      30.924  55.966  19.373  0.00  0.00              
ATOM   1833  CB  CYS   114      31.502  57.778  20.270  0.00  0.00              
ATOM   1834  HB2 CYS   114      31.494  58.866  20.206  0.00  0.00              
ATOM   1835  HB3 CYS   114      30.805  57.561  21.079  0.00  0.00              
ATOM   1836  SG  CYS   114      33.103  57.131  20.573  0.00  0.00              
ATOM   1837  HG  CYS   114      33.769  57.859  19.673  0.00  0.00              
ATOM   1838  C   CYS   114      29.358  57.237  19.056  0.00  0.00              
ATOM   1839  O   CYS   114      28.583  56.313  19.413  0.00  0.00              
ATOM   1840  N   LEU   115      28.929  58.432  18.564  0.00  0.00              
ATOM   1841  H   LEU   115      29.625  59.037  18.152  0.00  0.00              
ATOM   1842  CA  LEU   115      27.555  58.888  18.403  0.00  0.00              
ATOM   1843  HA  LEU   115      27.004  58.829  19.342  0.00  0.00              
ATOM   1844  CB  LEU   115      27.572  60.424  18.084  0.00  0.00              
ATOM   1845  HB2 LEU   115      28.002  60.934  18.946  0.00  0.00              
ATOM   1846  HB3 LEU   115      28.134  60.561  17.160  0.00  0.00              
ATOM   1847  CG  LEU   115      26.112  60.994  17.946  0.00  0.00              
ATOM   1848  HG  LEU   115      25.564  60.476  17.158  0.00  0.00              
ATOM   1849  CD1 LEU   115      25.207  60.764  19.164  0.00  0.00              
ATOM   1850 1HD1 LEU   115      24.327  61.384  18.995  0.00  0.00               
ATOM   1851 2HD1 LEU   115      24.979  59.706  19.297  0.00  0.00               
ATOM   1852 3HD1 LEU   115      25.749  61.077  20.056  0.00  0.00               
ATOM   1853  CD2 LEU   115      26.253  62.450  17.611  0.00  0.00              
ATOM   1854 1HD2 LEU   115      26.695  62.626  16.630  0.00  0.00               
ATOM   1855 2HD2 LEU   115      25.287  62.954  17.615  0.00  0.00               
ATOM   1856 3HD2 LEU   115      27.029  62.944  18.195  0.00  0.00               
ATOM   1857  C   LEU   115      26.713  58.016  17.465  0.00  0.00              
ATOM   1858  O   LEU   115      25.617  57.615  17.910  0.00  0.00              
ATOM   1859  N   ASP   116      27.208  57.675  16.306  0.00  0.00              
ATOM   1860  H   ASP   116      28.121  58.007  16.030  0.00  0.00              
ATOM   1861  CA  ASP   116      26.394  56.969  15.303  0.00  0.00              
ATOM   1862  HA  ASP   116      25.401  57.418  15.269  0.00  0.00              
ATOM   1863  CB  ASP   116      27.036  57.232  13.943  0.00  0.00              
ATOM   1864  HB2 ASP   116      27.211  58.307  13.895  0.00  0.00              
ATOM   1865  HB3 ASP   116      28.021  56.786  13.809  0.00  0.00              
ATOM   1866  CG  ASP   116      26.099  56.705  12.867  0.00  0.00              
ATOM   1867  OD1 ASP   116      26.641  56.006  11.978  0.00  0.00              
ATOM   1868  OD2 ASP   116      24.901  57.070  12.838  0.00  0.00              
ATOM   1869  C   ASP   116      26.312  55.442  15.615  0.00  0.00              
ATOM   1870  O   ASP   116      25.188  54.824  15.531  0.00  0.00              
ATOM   1871  N   GLU   117      27.296  54.943  16.323  0.00  0.00              
ATOM   1872  H   GLU   117      28.107  55.484  16.588  0.00  0.00              
ATOM   1873  CA  GLU   117      27.228  53.648  16.935  0.00  0.00              
ATOM   1874  HA  GLU   117      26.828  52.957  16.193  0.00  0.00              
ATOM   1875  CB  GLU   117      28.597  53.116  17.349  0.00  0.00              
ATOM   1876  HB2 GLU   117      28.984  53.978  17.894  0.00  0.00              
ATOM   1877  HB3 GLU   117      28.433  52.316  18.071  0.00  0.00              
ATOM   1878  CG  GLU   117      29.507  52.555  16.267  0.00  0.00              
ATOM   1879  HG2 GLU   117      29.889  53.333  15.606  0.00  0.00              
ATOM   1880  HG3 GLU   117      30.363  52.073  16.739  0.00  0.00              
ATOM   1881  CD  GLU   117      28.888  51.575  15.286  0.00  0.00              
ATOM   1882  OE1 GLU   117      28.074  50.710  15.699  0.00  0.00              
ATOM   1883  OE2 GLU   117      29.201  51.685  14.051  0.00  0.00              
ATOM   1884  C   GLU   117      26.215  53.664  18.160  0.00  0.00              
ATOM   1885  O   GLU   117      25.615  52.647  18.493  0.00  0.00              
ATOM   1886  N   LEU   118      26.094  54.789  18.879  0.00  0.00              
ATOM   1887  H   LEU   118      26.662  55.595  18.658  0.00  0.00              
ATOM   1888  CA  LEU   118      25.223  54.931  20.024  0.00  0.00              
ATOM   1889  HA  LEU   118      25.254  53.994  20.580  0.00  0.00              
ATOM   1890  CB  LEU   118      25.762  56.075  20.988  0.00  0.00              
ATOM   1891  HB2 LEU   118      26.809  55.915  21.247  0.00  0.00              
ATOM   1892  HB3 LEU   118      25.514  57.000  20.468  0.00  0.00              
ATOM   1893  CG  LEU   118      24.927  56.075  22.372  0.00  0.00              
ATOM   1894  HG  LEU   118      23.893  56.330  22.136  0.00  0.00              
ATOM   1895  CD1 LEU   118      25.006  54.856  23.223  0.00  0.00              
ATOM   1896 1HD1 LEU   118      26.009  54.493  23.450  0.00  0.00               
ATOM   1897 2HD1 LEU   118      24.538  54.950  24.203  0.00  0.00               
ATOM   1898 3HD1 LEU   118      24.489  54.067  22.677  0.00  0.00               
ATOM   1899  CD2 LEU   118      25.593  57.165  23.202  0.00  0.00              
ATOM   1900 1HD2 LEU   118      26.596  56.824  23.460  0.00  0.00               
ATOM   1901 2HD2 LEU   118      25.552  58.105  22.652  0.00  0.00               
ATOM   1902 3HD2 LEU   118      25.023  57.384  24.105  0.00  0.00               
ATOM   1903  C   LEU   118      23.746  55.056  19.588  0.00  0.00              
ATOM   1904  O   LEU   118      22.911  54.374  20.208  0.00  0.00              
ATOM   1905  N   VAL   119      23.501  55.794  18.482  0.00  0.00              
ATOM   1906  H   VAL   119      24.217  56.421  18.144  0.00  0.00              
ATOM   1907  CA  VAL   119      22.276  55.722  17.720  0.00  0.00              
ATOM   1908  HA  VAL   119      21.465  56.081  18.352  0.00  0.00              
ATOM   1909  CB  VAL   119      22.274  56.568  16.500  0.00  0.00              
ATOM   1910  HB  VAL   119      23.151  56.348  15.891  0.00  0.00              
ATOM   1911  CG1 VAL   119      21.065  56.331  15.563  0.00  0.00              
ATOM   1912 1HG1 VAL   119      21.047  55.367  15.054  0.00  0.00               
ATOM   1913 2HG1 VAL   119      20.193  56.488  16.196  0.00  0.00               
ATOM   1914 3HG1 VAL   119      21.090  57.082  14.773  0.00  0.00               
ATOM   1915  CG2 VAL   119      22.170  58.082  16.842  0.00  0.00              
ATOM   1916 1HG2 VAL   119      21.779  58.689  16.025  0.00  0.00               
ATOM   1917 2HG2 VAL   119      21.585  58.292  17.737  0.00  0.00               
ATOM   1918 3HG2 VAL   119      23.121  58.571  17.051  0.00  0.00               
ATOM   1919  C   VAL   119      21.926  54.244  17.390  0.00  0.00              
ATOM   1920  O   VAL   119      20.776  53.884  17.666  0.00  0.00              
ATOM   1921  N   ARG   120      22.918  53.391  16.923  0.00  0.00              
ATOM   1922  H   ARG   120      23.780  53.806  16.600  0.00  0.00              
ATOM   1923  CA  ARG   120      22.732  51.978  16.553  0.00  0.00              
ATOM   1924  HA  ARG   120      21.869  51.887  15.893  0.00  0.00              
ATOM   1925  CB  ARG   120      24.040  51.415  15.771  0.00  0.00              
ATOM   1926  HB2 ARG   120      24.829  52.163  15.850  0.00  0.00              
ATOM   1927  HB3 ARG   120      24.502  50.569  16.279  0.00  0.00              
ATOM   1928  CG  ARG   120      23.769  51.281  14.283  0.00  0.00              
ATOM   1929  HG2 ARG   120      22.976  50.535  14.320  0.00  0.00              
ATOM   1930  HG3 ARG   120      23.331  52.153  13.796  0.00  0.00              
ATOM   1931  CD  ARG   120      24.959  50.857  13.437  0.00  0.00              
ATOM   1932  HD2 ARG   120      25.175  49.933  13.972  0.00  0.00              
ATOM   1933  HD3 ARG   120      24.722  50.639  12.395  0.00  0.00              
ATOM   1934  NE  ARG   120      26.179  51.658  13.472  0.00  0.00              
ATOM   1935  HE  ARG   120      26.962  51.395  14.054  0.00  0.00              
ATOM   1936  CZ  ARG   120      26.309  52.783  12.819  0.00  0.00              
ATOM   1937  NH1 ARG   120      25.460  53.176  11.909  0.00  0.00              
ATOM   1938 1HH1 ARG   120      24.630  52.605  11.835  0.00  0.00               
ATOM   1939 2HH1 ARG   120      25.538  54.024  11.366  0.00  0.00               
ATOM   1940  NH2 ARG   120      27.343  53.574  13.016  0.00  0.00              
ATOM   1941 1HH2 ARG   120      28.160  53.191  13.469  0.00  0.00               
ATOM   1942 2HH2 ARG   120      27.447  54.453  12.530  0.00  0.00               
ATOM   1943  C   ARG   120      22.379  51.115  17.746  0.00  0.00              
ATOM   1944  O   ARG   120      21.468  50.358  17.609  0.00  0.00              
ATOM   1945  N   SER   121      22.997  51.188  18.899  0.00  0.00              
ATOM   1946  H   SER   121      23.700  51.898  19.050  0.00  0.00              
ATOM   1947  CA  SER   121      22.679  50.327  20.077  0.00  0.00              
ATOM   1948  HA  SER   121      22.622  49.302  19.710  0.00  0.00              
ATOM   1949  CB  SER   121      23.820  50.413  21.047  0.00  0.00              
ATOM   1950  HB2 SER   121      23.422  49.950  21.950  0.00  0.00              
ATOM   1951  HB3 SER   121      24.686  49.803  20.789  0.00  0.00              
ATOM   1952  OG  SER   121      24.252  51.733  21.247  0.00  0.00              
ATOM   1953  HG  SER   121      23.756  52.045  22.007  0.00  0.00              
ATOM   1954  C   SER   121      21.318  50.747  20.674  0.00  0.00              
ATOM   1955  O   SER   121      20.433  49.890  21.046  0.00  0.00              
ATOM   1956  N   HIE   122      20.919  52.024  20.661  0.00  0.00              
ATOM   1957  H   HIE   122      21.680  52.675  20.535  0.00  0.00              
ATOM   1958  CA  HIE   122      19.583  52.557  21.001  0.00  0.00              
ATOM   1959  HA  HIE   122      19.416  52.308  22.049  0.00  0.00              
ATOM   1960  CB  HIE   122      19.571  54.040  20.765  0.00  0.00              
ATOM   1961  HB2 HIE   122      20.302  54.536  21.403  0.00  0.00              
ATOM   1962  HB3 HIE   122      19.700  54.158  19.690  0.00  0.00              
ATOM   1963  CG  HIE   122      18.256  54.612  21.098  0.00  0.00              
ATOM   1964  ND1 HIE   122      17.235  54.897  20.193  0.00  0.00              
ATOM   1965  CE1 HIE   122      16.303  55.646  20.872  0.00  0.00              
ATOM   1966  HE1 HIE   122      15.330  55.918  20.489  0.00  0.00              
ATOM   1967  NE2 HIE   122      16.699  55.914  22.137  0.00  0.00              
ATOM   1968  HE2 HIE   122      16.217  56.481  22.820  0.00  0.00              
ATOM   1969  CD2 HIE   122      17.938  55.293  22.274  0.00  0.00              
ATOM   1970  HD2 HIE   122      18.572  55.385  23.143  0.00  0.00              
ATOM   1971  C   HIE   122      18.525  51.892  20.149  0.00  0.00              
ATOM   1972  O   HIE   122      17.529  51.516  20.768  0.00  0.00              
ATOM   1973  N   ALA   123      18.725  51.732  18.842  0.00  0.00              
ATOM   1974  H   ALA   123      19.616  51.898  18.396  0.00  0.00              
ATOM   1975  CA  ALA   123      17.789  51.129  17.957  0.00  0.00              
ATOM   1976  HA  ALA   123      16.803  51.471  18.270  0.00  0.00              
ATOM   1977  CB  ALA   123      18.107  51.772  16.531  0.00  0.00              
ATOM   1978  HB1 ALA   123      17.213  51.826  15.910  0.00  0.00              
ATOM   1979  HB2 ALA   123      18.332  52.837  16.590  0.00  0.00              
ATOM   1980  HB3 ALA   123      18.963  51.215  16.148  0.00  0.00              
ATOM   1981  C   ALA   123      17.619  49.591  17.942  0.00  0.00              
ATOM   1982  O   ALA   123      16.658  49.049  17.396  0.00  0.00              
ATOM   1983  N   ARG   124      18.547  48.841  18.491  0.00  0.00              
ATOM   1984  H   ARG   124      19.251  49.297  19.052  0.00  0.00              
ATOM   1985  CA  ARG   124      18.548  47.398  18.441  0.00  0.00              
ATOM   1986  HA  ARG   124      17.965  47.083  17.576  0.00  0.00              
ATOM   1987  CB  ARG   124      19.946  46.805  18.363  0.00  0.00              
ATOM   1988  HB2 ARG   124      20.541  47.207  19.183  0.00  0.00              
ATOM   1989  HB3 ARG   124      19.816  45.726  18.445  0.00  0.00              
ATOM   1990  CG  ARG   124      20.702  47.037  17.013  0.00  0.00              
ATOM   1991  HG2 ARG   124      20.172  46.578  16.179  0.00  0.00              
ATOM   1992  HG3 ARG   124      20.757  48.116  16.863  0.00  0.00              
ATOM   1993  CD  ARG   124      22.075  46.376  17.050  0.00  0.00              
ATOM   1994  HD2 ARG   124      21.935  45.438  17.586  0.00  0.00              
ATOM   1995  HD3 ARG   124      22.340  46.206  16.006  0.00  0.00              
ATOM   1996  NE  ARG   124      22.969  47.215  17.750  0.00  0.00              
ATOM   1997  HE  ARG   124      22.826  47.240  18.749  0.00  0.00              
ATOM   1998  CZ  ARG   124      24.018  47.733  17.201  0.00  0.00              
ATOM   1999  NH1 ARG   124      24.251  47.856  15.956  0.00  0.00              
ATOM   2000 1HH1 ARG   124      23.576  47.466  15.314  0.00  0.00               
ATOM   2001 2HH1 ARG   124      25.110  48.346  15.752  0.00  0.00               
ATOM   2002  NH2 ARG   124      24.950  48.069  18.005  0.00  0.00              
ATOM   2003 1HH2 ARG   124      24.785  47.748  18.948  0.00  0.00               
ATOM   2004 2HH2 ARG   124      25.839  48.465  17.735  0.00  0.00               
ATOM   2005  C   ARG   124      17.847  46.834  19.658  0.00  0.00              
ATOM   2006  O   ARG   124      18.171  47.233  20.774  0.00  0.00              
ATOM   2007  N   THR   125      17.007  45.775  19.453  0.00  0.00              
ATOM   2008  H   THR   125      16.805  45.610  18.477  0.00  0.00              
ATOM   2009  CA  THR   125      16.333  44.966  20.459  0.00  0.00              
ATOM   2010  HA  THR   125      16.768  45.159  21.439  0.00  0.00              
ATOM   2011  CB  THR   125      14.848  45.261  20.479  0.00  0.00              
ATOM   2012  HB  THR   125      14.261  44.557  21.070  0.00  0.00              
ATOM   2013  CG2 THR   125      14.497  46.618  21.069  0.00  0.00              
ATOM   2014 1HG2 THR   125      13.436  46.806  20.902  0.00  0.00               
ATOM   2015 2HG2 THR   125      14.677  46.587  22.144  0.00  0.00               
ATOM   2016 3HG2 THR   125      15.115  47.382  20.598  0.00  0.00               
ATOM   2017  OG1 THR   125      14.228  45.208  19.191  0.00  0.00              
ATOM   2018  HG1 THR   125      14.269  46.117  18.882  0.00  0.00              
ATOM   2019  C   THR   125      16.427  43.438  20.193  0.00  0.00              
ATOM   2020  O   THR   125      16.418  43.016  19.042  0.00  0.00              
ATOM   2021  N   TYR   126      16.478  42.687  21.321  0.00  0.00              
ATOM   2022  H   TYR   126      16.526  43.227  22.174  0.00  0.00              
ATOM   2023  CA  TYR   126      16.785  41.307  21.325  0.00  0.00              
ATOM   2024  HA  TYR   126      16.752  40.987  20.283  0.00  0.00              
ATOM   2025  CB  TYR   126      18.233  41.190  21.831  0.00  0.00              
ATOM   2026  HB2 TYR   126      18.200  41.160  22.920  0.00  0.00              
ATOM   2027  HB3 TYR   126      18.628  40.211  21.558  0.00  0.00              
ATOM   2028  CG  TYR   126      19.348  42.157  21.430  0.00  0.00              
ATOM   2029  CD1 TYR   126      19.545  43.321  22.184  0.00  0.00              
ATOM   2030  HD1 TYR   126      18.982  43.482  23.092  0.00  0.00              
ATOM   2031  CE1 TYR   126      20.574  44.225  21.851  0.00  0.00              
ATOM   2032  HE1 TYR   126      20.720  45.124  22.431  0.00  0.00              
ATOM   2033  CZ  TYR   126      21.454  44.067  20.746  0.00  0.00              
ATOM   2034  OH  TYR   126      22.379  45.005  20.443  0.00  0.00              
ATOM   2035  HH  TYR   126      22.166  45.824  20.896  0.00  0.00              
ATOM   2036  CE2 TYR   126      21.293  42.837  20.063  0.00  0.00              
ATOM   2037  HE2 TYR   126      21.912  42.718  19.186  0.00  0.00              
ATOM   2038  CD2 TYR   126      20.243  41.905  20.374  0.00  0.00              
ATOM   2039  HD2 TYR   126      20.128  41.109  19.653  0.00  0.00              
ATOM   2040  C   TYR   126      15.700  40.585  22.098  0.00  0.00              
ATOM   2041  O   TYR   126      15.096  41.124  22.975  0.00  0.00              
ATOM   2042  N   THR   127      15.547  39.306  21.867  0.00  0.00              
ATOM   2043  H   THR   127      15.958  38.877  21.050  0.00  0.00              
ATOM   2044  CA  THR   127      14.515  38.538  22.634  0.00  0.00              
ATOM   2045  HA  THR   127      13.729  39.204  22.990  0.00  0.00              
ATOM   2046  CB  THR   127      13.833  37.466  21.777  0.00  0.00              
ATOM   2047  HB  THR   127      13.398  36.754  22.478  0.00  0.00              
ATOM   2048  CG2 THR   127      12.720  38.099  20.905  0.00  0.00              
ATOM   2049 1HG2 THR   127      13.158  39.004  20.484  0.00  0.00               
ATOM   2050 2HG2 THR   127      12.373  37.519  20.050  0.00  0.00               
ATOM   2051 3HG2 THR   127      11.936  38.366  21.614  0.00  0.00               
ATOM   2052  OG1 THR   127      14.743  36.737  20.884  0.00  0.00              
ATOM   2053  HG1 THR   127      14.857  37.293  20.110  0.00  0.00              
ATOM   2054  C   THR   127      15.149  37.837  23.937  0.00  0.00              
ATOM   2055  O   THR   127      14.454  37.160  24.651  0.00  0.00              
ATOM   2056  N   GLU   128      16.436  37.874  24.181  0.00  0.00              
ATOM   2057  H   GLU   128      17.032  38.494  23.651  0.00  0.00              
ATOM   2058  CA  GLU   128      17.276  37.228  25.224  0.00  0.00              
ATOM   2059  HA  GLU   128      16.683  36.934  26.091  0.00  0.00              
ATOM   2060  CB  GLU   128      17.850  35.821  24.724  0.00  0.00              
ATOM   2061  HB2 GLU   128      18.390  35.929  23.783  0.00  0.00              
ATOM   2062  HB3 GLU   128      18.596  35.426  25.413  0.00  0.00              
ATOM   2063  CG  GLU   128      16.836  34.802  24.476  0.00  0.00              
ATOM   2064  HG2 GLU   128      16.141  35.139  23.708  0.00  0.00              
ATOM   2065  HG3 GLU   128      17.178  33.863  24.041  0.00  0.00              
ATOM   2066  CD  GLU   128      16.045  34.289  25.611  0.00  0.00              
ATOM   2067  OE1 GLU   128      16.550  34.413  26.751  0.00  0.00              
ATOM   2068  OE2 GLU   128      14.944  33.701  25.434  0.00  0.00              
ATOM   2069  C   GLU   128      18.294  38.250  25.724  0.00  0.00              
ATOM   2070  O   GLU   128      18.691  38.996  24.822  0.00  0.00              
ATOM   2071  N   PRO   129      18.714  38.264  26.999  0.00  0.00              
ATOM   2072  CD  PRO   129      18.244  37.190  27.932  0.00  0.00              
ATOM   2073  HD2 PRO   129      18.521  36.231  27.494  0.00  0.00              
ATOM   2074  HD3 PRO   129      17.166  37.221  28.089  0.00  0.00              
ATOM   2075  CG  PRO   129      19.070  37.363  29.249  0.00  0.00              
ATOM   2076  HG2 PRO   129      19.987  36.775  29.250  0.00  0.00              
ATOM   2077  HG3 PRO   129      18.494  37.100  30.136  0.00  0.00              
ATOM   2078  CB  PRO   129      19.384  38.910  29.200  0.00  0.00              
ATOM   2079  HB2 PRO   129      20.231  39.136  29.847  0.00  0.00              
ATOM   2080  HB3 PRO   129      18.470  39.479  29.375  0.00  0.00              
ATOM   2081  CA  PRO   129      19.677  39.176  27.708  0.00  0.00              
ATOM   2082  HA  PRO   129      19.430  40.237  27.692  0.00  0.00              
ATOM   2083  C   PRO   129      21.124  38.886  27.348  0.00  0.00              
ATOM   2084  O   PRO   129      21.470  37.764  26.994  0.00  0.00              
ATOM   2085  N   PRO   130      22.024  39.846  27.633  0.00  0.00              
ATOM   2086  CD  PRO   130      21.775  41.135  28.298  0.00  0.00              
ATOM   2087  HD2 PRO   130      21.373  40.996  29.301  0.00  0.00              
ATOM   2088  HD3 PRO   130      21.120  41.872  27.835  0.00  0.00              
ATOM   2089  CG  PRO   130      23.113  41.893  28.414  0.00  0.00              
ATOM   2090  HG2 PRO   130      23.484  41.911  29.439  0.00  0.00              
ATOM   2091  HG3 PRO   130      23.147  42.899  27.994  0.00  0.00              
ATOM   2092  CB  PRO   130      24.102  41.023  27.665  0.00  0.00              
ATOM   2093  HB2 PRO   130      25.062  40.967  28.179  0.00  0.00              
ATOM   2094  HB3 PRO   130      24.359  41.462  26.701  0.00  0.00              
ATOM   2095  CA  PRO   130      23.464  39.656  27.445  0.00  0.00              
ATOM   2096  HA  PRO   130      23.696  39.326  26.432  0.00  0.00              
ATOM   2097  C   PRO   130      24.009  38.672  28.423  0.00  0.00              
ATOM   2098  O   PRO   130      23.659  38.611  29.592  0.00  0.00              
ATOM   2099  N   ASN   131      24.992  37.844  27.975  0.00  0.00              
ATOM   2100  H   ASN   131      25.299  37.777  27.015  0.00  0.00              
ATOM   2101  CA  ASN   131      25.541  36.756  28.730  0.00  0.00              
ATOM   2102  HA  ASN   131      24.789  36.287  29.365  0.00  0.00              
ATOM   2103  CB  ASN   131      25.880  35.640  27.699  0.00  0.00              
ATOM   2104  HB2 ASN   131      25.990  34.672  28.189  0.00  0.00              
ATOM   2105  HB3 ASN   131      25.192  35.630  26.854  0.00  0.00              
ATOM   2106  CG  ASN   131      27.146  35.857  26.891  0.00  0.00              
ATOM   2107  OD1 ASN   131      28.201  35.471  27.240  0.00  0.00              
ATOM   2108  ND2 ASN   131      27.048  36.416  25.751  0.00  0.00              
ATOM   2109 1HD2 ASN   131      27.868  36.849  25.350  0.00  0.00               
ATOM   2110 2HD2 ASN   131      26.135  36.738  25.465  0.00  0.00               
ATOM   2111  C   ASN   131      26.686  37.141  29.671  0.00  0.00              
ATOM   2112  O   ASN   131      26.731  36.630  30.769  0.00  0.00              
ATOM   2113  N   ASN   132      27.504  38.133  29.246  0.00  0.00              
ATOM   2114  H   ASN   132      27.450  38.464  28.293  0.00  0.00              
ATOM   2115  CA  ASN   132      28.724  38.631  29.880  0.00  0.00              
ATOM   2116  HA  ASN   132      28.542  38.462  30.941  0.00  0.00              
ATOM   2117  CB  ASN   132      29.942  37.863  29.354  0.00  0.00              
ATOM   2118  HB2 ASN   132      30.899  38.071  29.832  0.00  0.00              
ATOM   2119  HB3 ASN   132      29.808  36.782  29.337  0.00  0.00              
ATOM   2120  CG  ASN   132      30.277  37.952  27.810  0.00  0.00              
ATOM   2121  OD1 ASN   132      29.954  38.878  27.047  0.00  0.00              
ATOM   2122  ND2 ASN   132      31.065  37.078  27.265  0.00  0.00              
ATOM   2123 1HD2 ASN   132      31.188  37.221  26.273  0.00  0.00               
ATOM   2124 2HD2 ASN   132      31.471  36.281  27.735  0.00  0.00               
ATOM   2125  C   ASN   132      28.932  40.154  29.716  0.00  0.00              
ATOM   2126  O   ASN   132      28.200  40.759  28.917  0.00  0.00              
ATOM   2127  N   PHE   133      29.909  40.779  30.452  0.00  0.00              
ATOM   2128  H   PHE   133      30.314  40.185  31.162  0.00  0.00              
ATOM   2129  CA  PHE   133      30.208  42.187  30.443  0.00  0.00              
ATOM   2130  HA  PHE   133      29.352  42.719  30.857  0.00  0.00              
ATOM   2131  CB  PHE   133      31.425  42.485  31.369  0.00  0.00              
ATOM   2132  HB2 PHE   133      31.336  42.002  32.341  0.00  0.00              
ATOM   2133  HB3 PHE   133      32.230  42.010  30.808  0.00  0.00              
ATOM   2134  CG  PHE   133      31.725  44.017  31.558  0.00  0.00              
ATOM   2135  CD1 PHE   133      30.749  45.018  31.658  0.00  0.00              
ATOM   2136  HD1 PHE   133      29.711  44.738  31.550  0.00  0.00              
ATOM   2137  CE1 PHE   133      31.118  46.331  31.747  0.00  0.00              
ATOM   2138  HE1 PHE   133      30.365  47.104  31.765  0.00  0.00              
ATOM   2139  CZ  PHE   133      32.463  46.718  31.762  0.00  0.00              
ATOM   2140  HZ  PHE   133      32.796  47.745  31.781  0.00  0.00              
ATOM   2141  CE2 PHE   133      33.459  45.701  31.636  0.00  0.00              
ATOM   2142  HE2 PHE   133      34.467  46.011  31.402  0.00  0.00              
ATOM   2143  CD2 PHE   133      33.094  44.341  31.493  0.00  0.00              
ATOM   2144  HD2 PHE   133      33.867  43.586  31.492  0.00  0.00              
ATOM   2145  C   PHE   133      30.483  42.720  29.068  0.00  0.00              
ATOM   2146  O   PHE   133      30.188  43.860  28.818  0.00  0.00              
ATOM   2147  N   GLU   134      31.069  41.979  28.111  0.00  0.00              
ATOM   2148  H   GLU   134      31.417  41.095  28.453  0.00  0.00              
ATOM   2149  CA  GLU   134      31.378  42.379  26.731  0.00  0.00              
ATOM   2150  HA  GLU   134      31.793  43.375  26.884  0.00  0.00              
ATOM   2151  CB  GLU   134      32.367  41.408  26.136  0.00  0.00              
ATOM   2152  HB2 GLU   134      33.240  41.469  26.786  0.00  0.00              
ATOM   2153  HB3 GLU   134      32.036  40.374  26.239  0.00  0.00              
ATOM   2154  CG  GLU   134      32.981  41.692  24.779  0.00  0.00              
ATOM   2155  HG2 GLU   134      32.238  41.870  24.002  0.00  0.00              
ATOM   2156  HG3 GLU   134      33.556  42.618  24.786  0.00  0.00              
ATOM   2157  CD  GLU   134      33.928  40.516  24.281  0.00  0.00              
ATOM   2158  OE1 GLU   134      35.170  40.648  24.218  0.00  0.00              
ATOM   2159  OE2 GLU   134      33.380  39.460  23.840  0.00  0.00              
ATOM   2160  C   GLU   134      30.117  42.470  25.794  0.00  0.00              
ATOM   2161  O   GLU   134      30.016  43.367  24.955  0.00  0.00              
ATOM   2162  N   GLU   135      29.181  41.526  25.884  0.00  0.00              
ATOM   2163  H   GLU   135      29.390  40.891  26.642  0.00  0.00              
ATOM   2164  CA  GLU   135      27.804  41.665  25.295  0.00  0.00              
ATOM   2165  HA  GLU   135      27.879  42.122  24.309  0.00  0.00              
ATOM   2166  CB  GLU   135      27.056  40.278  25.224  0.00  0.00              
ATOM   2167  HB2 GLU   135      27.791  39.526  24.937  0.00  0.00              
ATOM   2168  HB3 GLU   135      26.627  40.058  26.202  0.00  0.00              
ATOM   2169  CG  GLU   135      25.891  40.375  24.236  0.00  0.00              
ATOM   2170  HG2 GLU   135      25.162  41.108  24.580  0.00  0.00              
ATOM   2171  HG3 GLU   135      26.278  40.747  23.288  0.00  0.00              
ATOM   2172  CD  GLU   135      25.111  39.014  24.009  0.00  0.00              
ATOM   2173  OE1 GLU   135      24.553  38.884  22.896  0.00  0.00              
ATOM   2174  OE2 GLU   135      25.120  38.098  24.881  0.00  0.00              
ATOM   2175  C   GLU   135      27.061  42.715  26.048  0.00  0.00              
ATOM   2176  O   GLU   135      26.394  43.543  25.345  0.00  0.00              
ATOM   2177  N   SER   136      27.287  42.891  27.341  0.00  0.00              
ATOM   2178  H   SER   136      28.051  42.352  27.724  0.00  0.00              
ATOM   2179  CA  SER   136      26.640  43.982  28.101  0.00  0.00              
ATOM   2180  HA  SER   136      25.594  43.892  27.807  0.00  0.00              
ATOM   2181  CB  SER   136      26.957  43.834  29.592  0.00  0.00              
ATOM   2182  HB2 SER   136      26.679  42.815  29.860  0.00  0.00              
ATOM   2183  HB3 SER   136      28.027  44.012  29.700  0.00  0.00              
ATOM   2184  OG  SER   136      26.193  44.703  30.408  0.00  0.00              
ATOM   2185  HG  SER   136      25.610  45.220  29.847  0.00  0.00              
ATOM   2186  C   SER   136      27.059  45.374  27.681  0.00  0.00              
ATOM   2187  O   SER   136      26.166  46.191  27.433  0.00  0.00              
ATOM   2188  N   PHE   137      28.330  45.640  27.509  0.00  0.00              
ATOM   2189  H   PHE   137      28.987  44.921  27.776  0.00  0.00              
ATOM   2190  CA  PHE   137      28.816  46.910  26.923  0.00  0.00              
ATOM   2191  HA  PHE   137      28.289  47.754  27.368  0.00  0.00              
ATOM   2192  CB  PHE   137      30.289  47.096  27.367  0.00  0.00              
ATOM   2193  HB2 PHE   137      30.613  48.115  27.155  0.00  0.00              
ATOM   2194  HB3 PHE   137      30.290  47.039  28.455  0.00  0.00              
ATOM   2195  CG  PHE   137      31.484  46.185  26.998  0.00  0.00              
ATOM   2196  CD1 PHE   137      31.834  45.946  25.628  0.00  0.00              
ATOM   2197  HD1 PHE   137      31.135  46.232  24.857  0.00  0.00              
ATOM   2198  CE1 PHE   137      33.034  45.315  25.280  0.00  0.00              
ATOM   2199  HE1 PHE   137      33.237  44.980  24.274  0.00  0.00              
ATOM   2200  CZ  PHE   137      33.796  44.791  26.301  0.00  0.00              
ATOM   2201  HZ  PHE   137      34.690  44.230  26.072  0.00  0.00              
ATOM   2202  CE2 PHE   137      33.583  45.141  27.646  0.00  0.00              
ATOM   2203  HE2 PHE   137      34.375  44.877  28.333  0.00  0.00              
ATOM   2204  CD2 PHE   137      32.385  45.801  28.013  0.00  0.00              
ATOM   2205  HD2 PHE   137      32.151  46.012  29.046  0.00  0.00              
ATOM   2206  C   PHE   137      28.609  47.151  25.451  0.00  0.00              
ATOM   2207  O   PHE   137      28.202  48.291  25.114  0.00  0.00              
ATOM   2208  N   THR   138      28.669  46.049  24.696  0.00  0.00              
ATOM   2209  H   THR   138      28.842  45.114  25.036  0.00  0.00              
ATOM   2210  CA  THR   138      28.225  46.093  23.339  0.00  0.00              
ATOM   2211  HA  THR   138      28.758  46.958  22.946  0.00  0.00              
ATOM   2212  CB  THR   138      28.591  44.879  22.514  0.00  0.00              
ATOM   2213  HB  THR   138      28.199  44.000  23.025  0.00  0.00              
ATOM   2214  CG2 THR   138      27.940  45.000  21.137  0.00  0.00              
ATOM   2215 1HG2 THR   138      27.912  46.004  20.714  0.00  0.00               
ATOM   2216 2HG2 THR   138      28.514  44.300  20.528  0.00  0.00               
ATOM   2217 3HG2 THR   138      26.998  44.467  21.264  0.00  0.00               
ATOM   2218  OG1 THR   138      29.981  44.692  22.281  0.00  0.00              
ATOM   2219  HG1 THR   138      30.385  44.269  23.042  0.00  0.00              
ATOM   2220  C   THR   138      26.753  46.591  23.227  0.00  0.00              
ATOM   2221  O   THR   138      26.563  47.457  22.387  0.00  0.00              
ATOM   2222  N   ARG   139      25.847  46.063  24.001  0.00  0.00              
ATOM   2223  H   ARG   139      26.040  45.256  24.577  0.00  0.00              
ATOM   2224  CA  ARG   139      24.394  46.339  23.944  0.00  0.00              
ATOM   2225  HA  ARG   139      24.038  46.373  22.914  0.00  0.00              
ATOM   2226  CB  ARG   139      23.640  45.205  24.632  0.00  0.00              
ATOM   2227  HB2 ARG   139      24.018  45.116  25.651  0.00  0.00              
ATOM   2228  HB3 ARG   139      22.615  45.574  24.652  0.00  0.00              
ATOM   2229  CG  ARG   139      23.687  43.838  23.916  0.00  0.00              
ATOM   2230  HG2 ARG   139      23.338  44.072  22.910  0.00  0.00              
ATOM   2231  HG3 ARG   139      24.733  43.536  23.855  0.00  0.00              
ATOM   2232  CD  ARG   139      22.706  42.958  24.618  0.00  0.00              
ATOM   2233  HD2 ARG   139      23.036  42.871  25.653  0.00  0.00              
ATOM   2234  HD3 ARG   139      21.745  43.468  24.550  0.00  0.00              
ATOM   2235  NE  ARG   139      22.572  41.653  23.891  0.00  0.00              
ATOM   2236  HE  ARG   139      23.375  41.293  23.395  0.00  0.00              
ATOM   2237  CZ  ARG   139      21.586  40.738  23.971  0.00  0.00              
ATOM   2238  NH1 ARG   139      20.546  40.916  24.689  0.00  0.00              
ATOM   2239 1HH1 ARG   139      20.328  41.853  24.997  0.00  0.00               
ATOM   2240 2HH1 ARG   139      19.784  40.272  24.532  0.00  0.00               
ATOM   2241  NH2 ARG   139      21.696  39.548  23.412  0.00  0.00              
ATOM   2242 1HH2 ARG   139      22.572  39.137  23.124  0.00  0.00               
ATOM   2243 2HH2 ARG   139      20.905  38.937  23.264  0.00  0.00               
ATOM   2244  C   ARG   139      24.117  47.764  24.517  0.00  0.00              
ATOM   2245  O   ARG   139      23.411  48.576  23.861  0.00  0.00              
ATOM   2246  N   GLN   140      24.655  48.042  25.710  0.00  0.00              
ATOM   2247  H   GLN   140      25.056  47.280  26.237  0.00  0.00              
ATOM   2248  CA  GLN   140      24.538  49.343  26.382  0.00  0.00              
ATOM   2249  HA  GLN   140      23.465  49.512  26.483  0.00  0.00              
ATOM   2250  CB  GLN   140      25.192  49.251  27.822  0.00  0.00              
ATOM   2251  HB2 GLN   140      24.687  48.456  28.371  0.00  0.00              
ATOM   2252  HB3 GLN   140      26.281  49.238  27.855  0.00  0.00              
ATOM   2253  CG  GLN   140      24.783  50.551  28.639  0.00  0.00              
ATOM   2254  HG2 GLN   140      25.326  51.409  28.244  0.00  0.00              
ATOM   2255  HG3 GLN   140      23.714  50.718  28.501  0.00  0.00              
ATOM   2256  CD  GLN   140      25.160  50.516  30.109  0.00  0.00              
ATOM   2257  OE1 GLN   140      25.820  49.677  30.664  0.00  0.00              
ATOM   2258  NE2 GLN   140      24.681  51.448  30.855  0.00  0.00              
ATOM   2259 1HE2 GLN   140      24.963  51.411  31.824  0.00  0.00               
ATOM   2260 2HE2 GLN   140      24.133  52.241  30.553  0.00  0.00               
ATOM   2261  C   GLN   140      25.153  50.528  25.568  0.00  0.00              
ATOM   2262  O   GLN   140      24.426  51.459  25.419  0.00  0.00              
ATOM   2263  N   PHE   141      26.398  50.477  25.032  0.00  0.00              
ATOM   2264  H   PHE   141      26.929  49.640  25.227  0.00  0.00              
ATOM   2265  CA  PHE   141      27.099  51.726  24.579  0.00  0.00              
ATOM   2266  HA  PHE   141      26.433  52.565  24.781  0.00  0.00              
ATOM   2267  CB  PHE   141      28.400  51.919  25.299  0.00  0.00              
ATOM   2268  HB2 PHE   141      29.153  51.309  24.801  0.00  0.00              
ATOM   2269  HB3 PHE   141      28.628  52.979  25.186  0.00  0.00              
ATOM   2270  CG  PHE   141      28.358  51.652  26.842  0.00  0.00              
ATOM   2271  CD1 PHE   141      27.800  52.589  27.716  0.00  0.00              
ATOM   2272  HD1 PHE   141      27.392  53.490  27.284  0.00  0.00              
ATOM   2273  CE1 PHE   141      27.720  52.331  29.104  0.00  0.00              
ATOM   2274  HE1 PHE   141      27.321  53.106  29.742  0.00  0.00              
ATOM   2275  CZ  PHE   141      28.326  51.196  29.647  0.00  0.00              
ATOM   2276  HZ  PHE   141      28.206  50.978  30.699  0.00  0.00              
ATOM   2277  CE2 PHE   141      29.047  50.284  28.819  0.00  0.00              
ATOM   2278  HE2 PHE   141      29.517  49.402  29.228  0.00  0.00              
ATOM   2279  CD2 PHE   141      28.985  50.515  27.429  0.00  0.00              
ATOM   2280  HD2 PHE   141      29.645  49.900  26.836  0.00  0.00              
ATOM   2281  C   PHE   141      27.354  51.787  23.114  0.00  0.00              
ATOM   2282  O   PHE   141      27.768  52.830  22.607  0.00  0.00              
ATOM   2283  N   GLY   142      27.040  50.701  22.395  0.00  0.00              
ATOM   2284  H   GLY   142      26.615  49.958  22.932  0.00  0.00              
ATOM   2285  CA  GLY   142      27.383  50.315  20.978  0.00  0.00              
ATOM   2286  HA2 GLY   142      26.676  49.560  20.636  0.00  0.00              
ATOM   2287  HA3 GLY   142      27.047  51.186  20.416  0.00  0.00              
ATOM   2288  C   GLY   142      28.856  49.964  20.806  0.00  0.00              
ATOM   2289  O   GLY   142      29.777  50.074  21.676  0.00  0.00              
ATOM   2290  N   GLU   143      29.132  49.558  19.549  0.00  0.00              
ATOM   2291  H   GLU   143      28.332  49.575  18.933  0.00  0.00              
ATOM   2292  CA  GLU   143      30.386  48.956  19.073  0.00  0.00              
ATOM   2293  HA  GLU   143      30.698  48.137  19.721  0.00  0.00              
ATOM   2294  CB  GLU   143      30.191  48.462  17.669  0.00  0.00              
ATOM   2295  HB2 GLU   143      29.228  47.950  17.668  0.00  0.00              
ATOM   2296  HB3 GLU   143      30.132  49.317  16.995  0.00  0.00              
ATOM   2297  CG  GLU   143      31.262  47.512  17.241  0.00  0.00              
ATOM   2298  HG2 GLU   143      32.243  47.983  17.175  0.00  0.00              
ATOM   2299  HG3 GLU   143      31.331  46.699  17.963  0.00  0.00              
ATOM   2300  CD  GLU   143      30.793  46.813  16.004  0.00  0.00              
ATOM   2301  OE1 GLU   143      31.208  47.157  14.876  0.00  0.00              
ATOM   2302  OE2 GLU   143      29.920  45.917  16.122  0.00  0.00              
ATOM   2303  C   GLU   143      31.549  49.965  19.097  0.00  0.00              
ATOM   2304  O   GLU   143      32.710  49.635  19.204  0.00  0.00              
ATOM   2305  N   GLY   144      31.201  51.228  19.119  0.00  0.00              
ATOM   2306  H   GLY   144      30.216  51.437  19.041  0.00  0.00              
ATOM   2307  CA  GLY   144      32.131  52.287  18.943  0.00  0.00              
ATOM   2308  HA2 GLY   144      32.936  51.993  18.271  0.00  0.00              
ATOM   2309  HA3 GLY   144      31.494  53.144  18.724  0.00  0.00              
ATOM   2310  C   GLY   144      32.881  52.601  20.270  0.00  0.00              
ATOM   2311  O   GLY   144      34.066  52.485  20.196  0.00  0.00              
ATOM   2312  N   ILE   145      32.168  52.931  21.360  0.00  0.00              
ATOM   2313  H   ILE   145      31.184  53.041  21.159  0.00  0.00              
ATOM   2314  CA  ILE   145      32.479  53.064  22.788  0.00  0.00              
ATOM   2315  HA  ILE   145      33.264  53.819  22.836  0.00  0.00              
ATOM   2316  CB  ILE   145      31.306  53.609  23.681  0.00  0.00              
ATOM   2317  HB  ILE   145      30.463  52.918  23.669  0.00  0.00              
ATOM   2318  CG2 ILE   145      31.705  53.779  25.190  0.00  0.00              
ATOM   2319 1HG2 ILE   145      31.943  52.797  25.600  0.00  0.00               
ATOM   2320 2HG2 ILE   145      32.514  54.494  25.342  0.00  0.00               
ATOM   2321 3HG2 ILE   145      30.756  54.131  25.595  0.00  0.00               
ATOM   2322  CG1 ILE   145      30.852  54.964  23.056  0.00  0.00              
ATOM   2323 2HG1 ILE   145      31.747  55.578  23.150  0.00  0.00               
ATOM   2324 3HG1 ILE   145      30.545  54.825  22.019  0.00  0.00               
ATOM   2325  CD1 ILE   145      29.708  55.648  23.737  0.00  0.00              
ATOM   2326 1HD1 ILE   145      29.947  56.012  24.736  0.00  0.00               
ATOM   2327 2HD1 ILE   145      29.468  56.550  23.174  0.00  0.00               
ATOM   2328 3HD1 ILE   145      28.769  55.097  23.695  0.00  0.00               
ATOM   2329  C   ILE   145      33.021  51.758  23.408  0.00  0.00              
ATOM   2330  O   ILE   145      33.903  51.801  24.313  0.00  0.00              
ATOM   2331  N   ALA   146      32.628  50.638  22.797  0.00  0.00              
ATOM   2332  H   ALA   146      32.108  50.722  21.935  0.00  0.00              
ATOM   2333  CA  ALA   146      33.189  49.328  23.068  0.00  0.00              
ATOM   2334  HA  ALA   146      33.269  49.285  24.154  0.00  0.00              
ATOM   2335  CB  ALA   146      32.156  48.284  22.601  0.00  0.00              
ATOM   2336  HB1 ALA   146      32.597  47.291  22.696  0.00  0.00              
ATOM   2337  HB2 ALA   146      31.278  48.387  23.238  0.00  0.00              
ATOM   2338  HB3 ALA   146      31.768  48.489  21.603  0.00  0.00              
ATOM   2339  C   ALA   146      34.635  49.130  22.604  0.00  0.00              
ATOM   2340  O   ALA   146      35.589  48.973  23.379  0.00  0.00              
ATOM   2341  N   ASP   147      34.879  49.296  21.306  0.00  0.00              
ATOM   2342  H   ASP   147      34.039  49.339  20.746  0.00  0.00              
ATOM   2343  CA  ASP   147      36.237  49.164  20.674  0.00  0.00              
ATOM   2344  HA  ASP   147      36.730  48.272  21.059  0.00  0.00              
ATOM   2345  CB  ASP   147      35.994  49.059  19.184  0.00  0.00              
ATOM   2346  HB2 ASP   147      35.425  48.151  18.987  0.00  0.00              
ATOM   2347  HB3 ASP   147      35.399  49.935  18.922  0.00  0.00              
ATOM   2348  CG  ASP   147      37.257  48.921  18.229  0.00  0.00              
ATOM   2349  OD1 ASP   147      37.556  49.823  17.400  0.00  0.00              
ATOM   2350  OD2 ASP   147      37.938  47.915  18.304  0.00  0.00              
ATOM   2351  C   ASP   147      37.219  50.273  21.024  0.00  0.00              
ATOM   2352  O   ASP   147      38.440  49.953  21.143  0.00  0.00              
ATOM   2353  N   ILE   148      36.753  51.535  21.073  0.00  0.00              
ATOM   2354  H   ILE   148      35.861  51.752  20.652  0.00  0.00              
ATOM   2355  CA  ILE   148      37.621  52.632  21.495  0.00  0.00              
ATOM   2356  HA  ILE   148      38.502  52.617  20.854  0.00  0.00              
ATOM   2357  CB  ILE   148      36.922  54.031  21.176  0.00  0.00              
ATOM   2358  HB  ILE   148      35.913  53.919  21.572  0.00  0.00              
ATOM   2359  CG2 ILE   148      37.693  55.226  21.830  0.00  0.00              
ATOM   2360 1HG2 ILE   148      38.764  55.217  21.625  0.00  0.00               
ATOM   2361 2HG2 ILE   148      37.334  56.195  21.483  0.00  0.00               
ATOM   2362 3HG2 ILE   148      37.569  55.159  22.911  0.00  0.00               
ATOM   2363  CG1 ILE   148      36.836  54.192  19.648  0.00  0.00              
ATOM   2364 2HG1 ILE   148      37.795  54.621  19.359  0.00  0.00               
ATOM   2365 3HG1 ILE   148      36.692  53.275  19.076  0.00  0.00               
ATOM   2366  CD1 ILE   148      35.738  55.185  19.299  0.00  0.00              
ATOM   2367 1HD1 ILE   148      35.834  56.167  19.762  0.00  0.00               
ATOM   2368 2HD1 ILE   148      35.730  55.191  18.209  0.00  0.00               
ATOM   2369 3HD1 ILE   148      34.765  54.811  19.617  0.00  0.00               
ATOM   2370  C   ILE   148      38.061  52.554  22.944  0.00  0.00              
ATOM   2371  O   ILE   148      39.174  52.880  23.243  0.00  0.00              
ATOM   2372  N   PHE   149      37.216  51.917  23.782  0.00  0.00              
ATOM   2373  H   PHE   149      36.353  51.571  23.387  0.00  0.00              
ATOM   2374  CA  PHE   149      37.269  52.094  25.236  0.00  0.00              
ATOM   2375  HA  PHE   149      38.314  52.306  25.464  0.00  0.00              
ATOM   2376  CB  PHE   149      36.446  53.360  25.686  0.00  0.00              
ATOM   2377  HB2 PHE   149      36.845  54.176  25.084  0.00  0.00              
ATOM   2378  HB3 PHE   149      35.362  53.243  25.678  0.00  0.00              
ATOM   2379  CG  PHE   149      36.755  53.668  27.138  0.00  0.00              
ATOM   2380  CD1 PHE   149      37.971  54.306  27.445  0.00  0.00              
ATOM   2381  HD1 PHE   149      38.572  54.633  26.609  0.00  0.00              
ATOM   2382  CE1 PHE   149      38.204  54.621  28.810  0.00  0.00              
ATOM   2383  HE1 PHE   149      39.116  55.183  28.947  0.00  0.00              
ATOM   2384  CZ  PHE   149      37.338  54.202  29.820  0.00  0.00              
ATOM   2385  HZ  PHE   149      37.708  54.225  30.834  0.00  0.00              
ATOM   2386  CE2 PHE   149      36.126  53.551  29.466  0.00  0.00              
ATOM   2387  HE2 PHE   149      35.528  53.240  30.311  0.00  0.00              
ATOM   2388  CD2 PHE   149      35.835  53.246  28.131  0.00  0.00              
ATOM   2389  HD2 PHE   149      35.017  52.557  27.985  0.00  0.00              
ATOM   2390  C   PHE   149      37.006  50.877  26.077  0.00  0.00              
ATOM   2391  O   PHE   149      37.968  50.341  26.645  0.00  0.00              
ATOM   2392  N   MET   150      35.721  50.393  26.081  0.00  0.00              
ATOM   2393  H   MET   150      34.970  50.879  25.612  0.00  0.00              
ATOM   2394  CA  MET   150      35.320  49.361  27.053  0.00  0.00              
ATOM   2395  HA  MET   150      35.641  49.738  28.024  0.00  0.00              
ATOM   2396  CB  MET   150      33.839  49.179  27.052  0.00  0.00              
ATOM   2397  HB2 MET   150      33.535  48.925  26.037  0.00  0.00              
ATOM   2398  HB3 MET   150      33.599  48.249  27.568  0.00  0.00              
ATOM   2399  CG  MET   150      32.991  50.258  27.484  0.00  0.00              
ATOM   2400  HG2 MET   150      33.181  51.110  26.831  0.00  0.00              
ATOM   2401  HG3 MET   150      31.959  49.969  27.287  0.00  0.00              
ATOM   2402  SD  MET   150      33.150  50.809  29.127  0.00  0.00              
ATOM   2403  CE  MET   150      32.022  52.198  29.176  0.00  0.00              
ATOM   2404  HE1 MET   150      32.443  53.006  28.577  0.00  0.00              
ATOM   2405  HE2 MET   150      30.992  52.037  28.860  0.00  0.00              
ATOM   2406  HE3 MET   150      31.975  52.518  30.217  0.00  0.00              
ATOM   2407  C   MET   150      36.037  48.018  26.932  0.00  0.00              
ATOM   2408  O   MET   150      36.328  47.361  27.925  0.00  0.00              
ATOM   2409  N   ARG   151      36.442  47.602  25.745  0.00  0.00              
ATOM   2410  H   ARG   151      36.278  48.250  24.988  0.00  0.00              
ATOM   2411  CA  ARG   151      37.337  46.464  25.512  0.00  0.00              
ATOM   2412  HA  ARG   151      37.059  45.696  26.234  0.00  0.00              
ATOM   2413  CB  ARG   151      37.035  45.825  24.097  0.00  0.00              
ATOM   2414  HB2 ARG   151      35.967  45.615  24.032  0.00  0.00              
ATOM   2415  HB3 ARG   151      37.190  46.627  23.375  0.00  0.00              
ATOM   2416  CG  ARG   151      37.861  44.530  23.805  0.00  0.00              
ATOM   2417  HG2 ARG   151      38.929  44.745  23.854  0.00  0.00              
ATOM   2418  HG3 ARG   151      37.612  43.819  24.592  0.00  0.00              
ATOM   2419  CD  ARG   151      37.551  43.975  22.432  0.00  0.00              
ATOM   2420  HD2 ARG   151      36.975  44.762  21.944  0.00  0.00              
ATOM   2421  HD3 ARG   151      38.459  43.710  21.890  0.00  0.00              
ATOM   2422  NE  ARG   151      36.693  42.772  22.381  0.00  0.00              
ATOM   2423  HE  ARG   151      36.611  42.250  23.242  0.00  0.00              
ATOM   2424  CZ  ARG   151      36.143  42.196  21.343  0.00  0.00              
ATOM   2425  NH1 ARG   151      35.508  41.092  21.467  0.00  0.00              
ATOM   2426 1HH1 ARG   151      35.268  40.783  22.398  0.00  0.00               
ATOM   2427 2HH1 ARG   151      35.309  40.546  20.641  0.00  0.00               
ATOM   2428  NH2 ARG   151      36.388  42.604  20.132  0.00  0.00              
ATOM   2429 1HH2 ARG   151      36.885  43.462  19.941  0.00  0.00               
ATOM   2430 2HH2 ARG   151      36.291  42.003  19.326  0.00  0.00               
ATOM   2431  C   ARG   151      38.715  46.782  25.982  0.00  0.00              
ATOM   2432  O   ARG   151      39.099  46.186  26.976  0.00  0.00              
ATOM   2433  N   PRO   152      39.546  47.697  25.471  0.00  0.00              
ATOM   2434  CD  PRO   152      39.209  48.534  24.317  0.00  0.00              
ATOM   2435  HD2 PRO   152      38.241  49.001  24.499  0.00  0.00              
ATOM   2436  HD3 PRO   152      39.145  47.837  23.482  0.00  0.00              
ATOM   2437  CG  PRO   152      40.281  49.597  24.208  0.00  0.00              
ATOM   2438  HG2 PRO   152      40.002  50.406  24.883  0.00  0.00              
ATOM   2439  HG3 PRO   152      40.347  50.043  23.216  0.00  0.00              
ATOM   2440  CB  PRO   152      41.476  48.789  24.650  0.00  0.00              
ATOM   2441  HB2 PRO   152      42.250  49.443  25.049  0.00  0.00              
ATOM   2442  HB3 PRO   152      41.955  48.162  23.897  0.00  0.00              
ATOM   2443  CA  PRO   152      40.976  47.823  25.699  0.00  0.00              
ATOM   2444  HA  PRO   152      41.379  46.811  25.648  0.00  0.00              
ATOM   2445  C   PRO   152      41.313  48.353  27.111  0.00  0.00              
ATOM   2446  O   PRO   152      42.252  47.839  27.693  0.00  0.00              
ATOM   2447  N   TYR   153      40.539  49.405  27.601  0.00  0.00              
ATOM   2448  H   TYR   153      39.780  49.762  27.038  0.00  0.00              
ATOM   2449  CA  TYR   153      40.896  49.981  28.904  0.00  0.00              
ATOM   2450  HA  TYR   153      41.928  50.333  28.908  0.00  0.00              
ATOM   2451  CB  TYR   153      39.963  51.134  29.256  0.00  0.00              
ATOM   2452  HB2 TYR   153      40.272  51.920  28.567  0.00  0.00              
ATOM   2453  HB3 TYR   153      38.944  50.810  29.047  0.00  0.00              
ATOM   2454  CG  TYR   153      40.103  51.556  30.714  0.00  0.00              
ATOM   2455  CD1 TYR   153      41.278  52.250  31.095  0.00  0.00              
ATOM   2456  HD1 TYR   153      41.967  52.546  30.317  0.00  0.00              
ATOM   2457  CE1 TYR   153      41.653  52.334  32.437  0.00  0.00              
ATOM   2458  HE1 TYR   153      42.590  52.758  32.765  0.00  0.00              
ATOM   2459  CZ  TYR   153      40.854  51.852  33.432  0.00  0.00              
ATOM   2460  OH  TYR   153      41.223  52.031  34.733  0.00  0.00              
ATOM   2461  HH  TYR   153      40.519  51.743  35.318  0.00  0.00              
ATOM   2462  CE2 TYR   153      39.618  51.176  33.139  0.00  0.00              
ATOM   2463  HE2 TYR   153      39.027  50.726  33.923  0.00  0.00              
ATOM   2464  CD2 TYR   153      39.289  51.041  31.727  0.00  0.00              
ATOM   2465  HD2 TYR   153      38.408  50.519  31.383  0.00  0.00              
ATOM   2466  C   TYR   153      40.640  48.929  30.043  0.00  0.00              
ATOM   2467  O   TYR   153      41.447  48.783  30.965  0.00  0.00              
ATOM   2468  N   ASN   154      39.628  48.062  29.887  0.00  0.00              
ATOM   2469  H   ASN   154      39.057  48.065  29.054  0.00  0.00              
ATOM   2470  CA  ASN   154      39.343  47.146  31.001  0.00  0.00              
ATOM   2471  HA  ASN   154      39.419  47.708  31.933  0.00  0.00              
ATOM   2472  CB  ASN   154      37.870  46.717  31.000  0.00  0.00              
ATOM   2473  HB2 ASN   154      37.546  46.242  30.074  0.00  0.00              
ATOM   2474  HB3 ASN   154      37.646  45.958  31.749  0.00  0.00              
ATOM   2475  CG  ASN   154      36.820  47.847  31.382  0.00  0.00              
ATOM   2476  OD1 ASN   154      36.941  48.460  32.427  0.00  0.00              
ATOM   2477  ND2 ASN   154      35.835  48.162  30.565  0.00  0.00              
ATOM   2478 1HD2 ASN   154      35.218  48.949  30.708  0.00  0.00               
ATOM   2479 2HD2 ASN   154      35.962  47.850  29.613  0.00  0.00               
ATOM   2480  C   ASN   154      40.381  45.989  31.219  0.00  0.00              
ATOM   2481  O   ASN   154      40.790  45.780  32.324  0.00  0.00              
ATOM   2482  N   PHE   155      40.971  45.449  30.073  0.00  0.00              
ATOM   2483  H   PHE   155      40.596  45.651  29.157  0.00  0.00              
ATOM   2484  CA  PHE   155      42.141  44.532  30.123  0.00  0.00              
ATOM   2485  HA  PHE   155      41.895  43.613  30.656  0.00  0.00              
ATOM   2486  CB  PHE   155      42.559  44.126  28.641  0.00  0.00              
ATOM   2487  HB2 PHE   155      41.651  44.033  28.045  0.00  0.00              
ATOM   2488  HB3 PHE   155      43.134  44.936  28.192  0.00  0.00              
ATOM   2489  CG  PHE   155      43.491  42.889  28.507  0.00  0.00              
ATOM   2490  CD1 PHE   155      42.823  41.659  28.310  0.00  0.00              
ATOM   2491  HD1 PHE   155      41.744  41.669  28.274  0.00  0.00              
ATOM   2492  CE1 PHE   155      43.629  40.493  28.200  0.00  0.00              
ATOM   2493  HE1 PHE   155      43.151  39.540  28.024  0.00  0.00              
ATOM   2494  CZ  PHE   155      45.033  40.574  28.261  0.00  0.00              
ATOM   2495  HZ  PHE   155      45.580  39.654  28.121  0.00  0.00              
ATOM   2496  CE2 PHE   155      45.658  41.799  28.472  0.00  0.00              
ATOM   2497  HE2 PHE   155      46.728  41.946  28.467  0.00  0.00              
ATOM   2498  CD2 PHE   155      44.866  42.960  28.622  0.00  0.00              
ATOM   2499  HD2 PHE   155      45.391  43.876  28.852  0.00  0.00              
ATOM   2500  C   PHE   155      43.382  45.190  30.829  0.00  0.00              
ATOM   2501  O   PHE   155      44.273  44.485  31.371  0.00  0.00              
ATOM   2502  N   LYS   156      43.446  46.531  30.852  0.00  0.00              
ATOM   2503  H   LYS   156      42.674  47.043  30.450  0.00  0.00              
ATOM   2504  CA  LYS   156      44.579  47.342  31.303  0.00  0.00              
ATOM   2505  HA  LYS   156      45.458  46.713  31.160  0.00  0.00              
ATOM   2506  CB  LYS   156      44.631  48.679  30.531  0.00  0.00              
ATOM   2507  HB2 LYS   156      44.320  48.471  29.507  0.00  0.00              
ATOM   2508  HB3 LYS   156      43.991  49.466  30.928  0.00  0.00              
ATOM   2509  CG  LYS   156      46.110  49.217  30.502  0.00  0.00              
ATOM   2510  HG2 LYS   156      46.407  49.581  31.486  0.00  0.00              
ATOM   2511  HG3 LYS   156      46.822  48.564  29.997  0.00  0.00              
ATOM   2512  CD  LYS   156      46.135  50.490  29.627  0.00  0.00              
ATOM   2513  HD2 LYS   156      45.803  50.311  28.604  0.00  0.00              
ATOM   2514  HD3 LYS   156      45.403  51.123  30.129  0.00  0.00              
ATOM   2515  CE  LYS   156      47.601  51.056  29.647  0.00  0.00              
ATOM   2516  HE2 LYS   156      47.899  50.970  30.692  0.00  0.00              
ATOM   2517  HE3 LYS   156      48.255  50.428  29.041  0.00  0.00              
ATOM   2518  NZ  LYS   156      47.700  52.441  29.152  0.00  0.00              
ATOM   2519  HZ1 LYS   156      46.919  52.902  29.597  0.00  0.00              
ATOM   2520  HZ2 LYS   156      48.574  52.885  29.393  0.00  0.00              
ATOM   2521  HZ3 LYS   156      47.586  52.499  28.150  0.00  0.00              
ATOM   2522  C   LYS   156      44.551  47.692  32.811  0.00  0.00              
ATOM   2523  O   LYS   156      45.583  47.793  33.407  0.00  0.00              
ATOM   2524  N   VAL   157      43.383  47.612  33.457  0.00  0.00              
ATOM   2525  H   VAL   157      42.543  47.681  32.900  0.00  0.00              
ATOM   2526  CA  VAL   157      43.094  47.671  34.950  0.00  0.00              
ATOM   2527  HA  VAL   157      43.960  48.107  35.448  0.00  0.00              
ATOM   2528  CB  VAL   157      41.945  48.613  35.228  0.00  0.00              
ATOM   2529  HB  VAL   157      42.271  49.617  34.957  0.00  0.00              
ATOM   2530  CG1 VAL   157      40.677  48.343  34.448  0.00  0.00              
ATOM   2531 1HG1 VAL   157      40.393  47.291  34.442  0.00  0.00               
ATOM   2532 2HG1 VAL   157      39.831  48.820  34.944  0.00  0.00               
ATOM   2533 3HG1 VAL   157      40.889  48.616  33.414  0.00  0.00               
ATOM   2534  CG2 VAL   157      41.640  48.622  36.738  0.00  0.00              
ATOM   2535 1HG2 VAL   157      42.570  48.711  37.300  0.00  0.00               
ATOM   2536 2HG2 VAL   157      40.951  49.438  36.954  0.00  0.00               
ATOM   2537 3HG2 VAL   157      41.174  47.665  36.975  0.00  0.00               
ATOM   2538  C   VAL   157      42.916  46.215  35.584  0.00  0.00              
ATOM   2539  O   VAL   157      43.487  45.898  36.637  0.00  0.00              
ATOM   2540  N   TRP   158      42.032  45.320  35.036  0.00  0.00              
ATOM   2541  H   TRP   158      41.502  45.724  34.277  0.00  0.00              
ATOM   2542  CA  TRP   158      41.513  44.114  35.661  0.00  0.00              
ATOM   2543  HA  TRP   158      41.495  44.197  36.747  0.00  0.00              
ATOM   2544  CB  TRP   158      40.084  43.856  35.182  0.00  0.00              
ATOM   2545  HB2 TRP   158      40.091  44.045  34.108  0.00  0.00              
ATOM   2546  HB3 TRP   158      39.791  42.813  35.301  0.00  0.00              
ATOM   2547  CG  TRP   158      39.005  44.699  35.784  0.00  0.00              
ATOM   2548  CD1 TRP   158      38.353  45.829  35.309  0.00  0.00              
ATOM   2549  HD1 TRP   158      38.494  46.374  34.388  0.00  0.00              
ATOM   2550  NE1 TRP   158      37.463  46.166  36.310  0.00  0.00              
ATOM   2551  HE1 TRP   158      37.144  47.112  36.467  0.00  0.00              
ATOM   2552  CE2 TRP   158      37.368  45.288  37.355  0.00  0.00              
ATOM   2553  CZ2 TRP   158      36.581  45.104  38.463  0.00  0.00              
ATOM   2554  HZ2 TRP   158      35.837  45.878  38.582  0.00  0.00              
ATOM   2555  CH2 TRP   158      36.795  44.089  39.360  0.00  0.00              
ATOM   2556  HH2 TRP   158      36.165  43.917  40.220  0.00  0.00              
ATOM   2557  CZ3 TRP   158      37.928  43.217  39.122  0.00  0.00              
ATOM   2558  HZ3 TRP   158      38.169  42.459  39.852  0.00  0.00              
ATOM   2559  CE3 TRP   158      38.730  43.364  37.950  0.00  0.00              
ATOM   2560  HE3 TRP   158      39.521  42.679  37.684  0.00  0.00              
ATOM   2561  CD2 TRP   158      38.394  44.353  37.034  0.00  0.00              
ATOM   2562  C   TRP   158      42.446  42.926  35.271  0.00  0.00              
ATOM   2563  O   TRP   158      42.409  41.850  35.907  0.00  0.00              
ATOM   2564  N   ALA   159      43.333  43.128  34.270  0.00  0.00              
ATOM   2565  H   ALA   159      43.335  43.991  33.744  0.00  0.00              
ATOM   2566  CA  ALA   159      44.209  42.153  33.719  0.00  0.00              
ATOM   2567  HA  ALA   159      44.778  42.434  32.833  0.00  0.00              
ATOM   2568  CB  ALA   159      45.270  41.876  34.820  0.00  0.00              
ATOM   2569  HB1 ALA   159      44.888  41.043  35.411  0.00  0.00              
ATOM   2570  HB2 ALA   159      46.131  41.485  34.278  0.00  0.00              
ATOM   2571  HB3 ALA   159      45.645  42.753  35.346  0.00  0.00              
ATOM   2572  C   ALA   159      43.482  40.803  33.340  0.00  0.00              
ATOM   2573  O   ALA   159      44.078  39.740  33.257  0.00  0.00              
ATOM   2574  N   VAL   160      42.201  40.922  33.003  0.00  0.00              
ATOM   2575  H   VAL   160      41.765  41.832  33.056  0.00  0.00              
ATOM   2576  CA  VAL   160      41.392  39.722  32.527  0.00  0.00              
ATOM   2577  HA  VAL   160      42.110  38.985  32.168  0.00  0.00              
ATOM   2578  CB  VAL   160      40.518  39.077  33.642  0.00  0.00              
ATOM   2579  HB  VAL   160      39.897  39.912  33.968  0.00  0.00              
ATOM   2580  CG1 VAL   160      39.664  37.865  33.161  0.00  0.00              
ATOM   2581 1HG1 VAL   160      39.040  37.535  33.991  0.00  0.00               
ATOM   2582 2HG1 VAL   160      38.930  38.077  32.383  0.00  0.00               
ATOM   2583 3HG1 VAL   160      40.368  37.137  32.758  0.00  0.00               
ATOM   2584  CG2 VAL   160      41.514  38.605  34.724  0.00  0.00              
ATOM   2585 1HG2 VAL   160      42.310  37.990  34.303  0.00  0.00               
ATOM   2586 2HG2 VAL   160      42.052  39.448  35.158  0.00  0.00               
ATOM   2587 3HG2 VAL   160      40.977  38.114  35.535  0.00  0.00               
ATOM   2588  C   VAL   160      40.571  40.204  31.315  0.00  0.00              
ATOM   2589  O   VAL   160      40.158  41.346  31.396  0.00  0.00              
ATOM   2590  N   PRO   161      40.342  39.534  30.122  0.00  0.00              
ATOM   2591  CD  PRO   161      40.909  38.298  29.783  0.00  0.00              
ATOM   2592  HD2 PRO   161      40.763  37.610  30.616  0.00  0.00              
ATOM   2593  HD3 PRO   161      41.950  38.544  29.575  0.00  0.00              
ATOM   2594  CG  PRO   161      40.280  37.742  28.555  0.00  0.00              
ATOM   2595  HG2 PRO   161      39.481  37.026  28.745  0.00  0.00              
ATOM   2596  HG3 PRO   161      40.944  37.167  27.911  0.00  0.00              
ATOM   2597  CB  PRO   161      39.743  39.038  27.916  0.00  0.00              
ATOM   2598  HB2 PRO   161      38.941  38.757  27.233  0.00  0.00              
ATOM   2599  HB3 PRO   161      40.527  39.555  27.362  0.00  0.00              
ATOM   2600  CA  PRO   161      39.383  40.003  29.072  0.00  0.00              
ATOM   2601  HA  PRO   161      39.610  41.021  28.757  0.00  0.00              
ATOM   2602  C   PRO   161      37.888  39.807  29.462  0.00  0.00              
ATOM   2603  O   PRO   161      37.410  38.687  29.754  0.00  0.00              
ATOM   2604  N   PRO   162      37.140  40.914  29.349  0.00  0.00              
ATOM   2605  CD  PRO   162      37.550  42.307  29.054  0.00  0.00              
ATOM   2606  HD2 PRO   162      37.647  42.364  27.970  0.00  0.00              
ATOM   2607  HD3 PRO   162      38.454  42.667  29.545  0.00  0.00              
ATOM   2608  CG  PRO   162      36.377  43.276  29.400  0.00  0.00              
ATOM   2609  HG2 PRO   162      36.447  44.122  28.717  0.00  0.00              
ATOM   2610  HG3 PRO   162      36.405  43.642  30.426  0.00  0.00              
ATOM   2611  CB  PRO   162      35.187  42.326  29.090  0.00  0.00              
ATOM   2612  HB2 PRO   162      35.013  42.161  28.027  0.00  0.00              
ATOM   2613  HB3 PRO   162      34.279  42.543  29.653  0.00  0.00              
ATOM   2614  CA  PRO   162      35.685  40.991  29.625  0.00  0.00              
ATOM   2615  HA  PRO   162      35.572  40.991  30.709  0.00  0.00              
ATOM   2616  C   PRO   162      34.719  39.830  29.207  0.00  0.00              
ATOM   2617  O   PRO   162      33.614  39.719  29.781  0.00  0.00              
ATOM   2618  N   CYS   163      35.118  39.087  28.204  0.00  0.00              
ATOM   2619  H   CYS   163      36.037  39.125  27.786  0.00  0.00              
ATOM   2620  CA  CYS   163      34.456  37.924  27.718  0.00  0.00              
ATOM   2621  HA  CYS   163      33.442  38.252  27.491  0.00  0.00              
ATOM   2622  CB  CYS   163      35.020  37.465  26.330  0.00  0.00              
ATOM   2623  HB2 CYS   163      34.320  36.729  25.935  0.00  0.00              
ATOM   2624  HB3 CYS   163      35.070  38.366  25.719  0.00  0.00              
ATOM   2625  SG  CYS   163      36.635  36.685  26.429  0.00  0.00              
ATOM   2626  HG  CYS   163      37.242  37.867  26.282  0.00  0.00              
ATOM   2627  C   CYS   163      34.201  36.769  28.769  0.00  0.00              
ATOM   2628  O   CYS   163      33.356  35.984  28.612  0.00  0.00              
ATOM   2629  N   LEU   164      34.954  36.667  29.881  0.00  0.00              
ATOM   2630  H   LEU   164      35.708  37.330  29.988  0.00  0.00              
ATOM   2631  CA  LEU   164      34.780  35.785  31.083  0.00  0.00              
ATOM   2632  HA  LEU   164      34.314  34.854  30.762  0.00  0.00              
ATOM   2633  CB  LEU   164      36.159  35.433  31.546  0.00  0.00              
ATOM   2634  HB2 LEU   164      36.614  36.373  31.858  0.00  0.00              
ATOM   2635  HB3 LEU   164      36.187  34.799  32.433  0.00  0.00              
ATOM   2636  CG  LEU   164      37.073  34.710  30.469  0.00  0.00              
ATOM   2637  HG  LEU   164      37.039  35.272  29.536  0.00  0.00              
ATOM   2638  CD1 LEU   164      38.496  34.698  31.050  0.00  0.00              
ATOM   2639 1HD1 LEU   164      38.422  34.321  32.070  0.00  0.00               
ATOM   2640 2HD1 LEU   164      39.139  33.978  30.543  0.00  0.00               
ATOM   2641 3HD1 LEU   164      38.991  35.668  31.093  0.00  0.00               
ATOM   2642  CD2 LEU   164      36.639  33.274  30.303  0.00  0.00              
ATOM   2643 1HD2 LEU   164      35.587  33.207  30.024  0.00  0.00               
ATOM   2644 2HD2 LEU   164      37.244  32.950  29.457  0.00  0.00               
ATOM   2645 3HD2 LEU   164      36.695  32.797  31.281  0.00  0.00               
ATOM   2646  C   LEU   164      34.030  36.410  32.261  0.00  0.00              
ATOM   2647  O   LEU   164      33.822  35.674  33.251  0.00  0.00              
ATOM   2648  N   MET   165      33.646  37.720  32.245  0.00  0.00              
ATOM   2649  H   MET   165      33.767  38.266  31.405  0.00  0.00              
ATOM   2650  CA  MET   165      33.072  38.479  33.430  0.00  0.00              
ATOM   2651  HA  MET   165      33.435  38.156  34.406  0.00  0.00              
ATOM   2652  CB  MET   165      33.786  39.861  33.467  0.00  0.00              
ATOM   2653  HB2 MET   165      33.502  40.361  32.541  0.00  0.00              
ATOM   2654  HB3 MET   165      33.587  40.458  34.357  0.00  0.00              
ATOM   2655  CG  MET   165      35.321  39.793  33.377  0.00  0.00              
ATOM   2656  HG2 MET   165      35.894  39.330  34.180  0.00  0.00              
ATOM   2657  HG3 MET   165      35.574  39.251  32.466  0.00  0.00              
ATOM   2658  SD  MET   165      36.119  41.488  33.147  0.00  0.00              
ATOM   2659  CE  MET   165      36.565  41.963  34.888  0.00  0.00              
ATOM   2660  HE1 MET   165      35.606  42.173  35.362  0.00  0.00              
ATOM   2661  HE2 MET   165      36.888  41.084  35.445  0.00  0.00              
ATOM   2662  HE3 MET   165      37.323  42.728  35.053  0.00  0.00              
ATOM   2663  C   MET   165      31.584  38.632  33.363  0.00  0.00              
ATOM   2664  O   MET   165      30.992  38.862  32.315  0.00  0.00              
ATOM   2665  N   SER   166      30.903  38.583  34.515  0.00  0.00              
ATOM   2666  H   SER   166      31.372  38.469  35.401  0.00  0.00              
ATOM   2667  CA  SER   166      29.429  38.705  34.557  0.00  0.00              
ATOM   2668  HA  SER   166      29.008  38.231  33.670  0.00  0.00              
ATOM   2669  CB  SER   166      28.828  38.001  35.763  0.00  0.00              
ATOM   2670  HB2 SER   166      27.750  37.916  35.629  0.00  0.00              
ATOM   2671  HB3 SER   166      29.166  36.965  35.724  0.00  0.00              
ATOM   2672  OG  SER   166      29.106  38.735  36.913  0.00  0.00              
ATOM   2673  HG  SER   166      29.247  38.144  37.657  0.00  0.00              
ATOM   2674  C   SER   166      28.957  40.092  34.483  0.00  0.00              
ATOM   2675  O   SER   166      29.783  41.000  34.578  0.00  0.00              
ATOM   2676  N   THR   167      27.672  40.334  34.336  0.00  0.00              
ATOM   2677  H   THR   167      27.016  39.586  34.163  0.00  0.00              
ATOM   2678  CA  THR   167      27.014  41.606  34.299  0.00  0.00              
ATOM   2679  HA  THR   167      27.712  42.351  33.917  0.00  0.00              
ATOM   2680  CB  THR   167      25.866  41.501  33.259  0.00  0.00              
ATOM   2681  HB  THR   167      25.365  42.464  33.160  0.00  0.00              
ATOM   2682  CG2 THR   167      26.142  40.991  31.877  0.00  0.00              
ATOM   2683 1HG2 THR   167      26.257  39.907  31.852  0.00  0.00               
ATOM   2684 2HG2 THR   167      25.390  41.347  31.172  0.00  0.00               
ATOM   2685 3HG2 THR   167      27.038  41.466  31.477  0.00  0.00               
ATOM   2686  OG1 THR   167      24.874  40.627  33.722  0.00  0.00              
ATOM   2687  HG1 THR   167      24.658  39.970  33.056  0.00  0.00              
ATOM   2688  C   THR   167      26.567  42.081  35.705  0.00  0.00              
ATOM   2689  O   THR   167      26.285  43.234  35.915  0.00  0.00              
ATOM   2690  N   GLU   168      26.619  41.155  36.705  0.00  0.00              
ATOM   2691  H   GLU   168      26.998  40.242  36.500  0.00  0.00              
ATOM   2692  CA  GLU   168      25.940  41.300  38.036  0.00  0.00              
ATOM   2693  HA  GLU   168      24.878  41.468  37.856  0.00  0.00              
ATOM   2694  CB  GLU   168      26.067  39.914  38.737  0.00  0.00              
ATOM   2695  HB2 GLU   168      27.144  39.743  38.754  0.00  0.00              
ATOM   2696  HB3 GLU   168      25.718  39.985  39.767  0.00  0.00              
ATOM   2697  CG  GLU   168      25.323  38.790  37.913  0.00  0.00              
ATOM   2698  HG2 GLU   168      24.243  38.934  37.859  0.00  0.00              
ATOM   2699  HG3 GLU   168      25.741  38.850  36.908  0.00  0.00              
ATOM   2700  CD  GLU   168      25.509  37.433  38.570  0.00  0.00              
ATOM   2701  OE1 GLU   168      25.199  37.313  39.763  0.00  0.00              
ATOM   2702  OE2 GLU   168      25.970  36.469  37.934  0.00  0.00              
ATOM   2703  C   GLU   168      26.387  42.386  38.967  0.00  0.00              
ATOM   2704  O   GLU   168      25.745  42.591  40.027  0.00  0.00              
ATOM   2705  N   TRP   169      27.486  43.115  38.680  0.00  0.00              
ATOM   2706  H   TRP   169      27.827  42.898  37.755  0.00  0.00              
ATOM   2707  CA  TRP   169      28.241  43.932  39.566  0.00  0.00              
ATOM   2708  HA  TRP   169      27.929  43.896  40.609  0.00  0.00              
ATOM   2709  CB  TRP   169      29.659  43.426  39.627  0.00  0.00              
ATOM   2710  HB2 TRP   169      30.153  44.093  40.333  0.00  0.00              
ATOM   2711  HB3 TRP   169      29.761  42.393  39.960  0.00  0.00              
ATOM   2712  CG  TRP   169      30.427  43.439  38.298  0.00  0.00              
ATOM   2713  CD1 TRP   169      30.291  42.426  37.384  0.00  0.00              
ATOM   2714  HD1 TRP   169      29.719  41.513  37.462  0.00  0.00              
ATOM   2715  NE1 TRP   169      30.941  42.760  36.245  0.00  0.00              
ATOM   2716  HE1 TRP   169      30.835  42.246  35.382  0.00  0.00              
ATOM   2717  CE2 TRP   169      31.608  43.965  36.385  0.00  0.00              
ATOM   2718  CZ2 TRP   169      32.426  44.823  35.543  0.00  0.00              
ATOM   2719  HZ2 TRP   169      32.541  44.537  34.507  0.00  0.00              
ATOM   2720  CH2 TRP   169      32.765  46.137  35.956  0.00  0.00              
ATOM   2721  HH2 TRP   169      33.288  46.887  35.381  0.00  0.00              
ATOM   2722  CZ3 TRP   169      32.497  46.516  37.216  0.00  0.00              
ATOM   2723  HZ3 TRP   169      32.772  47.487  37.600  0.00  0.00              
ATOM   2724  CE3 TRP   169      31.799  45.622  38.064  0.00  0.00              
ATOM   2725  HE3 TRP   169      31.386  45.925  39.015  0.00  0.00              
ATOM   2726  CD2 TRP   169      31.351  44.363  37.683  0.00  0.00              
ATOM   2727  C   TRP   169      28.287  45.400  39.218  0.00  0.00              
ATOM   2728  O   TRP   169      28.572  46.203  40.063  0.00  0.00              
ATOM   2729  N   VAL   170      28.069  45.768  37.940  0.00  0.00              
ATOM   2730  H   VAL   170      27.869  45.031  37.279  0.00  0.00              
ATOM   2731  CA  VAL   170      28.463  47.065  37.323  0.00  0.00              
ATOM   2732  HA  VAL   170      29.520  47.284  37.473  0.00  0.00              
ATOM   2733  CB  VAL   170      28.259  46.854  35.783  0.00  0.00              
ATOM   2734  HB  VAL   170      28.673  47.722  35.271  0.00  0.00              
ATOM   2735  CG1 VAL   170      29.032  45.638  35.262  0.00  0.00              
ATOM   2736 1HG1 VAL   170      28.676  45.422  34.254  0.00  0.00               
ATOM   2737 2HG1 VAL   170      30.107  45.816  35.236  0.00  0.00               
ATOM   2738 3HG1 VAL   170      28.822  44.693  35.763  0.00  0.00               
ATOM   2739  CG2 VAL   170      26.745  46.660  35.471  0.00  0.00              
ATOM   2740 1HG2 VAL   170      26.370  45.854  36.101  0.00  0.00               
ATOM   2741 2HG2 VAL   170      26.164  47.547  35.721  0.00  0.00               
ATOM   2742 3HG2 VAL   170      26.645  46.514  34.395  0.00  0.00               
ATOM   2743  C   VAL   170      27.707  48.451  37.635  0.00  0.00              
ATOM   2744  O   VAL   170      28.124  49.536  37.194  0.00  0.00              
ATOM   2745  N   GLU   171      26.654  48.431  38.443  0.00  0.00              
ATOM   2746  H   GLU   171      26.518  47.546  38.910  0.00  0.00              
ATOM   2747  CA  GLU   171      25.596  49.447  38.525  0.00  0.00              
ATOM   2748  HA  GLU   171      25.100  49.581  37.563  0.00  0.00              
ATOM   2749  CB  GLU   171      24.512  48.947  39.482  0.00  0.00              
ATOM   2750  HB2 GLU   171      24.026  48.027  39.156  0.00  0.00              
ATOM   2751  HB3 GLU   171      24.957  48.871  40.474  0.00  0.00              
ATOM   2752  CG  GLU   171      23.342  49.936  39.560  0.00  0.00              
ATOM   2753  HG2 GLU   171      23.001  49.852  40.592  0.00  0.00              
ATOM   2754  HG3 GLU   171      23.738  50.951  39.566  0.00  0.00              
ATOM   2755  CD  GLU   171      22.189  49.938  38.540  0.00  0.00              
ATOM   2756  OE1 GLU   171      21.996  48.947  37.849  0.00  0.00              
ATOM   2757  OE2 GLU   171      21.398  50.887  38.529  0.00  0.00              
ATOM   2758  C   GLU   171      26.191  50.808  39.020  0.00  0.00              
ATOM   2759  O   GLU   171      25.984  51.810  38.307  0.00  0.00              
ATOM   2760  N   GLU   172      26.903  50.919  40.157  0.00  0.00              
ATOM   2761  H   GLU   172      27.078  50.079  40.689  0.00  0.00              
ATOM   2762  CA  GLU   172      27.530  52.140  40.648  0.00  0.00              
ATOM   2763  HA  GLU   172      27.070  53.055  40.274  0.00  0.00              
ATOM   2764  CB  GLU   172      27.464  52.334  42.159  0.00  0.00              
ATOM   2765  HB2 GLU   172      28.309  51.881  42.677  0.00  0.00              
ATOM   2766  HB3 GLU   172      27.365  53.378  42.457  0.00  0.00              
ATOM   2767  CG  GLU   172      26.199  51.797  42.802  0.00  0.00              
ATOM   2768  HG2 GLU   172      26.165  50.711  42.723  0.00  0.00              
ATOM   2769  HG3 GLU   172      26.335  52.010  43.862  0.00  0.00              
ATOM   2770  CD  GLU   172      24.938  52.356  42.251  0.00  0.00              
ATOM   2771  OE1 GLU   172      24.814  53.515  41.749  0.00  0.00              
ATOM   2772  OE2 GLU   172      23.904  51.727  42.484  0.00  0.00              
ATOM   2773  C   GLU   172      28.954  52.304  40.131  0.00  0.00              
ATOM   2774  O   GLU   172      29.665  53.045  40.804  0.00  0.00              
ATOM   2775  N   ARG   173      29.436  51.614  39.160  0.00  0.00              
ATOM   2776  H   ARG   173      28.800  50.923  38.788  0.00  0.00              
ATOM   2777  CA  ARG   173      30.882  51.598  38.752  0.00  0.00              
ATOM   2778  HA  ARG   173      31.420  52.355  39.321  0.00  0.00              
ATOM   2779  CB  ARG   173      31.522  50.212  38.922  0.00  0.00              
ATOM   2780  HB2 ARG   173      31.099  49.551  38.165  0.00  0.00              
ATOM   2781  HB3 ARG   173      32.546  50.237  38.552  0.00  0.00              
ATOM   2782  CG  ARG   173      31.490  49.559  40.259  0.00  0.00              
ATOM   2783  HG2 ARG   173      30.553  49.011  40.355  0.00  0.00              
ATOM   2784  HG3 ARG   173      32.268  48.805  40.384  0.00  0.00              
ATOM   2785  CD  ARG   173      31.579  50.492  41.549  0.00  0.00              
ATOM   2786  HD2 ARG   173      32.255  51.274  41.204  0.00  0.00              
ATOM   2787  HD3 ARG   173      30.626  50.944  41.823  0.00  0.00              
ATOM   2788  NE  ARG   173      32.140  49.791  42.661  0.00  0.00              
ATOM   2789  HE  ARG   173      31.470  49.303  43.238  0.00  0.00              
ATOM   2790  CZ  ARG   173      33.413  49.687  42.853  0.00  0.00              
ATOM   2791  NH1 ARG   173      34.405  50.343  42.223  0.00  0.00              
ATOM   2792 1HH1 ARG   173      34.158  51.167  41.693  0.00  0.00               
ATOM   2793 2HH1 ARG   173      35.367  50.037  42.254  0.00  0.00               
ATOM   2794  NH2 ARG   173      33.800  48.849  43.797  0.00  0.00              
ATOM   2795 1HH2 ARG   173      33.246  48.055  44.084  0.00  0.00               
ATOM   2796 2HH2 ARG   173      34.772  48.869  44.074  0.00  0.00               
ATOM   2797  C   ARG   173      31.136  52.104  37.265  0.00  0.00              
ATOM   2798  O   ARG   173      31.881  53.042  37.045  0.00  0.00              
ATOM   2799  N   VAL   174      30.490  51.424  36.351  0.00  0.00              
ATOM   2800  H   VAL   174      29.817  50.747  36.680  0.00  0.00              
ATOM   2801  CA  VAL   174      30.531  51.747  34.936  0.00  0.00              
ATOM   2802  HA  VAL   174      31.454  52.282  34.709  0.00  0.00              
ATOM   2803  CB  VAL   174      30.475  50.508  34.006  0.00  0.00              
ATOM   2804  HB  VAL   174      29.503  50.017  34.062  0.00  0.00              
ATOM   2805  CG1 VAL   174      30.706  50.809  32.560  0.00  0.00              
ATOM   2806 1HG1 VAL   174      31.784  50.941  32.467  0.00  0.00               
ATOM   2807 2HG1 VAL   174      30.336  49.923  32.044  0.00  0.00               
ATOM   2808 3HG1 VAL   174      30.103  51.610  32.133  0.00  0.00               
ATOM   2809  CG2 VAL   174      31.557  49.528  34.458  0.00  0.00              
ATOM   2810 1HG2 VAL   174      31.439  49.147  35.473  0.00  0.00               
ATOM   2811 2HG2 VAL   174      31.516  48.641  33.826  0.00  0.00               
ATOM   2812 3HG2 VAL   174      32.486  50.078  34.307  0.00  0.00               
ATOM   2813  C   VAL   174      29.295  52.628  34.738  0.00  0.00              
ATOM   2814  O   VAL   174      28.157  52.263  35.023  0.00  0.00              
ATOM   2815  N   ALA   175      29.596  53.846  34.268  0.00  0.00              
ATOM   2816  H   ALA   175      30.561  54.142  34.315  0.00  0.00              
ATOM   2817  CA  ALA   175      28.542  54.897  34.144  0.00  0.00              
ATOM   2818  HA  ALA   175      28.005  54.935  35.093  0.00  0.00              
ATOM   2819  CB  ALA   175      29.128  56.275  33.927  0.00  0.00              
ATOM   2820  HB1 ALA   175      28.533  57.095  34.329  0.00  0.00              
ATOM   2821  HB2 ALA   175      30.093  56.212  34.431  0.00  0.00              
ATOM   2822  HB3 ALA   175      29.284  56.460  32.865  0.00  0.00              
ATOM   2823  C   ALA   175      27.484  54.531  33.122  0.00  0.00              
ATOM   2824  O   ALA   175      27.804  53.924  32.089  0.00  0.00              
ATOM   2825  N   PRO   176      26.205  54.937  33.349  0.00  0.00              
ATOM   2826  CD  PRO   176      25.588  55.198  34.626  0.00  0.00              
ATOM   2827  HD2 PRO   176      25.902  56.145  35.065  0.00  0.00              
ATOM   2828  HD3 PRO   176      25.860  54.415  35.334  0.00  0.00              
ATOM   2829  CG  PRO   176      24.153  55.433  34.395  0.00  0.00              
ATOM   2830  HG2 PRO   176      23.890  56.460  34.139  0.00  0.00              
ATOM   2831  HG3 PRO   176      23.493  55.228  35.238  0.00  0.00              
ATOM   2832  CB  PRO   176      23.876  54.525  33.224  0.00  0.00              
ATOM   2833  HB2 PRO   176      22.920  54.819  32.790  0.00  0.00              
ATOM   2834  HB3 PRO   176      23.873  53.477  33.523  0.00  0.00              
ATOM   2835  CA  PRO   176      25.136  54.755  32.389  0.00  0.00              
ATOM   2836  HA  PRO   176      25.419  53.841  31.866  0.00  0.00              
ATOM   2837  C   PRO   176      25.153  55.910  31.376  0.00  0.00              
ATOM   2838  O   PRO   176      25.864  56.885  31.532  0.00  0.00              
ATOM   2839  N   VAL   177      24.370  55.758  30.306  0.00  0.00              
ATOM   2840  H   VAL   177      23.773  54.948  30.218  0.00  0.00              
ATOM   2841  CA  VAL   177      24.189  56.710  29.203  0.00  0.00              
ATOM   2842  HA  VAL   177      24.526  57.714  29.461  0.00  0.00              
ATOM   2843  CB  VAL   177      24.884  56.300  27.850  0.00  0.00              
ATOM   2844  HB  VAL   177      24.673  56.983  27.027  0.00  0.00              
ATOM   2845  CG1 VAL   177      26.410  56.295  27.976  0.00  0.00              
ATOM   2846 1HG1 VAL   177      26.865  57.275  28.118  0.00  0.00               
ATOM   2847 2HG1 VAL   177      26.825  55.685  28.779  0.00  0.00               
ATOM   2848 3HG1 VAL   177      26.812  55.949  27.023  0.00  0.00               
ATOM   2849  CG2 VAL   177      24.534  54.891  27.406  0.00  0.00              
ATOM   2850 1HG2 VAL   177      23.490  54.866  27.094  0.00  0.00               
ATOM   2851 2HG2 VAL   177      25.066  54.772  26.462  0.00  0.00               
ATOM   2852 3HG2 VAL   177      24.794  54.084  28.091  0.00  0.00               
ATOM   2853  C   VAL   177      22.662  56.931  28.935  0.00  0.00              
ATOM   2854  O   VAL   177      21.808  56.034  29.160  0.00  0.00              
ATOM   2855  N   ASP   178      22.253  58.082  28.400  0.00  0.00              
ATOM   2856  H   ASP   178      22.973  58.784  28.302  0.00  0.00              
ATOM   2857  CA  ASP   178      20.899  58.381  27.849  0.00  0.00              
ATOM   2858  HA  ASP   178      20.376  57.464  27.580  0.00  0.00              
ATOM   2859  CB  ASP   178      20.106  59.174  28.909  0.00  0.00              
ATOM   2860  HB2 ASP   178      20.044  58.485  29.752  0.00  0.00              
ATOM   2861  HB3 ASP   178      20.723  60.039  29.151  0.00  0.00              
ATOM   2862  CG  ASP   178      18.775  59.696  28.505  0.00  0.00              
ATOM   2863  OD1 ASP   178      18.241  60.594  29.189  0.00  0.00              
ATOM   2864  OD2 ASP   178      18.279  59.095  27.517  0.00  0.00              
ATOM   2865  C   ASP   178      21.001  59.248  26.547  0.00  0.00              
ATOM   2866  O   ASP   178      21.562  60.356  26.520  0.00  0.00              
ATOM   2867  N   LEU   179      20.417  58.797  25.420  0.00  0.00              
ATOM   2868  H   LEU   179      19.786  58.019  25.550  0.00  0.00              
ATOM   2869  CA  LEU   179      20.708  59.340  24.048  0.00  0.00              
ATOM   2870  HA  LEU   179      21.754  59.631  23.948  0.00  0.00              
ATOM   2871  CB  LEU   179      20.377  58.240  23.020  0.00  0.00              
ATOM   2872  HB2 LEU   179      21.039  57.392  23.197  0.00  0.00              
ATOM   2873  HB3 LEU   179      19.358  57.879  23.161  0.00  0.00              
ATOM   2874  CG  LEU   179      20.479  58.724  21.580  0.00  0.00              
ATOM   2875  HG  LEU   179      19.974  59.690  21.572  0.00  0.00              
ATOM   2876  CD1 LEU   179      21.982  58.951  21.167  0.00  0.00              
ATOM   2877 1HD1 LEU   179      22.101  59.262  20.129  0.00  0.00               
ATOM   2878 2HD1 LEU   179      22.467  59.696  21.797  0.00  0.00               
ATOM   2879 3HD1 LEU   179      22.531  58.041  21.410  0.00  0.00               
ATOM   2880  CD2 LEU   179      19.805  57.702  20.638  0.00  0.00              
ATOM   2881 1HD2 LEU   179      19.638  57.997  19.602  0.00  0.00               
ATOM   2882 2HD2 LEU   179      20.406  56.795  20.695  0.00  0.00               
ATOM   2883 3HD2 LEU   179      18.837  57.622  21.132  0.00  0.00               
ATOM   2884  C   LEU   179      19.817  60.638  23.945  0.00  0.00              
ATOM   2885  O   LEU   179      20.337  61.460  23.199  0.00  0.00              
ATOM   2886  N   GLU   180      18.762  60.872  24.666  0.00  0.00              
ATOM   2887  H   GLU   180      18.365  60.245  25.351  0.00  0.00              
ATOM   2888  CA  GLU   180      18.096  62.189  24.554  0.00  0.00              
ATOM   2889  HA  GLU   180      17.967  62.430  23.499  0.00  0.00              
ATOM   2890  CB  GLU   180      16.659  62.219  24.999  0.00  0.00              
ATOM   2891  HB2 GLU   180      16.630  62.124  26.085  0.00  0.00              
ATOM   2892  HB3 GLU   180      16.278  63.128  24.533  0.00  0.00              
ATOM   2893  CG  GLU   180      16.021  61.093  24.289  0.00  0.00              
ATOM   2894  HG2 GLU   180      16.419  60.966  23.282  0.00  0.00              
ATOM   2895  HG3 GLU   180      16.294  60.200  24.852  0.00  0.00              
ATOM   2896  CD  GLU   180      14.515  61.057  24.080  0.00  0.00              
ATOM   2897  OE1 GLU   180      13.827  61.948  24.573  0.00  0.00              
ATOM   2898  OE2 GLU   180      14.001  60.129  23.492  0.00  0.00              
ATOM   2899  C   GLU   180      18.996  63.288  25.179  0.00  0.00              
ATOM   2900  O   GLU   180      19.322  64.318  24.508  0.00  0.00              
ATOM   2901  N   ARG   181      19.703  63.036  26.315  0.00  0.00              
ATOM   2902  H   ARG   181      19.548  62.109  26.686  0.00  0.00              
ATOM   2903  CA  ARG   181      20.542  63.896  27.160  0.00  0.00              
ATOM   2904  HA  ARG   181      20.224  64.934  27.257  0.00  0.00              
ATOM   2905  CB  ARG   181      20.819  63.197  28.515  0.00  0.00              
ATOM   2906  HB2 ARG   181      19.904  62.974  29.064  0.00  0.00              
ATOM   2907  HB3 ARG   181      21.412  62.312  28.286  0.00  0.00              
ATOM   2908  CG  ARG   181      21.632  64.130  29.409  0.00  0.00              
ATOM   2909  HG2 ARG   181      22.667  64.197  29.074  0.00  0.00              
ATOM   2910  HG3 ARG   181      21.199  65.128  29.468  0.00  0.00              
ATOM   2911  CD  ARG   181      21.691  63.624  30.829  0.00  0.00              
ATOM   2912  HD2 ARG   181      20.782  63.951  31.334  0.00  0.00              
ATOM   2913  HD3 ARG   181      21.779  62.539  30.789  0.00  0.00              
ATOM   2914  NE  ARG   181      22.813  64.300  31.568  0.00  0.00              
ATOM   2915  HE  ARG   181      23.759  63.945  31.541  0.00  0.00              
ATOM   2916  CZ  ARG   181      22.689  65.115  32.570  0.00  0.00              
ATOM   2917  NH1 ARG   181      23.746  65.463  33.204  0.00  0.00              
ATOM   2918 1HH1 ARG   181      24.598  64.953  33.019  0.00  0.00               
ATOM   2919 2HH1 ARG   181      23.724  66.191  33.904  0.00  0.00               
ATOM   2920  NH2 ARG   181      21.564  65.705  32.899  0.00  0.00              
ATOM   2921 1HH2 ARG   181      20.667  65.608  32.444  0.00  0.00               
ATOM   2922 2HH2 ARG   181      21.550  66.177  33.792  0.00  0.00               
ATOM   2923  C   ARG   181      21.892  64.166  26.491  0.00  0.00              
ATOM   2924  O   ARG   181      22.409  65.274  26.428  0.00  0.00              
ATOM   2925  N   ILE   182      22.428  63.169  25.841  0.00  0.00              
ATOM   2926  H   ILE   182      21.950  62.282  25.914  0.00  0.00              
ATOM   2927  CA  ILE   182      23.732  63.329  25.102  0.00  0.00              
ATOM   2928  HA  ILE   182      24.388  63.935  25.728  0.00  0.00              
ATOM   2929  CB  ILE   182      24.368  61.960  24.884  0.00  0.00              
ATOM   2930  HB  ILE   182      24.090  61.345  25.740  0.00  0.00              
ATOM   2931  CG2 ILE   182      23.869  61.244  23.606  0.00  0.00              
ATOM   2932 1HG2 ILE   182      24.086  60.177  23.652  0.00  0.00               
ATOM   2933 2HG2 ILE   182      22.784  61.312  23.520  0.00  0.00               
ATOM   2934 3HG2 ILE   182      24.258  61.641  22.668  0.00  0.00               
ATOM   2935  CG1 ILE   182      25.939  62.055  24.954  0.00  0.00              
ATOM   2936 2HG1 ILE   182      26.279  62.474  24.007  0.00  0.00               
ATOM   2937 3HG1 ILE   182      26.259  62.718  25.758  0.00  0.00               
ATOM   2938  CD1 ILE   182      26.590  60.706  25.194  0.00  0.00              
ATOM   2939 1HD1 ILE   182      26.271  59.873  24.569  0.00  0.00               
ATOM   2940 2HD1 ILE   182      27.656  60.836  25.006  0.00  0.00               
ATOM   2941 3HD1 ILE   182      26.409  60.329  26.201  0.00  0.00               
ATOM   2942  C   ILE   182      23.584  64.128  23.764  0.00  0.00              
ATOM   2943  O   ILE   182      24.511  64.892  23.398  0.00  0.00              
ATOM   2944  N   ARG   183      22.457  63.975  23.078  0.00  0.00              
ATOM   2945  H   ARG   183      21.791  63.283  23.392  0.00  0.00              
ATOM   2946  CA  ARG   183      22.142  64.756  21.875  0.00  0.00              
ATOM   2947  HA  ARG   183      23.027  64.666  21.245  0.00  0.00              
ATOM   2948  CB  ARG   183      20.988  64.209  21.056  0.00  0.00              
ATOM   2949  HB2 ARG   183      20.064  64.195  21.633  0.00  0.00              
ATOM   2950  HB3 ARG   183      20.974  64.977  20.281  0.00  0.00              
ATOM   2951  CG  ARG   183      21.255  62.961  20.316  0.00  0.00              
ATOM   2952  HG2 ARG   183      22.266  63.023  19.912  0.00  0.00              
ATOM   2953  HG3 ARG   183      21.434  62.136  21.004  0.00  0.00              
ATOM   2954  CD  ARG   183      20.230  62.645  19.263  0.00  0.00              
ATOM   2955  HD2 ARG   183      20.108  63.475  18.567  0.00  0.00              
ATOM   2956  HD3 ARG   183      20.546  61.698  18.826  0.00  0.00              
ATOM   2957  NE  ARG   183      18.944  62.356  19.980  0.00  0.00              
ATOM   2958  HE  ARG   183      18.594  63.078  20.593  0.00  0.00              
ATOM   2959  CZ  ARG   183      18.161  61.302  19.836  0.00  0.00              
ATOM   2960  NH1 ARG   183      18.347  60.393  18.826  0.00  0.00              
ATOM   2961 1HH1 ARG   183      18.958  60.492  18.028  0.00  0.00               
ATOM   2962 2HH1 ARG   183      17.713  59.609  18.774  0.00  0.00               
ATOM   2963  NH2 ARG   183      17.184  60.998  20.611  0.00  0.00              
ATOM   2964 1HH2 ARG   183      16.766  61.769  21.113  0.00  0.00               
ATOM   2965 2HH2 ARG   183      16.647  60.151  20.488  0.00  0.00               
ATOM   2966  C   ARG   183      21.991  66.221  22.271  0.00  0.00              
ATOM   2967  O   ARG   183      22.276  67.106  21.441  0.00  0.00              
ATOM   2968  N   ARG   184      21.717  66.540  23.536  0.00  0.00              
ATOM   2969  H   ARG   184      21.521  65.762  24.148  0.00  0.00              
ATOM   2970  CA  ARG   184      21.775  67.866  24.126  0.00  0.00              
ATOM   2971  HA  ARG   184      21.556  68.570  23.323  0.00  0.00              
ATOM   2972  CB  ARG   184      20.777  68.075  25.280  0.00  0.00              
ATOM   2973  HB2 ARG   184      19.764  67.837  24.957  0.00  0.00              
ATOM   2974  HB3 ARG   184      21.063  67.363  26.055  0.00  0.00              
ATOM   2975  CG  ARG   184      20.804  69.545  25.706  0.00  0.00              
ATOM   2976  HG2 ARG   184      21.768  69.849  26.115  0.00  0.00              
ATOM   2977  HG3 ARG   184      20.467  70.143  24.859  0.00  0.00              
ATOM   2978  CD  ARG   184      19.701  69.779  26.761  0.00  0.00              
ATOM   2979  HD2 ARG   184      18.738  69.723  26.253  0.00  0.00              
ATOM   2980  HD3 ARG   184      19.695  68.949  27.468  0.00  0.00              
ATOM   2981  NE  ARG   184      19.981  71.013  27.463  0.00  0.00              
ATOM   2982  HE  ARG   184      20.941  71.303  27.582  0.00  0.00              
ATOM   2983  CZ  ARG   184      19.061  71.800  28.020  0.00  0.00              
ATOM   2984  NH1 ARG   184      17.821  71.444  28.207  0.00  0.00              
ATOM   2985 1HH1 ARG   184      17.435  70.742  27.592  0.00  0.00               
ATOM   2986 2HH1 ARG   184      17.252  72.103  28.718  0.00  0.00               
ATOM   2987  NH2 ARG   184      19.522  72.875  28.562  0.00  0.00              
ATOM   2988 1HH2 ARG   184      20.520  73.009  28.489  0.00  0.00               
ATOM   2989 2HH2 ARG   184      18.917  73.514  29.057  0.00  0.00               
ATOM   2990  C   ARG   184      23.251  68.259  24.468  0.00  0.00              
ATOM   2991  O   ARG   184      23.634  69.310  23.901  0.00  0.00              
ATOM   2992  N   ASN   185      24.051  67.482  25.176  0.00  0.00              
ATOM   2993  H   ASN   185      23.606  66.684  25.606  0.00  0.00              
ATOM   2994  CA  ASN   185      25.479  67.744  25.372  0.00  0.00              
ATOM   2995  HA  ASN   185      25.510  68.675  25.939  0.00  0.00              
ATOM   2996  CB  ASN   185      26.197  66.664  26.238  0.00  0.00              
ATOM   2997  HB2 ASN   185      26.195  65.777  25.606  0.00  0.00              
ATOM   2998  HB3 ASN   185      27.249  66.915  26.373  0.00  0.00              
ATOM   2999  CG  ASN   185      25.527  66.370  27.568  0.00  0.00              
ATOM   3000  OD1 ASN   185      24.449  66.766  27.904  0.00  0.00              
ATOM   3001  ND2 ASN   185      26.187  65.645  28.403  0.00  0.00              
ATOM   3002 1HD2 ASN   185      25.849  65.499  29.344  0.00  0.00               
ATOM   3003 2HD2 ASN   185      27.138  65.376  28.193  0.00  0.00               
ATOM   3004  C   ASN   185      26.252  67.992  24.085  0.00  0.00              
ATOM   3005  O   ASN   185      27.098  68.879  24.090  0.00  0.00              
ATOM   3006  N   ILE   186      26.002  67.256  23.011  0.00  0.00              
ATOM   3007  H   ILE   186      25.395  66.471  23.197  0.00  0.00              
ATOM   3008  CA  ILE   186      26.756  67.266  21.747  0.00  0.00              
ATOM   3009  HA  ILE   186      27.813  67.338  22.005  0.00  0.00              
ATOM   3010  CB  ILE   186      26.511  65.950  20.943  0.00  0.00              
ATOM   3011  HB  ILE   186      25.452  65.715  21.041  0.00  0.00              
ATOM   3012  CG2 ILE   186      26.958  66.067  19.456  0.00  0.00              
ATOM   3013 1HG2 ILE   186      27.807  66.729  19.290  0.00  0.00               
ATOM   3014 2HG2 ILE   186      27.314  65.121  19.048  0.00  0.00               
ATOM   3015 3HG2 ILE   186      26.050  66.329  18.912  0.00  0.00               
ATOM   3016  CG1 ILE   186      27.340  64.815  21.654  0.00  0.00              
ATOM   3017 2HG1 ILE   186      28.408  64.983  21.515  0.00  0.00               
ATOM   3018 3HG1 ILE   186      27.157  64.863  22.728  0.00  0.00               
ATOM   3019  CD1 ILE   186      26.982  63.383  21.214  0.00  0.00              
ATOM   3020 1HD1 ILE   186      25.920  63.284  21.438  0.00  0.00               
ATOM   3021 2HD1 ILE   186      26.994  63.251  20.132  0.00  0.00               
ATOM   3022 3HD1 ILE   186      27.609  62.623  21.678  0.00  0.00               
ATOM   3023  C   ILE   186      26.341  68.518  21.006  0.00  0.00              
ATOM   3024  O   ILE   186      27.188  69.043  20.237  0.00  0.00              
ATOM   3025  N   GLN   187      25.102  69.021  21.103  0.00  0.00              
ATOM   3026  H   GLN   187      24.450  68.617  21.761  0.00  0.00              
ATOM   3027  CA  GLN   187      24.663  70.220  20.401  0.00  0.00              
ATOM   3028  HA  GLN   187      25.185  70.214  19.444  0.00  0.00              
ATOM   3029  CB  GLN   187      23.147  70.089  20.128  0.00  0.00              
ATOM   3030  HB2 GLN   187      23.083  69.123  19.626  0.00  0.00              
ATOM   3031  HB3 GLN   187      22.715  69.962  21.121  0.00  0.00              
ATOM   3032  CG  GLN   187      22.505  71.231  19.297  0.00  0.00              
ATOM   3033  HG2 GLN   187      23.269  71.691  18.670  0.00  0.00              
ATOM   3034  HG3 GLN   187      21.673  70.920  18.666  0.00  0.00              
ATOM   3035  CD  GLN   187      22.045  72.417  20.171  0.00  0.00              
ATOM   3036  OE1 GLN   187      22.738  73.389  20.310  0.00  0.00              
ATOM   3037  NE2 GLN   187      20.844  72.354  20.694  0.00  0.00              
ATOM   3038 1HE2 GLN   187      20.627  73.094  21.346  0.00  0.00               
ATOM   3039 2HE2 GLN   187      20.232  71.558  20.584  0.00  0.00               
ATOM   3040  C   GLN   187      25.026  71.508  21.128  0.00  0.00              
ATOM   3041  O   GLN   187      25.509  72.446  20.509  0.00  0.00              
ATOM   3042  N   GLU   188      24.876  71.476  22.458  0.00  0.00              
ATOM   3043  H   GLU   188      24.294  70.727  22.804  0.00  0.00              
ATOM   3044  CA  GLU   188      25.074  72.663  23.314  0.00  0.00              
ATOM   3045  HA  GLU   188      25.006  73.572  22.717  0.00  0.00              
ATOM   3046  CB  GLU   188      23.925  72.944  24.299  0.00  0.00              
ATOM   3047  HB2 GLU   188      24.029  72.366  25.217  0.00  0.00              
ATOM   3048  HB3 GLU   188      23.970  73.991  24.599  0.00  0.00              
ATOM   3049  CG  GLU   188      22.486  72.819  23.750  0.00  0.00              
ATOM   3050  HG2 GLU   188      22.372  73.138  22.714  0.00  0.00              
ATOM   3051  HG3 GLU   188      22.267  71.754  23.665  0.00  0.00              
ATOM   3052  CD  GLU   188      21.521  73.715  24.628  0.00  0.00              
ATOM   3053  OE1 GLU   188      21.182  74.888  24.408  0.00  0.00              
ATOM   3054  OE2 GLU   188      21.077  73.121  25.615  0.00  0.00              
ATOM   3055  C   GLU   188      26.491  72.836  23.924  0.00  0.00              
ATOM   3056  O   GLU   188      26.691  73.729  24.749  0.00  0.00              
ATOM   3057  N   ASN   189      27.487  71.940  23.642  0.00  0.00              
ATOM   3058  H   ASN   189      27.212  71.193  23.021  0.00  0.00              
ATOM   3059  CA  ASN   189      28.854  71.802  24.289  0.00  0.00              
ATOM   3060  HA  ASN   189      29.354  70.887  23.972  0.00  0.00              
ATOM   3061  CB  ASN   189      29.673  72.969  23.649  0.00  0.00              
ATOM   3062  HB2 ASN   189      29.256  73.235  22.678  0.00  0.00              
ATOM   3063  HB3 ASN   189      29.450  73.857  24.240  0.00  0.00              
ATOM   3064  CG  ASN   189      31.140  72.769  23.516  0.00  0.00              
ATOM   3065  OD1 ASN   189      31.624  71.667  23.681  0.00  0.00              
ATOM   3066  ND2 ASN   189      31.956  73.685  23.032  0.00  0.00              
ATOM   3067 1HD2 ASN   189      32.896  73.379  22.823  0.00  0.00               
ATOM   3068 2HD2 ASN   189      31.616  74.622  22.868  0.00  0.00               
ATOM   3069  C   ASN   189      28.858  71.788  25.881  0.00  0.00              
ATOM   3070  O   ASN   189      29.488  72.642  26.540  0.00  0.00              
ATOM   3071  N   ARG   190      28.127  70.835  26.460  0.00  0.00              
ATOM   3072  H   ARG   190      27.706  70.064  25.962  0.00  0.00              
ATOM   3073  CA  ARG   190      27.778  70.789  27.878  0.00  0.00              
ATOM   3074  HA  ARG   190      28.177  71.665  28.389  0.00  0.00              
ATOM   3075  CB  ARG   190      26.260  70.962  28.047  0.00  0.00              
ATOM   3076  HB2 ARG   190      25.935  71.842  27.493  0.00  0.00              
ATOM   3077  HB3 ARG   190      25.699  70.144  27.595  0.00  0.00              
ATOM   3078  CG  ARG   190      25.813  70.979  29.582  0.00  0.00              
ATOM   3079  HG2 ARG   190      26.321  70.189  30.136  0.00  0.00              
ATOM   3080  HG3 ARG   190      26.101  71.979  29.907  0.00  0.00              
ATOM   3081  CD  ARG   190      24.344  70.796  29.856  0.00  0.00              
ATOM   3082  HD2 ARG   190      24.255  70.902  30.937  0.00  0.00              
ATOM   3083  HD3 ARG   190      23.832  71.621  29.361  0.00  0.00              
ATOM   3084  NE  ARG   190      23.925  69.427  29.545  0.00  0.00              
ATOM   3085  HE  ARG   190      24.721  68.854  29.303  0.00  0.00              
ATOM   3086  CZ  ARG   190      22.683  68.933  29.698  0.00  0.00              
ATOM   3087  NH1 ARG   190      21.689  69.661  30.079  0.00  0.00              
ATOM   3088 1HH1 ARG   190      21.802  70.649  30.255  0.00  0.00               
ATOM   3089 2HH1 ARG   190      20.781  69.224  30.148  0.00  0.00               
ATOM   3090  NH2 ARG   190      22.397  67.694  29.446  0.00  0.00              
ATOM   3091 1HH2 ARG   190      23.055  67.108  28.952  0.00  0.00               
ATOM   3092 2HH2 ARG   190      21.473  67.367  29.686  0.00  0.00               
ATOM   3093  C   ARG   190      28.369  69.576  28.555  0.00  0.00              
ATOM   3094  O   ARG   190      27.908  68.436  28.396  0.00  0.00              
ATOM   3095  N   ASP   191      29.445  69.726  29.349  0.00  0.00              
ATOM   3096  H   ASP   191      29.668  70.698  29.509  0.00  0.00              
ATOM   3097  CA  ASP   191      30.160  68.594  30.044  0.00  0.00              
ATOM   3098  HA  ASP   191      30.491  67.830  29.340  0.00  0.00              
ATOM   3099  CB  ASP   191      31.437  69.064  30.790  0.00  0.00              
ATOM   3100  HB2 ASP   191      31.172  69.808  31.540  0.00  0.00              
ATOM   3101  HB3 ASP   191      31.802  68.127  31.211  0.00  0.00              
ATOM   3102  CG  ASP   191      32.455  69.701  29.789  0.00  0.00              
ATOM   3103  OD1 ASP   191      32.539  69.277  28.616  0.00  0.00              
ATOM   3104  OD2 ASP   191      33.234  70.568  30.229  0.00  0.00              
ATOM   3105  C   ASP   191      29.176  67.984  31.075  0.00  0.00              
ATOM   3106  O   ASP   191      28.366  68.665  31.649  0.00  0.00              
ATOM   3107  N   ASP   192      29.238  66.714  31.425  0.00  0.00              
ATOM   3108  H   ASP   192      29.908  66.209  30.863  0.00  0.00              
ATOM   3109  CA  ASP   192      28.402  66.059  32.344  0.00  0.00              
ATOM   3110  HA  ASP   192      27.507  66.640  32.569  0.00  0.00              
ATOM   3111  CB  ASP   192      28.039  64.761  31.573  0.00  0.00              
ATOM   3112  HB2 ASP   192      28.190  64.889  30.501  0.00  0.00              
ATOM   3113  HB3 ASP   192      28.610  63.952  32.028  0.00  0.00              
ATOM   3114  CG  ASP   192      26.548  64.361  31.780  0.00  0.00              
ATOM   3115  OD1 ASP   192      25.740  64.197  30.848  0.00  0.00              
ATOM   3116  OD2 ASP   192      26.218  64.325  32.969  0.00  0.00              
ATOM   3117  C   ASP   192      29.075  65.763  33.658  0.00  0.00              
ATOM   3118  O   ASP   192      30.118  65.099  33.657  0.00  0.00              
ATOM   3119  N   LEU   193      28.436  66.169  34.716  0.00  0.00              
ATOM   3120  H   LEU   193      27.626  66.760  34.589  0.00  0.00              
ATOM   3121  CA  LEU   193      29.093  66.112  36.007  0.00  0.00              
ATOM   3122  HA  LEU   193      29.953  65.446  35.941  0.00  0.00              
ATOM   3123  CB  LEU   193      29.596  67.540  36.283  0.00  0.00              
ATOM   3124  HB2 LEU   193      28.695  68.141  36.156  0.00  0.00              
ATOM   3125  HB3 LEU   193      29.947  67.566  37.315  0.00  0.00              
ATOM   3126  CG  LEU   193      30.758  68.083  35.445  0.00  0.00              
ATOM   3127  HG  LEU   193      30.459  68.110  34.397  0.00  0.00              
ATOM   3128  CD1 LEU   193      31.149  69.423  36.027  0.00  0.00              
ATOM   3129 1HD1 LEU   193      32.068  69.781  35.563  0.00  0.00               
ATOM   3130 2HD1 LEU   193      30.280  70.061  35.865  0.00  0.00               
ATOM   3131 3HD1 LEU   193      31.258  69.369  37.110  0.00  0.00               
ATOM   3132  CD2 LEU   193      32.030  67.220  35.514  0.00  0.00              
ATOM   3133 1HD2 LEU   193      32.993  67.726  35.439  0.00  0.00               
ATOM   3134 2HD2 LEU   193      31.890  66.671  36.445  0.00  0.00               
ATOM   3135 3HD2 LEU   193      31.949  66.554  34.655  0.00  0.00               
ATOM   3136  C   LEU   193      28.084  65.603  37.057  0.00  0.00              
ATOM   3137  O   LEU   193      26.826  65.521  36.885  0.00  0.00              
ATOM   3138  N   GLY   194      28.613  65.304  38.199  0.00  0.00              
ATOM   3139  H   GLY   194      29.618  65.397  38.162  0.00  0.00              
ATOM   3140  CA  GLY   194      27.879  64.881  39.436  0.00  0.00              
ATOM   3141  HA2 GLY   194      28.457  65.072  40.340  0.00  0.00              
ATOM   3142  HA3 GLY   194      27.003  65.521  39.539  0.00  0.00              
ATOM   3143  C   GLY   194      27.490  63.394  39.444  0.00  0.00              
ATOM   3144  O   GLY   194      26.747  62.996  40.336  0.00  0.00              
ATOM   3145  N   TRP   195      27.939  62.549  38.432  0.00  0.00              
ATOM   3146  H   TRP   195      28.382  62.991  37.639  0.00  0.00              
ATOM   3147  CA  TRP   195      27.553  61.094  38.454  0.00  0.00              
ATOM   3148  HA  TRP   195      26.577  61.082  38.941  0.00  0.00              
ATOM   3149  CB  TRP   195      27.286  60.488  37.010  0.00  0.00              
ATOM   3150  HB2 TRP   195      26.552  61.093  36.479  0.00  0.00              
ATOM   3151  HB3 TRP   195      28.243  60.401  36.495  0.00  0.00              
ATOM   3152  CG  TRP   195      26.724  59.122  37.137  0.00  0.00              
ATOM   3153  CD1 TRP   195      25.404  58.776  37.355  0.00  0.00              
ATOM   3154  HD1 TRP   195      24.545  59.426  37.443  0.00  0.00              
ATOM   3155  NE1 TRP   195      25.432  57.423  37.686  0.00  0.00              
ATOM   3156  HE1 TRP   195      24.588  56.894  37.855  0.00  0.00              
ATOM   3157  CE2 TRP   195      26.661  56.859  37.546  0.00  0.00              
ATOM   3158  CZ2 TRP   195      27.052  55.540  37.717  0.00  0.00              
ATOM   3159  HZ2 TRP   195      26.264  54.844  37.962  0.00  0.00              
ATOM   3160  CH2 TRP   195      28.456  55.287  37.527  0.00  0.00              
ATOM   3161  HH2 TRP   195      28.761  54.252  37.553  0.00  0.00              
ATOM   3162  CZ3 TRP   195      29.385  56.316  37.326  0.00  0.00              
ATOM   3163  HZ3 TRP   195      30.441  56.133  37.196  0.00  0.00              
ATOM   3164  CE3 TRP   195      28.895  57.681  37.142  0.00  0.00              
ATOM   3165  HE3 TRP   195      29.643  58.347  36.738  0.00  0.00              
ATOM   3166  CD2 TRP   195      27.478  57.934  37.192  0.00  0.00              
ATOM   3167  C   TRP   195      28.573  60.306  39.263  0.00  0.00              
ATOM   3168  O   TRP   195      29.797  60.372  39.046  0.00  0.00              
ATOM   3169  N   GLY   196      28.109  59.513  40.218  0.00  0.00              
ATOM   3170  H   GLY   196      27.132  59.583  40.463  0.00  0.00              
ATOM   3171  CA  GLY   196      28.715  58.377  40.874  0.00  0.00              
ATOM   3172  HA2 GLY   196      28.124  57.487  40.657  0.00  0.00              
ATOM   3173  HA3 GLY   196      29.709  58.199  40.465  0.00  0.00              
ATOM   3174  C   GLY   196      28.962  58.550  42.419  0.00  0.00              
ATOM   3175  O   GLY   196      29.093  59.688  42.860  0.00  0.00              
ATOM   3176  N   PRO   197      29.006  57.538  43.291  0.00  0.00              
ATOM   3177  CD  PRO   197      29.047  56.126  42.854  0.00  0.00              
ATOM   3178  HD2 PRO   197      29.936  55.924  42.257  0.00  0.00              
ATOM   3179  HD3 PRO   197      28.169  55.741  42.334  0.00  0.00              
ATOM   3180  CG  PRO   197      29.133  55.190  44.118  0.00  0.00              
ATOM   3181  HG2 PRO   197      30.157  54.875  44.316  0.00  0.00              
ATOM   3182  HG3 PRO   197      28.449  54.342  44.109  0.00  0.00              
ATOM   3183  CB  PRO   197      28.737  56.139  45.308  0.00  0.00              
ATOM   3184  HB2 PRO   197      29.154  55.913  46.290  0.00  0.00              
ATOM   3185  HB3 PRO   197      27.658  56.054  45.442  0.00  0.00              
ATOM   3186  CA  PRO   197      29.004  57.598  44.832  0.00  0.00              
ATOM   3187  HA  PRO   197      28.215  58.251  45.204  0.00  0.00              
ATOM   3188  C   PRO   197      30.320  58.098  45.428  0.00  0.00              
ATOM   3189  O   PRO   197      30.220  58.575  46.559  0.00  0.00              
ATOM   3190  N   ASN   198      31.345  58.275  44.579  0.00  0.00              
ATOM   3191  H   ASN   198      31.263  58.106  43.587  0.00  0.00              
ATOM   3192  CA  ASN   198      32.668  58.806  44.985  0.00  0.00              
ATOM   3193  HA  ASN   198      32.659  58.786  46.075  0.00  0.00              
ATOM   3194  CB  ASN   198      33.810  57.884  44.478  0.00  0.00              
ATOM   3195  HB2 ASN   198      34.750  58.177  44.945  0.00  0.00              
ATOM   3196  HB3 ASN   198      33.683  56.847  44.789  0.00  0.00              
ATOM   3197  CG  ASN   198      34.070  57.787  42.942  0.00  0.00              
ATOM   3198  OD1 ASN   198      33.258  58.224  42.118  0.00  0.00              
ATOM   3199  ND2 ASN   198      35.160  57.273  42.498  0.00  0.00              
ATOM   3200 1HD2 ASN   198      35.233  57.082  41.509  0.00  0.00               
ATOM   3201 2HD2 ASN   198      35.785  56.807  43.140  0.00  0.00               
ATOM   3202  C   ASN   198      32.851  60.310  44.513  0.00  0.00              
ATOM   3203  O   ASN   198      33.887  60.913  44.797  0.00  0.00              
ATOM   3204  N   ALA   199      31.820  60.936  43.943  0.00  0.00              
ATOM   3205  H   ALA   199      30.930  60.458  43.964  0.00  0.00              
ATOM   3206  CA  ALA   199      31.906  62.296  43.408  0.00  0.00              
ATOM   3207  HA  ALA   199      32.665  62.299  42.625  0.00  0.00              
ATOM   3208  CB  ALA   199      30.558  62.549  42.612  0.00  0.00              
ATOM   3209  HB1 ALA   199      29.709  62.524  43.296  0.00  0.00              
ATOM   3210  HB2 ALA   199      30.726  63.484  42.077  0.00  0.00              
ATOM   3211  HB3 ALA   199      30.414  61.782  41.852  0.00  0.00              
ATOM   3212  C   ALA   199      32.222  63.346  44.493  0.00  0.00              
ATOM   3213  O   ALA   199      32.833  64.374  44.083  0.00  0.00              
ATOM   3214  N   THR   200      31.890  63.116  45.813  0.00  0.00              
ATOM   3215  H   THR   200      31.264  62.350  46.016  0.00  0.00              
ATOM   3216  CA  THR   200      32.421  63.854  46.970  0.00  0.00              
ATOM   3217  HA  THR   200      33.213  64.510  46.607  0.00  0.00              
ATOM   3218  CB  THR   200      31.304  64.697  47.647  0.00  0.00              
ATOM   3219  HB  THR   200      30.529  63.977  47.913  0.00  0.00              
ATOM   3220  CG2 THR   200      31.871  65.418  48.854  0.00  0.00              
ATOM   3221 1HG2 THR   200      32.600  66.123  48.454  0.00  0.00               
ATOM   3222 2HG2 THR   200      31.129  66.058  49.331  0.00  0.00               
ATOM   3223 3HG2 THR   200      32.416  64.798  49.566  0.00  0.00               
ATOM   3224  OG1 THR   200      30.741  65.632  46.819  0.00  0.00              
ATOM   3225  HG1 THR   200      30.482  65.222  45.990  0.00  0.00              
ATOM   3226  C   THR   200      32.913  62.766  47.943  0.00  0.00              
ATOM   3227  O   THR   200      32.212  61.733  48.075  0.00  0.00              
ATOM   3228  N   PHE   201      34.046  62.975  48.564  0.00  0.00              
ATOM   3229  H   PHE   201      34.498  63.870  48.443  0.00  0.00              
ATOM   3230  CA  PHE   201      34.788  61.904  49.294  0.00  0.00              
ATOM   3231  HA  PHE   201      34.080  61.188  49.712  0.00  0.00              
ATOM   3232  CB  PHE   201      35.733  61.107  48.414  0.00  0.00              
ATOM   3233  HB2 PHE   201      36.086  60.243  48.977  0.00  0.00              
ATOM   3234  HB3 PHE   201      35.157  60.601  47.639  0.00  0.00              
ATOM   3235  CG  PHE   201      36.868  61.954  47.892  0.00  0.00              
ATOM   3236  CD1 PHE   201      36.797  62.579  46.596  0.00  0.00              
ATOM   3237  HD1 PHE   201      35.928  62.419  45.976  0.00  0.00              
ATOM   3238  CE1 PHE   201      37.967  63.218  46.172  0.00  0.00              
ATOM   3239  HE1 PHE   201      38.044  63.733  45.226  0.00  0.00              
ATOM   3240  CZ  PHE   201      39.112  63.244  46.941  0.00  0.00              
ATOM   3241  HZ  PHE   201      39.980  63.667  46.458  0.00  0.00              
ATOM   3242  CE2 PHE   201      39.241  62.637  48.151  0.00  0.00              
ATOM   3243  HE2 PHE   201      40.167  62.626  48.707  0.00  0.00              
ATOM   3244  CD2 PHE   201      38.062  62.037  48.618  0.00  0.00              
ATOM   3245  HD2 PHE   201      38.108  61.510  49.560  0.00  0.00              
ATOM   3246  C   PHE   201      35.524  62.611  50.443  0.00  0.00              
ATOM   3247  O   PHE   201      35.510  63.902  50.410  0.00  0.00              
ATOM   3248  N   ARG   202      36.320  61.939  51.325  0.00  0.00              
ATOM   3249  H   ARG   202      36.418  60.950  51.144  0.00  0.00              
ATOM   3250  CA  ARG   202      37.213  62.615  52.344  0.00  0.00              
ATOM   3251  HA  ARG   202      37.411  63.613  51.954  0.00  0.00              
ATOM   3252  CB  ARG   202      36.406  62.777  53.673  0.00  0.00              
ATOM   3253  HB2 ARG   202      37.033  63.344  54.361  0.00  0.00              
ATOM   3254  HB3 ARG   202      35.546  63.433  53.540  0.00  0.00              
ATOM   3255  CG  ARG   202      35.878  61.418  54.307  0.00  0.00              
ATOM   3256  HG2 ARG   202      35.249  61.032  53.505  0.00  0.00              
ATOM   3257  HG3 ARG   202      36.728  60.761  54.491  0.00  0.00              
ATOM   3258  CD  ARG   202      35.036  61.714  55.549  0.00  0.00              
ATOM   3259  HD2 ARG   202      34.371  62.566  55.410  0.00  0.00              
ATOM   3260  HD3 ARG   202      34.554  60.779  55.836  0.00  0.00              
ATOM   3261  NE  ARG   202      35.860  62.040  56.723  0.00  0.00              
ATOM   3262  HE  ARG   202      36.863  61.939  56.666  0.00  0.00              
ATOM   3263  CZ  ARG   202      35.381  62.309  57.930  0.00  0.00              
ATOM   3264  NH1 ARG   202      34.146  62.464  58.240  0.00  0.00              
ATOM   3265 1HH1 ARG   202      33.483  62.311  57.494  0.00  0.00               
ATOM   3266 2HH1 ARG   202      33.824  62.770  59.148  0.00  0.00               
ATOM   3267  NH2 ARG   202      36.240  62.432  58.840  0.00  0.00              
ATOM   3268 1HH2 ARG   202      37.240  62.453  58.703  0.00  0.00               
ATOM   3269 2HH2 ARG   202      35.854  62.788  59.704  0.00  0.00               
ATOM   3270  C   ARG   202      38.597  61.928  52.428  0.00  0.00              
ATOM   3271  O   ARG   202      38.737  60.760  51.958  0.00  0.00              
ATOM   3272  N   PHE   203      39.683  62.618  52.917  0.00  0.00              
ATOM   3273  H   PHE   203      39.580  63.580  53.204  0.00  0.00              
ATOM   3274  CA  PHE   203      41.028  62.026  53.002  0.00  0.00              
ATOM   3275  HA  PHE   203      40.839  61.006  53.336  0.00  0.00              
ATOM   3276  CB  PHE   203      41.800  61.991  51.617  0.00  0.00              
ATOM   3277  HB2 PHE   203      41.302  61.366  50.876  0.00  0.00              
ATOM   3278  HB3 PHE   203      41.656  63.014  51.268  0.00  0.00              
ATOM   3279  CG  PHE   203      43.321  61.781  51.639  0.00  0.00              
ATOM   3280  CD1 PHE   203      44.115  62.929  51.873  0.00  0.00              
ATOM   3281  HD1 PHE   203      43.736  63.923  52.061  0.00  0.00              
ATOM   3282  CE1 PHE   203      45.516  62.772  51.870  0.00  0.00              
ATOM   3283  HE1 PHE   203      46.087  63.519  52.402  0.00  0.00              
ATOM   3284  CZ  PHE   203      45.984  61.477  51.729  0.00  0.00              
ATOM   3285  HZ  PHE   203      47.029  61.256  51.891  0.00  0.00              
ATOM   3286  CE2 PHE   203      45.223  60.360  51.432  0.00  0.00              
ATOM   3287  HE2 PHE   203      45.670  59.384  51.546  0.00  0.00              
ATOM   3288  CD2 PHE   203      43.857  60.549  51.350  0.00  0.00              
ATOM   3289  HD2 PHE   203      43.244  59.695  51.104  0.00  0.00              
ATOM   3290  C   PHE   203      41.866  62.739  54.118  0.00  0.00              
ATOM   3291  O   PHE   203      41.794  63.906  54.184  0.00  0.00              
ATOM   3292  N   PRO   204      42.642  61.960  54.972  0.00  0.00              
ATOM   3293  CD  PRO   204      42.809  60.525  54.801  0.00  0.00              
ATOM   3294  HD2 PRO   204      43.203  60.398  53.792  0.00  0.00              
ATOM   3295  HD3 PRO   204      41.958  59.852  54.904  0.00  0.00              
ATOM   3296  CG  PRO   204      43.880  60.115  55.856  0.00  0.00              
ATOM   3297  HG2 PRO   204      44.915  60.160  55.517  0.00  0.00              
ATOM   3298  HG3 PRO   204      43.718  59.110  56.247  0.00  0.00              
ATOM   3299  CB  PRO   204      43.717  61.127  56.976  0.00  0.00              
ATOM   3300  HB2 PRO   204      44.579  61.222  57.637  0.00  0.00              
ATOM   3301  HB3 PRO   204      42.961  60.699  57.635  0.00  0.00              
ATOM   3302  CA  PRO   204      43.212  62.422  56.230  0.00  0.00              
ATOM   3303  HA  PRO   204      42.464  62.900  56.863  0.00  0.00              
ATOM   3304  C   PRO   204      44.408  63.391  55.923  0.00  0.00              
ATOM   3305  O   PRO   204      45.133  63.303  54.926  0.00  0.00              
ATOM   3306  N   GLN   205      44.524  64.464  56.642  0.00  0.00              
ATOM   3307  H   GLN   205      43.945  64.492  57.469  0.00  0.00              
ATOM   3308  CA  GLN   205      45.272  65.689  56.210  0.00  0.00              
ATOM   3309  HA  GLN   205      45.054  65.951  55.174  0.00  0.00              
ATOM   3310  CB  GLN   205      44.821  66.929  56.969  0.00  0.00              
ATOM   3311  HB2 GLN   205      43.744  67.076  57.050  0.00  0.00              
ATOM   3312  HB3 GLN   205      45.174  66.905  58.000  0.00  0.00              
ATOM   3313  CG  GLN   205      45.395  68.202  56.420  0.00  0.00              
ATOM   3314  HG2 GLN   205      46.469  68.260  56.594  0.00  0.00              
ATOM   3315  HG3 GLN   205      45.193  68.225  55.349  0.00  0.00              
ATOM   3316  CD  GLN   205      44.735  69.513  57.034  0.00  0.00              
ATOM   3317  OE1 GLN   205      45.256  70.266  57.832  0.00  0.00              
ATOM   3318  NE2 GLN   205      43.524  69.785  56.629  0.00  0.00              
ATOM   3319 1HE2 GLN   205      43.242  70.694  56.966  0.00  0.00               
ATOM   3320 2HE2 GLN   205      43.178  69.267  55.833  0.00  0.00               
ATOM   3321  C   GLN   205      46.796  65.471  56.300  0.00  0.00              
ATOM   3322  O   GLN   205      47.617  66.088  55.626  0.00  0.00              
ATOM   3323  N   ARG   206      47.169  64.514  57.122  0.00  0.00              
ATOM   3324  H   ARG   206      46.438  64.195  57.741  0.00  0.00              
ATOM   3325  CA  ARG   206      48.494  63.887  57.229  0.00  0.00              
ATOM   3326  HA  ARG   206      49.079  63.973  56.313  0.00  0.00              
ATOM   3327  CB  ARG   206      49.237  64.497  58.351  0.00  0.00              
ATOM   3328  HB2 ARG   206      48.610  64.350  59.231  0.00  0.00              
ATOM   3329  HB3 ARG   206      50.187  64.023  58.598  0.00  0.00              
ATOM   3330  CG  ARG   206      49.549  66.035  58.105  0.00  0.00              
ATOM   3331  HG2 ARG   206      50.245  66.228  57.289  0.00  0.00              
ATOM   3332  HG3 ARG   206      48.571  66.488  57.944  0.00  0.00              
ATOM   3333  CD  ARG   206      50.056  66.612  59.367  0.00  0.00              
ATOM   3334  HD2 ARG   206      49.276  66.580  60.128  0.00  0.00              
ATOM   3335  HD3 ARG   206      50.910  65.995  59.646  0.00  0.00              
ATOM   3336  NE  ARG   206      50.462  68.064  59.321  0.00  0.00              
ATOM   3337  HE  ARG   206      51.455  68.216  59.419  0.00  0.00              
ATOM   3338  CZ  ARG   206      49.690  69.119  59.300  0.00  0.00              
ATOM   3339  NH1 ARG   206      48.414  68.951  59.238  0.00  0.00              
ATOM   3340 1HH1 ARG   206      48.066  68.019  59.410  0.00  0.00               
ATOM   3341 2HH1 ARG   206      47.898  69.814  59.137  0.00  0.00               
ATOM   3342  NH2 ARG   206      50.248  70.293  59.126  0.00  0.00              
ATOM   3343 1HH2 ARG   206      51.223  70.312  58.861  0.00  0.00               
ATOM   3344 2HH2 ARG   206      49.739  71.154  58.986  0.00  0.00               
ATOM   3345  C   ARG   206      48.356  62.360  57.405  0.00  0.00              
ATOM   3346  O   ARG   206      47.245  61.932  57.784  0.00  0.00              
ATOM   3347  N   GLY   207      49.444  61.611  57.190  0.00  0.00              
ATOM   3348  H   GLY   207      50.226  62.001  56.681  0.00  0.00              
ATOM   3349  CA  GLY   207      49.523  60.146  57.519  0.00  0.00              
ATOM   3350  HA2 GLY   207      50.445  59.835  58.010  0.00  0.00              
ATOM   3351  HA3 GLY   207      48.686  60.007  58.203  0.00  0.00              
ATOM   3352  C   GLY   207      49.259  59.134  56.305  0.00  0.00              
ATOM   3353  O   GLY   207      49.499  57.901  56.398  0.00  0.00              
ATOM   3354  N   GLY   208      48.846  59.542  55.130  0.00  0.00              
ATOM   3355  H   GLY   208      48.600  60.498  54.914  0.00  0.00              
ATOM   3356  CA  GLY   208      48.284  58.585  54.141  0.00  0.00              
ATOM   3357  HA2 GLY   208      48.213  59.038  53.152  0.00  0.00              
ATOM   3358  HA3 GLY   208      49.071  57.853  53.962  0.00  0.00              
ATOM   3359  C   GLY   208      46.983  57.943  54.691  0.00  0.00              
ATOM   3360  O   GLY   208      46.592  58.068  55.882  0.00  0.00              
ATOM   3361  N   THR   209      46.258  57.290  53.839  0.00  0.00              
ATOM   3362  H   THR   209      46.654  57.249  52.910  0.00  0.00              
ATOM   3363  CA  THR   209      45.195  56.390  54.179  0.00  0.00              
ATOM   3364  HA  THR   209      44.373  57.004  54.548  0.00  0.00              
ATOM   3365  CB  THR   209      44.482  55.630  53.065  0.00  0.00              
ATOM   3366  HB  THR   209      45.186  54.908  52.651  0.00  0.00              
ATOM   3367  CG2 THR   209      43.134  54.901  53.410  0.00  0.00              
ATOM   3368 1HG2 THR   209      42.535  55.623  53.964  0.00  0.00               
ATOM   3369 2HG2 THR   209      42.635  54.396  52.583  0.00  0.00               
ATOM   3370 3HG2 THR   209      43.281  54.139  54.175  0.00  0.00               
ATOM   3371  OG1 THR   209      44.193  56.574  52.066  0.00  0.00              
ATOM   3372  HG1 THR   209      44.855  56.503  51.374  0.00  0.00              
ATOM   3373  C   THR   209      45.630  55.413  55.324  0.00  0.00              
ATOM   3374  O   THR   209      44.835  55.154  56.189  0.00  0.00              
ATOM   3375  N   GLY   210      46.877  54.928  55.406  0.00  0.00              
ATOM   3376  H   GLY   210      47.456  55.064  54.590  0.00  0.00              
ATOM   3377  CA  GLY   210      47.232  54.024  56.499  0.00  0.00              
ATOM   3378  HA2 GLY   210      46.623  53.124  56.409  0.00  0.00              
ATOM   3379  HA3 GLY   210      48.288  53.786  56.372  0.00  0.00              
ATOM   3380  C   GLY   210      47.108  54.399  57.981  0.00  0.00              
ATOM   3381  O   GLY   210      46.767  53.602  58.840  0.00  0.00              
ATOM   3382  N   ILE   211      47.125  55.684  58.241  0.00  0.00              
ATOM   3383  H   ILE   211      47.331  56.299  57.466  0.00  0.00              
ATOM   3384  CA  ILE   211      46.892  56.258  59.522  0.00  0.00              
ATOM   3385  HA  ILE   211      47.623  55.722  60.128  0.00  0.00              
ATOM   3386  CB  ILE   211      47.148  57.790  59.522  0.00  0.00              
ATOM   3387  HB  ILE   211      47.998  58.019  58.880  0.00  0.00              
ATOM   3388  CG2 ILE   211      45.952  58.635  58.940  0.00  0.00              
ATOM   3389 1HG2 ILE   211      46.388  59.587  58.634  0.00  0.00               
ATOM   3390 2HG2 ILE   211      45.509  58.153  58.068  0.00  0.00               
ATOM   3391 3HG2 ILE   211      45.130  58.780  59.640  0.00  0.00               
ATOM   3392  CG1 ILE   211      47.454  58.342  60.935  0.00  0.00              
ATOM   3393 2HG1 ILE   211      47.372  59.428  60.917  0.00  0.00               
ATOM   3394 3HG1 ILE   211      46.739  57.938  61.652  0.00  0.00               
ATOM   3395  CD1 ILE   211      48.859  58.024  61.363  0.00  0.00              
ATOM   3396 1HD1 ILE   211      49.582  58.115  60.552  0.00  0.00               
ATOM   3397 2HD1 ILE   211      49.255  58.689  62.131  0.00  0.00               
ATOM   3398 3HD1 ILE   211      48.873  57.015  61.774  0.00  0.00               
ATOM   3399  C   ILE   211      45.483  55.990  60.074  0.00  0.00              
ATOM   3400  O   ILE   211      45.265  56.080  61.283  0.00  0.00              
ATOM   3401  N   ILE   212      44.526  55.678  59.184  0.00  0.00              
ATOM   3402  H   ILE   212      44.655  55.651  58.183  0.00  0.00              
ATOM   3403  CA  ILE   212      43.180  55.402  59.698  0.00  0.00              
ATOM   3404  HA  ILE   212      42.903  56.218  60.365  0.00  0.00              
ATOM   3405  CB  ILE   212      42.175  55.277  58.537  0.00  0.00              
ATOM   3406  HB  ILE   212      42.494  54.366  58.031  0.00  0.00              
ATOM   3407  CG2 ILE   212      40.822  55.045  59.168  0.00  0.00              
ATOM   3408 1HG2 ILE   212      40.775  54.092  59.696  0.00  0.00               
ATOM   3409 2HG2 ILE   212      40.417  55.945  59.629  0.00  0.00               
ATOM   3410 3HG2 ILE   212      40.136  54.923  58.330  0.00  0.00               
ATOM   3411  CG1 ILE   212      42.326  56.571  57.730  0.00  0.00              
ATOM   3412 2HG1 ILE   212      42.034  57.475  58.264  0.00  0.00               
ATOM   3413 3HG1 ILE   212      43.293  56.770  57.270  0.00  0.00               
ATOM   3414  CD1 ILE   212      41.291  56.518  56.529  0.00  0.00              
ATOM   3415 1HD1 ILE   212      40.333  56.297  57.001  0.00  0.00               
ATOM   3416 2HD1 ILE   212      41.181  57.467  56.005  0.00  0.00               
ATOM   3417 3HD1 ILE   212      41.617  55.721  55.860  0.00  0.00               
ATOM   3418  C   ILE   212      43.154  54.107  60.483  0.00  0.00              
ATOM   3419  O   ILE   212      42.734  54.039  61.602  0.00  0.00              
ATOM   3420  N   TYR   213      43.808  53.111  59.886  0.00  0.00              
ATOM   3421  H   TYR   213      44.146  53.279  58.949  0.00  0.00              
ATOM   3422  CA  TYR   213      43.934  51.765  60.408  0.00  0.00              
ATOM   3423  HA  TYR   213      42.946  51.588  60.832  0.00  0.00              
ATOM   3424  CB  TYR   213      44.105  50.935  59.233  0.00  0.00              
ATOM   3425  HB2 TYR   213      45.057  51.219  58.784  0.00  0.00              
ATOM   3426  HB3 TYR   213      44.138  49.874  59.477  0.00  0.00              
ATOM   3427  CG  TYR   213      42.895  51.105  58.279  0.00  0.00              
ATOM   3428  CD1 TYR   213      41.638  50.630  58.699  0.00  0.00              
ATOM   3429  HD1 TYR   213      41.560  50.044  59.603  0.00  0.00              
ATOM   3430  CE1 TYR   213      40.487  50.892  57.882  0.00  0.00              
ATOM   3431  HE1 TYR   213      39.554  50.377  58.059  0.00  0.00              
ATOM   3432  CZ  TYR   213      40.568  51.733  56.745  0.00  0.00              
ATOM   3433  OH  TYR   213      39.416  51.897  56.029  0.00  0.00              
ATOM   3434  HH  TYR   213      38.759  51.401  56.524  0.00  0.00              
ATOM   3435  CE2 TYR   213      41.808  52.251  56.351  0.00  0.00              
ATOM   3436  HE2 TYR   213      41.842  52.921  55.504  0.00  0.00              
ATOM   3437  CD2 TYR   213      42.953  51.898  57.050  0.00  0.00              
ATOM   3438  HD2 TYR   213      43.943  52.270  56.830  0.00  0.00              
ATOM   3439  C   TYR   213      44.987  51.688  61.545  0.00  0.00              
ATOM   3440  O   TYR   213      44.836  50.927  62.437  0.00  0.00              
ATOM   3441  N   GLN   214      45.966  52.612  61.639  0.00  0.00              
ATOM   3442  H   GLN   214      46.069  53.269  60.879  0.00  0.00              
ATOM   3443  CA  GLN   214      46.872  52.800  62.797  0.00  0.00              
ATOM   3444  HA  GLN   214      47.184  51.819  63.155  0.00  0.00              
ATOM   3445  CB  GLN   214      48.094  53.612  62.336  0.00  0.00              
ATOM   3446  HB2 GLN   214      48.463  53.261  61.372  0.00  0.00              
ATOM   3447  HB3 GLN   214      47.807  54.660  62.243  0.00  0.00              
ATOM   3448  CG  GLN   214      49.171  53.758  63.444  0.00  0.00              
ATOM   3449  HG2 GLN   214      49.854  54.576  63.215  0.00  0.00              
ATOM   3450  HG3 GLN   214      48.700  54.173  64.335  0.00  0.00              
ATOM   3451  CD  GLN   214      50.021  52.538  63.786  0.00  0.00              
ATOM   3452  OE1 GLN   214      49.651  51.402  63.624  0.00  0.00              
ATOM   3453  NE2 GLN   214      51.217  52.736  64.333  0.00  0.00              
ATOM   3454 1HE2 GLN   214      51.782  51.935  64.575  0.00  0.00               
ATOM   3455 2HE2 GLN   214      51.482  53.633  64.714  0.00  0.00               
ATOM   3456  C   GLN   214      46.085  53.531  63.920  0.00  0.00              
ATOM   3457  O   GLN   214      46.165  53.140  65.098  0.00  0.00              
ATOM   3458  N   ALA   215      45.372  54.669  63.713  0.00  0.00              
ATOM   3459  H   ALA   215      45.219  54.865  62.734  0.00  0.00              
ATOM   3460  CA  ALA   215      44.568  55.307  64.771  0.00  0.00              
ATOM   3461  HA  ALA   215      45.171  55.535  65.650  0.00  0.00              
ATOM   3462  CB  ALA   215      43.926  56.531  64.070  0.00  0.00              
ATOM   3463  HB1 ALA   215      43.350  56.255  63.187  0.00  0.00              
ATOM   3464  HB2 ALA   215      43.340  57.093  64.798  0.00  0.00              
ATOM   3465  HB3 ALA   215      44.782  57.059  63.651  0.00  0.00              
ATOM   3466  C   ALA   215      43.492  54.351  65.328  0.00  0.00              
ATOM   3467  O   ALA   215      43.393  54.414  66.562  0.00  0.00              
ATOM   3468  N   ILE   216      42.860  53.488  64.547  0.00  0.00              
ATOM   3469  H   ILE   216      43.066  53.561  63.561  0.00  0.00              
ATOM   3470  CA  ILE   216      42.110  52.372  65.094  0.00  0.00              
ATOM   3471  HA  ILE   216      41.421  52.804  65.820  0.00  0.00              
ATOM   3472  CB  ILE   216      41.313  51.659  63.985  0.00  0.00              
ATOM   3473  HB  ILE   216      41.992  51.287  63.218  0.00  0.00              
ATOM   3474  CG2 ILE   216      40.559  50.435  64.558  0.00  0.00              
ATOM   3475 1HG2 ILE   216      41.257  49.607  64.678  0.00  0.00               
ATOM   3476 2HG2 ILE   216      40.033  50.653  65.487  0.00  0.00               
ATOM   3477 3HG2 ILE   216      39.854  50.062  63.815  0.00  0.00               
ATOM   3478  CG1 ILE   216      40.333  52.741  63.456  0.00  0.00              
ATOM   3479 2HG1 ILE   216      39.710  53.114  64.269  0.00  0.00               
ATOM   3480 3HG1 ILE   216      40.869  53.646  63.173  0.00  0.00               
ATOM   3481  CD1 ILE   216      39.453  52.472  62.211  0.00  0.00              
ATOM   3482 1HD1 ILE   216      39.135  53.433  61.806  0.00  0.00               
ATOM   3483 2HD1 ILE   216      39.964  51.820  61.503  0.00  0.00               
ATOM   3484 3HD1 ILE   216      38.565  51.894  62.467  0.00  0.00               
ATOM   3485  C   ILE   216      42.915  51.378  65.896  0.00  0.00              
ATOM   3486  O   ILE   216      42.663  51.229  67.133  0.00  0.00              
ATOM   3487  N   LYS   217      43.956  50.725  65.285  0.00  0.00              
ATOM   3488  H   LYS   217      44.109  50.952  64.313  0.00  0.00              
ATOM   3489  CA  LYS   217      44.875  49.755  65.967  0.00  0.00              
ATOM   3490  HA  LYS   217      44.219  48.906  66.157  0.00  0.00              
ATOM   3491  CB  LYS   217      46.022  49.510  64.980  0.00  0.00              
ATOM   3492  HB2 LYS   217      45.547  49.302  64.022  0.00  0.00              
ATOM   3493  HB3 LYS   217      46.593  50.428  64.845  0.00  0.00              
ATOM   3494  CG  LYS   217      47.018  48.394  65.518  0.00  0.00              
ATOM   3495  HG2 LYS   217      46.565  47.880  66.366  0.00  0.00              
ATOM   3496  HG3 LYS   217      47.337  47.701  64.739  0.00  0.00              
ATOM   3497  CD  LYS   217      48.331  49.005  66.133  0.00  0.00              
ATOM   3498  HD2 LYS   217      48.852  49.575  65.365  0.00  0.00              
ATOM   3499  HD3 LYS   217      48.086  49.738  66.902  0.00  0.00              
ATOM   3500  CE  LYS   217      49.202  47.981  66.793  0.00  0.00              
ATOM   3501  HE2 LYS   217      48.672  47.627  67.678  0.00  0.00              
ATOM   3502  HE3 LYS   217      49.470  47.197  66.085  0.00  0.00              
ATOM   3503  NZ  LYS   217      50.544  48.597  67.208  0.00  0.00              
ATOM   3504  HZ1 LYS   217      50.379  49.339  67.874  0.00  0.00              
ATOM   3505  HZ2 LYS   217      51.179  48.006  67.724  0.00  0.00              
ATOM   3506  HZ3 LYS   217      50.973  48.953  66.365  0.00  0.00              
ATOM   3507  C   LYS   217      45.406  50.237  67.314  0.00  0.00              
ATOM   3508  O   LYS   217      45.522  49.440  68.242  0.00  0.00              
ATOM   3509  N   GLU   218      45.782  51.546  67.356  0.00  0.00              
ATOM   3510  H   GLU   218      45.794  52.212  66.597  0.00  0.00              
ATOM   3511  CA  GLU   218      46.481  51.971  68.610  0.00  0.00              
ATOM   3512  HA  GLU   218      46.891  51.103  69.127  0.00  0.00              
ATOM   3513  CB  GLU   218      47.612  52.973  68.294  0.00  0.00              
ATOM   3514  HB2 GLU   218      47.197  53.770  67.678  0.00  0.00              
ATOM   3515  HB3 GLU   218      48.082  53.296  69.223  0.00  0.00              
ATOM   3516  CG  GLU   218      48.789  52.478  67.451  0.00  0.00              
ATOM   3517  HG2 GLU   218      48.359  52.028  66.556  0.00  0.00              
ATOM   3518  HG3 GLU   218      49.321  53.291  66.958  0.00  0.00              
ATOM   3519  CD  GLU   218      49.844  51.529  68.069  0.00  0.00              
ATOM   3520  OE1 GLU   218      51.095  51.617  67.781  0.00  0.00              
ATOM   3521  OE2 GLU   218      49.488  50.575  68.853  0.00  0.00              
ATOM   3522  C   GLU   218      45.428  52.398  69.709  0.00  0.00              
ATOM   3523  O   GLU   218      45.708  52.308  70.903  0.00  0.00              
ATOM   3524  N   LYS   219      44.221  52.928  69.353  0.00  0.00              
ATOM   3525  H   LYS   219      44.092  53.108  68.367  0.00  0.00              
ATOM   3526  CA  LYS   219      43.029  53.016  70.289  0.00  0.00              
ATOM   3527  HA  LYS   219      43.421  53.556  71.151  0.00  0.00              
ATOM   3528  CB  LYS   219      41.876  53.938  69.731  0.00  0.00              
ATOM   3529  HB2 LYS   219      41.557  53.442  68.815  0.00  0.00              
ATOM   3530  HB3 LYS   219      41.023  54.082  70.395  0.00  0.00              
ATOM   3531  CG  LYS   219      42.342  55.362  69.391  0.00  0.00              
ATOM   3532  HG2 LYS   219      42.620  55.797  70.351  0.00  0.00              
ATOM   3533  HG3 LYS   219      43.261  55.204  68.827  0.00  0.00              
ATOM   3534  CD  LYS   219      41.255  56.218  68.703  0.00  0.00              
ATOM   3535  HD2 LYS   219      40.726  55.717  67.893  0.00  0.00              
ATOM   3536  HD3 LYS   219      40.424  56.314  69.402  0.00  0.00              
ATOM   3537  CE  LYS   219      41.781  57.583  68.211  0.00  0.00              
ATOM   3538  HE2 LYS   219      42.605  57.517  67.500  0.00  0.00              
ATOM   3539  HE3 LYS   219      41.002  58.143  67.694  0.00  0.00              
ATOM   3540  NZ  LYS   219      42.297  58.453  69.248  0.00  0.00              
ATOM   3541  HZ1 LYS   219      42.859  59.228  68.927  0.00  0.00              
ATOM   3542  HZ2 LYS   219      41.608  58.860  69.864  0.00  0.00              
ATOM   3543  HZ3 LYS   219      42.943  57.974  69.860  0.00  0.00              
ATOM   3544  C   LYS   219      42.451  51.646  70.679  0.00  0.00              
ATOM   3545  O   LYS   219      41.758  51.563  71.721  0.00  0.00              
ATOM   3546  N   LEU   220      42.645  50.527  69.931  0.00  0.00              
ATOM   3547  H   LEU   220      43.001  50.779  69.020  0.00  0.00              
ATOM   3548  CA  LEU   220      42.201  49.186  70.473  0.00  0.00              
ATOM   3549  HA  LEU   220      41.194  49.364  70.848  0.00  0.00              
ATOM   3550  CB  LEU   220      42.135  48.194  69.296  0.00  0.00              
ATOM   3551  HB2 LEU   220      43.053  48.271  68.714  0.00  0.00              
ATOM   3552  HB3 LEU   220      42.109  47.164  69.651  0.00  0.00              
ATOM   3553  CG  LEU   220      40.926  48.483  68.421  0.00  0.00              
ATOM   3554  HG  LEU   220      40.656  49.520  68.222  0.00  0.00              
ATOM   3555  CD1 LEU   220      41.241  47.807  67.018  0.00  0.00              
ATOM   3556 1HD1 LEU   220      42.140  48.292  66.638  0.00  0.00               
ATOM   3557 2HD1 LEU   220      41.367  46.738  67.188  0.00  0.00               
ATOM   3558 3HD1 LEU   220      40.429  47.899  66.297  0.00  0.00               
ATOM   3559  CD2 LEU   220      39.777  47.737  69.141  0.00  0.00              
ATOM   3560 1HD2 LEU   220      39.458  48.270  70.036  0.00  0.00               
ATOM   3561 2HD2 LEU   220      38.869  47.776  68.539  0.00  0.00               
ATOM   3562 3HD2 LEU   220      40.016  46.694  69.349  0.00  0.00               
ATOM   3563  C   LEU   220      43.125  48.618  71.591  0.00  0.00              
ATOM   3564  O   LEU   220      44.285  48.921  71.653  0.00  0.00              
ATOM   3565  N   PRO   221      42.620  47.688  72.493  0.00  0.00              
ATOM   3566  CD  PRO   221      41.203  47.156  72.694  0.00  0.00              
ATOM   3567  HD2 PRO   221      40.810  46.600  71.843  0.00  0.00              
ATOM   3568  HD3 PRO   221      40.436  47.897  72.918  0.00  0.00              
ATOM   3569  CG  PRO   221      41.331  46.264  73.922  0.00  0.00              
ATOM   3570  HG2 PRO   221      41.454  45.263  73.509  0.00  0.00              
ATOM   3571  HG3 PRO   221      40.472  46.262  74.592  0.00  0.00              
ATOM   3572  CB  PRO   221      42.595  46.703  74.605  0.00  0.00              
ATOM   3573  HB2 PRO   221      42.952  45.888  75.234  0.00  0.00              
ATOM   3574  HB3 PRO   221      42.304  47.551  75.225  0.00  0.00              
ATOM   3575  CA  PRO   221      43.553  47.157  73.502  0.00  0.00              
ATOM   3576  HA  PRO   221      44.161  47.963  73.914  0.00  0.00              
ATOM   3577  C   PRO   221      44.585  46.152  73.010  0.00  0.00              
ATOM   3578  O   PRO   221      44.289  45.166  72.380  0.00  0.00              
ATOM   3579  N   SER   222      45.814  46.359  73.401  0.00  0.00              
ATOM   3580  H   SER   222      45.916  47.109  74.070  0.00  0.00              
ATOM   3581  CA  SER   222      46.921  45.641  72.832  0.00  0.00              
ATOM   3582  HA  SER   222      46.756  45.657  71.755  0.00  0.00              
ATOM   3583  CB  SER   222      48.231  46.221  73.188  0.00  0.00              
ATOM   3584  HB2 SER   222      48.888  45.653  72.530  0.00  0.00              
ATOM   3585  HB3 SER   222      48.277  47.303  73.060  0.00  0.00              
ATOM   3586  OG  SER   222      48.520  45.957  74.530  0.00  0.00              
ATOM   3587  HG  SER   222      49.398  45.639  74.752  0.00  0.00              
ATOM   3588  C   SER   222      46.997  44.170  73.150  0.00  0.00              
ATOM   3589  O   SER   222      47.470  43.409  72.306  0.00  0.00              
ATOM   3590  N   GLU   223      46.361  43.675  74.217  0.00  0.00              
ATOM   3591  H   GLU   223      45.814  44.336  74.750  0.00  0.00              
ATOM   3592  CA  GLU   223      46.430  42.313  74.744  0.00  0.00              
ATOM   3593  HA  GLU   223      47.479  42.041  74.863  0.00  0.00              
ATOM   3594  CB  GLU   223      45.742  42.168  76.134  0.00  0.00              
ATOM   3595  HB2 GLU   223      44.740  42.573  75.998  0.00  0.00              
ATOM   3596  HB3 GLU   223      45.746  41.139  76.494  0.00  0.00              
ATOM   3597  CG  GLU   223      46.343  43.065  77.256  0.00  0.00              
ATOM   3598  HG2 GLU   223      46.241  44.079  76.869  0.00  0.00              
ATOM   3599  HG3 GLU   223      45.698  42.969  78.129  0.00  0.00              
ATOM   3600  CD  GLU   223      47.820  42.753  77.627  0.00  0.00              
ATOM   3601  OE1 GLU   223      48.172  43.351  78.638  0.00  0.00              
ATOM   3602  OE2 GLU   223      48.568  41.925  77.009  0.00  0.00              
ATOM   3603  C   GLU   223      45.685  41.243  73.926  0.00  0.00              
ATOM   3604  O   GLU   223      45.903  40.040  73.999  0.00  0.00              
ATOM   3605  N   LYS   224      44.684  41.689  73.185  0.00  0.00              
ATOM   3606  H   LYS   224      44.716  42.676  72.972  0.00  0.00              
ATOM   3607  CA  LYS   224      43.754  40.942  72.323  0.00  0.00              
ATOM   3608  HA  LYS   224      43.791  39.894  72.621  0.00  0.00              
ATOM   3609  CB  LYS   224      42.331  41.427  72.677  0.00  0.00              
ATOM   3610  HB2 LYS   224      42.141  42.417  72.261  0.00  0.00              
ATOM   3611  HB3 LYS   224      41.596  40.677  72.386  0.00  0.00              
ATOM   3612  CG  LYS   224      42.221  41.462  74.210  0.00  0.00              
ATOM   3613  HG2 LYS   224      42.593  40.490  74.532  0.00  0.00              
ATOM   3614  HG3 LYS   224      42.805  42.280  74.632  0.00  0.00              
ATOM   3615  CD  LYS   224      40.770  41.632  74.640  0.00  0.00              
ATOM   3616  HD2 LYS   224      40.448  42.401  73.938  0.00  0.00              
ATOM   3617  HD3 LYS   224      40.140  40.778  74.389  0.00  0.00              
ATOM   3618  CE  LYS   224      40.512  42.158  76.005  0.00  0.00              
ATOM   3619  HE2 LYS   224      41.069  43.055  76.277  0.00  0.00              
ATOM   3620  HE3 LYS   224      39.441  42.335  76.106  0.00  0.00              
ATOM   3621  NZ  LYS   224      40.929  41.206  77.040  0.00  0.00              
ATOM   3622  HZ1 LYS   224      40.350  41.477  77.822  0.00  0.00              
ATOM   3623  HZ2 LYS   224      40.674  40.252  76.825  0.00  0.00              
ATOM   3624  HZ3 LYS   224      41.904  41.291  77.287  0.00  0.00              
ATOM   3625  C   LYS   224      44.086  41.116  70.804  0.00  0.00              
ATOM   3626  O   LYS   224      43.363  40.635  69.981  0.00  0.00              
ATOM   3627  N   LEU   225      45.256  41.647  70.538  0.00  0.00              
ATOM   3628  H   LEU   225      45.782  42.020  71.315  0.00  0.00              
ATOM   3629  CA  LEU   225      45.922  41.772  69.157  0.00  0.00              
ATOM   3630  HA  LEU   225      45.284  41.260  68.436  0.00  0.00              
ATOM   3631  CB  LEU   225      46.023  43.264  68.683  0.00  0.00              
ATOM   3632  HB2 LEU   225      46.713  43.732  69.385  0.00  0.00              
ATOM   3633  HB3 LEU   225      46.527  43.280  67.716  0.00  0.00              
ATOM   3634  CG  LEU   225      44.770  44.137  68.659  0.00  0.00              
ATOM   3635  HG  LEU   225      44.402  44.395  69.653  0.00  0.00              
ATOM   3636  CD1 LEU   225      45.192  45.460  67.976  0.00  0.00              
ATOM   3637 1HD1 LEU   225      45.423  45.318  66.920  0.00  0.00               
ATOM   3638 2HD1 LEU   225      44.444  46.244  68.091  0.00  0.00               
ATOM   3639 3HD1 LEU   225      46.099  45.859  68.431  0.00  0.00               
ATOM   3640  CD2 LEU   225      43.751  43.531  67.654  0.00  0.00              
ATOM   3641 1HD2 LEU   225      44.130  43.302  66.658  0.00  0.00               
ATOM   3642 2HD2 LEU   225      43.366  42.620  68.110  0.00  0.00               
ATOM   3643 3HD2 LEU   225      42.938  44.243  67.510  0.00  0.00               
ATOM   3644  C   LEU   225      47.252  41.075  69.067  0.00  0.00              
ATOM   3645  O   LEU   225      47.893  40.825  70.074  0.00  0.00              
ATOM   3646  N   THR   226      47.788  40.677  67.858  0.00  0.00              
ATOM   3647  H   THR   226      47.105  40.752  67.118  0.00  0.00              
ATOM   3648  CA  THR   226      49.152  40.228  67.517  0.00  0.00              
ATOM   3649  HA  THR   226      49.850  40.759  68.164  0.00  0.00              
ATOM   3650  CB  THR   226      49.262  38.706  67.672  0.00  0.00              
ATOM   3651  HB  THR   226      48.453  38.265  67.088  0.00  0.00              
ATOM   3652  CG2 THR   226      50.556  38.069  67.231  0.00  0.00              
ATOM   3653 1HG2 THR   226      50.759  37.924  66.169  0.00  0.00               
ATOM   3654 2HG2 THR   226      51.366  38.627  67.702  0.00  0.00               
ATOM   3655 3HG2 THR   226      50.668  37.055  67.616  0.00  0.00               
ATOM   3656  OG1 THR   226      48.931  38.293  68.996  0.00  0.00              
ATOM   3657  HG1 THR   226      48.889  39.064  69.566  0.00  0.00              
ATOM   3658  C   THR   226      49.431  40.674  66.090  0.00  0.00              
ATOM   3659  O   THR   226      48.561  40.689  65.237  0.00  0.00              
ATOM   3660  N   PHE   227      50.689  40.974  65.830  0.00  0.00              
ATOM   3661  H   PHE   227      51.438  40.608  66.400  0.00  0.00              
ATOM   3662  CA  PHE   227      51.243  41.632  64.686  0.00  0.00              
ATOM   3663  HA  PHE   227      50.699  41.486  63.753  0.00  0.00              
ATOM   3664  CB  PHE   227      51.367  43.087  64.991  0.00  0.00              
ATOM   3665  HB2 PHE   227      51.958  43.249  65.893  0.00  0.00              
ATOM   3666  HB3 PHE   227      51.924  43.583  64.196  0.00  0.00              
ATOM   3667  CG  PHE   227      50.042  43.885  65.025  0.00  0.00              
ATOM   3668  CD1 PHE   227      49.419  44.273  63.822  0.00  0.00              
ATOM   3669  HD1 PHE   227      49.888  44.062  62.873  0.00  0.00              
ATOM   3670  CE1 PHE   227      48.097  44.777  63.847  0.00  0.00              
ATOM   3671  HE1 PHE   227      47.657  45.001  62.887  0.00  0.00              
ATOM   3672  CZ  PHE   227      47.434  45.009  65.067  0.00  0.00              
ATOM   3673  HZ  PHE   227      46.461  45.462  64.946  0.00  0.00              
ATOM   3674  CE2 PHE   227      48.158  44.761  66.252  0.00  0.00              
ATOM   3675  HE2 PHE   227      47.691  44.941  67.209  0.00  0.00              
ATOM   3676  CD2 PHE   227      49.351  44.105  66.205  0.00  0.00              
ATOM   3677  HD2 PHE   227      49.708  43.718  67.148  0.00  0.00              
ATOM   3678  C   PHE   227      52.577  40.984  64.497  0.00  0.00              
ATOM   3679  O   PHE   227      53.579  41.649  64.765  0.00  0.00              
ATOM   3680  N   ASN   228      52.648  39.777  64.083  0.00  0.00              
ATOM   3681  H   ASN   228      51.804  39.292  63.815  0.00  0.00              
ATOM   3682  CA  ASN   228      53.926  39.083  63.981  0.00  0.00              
ATOM   3683  HA  ASN   228      54.697  39.825  63.773  0.00  0.00              
ATOM   3684  CB  ASN   228      54.128  38.333  65.348  0.00  0.00              
ATOM   3685  HB2 ASN   228      54.379  39.041  66.138  0.00  0.00              
ATOM   3686  HB3 ASN   228      53.247  37.783  65.680  0.00  0.00              
ATOM   3687  CG  ASN   228      55.277  37.372  65.201  0.00  0.00              
ATOM   3688  OD1 ASN   228      55.129  36.170  65.238  0.00  0.00              
ATOM   3689  ND2 ASN   228      56.476  37.793  65.047  0.00  0.00              
ATOM   3690 1HD2 ASN   228      57.245  37.168  64.853  0.00  0.00               
ATOM   3691 2HD2 ASN   228      56.550  38.766  65.308  0.00  0.00               
ATOM   3692  C   ASN   228      53.892  38.001  62.880  0.00  0.00              
ATOM   3693  O   ASN   228      52.968  37.275  62.764  0.00  0.00              
ATOM   3694  N   SER   229      54.933  37.820  62.121  0.00  0.00              
ATOM   3695  H   SER   229      55.726  38.443  62.181  0.00  0.00              
ATOM   3696  CA  SER   229      55.059  36.917  61.002  0.00  0.00              
ATOM   3697  HA  SER   229      54.113  37.014  60.469  0.00  0.00              
ATOM   3698  CB  SER   229      56.267  37.250  60.096  0.00  0.00              
ATOM   3699  HB2 SER   229      56.334  36.490  59.319  0.00  0.00              
ATOM   3700  HB3 SER   229      56.115  38.225  59.631  0.00  0.00              
ATOM   3701  OG  SER   229      57.449  37.154  60.906  0.00  0.00              
ATOM   3702  HG  SER   229      58.043  37.721  60.409  0.00  0.00              
ATOM   3703  C   SER   229      55.222  35.458  61.367  0.00  0.00              
ATOM   3704  O   SER   229      55.049  34.573  60.494  0.00  0.00              
ATOM   3705  N   GLY   230      55.304  35.223  62.661  0.00  0.00              
ATOM   3706  H   GLY   230      55.213  36.035  63.255  0.00  0.00              
ATOM   3707  CA  GLY   230      55.182  33.911  63.221  0.00  0.00              
ATOM   3708  HA2 GLY   230      55.663  33.257  62.494  0.00  0.00              
ATOM   3709  HA3 GLY   230      55.608  33.829  64.221  0.00  0.00              
ATOM   3710  C   GLY   230      53.709  33.379  63.430  0.00  0.00              
ATOM   3711  O   GLY   230      53.425  32.214  63.482  0.00  0.00              
ATOM   3712  N   PHE   231      52.763  34.371  63.402  0.00  0.00              
ATOM   3713  H   PHE   231      53.169  35.295  63.447  0.00  0.00              
ATOM   3714  CA  PHE   231      51.326  34.230  63.688  0.00  0.00              
ATOM   3715  HA  PHE   231      51.110  33.234  64.075  0.00  0.00              
ATOM   3716  CB  PHE   231      50.979  35.202  64.873  0.00  0.00              
ATOM   3717  HB2 PHE   231      51.426  36.177  64.677  0.00  0.00              
ATOM   3718  HB3 PHE   231      49.891  35.153  64.909  0.00  0.00              
ATOM   3719  CG  PHE   231      51.433  34.518  66.164  0.00  0.00              
ATOM   3720  CD1 PHE   231      50.718  33.398  66.656  0.00  0.00              
ATOM   3721  HD1 PHE   231      49.909  33.052  66.029  0.00  0.00              
ATOM   3722  CE1 PHE   231      50.993  32.889  67.937  0.00  0.00              
ATOM   3723  HE1 PHE   231      50.371  32.126  68.382  0.00  0.00              
ATOM   3724  CZ  PHE   231      51.991  33.493  68.681  0.00  0.00              
ATOM   3725  HZ  PHE   231      52.129  33.120  69.685  0.00  0.00              
ATOM   3726  CE2 PHE   231      52.775  34.482  68.163  0.00  0.00              
ATOM   3727  HE2 PHE   231      53.561  34.956  68.733  0.00  0.00              
ATOM   3728  CD2 PHE   231      52.545  34.999  66.921  0.00  0.00              
ATOM   3729  HD2 PHE   231      53.165  35.772  66.494  0.00  0.00              
ATOM   3730  C   PHE   231      50.529  34.413  62.424  0.00  0.00              
ATOM   3731  O   PHE   231      49.332  34.750  62.355  0.00  0.00              
ATOM   3732  N   GLN   232      51.160  34.015  61.356  0.00  0.00              
ATOM   3733  H   GLN   232      52.041  33.540  61.490  0.00  0.00              
ATOM   3734  CA  GLN   232      50.506  33.575  60.126  0.00  0.00              
ATOM   3735  HA  GLN   232      49.693  34.250  59.858  0.00  0.00              
ATOM   3736  CB  GLN   232      51.490  33.643  58.947  0.00  0.00              
ATOM   3737  HB2 GLN   232      51.894  34.652  59.037  0.00  0.00              
ATOM   3738  HB3 GLN   232      52.288  32.910  59.064  0.00  0.00              
ATOM   3739  CG  GLN   232      50.824  33.586  57.560  0.00  0.00              
ATOM   3740  HG2 GLN   232      50.377  32.595  57.482  0.00  0.00              
ATOM   3741  HG3 GLN   232      50.053  34.355  57.514  0.00  0.00              
ATOM   3742  CD  GLN   232      51.800  33.643  56.356  0.00  0.00              
ATOM   3743  OE1 GLN   232      53.062  33.450  56.402  0.00  0.00              
ATOM   3744  NE2 GLN   232      51.194  33.745  55.176  0.00  0.00              
ATOM   3745 1HE2 GLN   232      51.773  33.748  54.349  0.00  0.00               
ATOM   3746 2HE2 GLN   232      50.198  33.909  55.215  0.00  0.00               
ATOM   3747  C   GLN   232      49.941  32.187  60.292  0.00  0.00              
ATOM   3748  O   GLN   232      50.658  31.236  60.538  0.00  0.00              
ATOM   3749  N   ALA   233      48.590  32.083  60.046  0.00  0.00              
ATOM   3750  H   ALA   233      48.071  32.939  59.915  0.00  0.00              
ATOM   3751  CA  ALA   233      47.940  30.871  60.291  0.00  0.00              
ATOM   3752  HA  ALA   233      48.218  30.429  61.248  0.00  0.00              
ATOM   3753  CB  ALA   233      46.495  31.147  60.423  0.00  0.00              
ATOM   3754  HB1 ALA   233      46.050  31.710  59.603  0.00  0.00              
ATOM   3755  HB2 ALA   233      45.947  30.206  60.489  0.00  0.00              
ATOM   3756  HB3 ALA   233      46.310  31.627  61.384  0.00  0.00              
ATOM   3757  C   ALA   233      48.128  29.817  59.159  0.00  0.00              
ATOM   3758  O   ALA   233      48.332  30.214  58.004  0.00  0.00              
ATOM   3759  N   ILE   234      48.276  28.507  59.455  0.00  0.00              
ATOM   3760  H   ILE   234      48.240  28.305  60.444  0.00  0.00              
ATOM   3761  CA  ILE   234      48.565  27.340  58.484  0.00  0.00              
ATOM   3762  HA  ILE   234      48.547  27.755  57.476  0.00  0.00              
ATOM   3763  CB  ILE   234      50.015  26.814  58.721  0.00  0.00              
ATOM   3764  HB  ILE   234      50.111  26.145  57.866  0.00  0.00              
ATOM   3765  CG2 ILE   234      51.073  27.888  58.498  0.00  0.00              
ATOM   3766 1HG2 ILE   234      51.308  28.439  59.409  0.00  0.00               
ATOM   3767 2HG2 ILE   234      52.018  27.408  58.241  0.00  0.00               
ATOM   3768 3HG2 ILE   234      50.745  28.581  57.723  0.00  0.00               
ATOM   3769  CG1 ILE   234      50.265  25.934  60.027  0.00  0.00              
ATOM   3770 2HG1 ILE   234      51.272  26.170  60.372  0.00  0.00               
ATOM   3771 3HG1 ILE   234      49.511  26.163  60.780  0.00  0.00               
ATOM   3772  CD1 ILE   234      50.201  24.509  59.609  0.00  0.00              
ATOM   3773 1HD1 ILE   234      49.184  24.228  59.337  0.00  0.00               
ATOM   3774 2HD1 ILE   234      50.913  24.342  58.801  0.00  0.00               
ATOM   3775 3HD1 ILE   234      50.642  23.904  60.401  0.00  0.00               
ATOM   3776  C   ILE   234      47.495  26.159  58.554  0.00  0.00              
ATOM   3777  O   ILE   234      47.524  25.295  57.668  0.00  0.00              
ATOM   3778  N   ALA   235      46.595  26.137  59.495  0.00  0.00              
ATOM   3779  H   ALA   235      46.692  26.822  60.231  0.00  0.00              
ATOM   3780  CA  ALA   235      45.514  25.169  59.666  0.00  0.00              
ATOM   3781  HA  ALA   235      45.255  24.853  58.656  0.00  0.00              
ATOM   3782  CB  ALA   235      45.996  23.975  60.538  0.00  0.00              
ATOM   3783  HB1 ALA   235      46.212  24.269  61.565  0.00  0.00              
ATOM   3784  HB2 ALA   235      45.153  23.284  60.538  0.00  0.00              
ATOM   3785  HB3 ALA   235      46.764  23.444  59.974  0.00  0.00              
ATOM   3786  C   ALA   235      44.379  25.842  60.418  0.00  0.00              
ATOM   3787  O   ALA   235      44.627  26.515  61.439  0.00  0.00              
ATOM   3788  N   ILE   236      43.144  25.632  59.963  0.00  0.00              
ATOM   3789  H   ILE   236      43.061  25.223  59.043  0.00  0.00              
ATOM   3790  CA  ILE   236      41.949  25.715  60.735  0.00  0.00              
ATOM   3791  HA  ILE   236      42.224  26.064  61.730  0.00  0.00              
ATOM   3792  CB  ILE   236      40.767  26.509  60.161  0.00  0.00              
ATOM   3793  HB  ILE   236      40.247  25.942  59.390  0.00  0.00              
ATOM   3794  CG2 ILE   236      39.621  26.684  61.160  0.00  0.00              
ATOM   3795 1HG2 ILE   236      39.872  27.284  62.034  0.00  0.00               
ATOM   3796 2HG2 ILE   236      38.731  27.122  60.709  0.00  0.00               
ATOM   3797 3HG2 ILE   236      39.343  25.734  61.616  0.00  0.00               
ATOM   3798  CG1 ILE   236      41.246  27.834  59.583  0.00  0.00              
ATOM   3799 2HG1 ILE   236      41.798  27.558  58.685  0.00  0.00               
ATOM   3800 3HG1 ILE   236      40.333  28.325  59.249  0.00  0.00               
ATOM   3801  CD1 ILE   236      41.933  28.920  60.314  0.00  0.00              
ATOM   3802 1HD1 ILE   236      42.263  29.705  59.634  0.00  0.00               
ATOM   3803 2HD1 ILE   236      41.301  29.294  61.120  0.00  0.00               
ATOM   3804 3HD1 ILE   236      42.761  28.490  60.878  0.00  0.00               
ATOM   3805  C   ILE   236      41.432  24.248  60.992  0.00  0.00              
ATOM   3806  O   ILE   236      41.014  23.618  60.056  0.00  0.00              
ATOM   3807  N   ASP   237      41.656  23.776  62.192  0.00  0.00              
ATOM   3808  H   ASP   237      42.132  24.371  62.856  0.00  0.00              
ATOM   3809  CA  ASP   237      41.112  22.488  62.584  0.00  0.00              
ATOM   3810  HA  ASP   237      41.107  21.813  61.728  0.00  0.00              
ATOM   3811  CB  ASP   237      41.813  21.909  63.797  0.00  0.00              
ATOM   3812  HB2 ASP   237      42.875  22.137  63.699  0.00  0.00              
ATOM   3813  HB3 ASP   237      41.437  22.361  64.715  0.00  0.00              
ATOM   3814  CG  ASP   237      41.668  20.379  63.761  0.00  0.00              
ATOM   3815  OD1 ASP   237      42.625  19.700  64.233  0.00  0.00              
ATOM   3816  OD2 ASP   237      40.597  19.842  63.309  0.00  0.00              
ATOM   3817  C   ASP   237      39.661  22.749  62.981  0.00  0.00              
ATOM   3818  O   ASP   237      39.351  23.210  64.091  0.00  0.00              
ATOM   3819  N   ALA   238      38.703  22.410  62.133  0.00  0.00              
ATOM   3820  H   ALA   238      38.935  21.987  61.246  0.00  0.00              
ATOM   3821  CA  ALA   238      37.283  22.588  62.588  0.00  0.00              
ATOM   3822  HA  ALA   238      37.240  23.445  63.260  0.00  0.00              
ATOM   3823  CB  ALA   238      36.459  23.029  61.367  0.00  0.00              
ATOM   3824  HB1 ALA   238      36.766  23.997  60.970  0.00  0.00              
ATOM   3825  HB2 ALA   238      36.687  22.289  60.600  0.00  0.00              
ATOM   3826  HB3 ALA   238      35.389  23.112  61.558  0.00  0.00              
ATOM   3827  C   ALA   238      36.757  21.407  63.348  0.00  0.00              
ATOM   3828  O   ALA   238      35.546  21.409  63.682  0.00  0.00              
ATOM   3829  N   ASP   239      37.564  20.375  63.697  0.00  0.00              
ATOM   3830  H   ASP   239      38.527  20.401  63.394  0.00  0.00              
ATOM   3831  CA  ASP   239      37.066  19.303  64.587  0.00  0.00              
ATOM   3832  HA  ASP   239      35.981  19.260  64.681  0.00  0.00              
ATOM   3833  CB  ASP   239      37.404  17.927  64.092  0.00  0.00              
ATOM   3834  HB2 ASP   239      38.446  17.943  63.774  0.00  0.00              
ATOM   3835  HB3 ASP   239      37.156  17.293  64.943  0.00  0.00              
ATOM   3836  CG  ASP   239      36.561  17.359  62.945  0.00  0.00              
ATOM   3837  OD1 ASP   239      36.819  16.253  62.575  0.00  0.00              
ATOM   3838  OD2 ASP   239      35.742  18.088  62.373  0.00  0.00              
ATOM   3839  C   ASP   239      37.661  19.587  65.985  0.00  0.00              
ATOM   3840  O   ASP   239      36.944  19.576  66.954  0.00  0.00              
ATOM   3841  N   ALA   240      39.023  19.654  66.119  0.00  0.00              
ATOM   3842  H   ALA   240      39.579  19.712  65.278  0.00  0.00              
ATOM   3843  CA  ALA   240      39.708  20.040  67.369  0.00  0.00              
ATOM   3844  HA  ALA   240      39.298  19.480  68.209  0.00  0.00              
ATOM   3845  CB  ALA   240      41.243  19.777  67.389  0.00  0.00              
ATOM   3846  HB1 ALA   240      41.792  20.446  66.725  0.00  0.00              
ATOM   3847  HB2 ALA   240      41.590  19.975  68.403  0.00  0.00              
ATOM   3848  HB3 ALA   240      41.422  18.742  67.097  0.00  0.00              
ATOM   3849  C   ALA   240      39.400  21.527  67.778  0.00  0.00              
ATOM   3850  O   ALA   240      39.665  21.957  68.906  0.00  0.00              
ATOM   3851  N   LYS   241      38.949  22.380  66.851  0.00  0.00              
ATOM   3852  H   LYS   241      38.854  22.079  65.892  0.00  0.00              
ATOM   3853  CA  LYS   241      38.615  23.820  67.034  0.00  0.00              
ATOM   3854  HA  LYS   241      38.361  24.176  66.035  0.00  0.00              
ATOM   3855  CB  LYS   241      37.378  23.959  67.854  0.00  0.00              
ATOM   3856  HB2 LYS   241      37.543  23.457  68.807  0.00  0.00              
ATOM   3857  HB3 LYS   241      37.201  25.023  68.008  0.00  0.00              
ATOM   3858  CG  LYS   241      36.094  23.416  67.132  0.00  0.00              
ATOM   3859  HG2 LYS   241      36.101  23.958  66.186  0.00  0.00              
ATOM   3860  HG3 LYS   241      36.156  22.353  66.895  0.00  0.00              
ATOM   3861  CD  LYS   241      34.729  23.791  67.759  0.00  0.00              
ATOM   3862  HD2 LYS   241      33.928  23.497  67.080  0.00  0.00              
ATOM   3863  HD3 LYS   241      34.677  23.335  68.747  0.00  0.00              
ATOM   3864  CE  LYS   241      34.566  25.338  68.028  0.00  0.00              
ATOM   3865  HE2 LYS   241      35.260  25.698  68.788  0.00  0.00              
ATOM   3866  HE3 LYS   241      34.937  25.865  67.149  0.00  0.00              
ATOM   3867  NZ  LYS   241      33.168  25.628  68.381  0.00  0.00              
ATOM   3868  HZ1 LYS   241      32.984  25.538  69.370  0.00  0.00              
ATOM   3869  HZ2 LYS   241      32.936  26.566  68.088  0.00  0.00              
ATOM   3870  HZ3 LYS   241      32.507  25.001  67.946  0.00  0.00              
ATOM   3871  C   LYS   241      39.811  24.553  67.415  0.00  0.00              
ATOM   3872  O   LYS   241      39.857  25.099  68.530  0.00  0.00              
ATOM   3873  N   THR   242      40.774  24.553  66.467  0.00  0.00              
ATOM   3874  H   THR   242      40.484  24.222  65.558  0.00  0.00              
ATOM   3875  CA  THR   242      42.068  25.244  66.658  0.00  0.00              
ATOM   3876  HA  THR   242      42.029  25.949  67.489  0.00  0.00              
ATOM   3877  CB  THR   242      43.211  24.244  67.031  0.00  0.00              
ATOM   3878  HB  THR   242      44.119  24.813  67.234  0.00  0.00              
ATOM   3879  CG2 THR   242      42.861  23.451  68.321  0.00  0.00              
ATOM   3880 1HG2 THR   242      42.183  22.616  68.143  0.00  0.00               
ATOM   3881 2HG2 THR   242      43.818  23.075  68.684  0.00  0.00               
ATOM   3882 3HG2 THR   242      42.473  24.051  69.143  0.00  0.00               
ATOM   3883  OG1 THR   242      43.372  23.178  66.151  0.00  0.00              
ATOM   3884  HG1 THR   242      43.795  22.416  66.555  0.00  0.00              
ATOM   3885  C   THR   242      42.650  26.007  65.456  0.00  0.00              
ATOM   3886  O   THR   242      42.289  25.746  64.258  0.00  0.00              
ATOM   3887  N   ILE   243      43.551  26.950  65.716  0.00  0.00              
ATOM   3888  H   ILE   243      43.778  27.150  66.680  0.00  0.00              
ATOM   3889  CA  ILE   243      44.406  27.562  64.664  0.00  0.00              
ATOM   3890  HA  ILE   243      44.134  27.199  63.673  0.00  0.00              
ATOM   3891  CB  ILE   243      44.153  29.102  64.476  0.00  0.00              
ATOM   3892  HB  ILE   243      44.554  29.610  65.353  0.00  0.00              
ATOM   3893  CG2 ILE   243      44.887  29.636  63.231  0.00  0.00              
ATOM   3894 1HG2 ILE   243      45.949  29.472  63.410  0.00  0.00               
ATOM   3895 2HG2 ILE   243      44.403  29.117  62.404  0.00  0.00               
ATOM   3896 3HG2 ILE   243      44.643  30.696  63.155  0.00  0.00               
ATOM   3897  CG1 ILE   243      42.685  29.329  64.194  0.00  0.00              
ATOM   3898 2HG1 ILE   243      42.571  30.133  63.468  0.00  0.00               
ATOM   3899 3HG1 ILE   243      42.185  28.462  63.763  0.00  0.00               
ATOM   3900  CD1 ILE   243      41.804  29.620  65.415  0.00  0.00              
ATOM   3901 1HD1 ILE   243      40.751  29.503  65.160  0.00  0.00               
ATOM   3902 2HD1 ILE   243      42.006  28.941  66.243  0.00  0.00               
ATOM   3903 3HD1 ILE   243      41.999  30.621  65.801  0.00  0.00               
ATOM   3904  C   ILE   243      45.816  27.207  65.049  0.00  0.00              
ATOM   3905  O   ILE   243      46.291  27.257  66.187  0.00  0.00              
ATOM   3906  N   THR   244      46.605  26.902  64.004  0.00  0.00              
ATOM   3907  H   THR   244      46.245  27.024  63.068  0.00  0.00              
ATOM   3908  CA  THR   244      48.041  26.571  64.126  0.00  0.00              
ATOM   3909  HA  THR   244      48.411  26.485  65.148  0.00  0.00              
ATOM   3910  CB  THR   244      48.277  25.221  63.483  0.00  0.00              
ATOM   3911  HB  THR   244      47.972  25.240  62.436  0.00  0.00              
ATOM   3912  CG2 THR   244      49.777  24.725  63.540  0.00  0.00              
ATOM   3913 1HG2 THR   244      49.801  23.681  63.229  0.00  0.00               
ATOM   3914 2HG2 THR   244      50.406  25.356  62.912  0.00  0.00               
ATOM   3915 3HG2 THR   244      50.094  24.804  64.580  0.00  0.00               
ATOM   3916  OG1 THR   244      47.470  24.253  64.152  0.00  0.00              
ATOM   3917  HG1 THR   244      46.564  24.562  64.228  0.00  0.00              
ATOM   3918  C   THR   244      48.828  27.585  63.325  0.00  0.00              
ATOM   3919  O   THR   244      48.284  28.016  62.277  0.00  0.00              
ATOM   3920  N   PHE   245      49.928  28.114  63.851  0.00  0.00              
ATOM   3921  H   PHE   245      50.295  27.798  64.738  0.00  0.00              
ATOM   3922  CA  PHE   245      50.686  29.156  63.153  0.00  0.00              
ATOM   3923  HA  PHE   245      50.131  29.637  62.347  0.00  0.00              
ATOM   3924  CB  PHE   245      50.812  30.302  64.143  0.00  0.00              
ATOM   3925  HB2 PHE   245      51.501  29.937  64.905  0.00  0.00              
ATOM   3926  HB3 PHE   245      51.342  31.145  63.699  0.00  0.00              
ATOM   3927  CG  PHE   245      49.521  30.724  64.758  0.00  0.00              
ATOM   3928  CD1 PHE   245      48.557  31.477  64.084  0.00  0.00              
ATOM   3929  HD1 PHE   245      48.697  31.763  63.052  0.00  0.00              
ATOM   3930  CE1 PHE   245      47.393  31.923  64.726  0.00  0.00              
ATOM   3931  HE1 PHE   245      46.743  32.595  64.185  0.00  0.00              
ATOM   3932  CZ  PHE   245      47.167  31.688  66.109  0.00  0.00              
ATOM   3933  HZ  PHE   245      46.293  32.120  66.573  0.00  0.00              
ATOM   3934  CE2 PHE   245      48.168  30.925  66.784  0.00  0.00              
ATOM   3935  HE2 PHE   245      48.000  30.684  67.824  0.00  0.00              
ATOM   3936  CD2 PHE   245      49.269  30.405  66.125  0.00  0.00              
ATOM   3937  HD2 PHE   245      49.973  29.788  66.663  0.00  0.00              
ATOM   3938  C   PHE   245      52.040  28.642  62.592  0.00  0.00              
ATOM   3939  O   PHE   245      52.562  27.511  62.938  0.00  0.00              
ATOM   3940  N   SER   246      52.588  29.362  61.622  0.00  0.00              
ATOM   3941  H   SER   246      52.069  30.169  61.307  0.00  0.00              
ATOM   3942  CA  SER   246      53.936  29.045  61.073  0.00  0.00              
ATOM   3943  HA  SER   246      53.848  28.056  60.622  0.00  0.00              
ATOM   3944  CB  SER   246      54.295  29.951  59.912  0.00  0.00              
ATOM   3945  HB2 SER   246      55.298  29.610  59.653  0.00  0.00              
ATOM   3946  HB3 SER   246      53.609  29.744  59.091  0.00  0.00              
ATOM   3947  OG  SER   246      54.321  31.309  60.267  0.00  0.00              
ATOM   3948  HG  SER   246      54.744  31.844  59.592  0.00  0.00              
ATOM   3949  C   SER   246      55.076  29.019  62.128  0.00  0.00              
ATOM   3950  O   SER   246      56.104  28.392  61.869  0.00  0.00              
ATOM   3951  N   ASN   247      54.924  29.683  63.373  0.00  0.00              
ATOM   3952  H   ASN   247      54.106  30.261  63.506  0.00  0.00              
ATOM   3953  CA  ASN   247      55.802  29.607  64.516  0.00  0.00              
ATOM   3954  HA  ASN   247      56.859  29.683  64.262  0.00  0.00              
ATOM   3955  CB  ASN   247      55.681  30.949  65.272  0.00  0.00              
ATOM   3956  HB2 ASN   247      56.585  31.039  65.874  0.00  0.00              
ATOM   3957  HB3 ASN   247      55.762  31.750  64.537  0.00  0.00              
ATOM   3958  CG  ASN   247      54.443  31.140  66.063  0.00  0.00              
ATOM   3959  OD1 ASN   247      53.573  30.341  66.092  0.00  0.00              
ATOM   3960  ND2 ASN   247      54.457  32.146  66.924  0.00  0.00              
ATOM   3961 1HD2 ASN   247      53.611  32.241  67.468  0.00  0.00               
ATOM   3962 2HD2 ASN   247      55.296  32.694  67.051  0.00  0.00               
ATOM   3963  C   ASN   247      55.787  28.318  65.320  0.00  0.00              
ATOM   3964  O   ASN   247      56.507  28.171  66.304  0.00  0.00              
ATOM   3965  N   GLY   248      54.844  27.439  64.885  0.00  0.00              
ATOM   3966  H   GLY   248      54.265  27.799  64.139  0.00  0.00              
ATOM   3967  CA  GLY   248      54.493  26.259  65.584  0.00  0.00              
ATOM   3968  HA2 GLY   248      53.943  25.542  64.974  0.00  0.00              
ATOM   3969  HA3 GLY   248      55.423  25.819  65.945  0.00  0.00              
ATOM   3970  C   GLY   248      53.692  26.347  66.861  0.00  0.00              
ATOM   3971  O   GLY   248      53.465  25.318  67.499  0.00  0.00              
ATOM   3972  N   GLU   249      53.180  27.521  67.072  0.00  0.00              
ATOM   3973  H   GLU   249      53.412  28.329  66.513  0.00  0.00              
ATOM   3974  CA  GLU   249      52.239  27.756  68.215  0.00  0.00              
ATOM   3975  HA  GLU   249      52.411  26.957  68.936  0.00  0.00              
ATOM   3976  CB  GLU   249      52.478  29.080  68.972  0.00  0.00              
ATOM   3977  HB2 GLU   249      52.290  29.935  68.324  0.00  0.00              
ATOM   3978  HB3 GLU   249      51.758  29.169  69.786  0.00  0.00              
ATOM   3979  CG  GLU   249      53.856  29.119  69.563  0.00  0.00              
ATOM   3980  HG2 GLU   249      54.138  28.131  69.926  0.00  0.00              
ATOM   3981  HG3 GLU   249      54.474  29.282  68.680  0.00  0.00              
ATOM   3982  CD  GLU   249      54.299  30.193  70.592  0.00  0.00              
ATOM   3983  OE1 GLU   249      53.355  30.896  71.006  0.00  0.00              
ATOM   3984  OE2 GLU   249      55.491  30.208  71.042  0.00  0.00              
ATOM   3985  C   GLU   249      50.767  27.475  67.760  0.00  0.00              
ATOM   3986  O   GLU   249      50.428  27.505  66.596  0.00  0.00              
ATOM   3987  N   VAL   250      49.861  27.247  68.770  0.00  0.00              
ATOM   3988  H   VAL   250      50.159  27.401  69.723  0.00  0.00              
ATOM   3989  CA  VAL   250      48.458  26.703  68.513  0.00  0.00              
ATOM   3990  HA  VAL   250      48.175  26.919  67.483  0.00  0.00              
ATOM   3991  CB  VAL   250      48.476  25.167  68.731  0.00  0.00              
ATOM   3992  HB  VAL   250      48.567  24.940  69.793  0.00  0.00              
ATOM   3993  CG1 VAL   250      47.099  24.679  68.188  0.00  0.00              
ATOM   3994 1HG1 VAL   250      46.285  25.173  68.719  0.00  0.00               
ATOM   3995 2HG1 VAL   250      46.994  25.022  67.159  0.00  0.00               
ATOM   3996 3HG1 VAL   250      46.862  23.616  68.193  0.00  0.00               
ATOM   3997  CG2 VAL   250      49.617  24.400  68.061  0.00  0.00              
ATOM   3998 1HG2 VAL   250      49.485  24.457  66.980  0.00  0.00               
ATOM   3999 2HG2 VAL   250      50.605  24.764  68.346  0.00  0.00               
ATOM   4000 3HG2 VAL   250      49.617  23.345  68.335  0.00  0.00               
ATOM   4001  C   VAL   250      47.491  27.352  69.486  0.00  0.00              
ATOM   4002  O   VAL   250      47.854  27.458  70.637  0.00  0.00              
ATOM   4003  N   VAL   251      46.248  27.676  69.137  0.00  0.00              
ATOM   4004  H   VAL   251      45.924  27.399  68.222  0.00  0.00              
ATOM   4005  CA  VAL   251      45.291  28.128  70.030  0.00  0.00              
ATOM   4006  HA  VAL   251      45.578  27.765  71.017  0.00  0.00              
ATOM   4007  CB  VAL   251      45.140  29.667  70.056  0.00  0.00              
ATOM   4008  HB  VAL   251      44.310  30.013  70.671  0.00  0.00              
ATOM   4009  CG1 VAL   251      46.394  30.350  70.654  0.00  0.00              
ATOM   4010 1HG1 VAL   251      46.133  31.358  70.975  0.00  0.00               
ATOM   4011 2HG1 VAL   251      46.584  29.955  71.652  0.00  0.00               
ATOM   4012 3HG1 VAL   251      47.295  30.407  70.043  0.00  0.00               
ATOM   4013  CG2 VAL   251      44.911  30.333  68.666  0.00  0.00              
ATOM   4014 1HG2 VAL   251      45.124  31.399  68.577  0.00  0.00               
ATOM   4015 2HG2 VAL   251      45.487  29.881  67.859  0.00  0.00               
ATOM   4016 3HG2 VAL   251      43.883  30.192  68.332  0.00  0.00               
ATOM   4017  C   VAL   251      43.856  27.609  69.662  0.00  0.00              
ATOM   4018  O   VAL   251      43.515  27.363  68.521  0.00  0.00              
ATOM   4019  N   SER   252      42.946  27.666  70.603  0.00  0.00              
ATOM   4020  H   SER   252      43.168  27.899  71.560  0.00  0.00              
ATOM   4021  CA  SER   252      41.592  27.238  70.351  0.00  0.00              
ATOM   4022  HA  SER   252      41.553  26.671  69.421  0.00  0.00              
ATOM   4023  CB  SER   252      41.170  26.254  71.481  0.00  0.00              
ATOM   4024  HB2 SER   252      41.091  26.808  72.416  0.00  0.00              
ATOM   4025  HB3 SER   252      40.158  25.943  71.224  0.00  0.00              
ATOM   4026  OG  SER   252      42.079  25.206  71.659  0.00  0.00              
ATOM   4027  HG  SER   252      41.779  24.586  70.991  0.00  0.00              
ATOM   4028  C   SER   252      40.551  28.414  70.179  0.00  0.00              
ATOM   4029  O   SER   252      40.881  29.547  70.391  0.00  0.00              
ATOM   4030  N   TYR   253      39.337  28.046  69.768  0.00  0.00              
ATOM   4031  H   TYR   253      39.101  27.103  69.496  0.00  0.00              
ATOM   4032  CA  TYR   253      38.221  28.994  69.558  0.00  0.00              
ATOM   4033  HA  TYR   253      38.316  29.768  70.319  0.00  0.00              
ATOM   4034  CB  TYR   253      38.145  29.718  68.197  0.00  0.00              
ATOM   4035  HB2 TYR   253      37.426  30.535  68.241  0.00  0.00              
ATOM   4036  HB3 TYR   253      39.100  30.186  67.960  0.00  0.00              
ATOM   4037  CG  TYR   253      37.914  28.741  67.045  0.00  0.00              
ATOM   4038  CD1 TYR   253      36.667  28.313  66.604  0.00  0.00              
ATOM   4039  HD1 TYR   253      35.784  28.774  67.021  0.00  0.00              
ATOM   4040  CE1 TYR   253      36.503  27.418  65.575  0.00  0.00              
ATOM   4041  HE1 TYR   253      35.521  27.181  65.193  0.00  0.00              
ATOM   4042  CZ  TYR   253      37.592  26.810  64.937  0.00  0.00              
ATOM   4043  OH  TYR   253      37.428  26.048  63.815  0.00  0.00              
ATOM   4044  HH  TYR   253      36.504  25.787  63.810  0.00  0.00              
ATOM   4045  CE2 TYR   253      38.815  27.154  65.410  0.00  0.00              
ATOM   4046  HE2 TYR   253      39.679  26.714  64.935  0.00  0.00              
ATOM   4047  CD2 TYR   253      38.977  28.054  66.485  0.00  0.00              
ATOM   4048  HD2 TYR   253      39.967  28.242  66.873  0.00  0.00              
ATOM   4049  C   TYR   253      36.872  28.319  69.852  0.00  0.00              
ATOM   4050  O   TYR   253      36.758  27.134  69.639  0.00  0.00              
ATOM   4051  N   ASP   254      35.855  29.064  70.271  0.00  0.00              
ATOM   4052  H   ASP   254      35.978  30.051  70.445  0.00  0.00              
ATOM   4053  CA  ASP   254      34.422  28.683  70.132  0.00  0.00              
ATOM   4054  HA  ASP   254      34.295  27.609  69.997  0.00  0.00              
ATOM   4055  CB  ASP   254      33.648  29.204  71.354  0.00  0.00              
ATOM   4056  HB2 ASP   254      33.899  30.261  71.450  0.00  0.00              
ATOM   4057  HB3 ASP   254      32.565  29.098  71.300  0.00  0.00              
ATOM   4058  CG  ASP   254      34.007  28.543  72.665  0.00  0.00              
ATOM   4059  OD1 ASP   254      33.319  27.558  72.921  0.00  0.00              
ATOM   4060  OD2 ASP   254      34.927  29.019  73.322  0.00  0.00              
ATOM   4061  C   ASP   254      33.808  29.207  68.885  0.00  0.00              
ATOM   4062  O   ASP   254      33.034  28.523  68.291  0.00  0.00              
ATOM   4063  N   TYR   255      34.193  30.428  68.378  0.00  0.00              
ATOM   4064  H   TYR   255      34.874  30.882  68.969  0.00  0.00              
ATOM   4065  CA  TYR   255      33.744  31.129  67.122  0.00  0.00              
ATOM   4066  HA  TYR   255      33.362  30.422  66.387  0.00  0.00              
ATOM   4067  CB  TYR   255      32.764  32.277  67.427  0.00  0.00              
ATOM   4068  HB2 TYR   255      33.188  32.816  68.274  0.00  0.00              
ATOM   4069  HB3 TYR   255      32.658  33.067  66.683  0.00  0.00              
ATOM   4070  CG  TYR   255      31.385  31.829  67.880  0.00  0.00              
ATOM   4071  CD1 TYR   255      30.332  31.639  67.000  0.00  0.00              
ATOM   4072  HD1 TYR   255      30.575  31.708  65.950  0.00  0.00              
ATOM   4073  CE1 TYR   255      29.014  31.405  67.506  0.00  0.00              
ATOM   4074  HE1 TYR   255      28.198  31.422  66.798  0.00  0.00              
ATOM   4075  CZ  TYR   255      28.773  31.527  68.874  0.00  0.00              
ATOM   4076  OH  TYR   255      27.456  31.580  69.300  0.00  0.00              
ATOM   4077  HH  TYR   255      26.842  31.627  68.563  0.00  0.00              
ATOM   4078  CE2 TYR   255      29.824  31.538  69.738  0.00  0.00              
ATOM   4079  HE2 TYR   255      29.679  31.471  70.806  0.00  0.00              
ATOM   4080  CD2 TYR   255      31.120  31.700  69.251  0.00  0.00              
ATOM   4081  HD2 TYR   255      31.913  31.883  69.960  0.00  0.00              
ATOM   4082  C   TYR   255      34.984  31.794  66.546  0.00  0.00              
ATOM   4083  O   TYR   255      35.893  32.170  67.263  0.00  0.00              
ATOM   4084  N   LEU   256      34.938  31.957  65.258  0.00  0.00              
ATOM   4085  H   LEU   256      34.065  31.700  64.819  0.00  0.00              
ATOM   4086  CA  LEU   256      36.102  32.308  64.399  0.00  0.00              
ATOM   4087  HA  LEU   256      36.785  32.968  64.934  0.00  0.00              
ATOM   4088  CB  LEU   256      36.846  30.955  64.176  0.00  0.00              
ATOM   4089  HB2 LEU   256      37.331  30.668  65.109  0.00  0.00              
ATOM   4090  HB3 LEU   256      36.116  30.166  63.997  0.00  0.00              
ATOM   4091  CG  LEU   256      37.916  31.012  63.149  0.00  0.00              
ATOM   4092  HG  LEU   256      37.557  31.370  62.184  0.00  0.00              
ATOM   4093  CD1 LEU   256      39.147  31.840  63.482  0.00  0.00              
ATOM   4094 1HD1 LEU   256      39.907  31.832  62.701  0.00  0.00               
ATOM   4095 2HD1 LEU   256      38.846  32.883  63.579  0.00  0.00               
ATOM   4096 3HD1 LEU   256      39.593  31.497  64.415  0.00  0.00               
ATOM   4097  CD2 LEU   256      38.429  29.598  62.986  0.00  0.00              
ATOM   4098 1HD2 LEU   256      37.560  28.964  62.812  0.00  0.00               
ATOM   4099 2HD2 LEU   256      39.089  29.441  62.133  0.00  0.00               
ATOM   4100 3HD2 LEU   256      38.918  29.257  63.898  0.00  0.00               
ATOM   4101  C   LEU   256      35.690  33.123  63.186  0.00  0.00              
ATOM   4102  O   LEU   256      35.175  32.619  62.212  0.00  0.00              
ATOM   4103  N   ILE   257      36.073  34.430  63.225  0.00  0.00              
ATOM   4104  H   ILE   257      36.843  34.664  63.835  0.00  0.00              
ATOM   4105  CA  ILE   257      35.964  35.391  62.030  0.00  0.00              
ATOM   4106  HA  ILE   257      35.203  35.032  61.337  0.00  0.00              
ATOM   4107  CB  ILE   257      35.792  36.809  62.547  0.00  0.00              
ATOM   4108  HB  ILE   257      36.721  36.935  63.103  0.00  0.00              
ATOM   4109  CG2 ILE   257      35.649  37.869  61.495  0.00  0.00              
ATOM   4110 1HG2 ILE   257      35.577  38.873  61.913  0.00  0.00               
ATOM   4111 2HG2 ILE   257      36.601  37.826  60.966  0.00  0.00               
ATOM   4112 3HG2 ILE   257      34.868  37.523  60.818  0.00  0.00               
ATOM   4113  CG1 ILE   257      34.706  36.951  63.606  0.00  0.00              
ATOM   4114 2HG1 ILE   257      34.957  36.340  64.473  0.00  0.00               
ATOM   4115 3HG1 ILE   257      34.734  37.966  64.003  0.00  0.00               
ATOM   4116  CD1 ILE   257      33.285  36.536  63.181  0.00  0.00              
ATOM   4117 1HD1 ILE   257      33.338  35.457  63.035  0.00  0.00               
ATOM   4118 2HD1 ILE   257      32.573  36.757  63.976  0.00  0.00               
ATOM   4119 3HD1 ILE   257      32.983  36.966  62.225  0.00  0.00               
ATOM   4120  C   ILE   257      37.231  35.206  61.228  0.00  0.00              
ATOM   4121  O   ILE   257      38.391  35.146  61.757  0.00  0.00              
ATOM   4122  N   SER   258      37.158  35.286  59.954  0.00  0.00              
ATOM   4123  H   SER   258      36.239  35.379  59.547  0.00  0.00              
ATOM   4124  CA  SER   258      38.386  35.209  59.000  0.00  0.00              
ATOM   4125  HA  SER   258      39.273  35.472  59.576  0.00  0.00              
ATOM   4126  CB  SER   258      38.746  33.777  58.507  0.00  0.00              
ATOM   4127  HB2 SER   258      38.982  33.167  59.380  0.00  0.00              
ATOM   4128  HB3 SER   258      37.957  33.316  57.912  0.00  0.00              
ATOM   4129  OG  SER   258      39.889  33.794  57.754  0.00  0.00              
ATOM   4130  HG  SER   258      39.625  33.693  56.837  0.00  0.00              
ATOM   4131  C   SER   258      38.407  36.181  57.832  0.00  0.00              
ATOM   4132  O   SER   258      37.403  36.293  57.146  0.00  0.00              
ATOM   4133  N   THR   259      39.472  36.909  57.685  0.00  0.00              
ATOM   4134  H   THR   259      40.302  36.818  58.253  0.00  0.00              
ATOM   4135  CA  THR   259      39.605  37.969  56.666  0.00  0.00              
ATOM   4136  HA  THR   259      38.637  38.145  56.196  0.00  0.00              
ATOM   4137  CB  THR   259      39.836  39.342  57.291  0.00  0.00              
ATOM   4138  HB  THR   259      39.903  40.091  56.502  0.00  0.00              
ATOM   4139  CG2 THR   259      38.688  39.533  58.350  0.00  0.00              
ATOM   4140 1HG2 THR   259      38.872  38.799  59.135  0.00  0.00               
ATOM   4141 2HG2 THR   259      38.845  40.525  58.773  0.00  0.00               
ATOM   4142 3HG2 THR   259      37.729  39.355  57.864  0.00  0.00               
ATOM   4143  OG1 THR   259      41.084  39.509  57.921  0.00  0.00              
ATOM   4144  HG1 THR   259      41.076  39.110  58.794  0.00  0.00              
ATOM   4145  C   THR   259      40.591  37.594  55.564  0.00  0.00              
ATOM   4146  O   THR   259      40.982  38.424  54.720  0.00  0.00              
ATOM   4147  N   VAL   260      41.096  36.343  55.556  0.00  0.00              
ATOM   4148  H   VAL   260      40.651  35.585  56.054  0.00  0.00              
ATOM   4149  CA  VAL   260      42.138  35.977  54.655  0.00  0.00              
ATOM   4150  HA  VAL   260      42.745  36.858  54.447  0.00  0.00              
ATOM   4151  CB  VAL   260      43.147  34.968  55.193  0.00  0.00              
ATOM   4152  HB  VAL   260      44.065  35.122  54.625  0.00  0.00              
ATOM   4153  CG1 VAL   260      43.530  35.153  56.681  0.00  0.00              
ATOM   4154 1HG1 VAL   260      42.649  34.877  57.261  0.00  0.00               
ATOM   4155 2HG1 VAL   260      44.342  34.457  56.892  0.00  0.00               
ATOM   4156 3HG1 VAL   260      43.718  36.190  56.957  0.00  0.00               
ATOM   4157  CG2 VAL   260      42.666  33.551  55.174  0.00  0.00              
ATOM   4158 1HG2 VAL   260      43.504  32.927  55.485  0.00  0.00               
ATOM   4159 2HG2 VAL   260      41.746  33.488  55.755  0.00  0.00               
ATOM   4160 3HG2 VAL   260      42.393  33.219  54.173  0.00  0.00               
ATOM   4161  C   VAL   260      41.513  35.586  53.314  0.00  0.00              
ATOM   4162  O   VAL   260      40.321  35.263  53.283  0.00  0.00              
ATOM   4163  N   PRO   261      42.174  35.584  52.120  0.00  0.00              
ATOM   4164  CD  PRO   261      43.583  35.735  51.935  0.00  0.00              
ATOM   4165  HD2 PRO   261      44.075  34.858  52.354  0.00  0.00              
ATOM   4166  HD3 PRO   261      43.928  36.602  52.499  0.00  0.00              
ATOM   4167  CG  PRO   261      43.843  35.928  50.413  0.00  0.00              
ATOM   4168  HG2 PRO   261      44.786  35.487  50.092  0.00  0.00              
ATOM   4169  HG3 PRO   261      43.831  36.947  50.026  0.00  0.00              
ATOM   4170  CB  PRO   261      42.747  35.077  49.815  0.00  0.00              
ATOM   4171  HB2 PRO   261      43.086  34.071  49.569  0.00  0.00              
ATOM   4172  HB3 PRO   261      42.446  35.581  48.896  0.00  0.00              
ATOM   4173  CA  PRO   261      41.582  35.149  50.852  0.00  0.00              
ATOM   4174  HA  PRO   261      40.974  35.972  50.475  0.00  0.00              
ATOM   4175  C   PRO   261      40.806  33.809  50.875  0.00  0.00              
ATOM   4176  O   PRO   261      41.211  32.896  51.641  0.00  0.00              
ATOM   4177  N   PHE   262      39.761  33.733  50.041  0.00  0.00              
ATOM   4178  H   PHE   262      39.557  34.623  49.609  0.00  0.00              
ATOM   4179  CA  PHE   262      38.906  32.566  50.044  0.00  0.00              
ATOM   4180  HA  PHE   262      38.703  32.425  51.106  0.00  0.00              
ATOM   4181  CB  PHE   262      37.601  32.769  49.241  0.00  0.00              
ATOM   4182  HB2 PHE   262      37.249  33.738  49.597  0.00  0.00              
ATOM   4183  HB3 PHE   262      37.756  32.721  48.163  0.00  0.00              
ATOM   4184  CG  PHE   262      36.605  31.742  49.703  0.00  0.00              
ATOM   4185  CD1 PHE   262      36.091  31.801  51.053  0.00  0.00              
ATOM   4186  HD1 PHE   262      36.532  32.497  51.752  0.00  0.00              
ATOM   4187  CE1 PHE   262      35.007  30.989  51.407  0.00  0.00              
ATOM   4188  HE1 PHE   262      34.570  31.054  52.392  0.00  0.00              
ATOM   4189  CZ  PHE   262      34.437  30.167  50.439  0.00  0.00              
ATOM   4190  HZ  PHE   262      33.595  29.539  50.692  0.00  0.00              
ATOM   4191  CE2 PHE   262      35.002  30.036  49.161  0.00  0.00              
ATOM   4192  HE2 PHE   262      34.564  29.292  48.512  0.00  0.00              
ATOM   4193  CD2 PHE   262      36.101  30.783  48.808  0.00  0.00              
ATOM   4194  HD2 PHE   262      36.540  30.736  47.822  0.00  0.00              
ATOM   4195  C   PHE   262      39.508  31.260  49.511  0.00  0.00              
ATOM   4196  O   PHE   262      39.239  30.163  49.971  0.00  0.00              
ATOM   4197  N   ASP   263      40.301  31.372  48.465  0.00  0.00              
ATOM   4198  H   ASP   263      40.599  32.243  48.051  0.00  0.00              
ATOM   4199  CA  ASP   263      41.064  30.184  48.002  0.00  0.00              
ATOM   4200  HA  ASP   263      40.396  29.348  47.794  0.00  0.00              
ATOM   4201  CB  ASP   263      41.894  30.536  46.781  0.00  0.00              
ATOM   4202  HB2 ASP   263      42.189  29.600  46.305  0.00  0.00              
ATOM   4203  HB3 ASP   263      41.224  31.131  46.162  0.00  0.00              
ATOM   4204  CG  ASP   263      43.171  31.351  47.104  0.00  0.00              
ATOM   4205  OD1 ASP   263      43.113  32.462  47.687  0.00  0.00              
ATOM   4206  OD2 ASP   263      44.261  30.963  46.700  0.00  0.00              
ATOM   4207  C   ASP   263      41.938  29.702  49.155  0.00  0.00              
ATOM   4208  O   ASP   263      42.116  28.517  49.313  0.00  0.00              
ATOM   4209  N   ASN   264      42.518  30.573  49.945  0.00  0.00              
ATOM   4210  H   ASN   264      42.282  31.555  49.929  0.00  0.00              
ATOM   4211  CA  ASN   264      43.452  30.168  51.030  0.00  0.00              
ATOM   4212  HA  ASN   264      44.210  29.508  50.607  0.00  0.00              
ATOM   4213  CB  ASN   264      44.300  31.335  51.482  0.00  0.00              
ATOM   4214  HB2 ASN   264      43.623  32.174  51.644  0.00  0.00              
ATOM   4215  HB3 ASN   264      44.821  31.103  52.411  0.00  0.00              
ATOM   4216  CG  ASN   264      45.295  31.807  50.437  0.00  0.00              
ATOM   4217  OD1 ASN   264      45.462  31.181  49.384  0.00  0.00              
ATOM   4218  ND2 ASN   264      45.999  32.866  50.669  0.00  0.00              
ATOM   4219 1HD2 ASN   264      46.772  33.140  50.079  0.00  0.00               
ATOM   4220 2HD2 ASN   264      45.851  33.257  51.588  0.00  0.00               
ATOM   4221  C   ASN   264      42.793  29.349  52.136  0.00  0.00              
ATOM   4222  O   ASN   264      43.225  28.298  52.636  0.00  0.00              
ATOM   4223  N   LEU   265      41.665  29.816  52.603  0.00  0.00              
ATOM   4224  H   LEU   265      41.394  30.747  52.318  0.00  0.00              
ATOM   4225  CA  LEU   265      40.934  29.122  53.670  0.00  0.00              
ATOM   4226  HA  LEU   265      41.662  28.988  54.469  0.00  0.00              
ATOM   4227  CB  LEU   265      39.745  30.057  54.084  0.00  0.00              
ATOM   4228  HB2 LEU   265      40.090  30.976  54.557  0.00  0.00              
ATOM   4229  HB3 LEU   265      39.163  30.372  53.217  0.00  0.00              
ATOM   4230  CG  LEU   265      38.917  29.389  55.230  0.00  0.00              
ATOM   4231  HG  LEU   265      38.518  28.413  54.951  0.00  0.00              
ATOM   4232  CD1 LEU   265      39.817  29.226  56.544  0.00  0.00              
ATOM   4233 1HD1 LEU   265      40.270  30.164  56.866  0.00  0.00               
ATOM   4234 2HD1 LEU   265      39.122  28.826  57.282  0.00  0.00               
ATOM   4235 3HD1 LEU   265      40.582  28.502  56.263  0.00  0.00               
ATOM   4236  CD2 LEU   265      37.764  30.442  55.481  0.00  0.00              
ATOM   4237 1HD2 LEU   265      36.906  30.022  56.005  0.00  0.00               
ATOM   4238 2HD2 LEU   265      38.124  31.278  56.081  0.00  0.00               
ATOM   4239 3HD2 LEU   265      37.350  30.859  54.563  0.00  0.00               
ATOM   4240  C   LEU   265      40.423  27.703  53.282  0.00  0.00              
ATOM   4241  O   LEU   265      40.389  26.817  54.112  0.00  0.00              
ATOM   4242  N   LEU   266      39.976  27.568  52.053  0.00  0.00              
ATOM   4243  H   LEU   266      40.120  28.397  51.494  0.00  0.00              
ATOM   4244  CA  LEU   266      39.589  26.286  51.386  0.00  0.00              
ATOM   4245  HA  LEU   266      38.837  25.780  51.992  0.00  0.00              
ATOM   4246  CB  LEU   266      39.080  26.684  50.001  0.00  0.00              
ATOM   4247  HB2 LEU   266      39.508  27.638  49.692  0.00  0.00              
ATOM   4248  HB3 LEU   266      39.614  25.976  49.368  0.00  0.00              
ATOM   4249  CG  LEU   266      37.560  26.516  49.852  0.00  0.00              
ATOM   4250  HG  LEU   266      37.325  25.455  49.766  0.00  0.00              
ATOM   4251  CD1 LEU   266      36.817  27.276  50.927  0.00  0.00              
ATOM   4252 1HD1 LEU   266      37.164  28.309  50.898  0.00  0.00               
ATOM   4253 2HD1 LEU   266      35.758  27.220  50.674  0.00  0.00               
ATOM   4254 3HD1 LEU   266      37.026  26.871  51.917  0.00  0.00               
ATOM   4255  CD2 LEU   266      37.271  27.126  48.522  0.00  0.00              
ATOM   4256 1HD2 LEU   266      37.526  26.403  47.747  0.00  0.00               
ATOM   4257 2HD2 LEU   266      36.216  27.397  48.489  0.00  0.00               
ATOM   4258 3HD2 LEU   266      37.722  28.070  48.216  0.00  0.00               
ATOM   4259  C   LEU   266      40.670  25.214  51.244  0.00  0.00              
ATOM   4260  O   LEU   266      40.302  24.051  51.112  0.00  0.00              
ATOM   4261  N   ARG   267      41.982  25.548  51.236  0.00  0.00              
ATOM   4262  H   ARG   267      42.351  26.481  51.349  0.00  0.00              
ATOM   4263  CA  ARG   267      43.000  24.463  51.246  0.00  0.00              
ATOM   4264  HA  ARG   267      42.697  23.562  50.712  0.00  0.00              
ATOM   4265  CB  ARG   267      44.179  24.974  50.367  0.00  0.00              
ATOM   4266  HB2 ARG   267      44.669  25.837  50.819  0.00  0.00              
ATOM   4267  HB3 ARG   267      44.862  24.129  50.277  0.00  0.00              
ATOM   4268  CG  ARG   267      43.821  25.306  48.960  0.00  0.00              
ATOM   4269  HG2 ARG   267      43.258  24.474  48.537  0.00  0.00              
ATOM   4270  HG3 ARG   267      43.136  26.154  48.984  0.00  0.00              
ATOM   4271  CD  ARG   267      45.108  25.614  48.130  0.00  0.00              
ATOM   4272  HD2 ARG   267      45.896  26.146  48.661  0.00  0.00              
ATOM   4273  HD3 ARG   267      45.496  24.661  47.772  0.00  0.00              
ATOM   4274  NE  ARG   267      44.871  26.437  46.934  0.00  0.00              
ATOM   4275  HE  ARG   267      44.561  26.002  46.077  0.00  0.00              
ATOM   4276  CZ  ARG   267      44.904  27.745  46.924  0.00  0.00              
ATOM   4277  NH1 ARG   267      45.032  28.464  47.971  0.00  0.00              
ATOM   4278 1HH1 ARG   267      45.572  28.058  48.722  0.00  0.00               
ATOM   4279 2HH1 ARG   267      44.850  29.443  47.802  0.00  0.00               
ATOM   4280  NH2 ARG   267      44.708  28.377  45.829  0.00  0.00              
ATOM   4281 1HH2 ARG   267      44.692  27.891  44.944  0.00  0.00               
ATOM   4282 2HH2 ARG   267      44.734  29.384  45.895  0.00  0.00               
ATOM   4283  C   ARG   267      43.395  24.131  52.746  0.00  0.00              
ATOM   4284  O   ARG   267      43.460  22.951  53.162  0.00  0.00              
ATOM   4285  N   MET   268      43.654  25.162  53.571  0.00  0.00              
ATOM   4286  H   MET   268      43.677  26.088  53.168  0.00  0.00              
ATOM   4287  CA  MET   268      44.039  25.092  54.952  0.00  0.00              
ATOM   4288  HA  MET   268      44.857  24.373  54.914  0.00  0.00              
ATOM   4289  CB  MET   268      44.806  26.407  55.439  0.00  0.00              
ATOM   4290  HB2 MET   268      45.542  26.129  56.194  0.00  0.00              
ATOM   4291  HB3 MET   268      45.408  26.701  54.580  0.00  0.00              
ATOM   4292  CG  MET   268      43.895  27.535  55.953  0.00  0.00              
ATOM   4293  HG2 MET   268      43.491  28.064  55.091  0.00  0.00              
ATOM   4294  HG3 MET   268      43.119  27.136  56.606  0.00  0.00              
ATOM   4295  SD  MET   268      44.902  28.718  56.863  0.00  0.00              
ATOM   4296  CE  MET   268      43.624  29.976  56.966  0.00  0.00              
ATOM   4297  HE1 MET   268      43.284  30.227  55.961  0.00  0.00              
ATOM   4298  HE2 MET   268      42.747  29.532  57.437  0.00  0.00              
ATOM   4299  HE3 MET   268      43.877  30.882  57.515  0.00  0.00              
ATOM   4300  C   MET   268      43.081  24.549  55.994  0.00  0.00              
ATOM   4301  O   MET   268      43.592  24.199  57.080  0.00  0.00              
ATOM   4302  N   THR   269      41.759  24.505  55.724  0.00  0.00              
ATOM   4303  H   THR   269      41.504  24.942  54.850  0.00  0.00              
ATOM   4304  CA  THR   269      40.705  24.022  56.688  0.00  0.00              
ATOM   4305  HA  THR   269      40.965  24.296  57.710  0.00  0.00              
ATOM   4306  CB  THR   269      39.360  24.662  56.428  0.00  0.00              
ATOM   4307  HB  THR   269      39.133  24.378  55.401  0.00  0.00              
ATOM   4308  CG2 THR   269      38.174  24.266  57.351  0.00  0.00              
ATOM   4309 1HG2 THR   269      37.346  24.821  56.911  0.00  0.00               
ATOM   4310 2HG2 THR   269      37.931  23.203  57.329  0.00  0.00               
ATOM   4311 3HG2 THR   269      38.276  24.525  58.405  0.00  0.00               
ATOM   4312  OG1 THR   269      39.398  26.063  56.569  0.00  0.00              
ATOM   4313  HG1 THR   269      39.786  26.525  55.822  0.00  0.00              
ATOM   4314  C   THR   269      40.543  22.473  56.669  0.00  0.00              
ATOM   4315  O   THR   269      40.316  21.909  55.580  0.00  0.00              
ATOM   4316  N   LYS   270      40.544  21.802  57.864  0.00  0.00              
ATOM   4317  H   LYS   270      40.739  22.376  58.672  0.00  0.00              
ATOM   4318  CA  LYS   270      40.625  20.384  58.038  0.00  0.00              
ATOM   4319  HA  LYS   270      40.171  19.777  57.255  0.00  0.00              
ATOM   4320  CB  LYS   270      42.176  19.973  58.175  0.00  0.00              
ATOM   4321  HB2 LYS   270      42.209  18.884  58.175  0.00  0.00              
ATOM   4322  HB3 LYS   270      42.809  20.206  57.318  0.00  0.00              
ATOM   4323  CG  LYS   270      42.953  20.459  59.401  0.00  0.00              
ATOM   4324  HG2 LYS   270      43.345  21.463  59.236  0.00  0.00              
ATOM   4325  HG3 LYS   270      42.386  20.367  60.328  0.00  0.00              
ATOM   4326  CD  LYS   270      44.161  19.532  59.682  0.00  0.00              
ATOM   4327  HD2 LYS   270      43.868  18.535  60.012  0.00  0.00              
ATOM   4328  HD3 LYS   270      44.635  19.470  58.702  0.00  0.00              
ATOM   4329  CE  LYS   270      45.118  20.136  60.794  0.00  0.00              
ATOM   4330  HE2 LYS   270      45.694  20.881  60.246  0.00  0.00              
ATOM   4331  HE3 LYS   270      44.563  20.610  61.604  0.00  0.00              
ATOM   4332  NZ  LYS   270      46.080  19.067  61.244  0.00  0.00              
ATOM   4333  HZ1 LYS   270      46.627  18.674  60.491  0.00  0.00              
ATOM   4334  HZ2 LYS   270      46.680  19.466  61.951  0.00  0.00              
ATOM   4335  HZ3 LYS   270      45.525  18.302  61.600  0.00  0.00              
ATOM   4336  C   LYS   270      39.777  19.883  59.244  0.00  0.00              
ATOM   4337  O   LYS   270      39.550  20.644  60.132  0.00  0.00              
ATOM   4338  N   GLY   271      39.342  18.610  59.139  0.00  0.00              
ATOM   4339  H   GLY   271      39.644  18.005  58.389  0.00  0.00              
ATOM   4340  CA  GLY   271      38.320  17.975  60.028  0.00  0.00              
ATOM   4341  HA2 GLY   271      38.780  17.150  60.572  0.00  0.00              
ATOM   4342  HA3 GLY   271      37.811  18.635  60.730  0.00  0.00              
ATOM   4343  C   GLY   271      37.228  17.241  59.223  0.00  0.00              
ATOM   4344  O   GLY   271      37.484  17.123  58.037  0.00  0.00              
ATOM   4345  N   THR   272      36.176  16.717  59.784  0.00  0.00              
ATOM   4346  H   THR   272      36.021  16.979  60.747  0.00  0.00              
ATOM   4347  CA  THR   272      35.185  15.884  59.049  0.00  0.00              
ATOM   4348  HA  THR   272      35.611  15.629  58.079  0.00  0.00              
ATOM   4349  CB  THR   272      35.189  14.541  59.739  0.00  0.00              
ATOM   4350  HB  THR   272      34.484  13.888  59.224  0.00  0.00              
ATOM   4351  CG2 THR   272      36.600  13.870  59.713  0.00  0.00              
ATOM   4352 1HG2 THR   272      37.174  14.405  60.470  0.00  0.00               
ATOM   4353 2HG2 THR   272      36.486  12.825  60.001  0.00  0.00               
ATOM   4354 3HG2 THR   272      37.010  13.860  58.703  0.00  0.00               
ATOM   4355  OG1 THR   272      34.825  14.686  61.055  0.00  0.00              
ATOM   4356  HG1 THR   272      35.503  15.215  61.482  0.00  0.00              
ATOM   4357  C   THR   272      33.829  16.545  59.008  0.00  0.00              
ATOM   4358  O   THR   272      33.515  17.629  59.585  0.00  0.00              
ATOM   4359  N   GLY   273      32.920  15.901  58.310  0.00  0.00              
ATOM   4360  H   GLY   273      33.084  15.074  57.755  0.00  0.00              
ATOM   4361  CA  GLY   273      31.522  16.208  58.261  0.00  0.00              
ATOM   4362  HA2 GLY   273      30.939  15.316  58.035  0.00  0.00              
ATOM   4363  HA3 GLY   273      31.266  16.469  59.288  0.00  0.00              
ATOM   4364  C   GLY   273      31.063  17.358  57.339  0.00  0.00              
ATOM   4365  O   GLY   273      29.949  17.359  56.880  0.00  0.00              
ATOM   4366  N   PHE   274      31.921  18.307  56.993  0.00  0.00              
ATOM   4367  H   PHE   274      32.796  18.207  57.486  0.00  0.00              
ATOM   4368  CA  PHE   274      31.812  19.231  55.837  0.00  0.00              
ATOM   4369  HA  PHE   274      30.985  19.935  55.932  0.00  0.00              
ATOM   4370  CB  PHE   274      33.107  20.016  55.486  0.00  0.00              
ATOM   4371  HB2 PHE   274      33.891  19.263  55.410  0.00  0.00              
ATOM   4372  HB3 PHE   274      33.019  20.462  54.495  0.00  0.00              
ATOM   4373  CG  PHE   274      33.457  21.148  56.477  0.00  0.00              
ATOM   4374  CD1 PHE   274      32.547  22.150  56.678  0.00  0.00              
ATOM   4375  HD1 PHE   274      31.626  22.213  56.117  0.00  0.00              
ATOM   4376  CE1 PHE   274      32.976  23.237  57.557  0.00  0.00              
ATOM   4377  HE1 PHE   274      32.425  24.159  57.673  0.00  0.00              
ATOM   4378  CZ  PHE   274      34.222  23.186  58.170  0.00  0.00              
ATOM   4379  HZ  PHE   274      34.497  23.965  58.866  0.00  0.00              
ATOM   4380  CE2 PHE   274      35.130  22.102  58.043  0.00  0.00              
ATOM   4381  HE2 PHE   274      36.129  22.078  58.452  0.00  0.00              
ATOM   4382  CD2 PHE   274      34.752  21.134  57.067  0.00  0.00              
ATOM   4383  HD2 PHE   274      35.464  20.344  56.881  0.00  0.00              
ATOM   4384  C   PHE   274      31.362  18.333  54.588  0.00  0.00              
ATOM   4385  O   PHE   274      31.987  17.322  54.320  0.00  0.00              
ATOM   4386  N   LYS   275      30.331  18.746  53.868  0.00  0.00              
ATOM   4387  H   LYS   275      29.899  19.618  54.142  0.00  0.00              
ATOM   4388  CA  LYS   275      29.825  18.038  52.635  0.00  0.00              
ATOM   4389  HA  LYS   275      29.960  16.967  52.783  0.00  0.00              
ATOM   4390  CB  LYS   275      28.357  18.412  52.502  0.00  0.00              
ATOM   4391  HB2 LYS   275      28.346  19.497  52.394  0.00  0.00              
ATOM   4392  HB3 LYS   275      28.070  18.008  51.532  0.00  0.00              
ATOM   4393  CG  LYS   275      27.439  17.974  53.592  0.00  0.00              
ATOM   4394  HG2 LYS   275      27.488  16.888  53.674  0.00  0.00              
ATOM   4395  HG3 LYS   275      27.766  18.293  54.582  0.00  0.00              
ATOM   4396  CD  LYS   275      26.049  18.571  53.383  0.00  0.00              
ATOM   4397  HD2 LYS   275      26.221  19.612  53.656  0.00  0.00              
ATOM   4398  HD3 LYS   275      25.664  18.489  52.366  0.00  0.00              
ATOM   4399  CE  LYS   275      25.010  17.957  54.338  0.00  0.00              
ATOM   4400  HE2 LYS   275      24.728  16.944  54.050  0.00  0.00              
ATOM   4401  HE3 LYS   275      25.503  17.956  55.310  0.00  0.00              
ATOM   4402  NZ  LYS   275      23.781  18.857  54.374  0.00  0.00              
ATOM   4403  HZ1 LYS   275      23.073  18.516  55.008  0.00  0.00              
ATOM   4404  HZ2 LYS   275      24.010  19.644  54.964  0.00  0.00              
ATOM   4405  HZ3 LYS   275      23.381  19.014  53.460  0.00  0.00              
ATOM   4406  C   LYS   275      30.525  18.540  51.377  0.00  0.00              
ATOM   4407  O   LYS   275      30.993  19.647  51.332  0.00  0.00              
ATOM   4408  N   GLY   276      30.604  17.715  50.339  0.00  0.00              
ATOM   4409  H   GLY   276      30.276  16.765  50.440  0.00  0.00              
ATOM   4410  CA  GLY   276      31.364  18.076  49.166  0.00  0.00              
ATOM   4411  HA2 GLY   276      31.124  17.331  48.407  0.00  0.00              
ATOM   4412  HA3 GLY   276      30.955  19.039  48.864  0.00  0.00              
ATOM   4413  C   GLY   276      32.889  18.378  49.277  0.00  0.00              
ATOM   4414  O   GLY   276      33.437  19.111  48.432  0.00  0.00              
ATOM   4415  N   TYR   277      33.560  18.019  50.381  0.00  0.00              
ATOM   4416  H   TYR   277      33.145  17.392  51.056  0.00  0.00              
ATOM   4417  CA  TYR   277      34.814  18.642  50.872  0.00  0.00              
ATOM   4418  HA  TYR   277      34.787  19.731  50.842  0.00  0.00              
ATOM   4419  CB  TYR   277      34.892  18.258  52.399  0.00  0.00              
ATOM   4420  HB2 TYR   277      34.153  18.735  53.042  0.00  0.00              
ATOM   4421  HB3 TYR   277      34.724  17.190  52.534  0.00  0.00              
ATOM   4422  CG  TYR   277      36.272  18.517  53.021  0.00  0.00              
ATOM   4423  CD1 TYR   277      36.537  19.731  53.670  0.00  0.00              
ATOM   4424  HD1 TYR   277      35.741  20.461  53.661  0.00  0.00              
ATOM   4425  CE1 TYR   277      37.717  20.034  54.299  0.00  0.00              
ATOM   4426  HE1 TYR   277      37.934  21.050  54.593  0.00  0.00              
ATOM   4427  CZ  TYR   277      38.766  19.078  54.428  0.00  0.00              
ATOM   4428  OH  TYR   277      39.925  19.374  54.980  0.00  0.00              
ATOM   4429  HH  TYR   277      40.132  20.310  54.915  0.00  0.00              
ATOM   4430  CE2 TYR   277      38.462  17.790  53.970  0.00  0.00              
ATOM   4431  HE2 TYR   277      39.232  17.033  53.935  0.00  0.00              
ATOM   4432  CD2 TYR   277      37.271  17.547  53.275  0.00  0.00              
ATOM   4433  HD2 TYR   277      37.060  16.531  52.975  0.00  0.00              
ATOM   4434  C   TYR   277      36.081  18.284  50.139  0.00  0.00              
ATOM   4435  O   TYR   277      37.020  19.058  50.150  0.00  0.00              
ATOM   4436  N   ASP   278      36.119  17.092  49.506  0.00  0.00              
ATOM   4437  H   ASP   278      35.285  16.523  49.479  0.00  0.00              
ATOM   4438  CA  ASP   278      37.375  16.732  48.812  0.00  0.00              
ATOM   4439  HA  ASP   278      38.175  16.649  49.548  0.00  0.00              
ATOM   4440  CB  ASP   278      37.278  15.290  48.280  0.00  0.00              
ATOM   4441  HB2 ASP   278      37.013  14.662  49.130  0.00  0.00              
ATOM   4442  HB3 ASP   278      36.455  15.226  47.567  0.00  0.00              
ATOM   4443  CG  ASP   278      38.470  14.794  47.424  0.00  0.00              
ATOM   4444  OD1 ASP   278      38.186  14.335  46.344  0.00  0.00              
ATOM   4445  OD2 ASP   278      39.668  14.774  47.918  0.00  0.00              
ATOM   4446  C   ASP   278      37.714  17.630  47.597  0.00  0.00              
ATOM   4447  O   ASP   278      38.818  17.855  47.119  0.00  0.00              
ATOM   4448  N   GLU   279      36.642  18.413  47.205  0.00  0.00              
ATOM   4449  H   GLU   279      35.793  18.462  47.750  0.00  0.00              
ATOM   4450  CA  GLU   279      36.626  19.271  46.010  0.00  0.00              
ATOM   4451  HA  GLU   279      37.169  18.853  45.162  0.00  0.00              
ATOM   4452  CB  GLU   279      35.152  19.336  45.572  0.00  0.00              
ATOM   4453  HB2 GLU   279      34.879  18.283  45.638  0.00  0.00              
ATOM   4454  HB3 GLU   279      34.501  19.937  46.207  0.00  0.00              
ATOM   4455  CG  GLU   279      35.016  19.939  44.167  0.00  0.00              
ATOM   4456  HG2 GLU   279      35.341  20.956  44.386  0.00  0.00              
ATOM   4457  HG3 GLU   279      35.792  19.581  43.491  0.00  0.00              
ATOM   4458  CD  GLU   279      33.621  19.844  43.531  0.00  0.00              
ATOM   4459  OE1 GLU   279      33.228  18.654  43.371  0.00  0.00              
ATOM   4460  OE2 GLU   279      32.993  20.872  43.168  0.00  0.00              
ATOM   4461  C   GLU   279      37.374  20.642  46.319  0.00  0.00              
ATOM   4462  O   GLU   279      37.759  21.358  45.376  0.00  0.00              
ATOM   4463  N   TRP   280      37.483  21.024  47.594  0.00  0.00              
ATOM   4464  H   TRP   280      37.209  20.372  48.315  0.00  0.00              
ATOM   4465  CA  TRP   280      37.846  22.410  48.051  0.00  0.00              
ATOM   4466  HA  TRP   280      37.172  23.243  47.851  0.00  0.00              
ATOM   4467  CB  TRP   280      37.854  22.403  49.560  0.00  0.00              
ATOM   4468  HB2 TRP   280      38.212  21.419  49.863  0.00  0.00              
ATOM   4469  HB3 TRP   280      38.337  23.286  49.979  0.00  0.00              
ATOM   4470  CG  TRP   280      36.493  22.521  50.292  0.00  0.00              
ATOM   4471  CD1 TRP   280      35.341  22.039  49.837  0.00  0.00              
ATOM   4472  HD1 TRP   280      35.215  21.461  48.934  0.00  0.00              
ATOM   4473  NE1 TRP   280      34.285  22.160  50.736  0.00  0.00              
ATOM   4474  HE1 TRP   280      33.366  21.741  50.755  0.00  0.00              
ATOM   4475  CE2 TRP   280      34.746  22.990  51.781  0.00  0.00              
ATOM   4476  CZ2 TRP   280      34.131  23.328  52.993  0.00  0.00              
ATOM   4477  HZ2 TRP   280      33.059  23.275  53.106  0.00  0.00              
ATOM   4478  CH2 TRP   280      34.924  23.807  54.037  0.00  0.00              
ATOM   4479  HH2 TRP   280      34.468  24.107  54.970  0.00  0.00              
ATOM   4480  CZ3 TRP   280      36.358  23.832  53.921  0.00  0.00              
ATOM   4481  HZ3 TRP   280      36.958  24.163  54.756  0.00  0.00              
ATOM   4482  CE3 TRP   280      36.961  23.391  52.726  0.00  0.00              
ATOM   4483  HE3 TRP   280      38.030  23.486  52.599  0.00  0.00              
ATOM   4484  CD2 TRP   280      36.189  23.025  51.602  0.00  0.00              
ATOM   4485  C   TRP   280      39.247  22.906  47.460  0.00  0.00              
ATOM   4486  O   TRP   280      39.374  24.098  47.108  0.00  0.00              
ATOM   4487  N   PRO   281      40.285  22.028  47.265  0.00  0.00              
ATOM   4488  CD  PRO   281      40.416  20.750  47.971  0.00  0.00              
ATOM   4489  HD2 PRO   281      39.862  19.962  47.460  0.00  0.00              
ATOM   4490  HD3 PRO   281      40.061  20.898  48.991  0.00  0.00              
ATOM   4491  CG  PRO   281      41.891  20.345  47.924  0.00  0.00              
ATOM   4492  HG2 PRO   281      41.851  19.255  47.914  0.00  0.00              
ATOM   4493  HG3 PRO   281      42.355  20.746  48.825  0.00  0.00              
ATOM   4494  CB  PRO   281      42.339  20.963  46.569  0.00  0.00              
ATOM   4495  HB2 PRO   281      42.237  20.379  45.655  0.00  0.00              
ATOM   4496  HB3 PRO   281      43.395  21.231  46.527  0.00  0.00              
ATOM   4497  CA  PRO   281      41.428  22.242  46.437  0.00  0.00              
ATOM   4498  HA  PRO   281      42.028  23.072  46.810  0.00  0.00              
ATOM   4499  C   PRO   281      41.153  22.624  44.971  0.00  0.00              
ATOM   4500  O   PRO   281      41.637  23.608  44.458  0.00  0.00              
ATOM   4501  N   ALA   282      40.249  21.962  44.236  0.00  0.00              
ATOM   4502  H   ALA   282      39.710  21.174  44.568  0.00  0.00              
ATOM   4503  CA  ALA   282      39.840  22.368  42.914  0.00  0.00              
ATOM   4504  HA  ALA   282      40.751  22.578  42.353  0.00  0.00              
ATOM   4505  CB  ALA   282      39.097  21.205  42.263  0.00  0.00              
ATOM   4506  HB1 ALA   282      38.281  20.754  42.828  0.00  0.00              
ATOM   4507  HB2 ALA   282      38.772  21.410  41.242  0.00  0.00              
ATOM   4508  HB3 ALA   282      39.759  20.342  42.203  0.00  0.00              
ATOM   4509  C   ALA   282      39.039  23.640  42.867  0.00  0.00              
ATOM   4510  O   ALA   282      39.162  24.274  41.875  0.00  0.00              
ATOM   4511  N   ILE   283      38.249  23.917  43.864  0.00  0.00              
ATOM   4512  H   ILE   283      38.182  23.190  44.562  0.00  0.00              
ATOM   4513  CA  ILE   283      37.496  25.150  44.046  0.00  0.00              
ATOM   4514  HA  ILE   283      36.991  25.208  43.082  0.00  0.00              
ATOM   4515  CB  ILE   283      36.456  25.014  45.181  0.00  0.00              
ATOM   4516  HB  ILE   283      36.938  24.774  46.129  0.00  0.00              
ATOM   4517  CG2 ILE   283      35.696  26.313  45.277  0.00  0.00              
ATOM   4518 1HG2 ILE   283      36.361  27.150  45.491  0.00  0.00               
ATOM   4519 2HG2 ILE   283      35.085  26.502  44.394  0.00  0.00               
ATOM   4520 3HG2 ILE   283      35.110  26.278  46.195  0.00  0.00               
ATOM   4521  CG1 ILE   283      35.437  23.885  44.877  0.00  0.00              
ATOM   4522 2HG1 ILE   283      34.860  24.119  43.982  0.00  0.00               
ATOM   4523 3HG1 ILE   283      35.981  22.989  44.579  0.00  0.00               
ATOM   4524  CD1 ILE   283      34.524  23.494  46.084  0.00  0.00              
ATOM   4525 1HD1 ILE   283      33.934  22.631  45.775  0.00  0.00               
ATOM   4526 2HD1 ILE   283      35.173  23.230  46.919  0.00  0.00               
ATOM   4527 3HD1 ILE   283      33.932  24.397  46.231  0.00  0.00               
ATOM   4528  C   ILE   283      38.515  26.263  44.230  0.00  0.00              
ATOM   4529  O   ILE   283      38.460  27.234  43.454  0.00  0.00              
ATOM   4530  N   ALA   284      39.419  26.104  45.174  0.00  0.00              
ATOM   4531  H   ALA   284      39.291  25.290  45.758  0.00  0.00              
ATOM   4532  CA  ALA   284      40.474  27.108  45.359  0.00  0.00              
ATOM   4533  HA  ALA   284      39.987  28.042  45.640  0.00  0.00              
ATOM   4534  CB  ALA   284      41.373  26.743  46.477  0.00  0.00              
ATOM   4535  HB1 ALA   284      42.180  27.469  46.582  0.00  0.00              
ATOM   4536  HB2 ALA   284      40.936  26.677  47.474  0.00  0.00              
ATOM   4537  HB3 ALA   284      41.807  25.782  46.205  0.00  0.00              
ATOM   4538  C   ALA   284      41.262  27.346  44.021  0.00  0.00              
ATOM   4539  O   ALA   284      41.345  28.489  43.570  0.00  0.00              
ATOM   4540  N   ASP   285      41.716  26.287  43.338  0.00  0.00              
ATOM   4541  H   ASP   285      41.562  25.344  43.664  0.00  0.00              
ATOM   4542  CA  ASP   285      42.399  26.464  41.983  0.00  0.00              
ATOM   4543  HA  ASP   285      43.331  27.011  42.126  0.00  0.00              
ATOM   4544  CB  ASP   285      42.714  25.009  41.547  0.00  0.00              
ATOM   4545  HB2 ASP   285      43.398  24.623  42.303  0.00  0.00              
ATOM   4546  HB3 ASP   285      41.853  24.341  41.565  0.00  0.00              
ATOM   4547  CG  ASP   285      43.313  24.794  40.135  0.00  0.00              
ATOM   4548  OD1 ASP   285      44.537  24.885  39.939  0.00  0.00              
ATOM   4549  OD2 ASP   285      42.485  24.723  39.228  0.00  0.00              
ATOM   4550  C   ASP   285      41.524  27.305  40.909  0.00  0.00              
ATOM   4551  O   ASP   285      42.087  27.938  40.035  0.00  0.00              
ATOM   4552  N   LYS   286      40.233  27.389  41.136  0.00  0.00              
ATOM   4553  H   LYS   286      39.841  26.907  41.932  0.00  0.00              
ATOM   4554  CA  LYS   286      39.294  27.993  40.224  0.00  0.00              
ATOM   4555  HA  LYS   286      39.721  28.208  39.245  0.00  0.00              
ATOM   4556  CB  LYS   286      38.020  27.032  39.998  0.00  0.00              
ATOM   4557  HB2 LYS   286      37.740  26.529  40.923  0.00  0.00              
ATOM   4558  HB3 LYS   286      37.261  27.636  39.501  0.00  0.00              
ATOM   4559  CG  LYS   286      38.409  25.973  38.921  0.00  0.00              
ATOM   4560  HG2 LYS   286      38.492  26.471  37.955  0.00  0.00              
ATOM   4561  HG3 LYS   286      39.400  25.593  39.168  0.00  0.00              
ATOM   4562  CD  LYS   286      37.548  24.733  38.688  0.00  0.00              
ATOM   4563  HD2 LYS   286      37.572  24.110  39.583  0.00  0.00              
ATOM   4564  HD3 LYS   286      36.529  25.043  38.460  0.00  0.00              
ATOM   4565  CE  LYS   286      38.036  24.002  37.479  0.00  0.00              
ATOM   4566  HE2 LYS   286      38.153  24.640  36.603  0.00  0.00              
ATOM   4567  HE3 LYS   286      39.027  23.589  37.664  0.00  0.00              
ATOM   4568  NZ  LYS   286      37.142  22.870  37.191  0.00  0.00              
ATOM   4569  HZ1 LYS   286      36.303  23.358  36.913  0.00  0.00              
ATOM   4570  HZ2 LYS   286      37.394  22.379  36.345  0.00  0.00              
ATOM   4571  HZ3 LYS   286      36.866  22.327  37.997  0.00  0.00              
ATOM   4572  C   LYS   286      38.814  29.366  40.683  0.00  0.00              
ATOM   4573  O   LYS   286      38.203  30.045  39.853  0.00  0.00              
ATOM   4574  N   MET   287      39.244  29.903  41.859  0.00  0.00              
ATOM   4575  H   MET   287      39.704  29.330  42.552  0.00  0.00              
ATOM   4576  CA  MET   287      39.126  31.315  42.263  0.00  0.00              
ATOM   4577  HA  MET   287      38.113  31.685  42.106  0.00  0.00              
ATOM   4578  CB  MET   287      39.310  31.464  43.777  0.00  0.00              
ATOM   4579  HB2 MET   287      40.315  31.118  44.018  0.00  0.00              
ATOM   4580  HB3 MET   287      39.206  32.520  44.027  0.00  0.00              
ATOM   4581  CG  MET   287      38.417  30.604  44.651  0.00  0.00              
ATOM   4582  HG2 MET   287      38.686  29.559  44.498  0.00  0.00              
ATOM   4583  HG3 MET   287      38.472  30.844  45.713  0.00  0.00              
ATOM   4584  SD  MET   287      36.674  30.845  44.202  0.00  0.00              
ATOM   4585  CE  MET   287      36.319  32.517  44.848  0.00  0.00              
ATOM   4586  HE1 MET   287      37.283  33.023  44.898  0.00  0.00              
ATOM   4587  HE2 MET   287      35.652  33.004  44.138  0.00  0.00              
ATOM   4588  HE3 MET   287      35.863  32.538  45.838  0.00  0.00              
ATOM   4589  C   MET   287      39.960  32.280  41.421  0.00  0.00              
ATOM   4590  O   MET   287      41.125  32.324  41.595  0.00  0.00              
ATOM   4591  N   VAL   288      39.366  33.140  40.527  0.00  0.00              
ATOM   4592  H   VAL   288      38.366  33.061  40.409  0.00  0.00              
ATOM   4593  CA  VAL   288      40.088  34.052  39.586  0.00  0.00              
ATOM   4594  HA  VAL   288      41.077  33.617  39.440  0.00  0.00              
ATOM   4595  CB  VAL   288      39.402  34.186  38.172  0.00  0.00              
ATOM   4596  HB  VAL   288      38.491  34.771  38.301  0.00  0.00              
ATOM   4597  CG1 VAL   288      40.362  34.954  37.238  0.00  0.00              
ATOM   4598 1HG1 VAL   288      41.322  34.439  37.216  0.00  0.00               
ATOM   4599 2HG1 VAL   288      39.901  34.885  36.252  0.00  0.00               
ATOM   4600 3HG1 VAL   288      40.440  36.009  37.498  0.00  0.00               
ATOM   4601  CG2 VAL   288      39.029  32.833  37.554  0.00  0.00              
ATOM   4602 1HG2 VAL   288      38.318  33.099  36.771  0.00  0.00               
ATOM   4603 2HG2 VAL   288      39.913  32.237  37.330  0.00  0.00               
ATOM   4604 3HG2 VAL   288      38.440  32.246  38.258  0.00  0.00               
ATOM   4605  C   VAL   288      40.280  35.543  40.067  0.00  0.00              
ATOM   4606  O   VAL   288      39.268  36.061  40.648  0.00  0.00              
ATOM   4607  N   TYR   289      41.457  36.074  39.947  0.00  0.00              
ATOM   4608  H   TYR   289      42.164  35.573  39.429  0.00  0.00              
ATOM   4609  CA  TYR   289      41.806  37.389  40.476  0.00  0.00              
ATOM   4610  HA  TYR   289      40.947  38.054  40.389  0.00  0.00              
ATOM   4611  CB  TYR   289      42.317  37.299  41.881  0.00  0.00              
ATOM   4612  HB2 TYR   289      42.493  38.286  42.310  0.00  0.00              
ATOM   4613  HB3 TYR   289      41.538  36.822  42.476  0.00  0.00              
ATOM   4614  CG  TYR   289      43.674  36.589  42.104  0.00  0.00              
ATOM   4615  CD1 TYR   289      43.764  35.197  41.872  0.00  0.00              
ATOM   4616  HD1 TYR   289      42.850  34.677  41.627  0.00  0.00              
ATOM   4617  CE1 TYR   289      44.999  34.512  41.931  0.00  0.00              
ATOM   4618  HE1 TYR   289      45.046  33.443  41.785  0.00  0.00              
ATOM   4619  CZ  TYR   289      46.113  35.155  42.378  0.00  0.00              
ATOM   4620  OH  TYR   289      47.249  34.376  42.499  0.00  0.00              
ATOM   4621  HH  TYR   289      46.968  33.474  42.326  0.00  0.00              
ATOM   4622  CE2 TYR   289      46.091  36.508  42.573  0.00  0.00              
ATOM   4623  HE2 TYR   289      47.036  37.016  42.695  0.00  0.00              
ATOM   4624  CD2 TYR   289      44.896  37.275  42.335  0.00  0.00              
ATOM   4625  HD2 TYR   289      45.093  38.332  42.432  0.00  0.00              
ATOM   4626  C   TYR   289      42.974  37.925  39.638  0.00  0.00              
ATOM   4627  O   TYR   289      43.494  37.180  38.791  0.00  0.00              
ATOM   4628  N   SER   290      43.429  39.144  39.936  0.00  0.00              
ATOM   4629  H   SER   290      42.918  39.610  40.672  0.00  0.00              
ATOM   4630  CA  SER   290      44.682  39.807  39.385  0.00  0.00              
ATOM   4631  HA  SER   290      45.296  39.079  38.855  0.00  0.00              
ATOM   4632  CB  SER   290      44.295  40.745  38.274  0.00  0.00              
ATOM   4633  HB2 SER   290      45.200  41.275  37.978  0.00  0.00              
ATOM   4634  HB3 SER   290      43.845  40.147  37.482  0.00  0.00              
ATOM   4635  OG  SER   290      43.408  41.769  38.625  0.00  0.00              
ATOM   4636  HG  SER   290      43.930  42.515  38.928  0.00  0.00              
ATOM   4637  C   SER   290      45.571  40.398  40.506  0.00  0.00              
ATOM   4638  O   SER   290      45.054  40.631  41.645  0.00  0.00              
ATOM   4639  N   SER   291      46.811  40.748  40.152  0.00  0.00              
ATOM   4640  H   SER   291      47.091  40.464  39.224  0.00  0.00              
ATOM   4641  CA  SER   291      47.923  41.414  40.909  0.00  0.00              
ATOM   4642  HA  SER   291      47.800  41.492  41.989  0.00  0.00              
ATOM   4643  CB  SER   291      49.273  40.656  40.808  0.00  0.00              
ATOM   4644  HB2 SER   291      49.593  40.807  39.777  0.00  0.00              
ATOM   4645  HB3 SER   291      49.996  41.121  41.478  0.00  0.00              
ATOM   4646  OG  SER   291      49.099  39.294  41.202  0.00  0.00              
ATOM   4647  HG  SER   291      48.703  39.425  42.067  0.00  0.00              
ATOM   4648  C   SER   291      48.254  42.823  40.398  0.00  0.00              
ATOM   4649  O   SER   291      47.908  43.080  39.197  0.00  0.00              
ATOM   4650  N   THR   292      48.751  43.639  41.243  0.00  0.00              
ATOM   4651  H   THR   292      49.055  43.412  42.179  0.00  0.00              
ATOM   4652  CA  THR   292      48.745  45.075  40.960  0.00  0.00              
ATOM   4653  HA  THR   292      48.747  45.322  39.899  0.00  0.00              
ATOM   4654  CB  THR   292      47.568  45.783  41.646  0.00  0.00              
ATOM   4655  HB  THR   292      47.621  45.797  42.734  0.00  0.00              
ATOM   4656  CG2 THR   292      47.520  47.290  41.359  0.00  0.00              
ATOM   4657 1HG2 THR   292      47.418  47.527  40.300  0.00  0.00               
ATOM   4658 2HG2 THR   292      46.670  47.747  41.866  0.00  0.00               
ATOM   4659 3HG2 THR   292      48.408  47.695  41.845  0.00  0.00               
ATOM   4660  OG1 THR   292      46.270  45.316  41.345  0.00  0.00              
ATOM   4661  HG1 THR   292      45.994  45.859  40.602  0.00  0.00              
ATOM   4662  C   THR   292      50.042  45.591  41.526  0.00  0.00              
ATOM   4663  O   THR   292      50.491  45.287  42.588  0.00  0.00              
ATOM   4664  N   ASN   293      50.836  46.264  40.684  0.00  0.00              
ATOM   4665  H   ASN   293      50.531  46.608  39.785  0.00  0.00              
ATOM   4666  CA  ASN   293      52.134  46.935  41.021  0.00  0.00              
ATOM   4667  HA  ASN   293      52.497  46.532  41.967  0.00  0.00              
ATOM   4668  CB  ASN   293      53.121  46.633  39.930  0.00  0.00              
ATOM   4669  HB2 ASN   293      52.724  46.827  38.934  0.00  0.00              
ATOM   4670  HB3 ASN   293      53.953  47.313  40.116  0.00  0.00              
ATOM   4671  CG  ASN   293      53.666  45.217  39.912  0.00  0.00              
ATOM   4672  OD1 ASN   293      54.669  44.928  40.420  0.00  0.00              
ATOM   4673  ND2 ASN   293      52.903  44.421  39.323  0.00  0.00              
ATOM   4674 1HD2 ASN   293      53.248  43.506  39.067  0.00  0.00               
ATOM   4675 2HD2 ASN   293      52.037  44.788  38.956  0.00  0.00               
ATOM   4676  C   ASN   293      51.861  48.444  41.186  0.00  0.00              
ATOM   4677  O   ASN   293      51.190  49.005  40.359  0.00  0.00              
ATOM   4678  N   VAL   294      52.429  49.095  42.215  0.00  0.00              
ATOM   4679  H   VAL   294      53.059  48.602  42.832  0.00  0.00              
ATOM   4680  CA  VAL   294      52.254  50.525  42.415  0.00  0.00              
ATOM   4681  HA  VAL   294      51.627  50.960  41.637  0.00  0.00              
ATOM   4682  CB  VAL   294      51.539  50.920  43.773  0.00  0.00              
ATOM   4683  HB  VAL   294      52.141  50.748  44.665  0.00  0.00              
ATOM   4684  CG1 VAL   294      51.077  52.383  43.670  0.00  0.00              
ATOM   4685 1HG1 VAL   294      50.378  52.424  42.835  0.00  0.00               
ATOM   4686 2HG1 VAL   294      50.573  52.738  44.569  0.00  0.00               
ATOM   4687 3HG1 VAL   294      51.849  53.141  43.531  0.00  0.00               
ATOM   4688  CG2 VAL   294      50.321  49.982  43.958  0.00  0.00              
ATOM   4689 1HG2 VAL   294      50.686  49.018  44.310  0.00  0.00               
ATOM   4690 2HG2 VAL   294      49.615  50.457  44.638  0.00  0.00               
ATOM   4691 3HG2 VAL   294      49.723  49.917  43.049  0.00  0.00               
ATOM   4692  C   VAL   294      53.617  51.307  42.409  0.00  0.00              
ATOM   4693  O   VAL   294      54.636  50.735  42.797  0.00  0.00              
ATOM   4694  N   ILE   295      53.726  52.457  41.826  0.00  0.00              
ATOM   4695  H   ILE   295      52.881  52.788  41.384  0.00  0.00              
ATOM   4696  CA  ILE   295      54.986  53.223  41.548  0.00  0.00              
ATOM   4697  HA  ILE   295      55.858  52.786  42.034  0.00  0.00              
ATOM   4698  CB  ILE   295      55.170  53.088  39.990  0.00  0.00              
ATOM   4699  HB  ILE   295      54.202  53.143  39.493  0.00  0.00              
ATOM   4700  CG2 ILE   295      55.911  54.351  39.389  0.00  0.00              
ATOM   4701 1HG2 ILE   295      55.346  55.264  39.573  0.00  0.00               
ATOM   4702 2HG2 ILE   295      56.823  54.593  39.935  0.00  0.00               
ATOM   4703 3HG2 ILE   295      56.275  54.171  38.377  0.00  0.00               
ATOM   4704  CG1 ILE   295      55.723  51.715  39.464  0.00  0.00              
ATOM   4705 2HG1 ILE   295      55.041  50.925  39.778  0.00  0.00               
ATOM   4706 3HG1 ILE   295      55.719  51.739  38.374  0.00  0.00               
ATOM   4707  CD1 ILE   295      57.193  51.437  39.916  0.00  0.00              
ATOM   4708 1HD1 ILE   295      57.435  50.456  39.508  0.00  0.00               
ATOM   4709 2HD1 ILE   295      57.919  52.142  39.511  0.00  0.00               
ATOM   4710 3HD1 ILE   295      57.045  51.565  40.988  0.00  0.00               
ATOM   4711  C   ILE   295      54.727  54.654  42.041  0.00  0.00              
ATOM   4712  O   ILE   295      53.607  55.139  41.886  0.00  0.00              
ATOM   4713  N   GLY   296      55.739  55.397  42.511  0.00  0.00              
ATOM   4714  H   GLY   296      56.649  54.994  42.685  0.00  0.00              
ATOM   4715  CA  GLY   296      55.633  56.726  43.178  0.00  0.00              
ATOM   4716  HA2 GLY   296      54.643  57.132  42.967  0.00  0.00              
ATOM   4717  HA3 GLY   296      55.782  56.594  44.250  0.00  0.00              
ATOM   4718  C   GLY   296      56.798  57.621  42.613  0.00  0.00              
ATOM   4719  O   GLY   296      57.953  57.489  42.899  0.00  0.00              
ATOM   4720  N   ILE   297      56.428  58.615  41.746  0.00  0.00              
ATOM   4721  H   ILE   297      55.437  58.802  41.696  0.00  0.00              
ATOM   4722  CA  ILE   297      57.369  59.504  40.937  0.00  0.00              
ATOM   4723  HA  ILE   297      58.422  59.251  41.062  0.00  0.00              
ATOM   4724  CB  ILE   297      57.065  59.362  39.364  0.00  0.00              
ATOM   4725  HB  ILE   297      56.010  59.633  39.328  0.00  0.00              
ATOM   4726  CG2 ILE   297      58.058  60.343  38.626  0.00  0.00              
ATOM   4727 1HG2 ILE   297      57.714  60.288  37.593  0.00  0.00               
ATOM   4728 2HG2 ILE   297      57.723  61.280  39.072  0.00  0.00               
ATOM   4729 3HG2 ILE   297      59.082  60.104  38.912  0.00  0.00               
ATOM   4730  CG1 ILE   297      57.252  57.895  38.827  0.00  0.00              
ATOM   4731 2HG1 ILE   297      56.348  57.409  39.194  0.00  0.00               
ATOM   4732 3HG1 ILE   297      57.205  57.852  37.739  0.00  0.00               
ATOM   4733  CD1 ILE   297      58.588  57.225  39.287  0.00  0.00              
ATOM   4734 1HD1 ILE   297      58.957  56.448  38.617  0.00  0.00               
ATOM   4735 2HD1 ILE   297      59.414  57.932  39.208  0.00  0.00               
ATOM   4736 3HD1 ILE   297      58.496  56.856  40.308  0.00  0.00               
ATOM   4737  C   ILE   297      57.153  60.995  41.441  0.00  0.00              
ATOM   4738  O   ILE   297      56.087  61.565  41.244  0.00  0.00              
ATOM   4739  N   GLY   298      58.041  61.523  42.372  0.00  0.00              
ATOM   4740  H   GLY   298      58.828  60.931  42.595  0.00  0.00              
ATOM   4741  CA  GLY   298      58.157  62.955  42.828  0.00  0.00              
ATOM   4742  HA2 GLY   298      57.169  63.372  43.022  0.00  0.00              
ATOM   4743  HA3 GLY   298      58.598  63.023  43.823  0.00  0.00              
ATOM   4744  C   GLY   298      58.883  63.901  41.864  0.00  0.00              
ATOM   4745  O   GLY   298      59.780  63.434  41.197  0.00  0.00              
ATOM   4746  N   VAL   299      58.293  65.092  41.695  0.00  0.00              
ATOM   4747  H   VAL   299      57.459  65.303  42.224  0.00  0.00              
ATOM   4748  CA  VAL   299      58.639  66.079  40.660  0.00  0.00              
ATOM   4749  HA  VAL   299      59.566  65.780  40.171  0.00  0.00              
ATOM   4750  CB  VAL   299      57.566  66.075  39.516  0.00  0.00              
ATOM   4751  HB  VAL   299      56.611  66.236  40.017  0.00  0.00              
ATOM   4752  CG1 VAL   299      57.818  67.105  38.404  0.00  0.00              
ATOM   4753 1HG1 VAL   299      57.149  66.909  37.565  0.00  0.00               
ATOM   4754 2HG1 VAL   299      57.893  68.091  38.862  0.00  0.00               
ATOM   4755 3HG1 VAL   299      58.850  66.933  38.097  0.00  0.00               
ATOM   4756  CG2 VAL   299      57.418  64.665  38.801  0.00  0.00              
ATOM   4757 1HG2 VAL   299      56.998  63.845  39.383  0.00  0.00               
ATOM   4758 2HG2 VAL   299      56.620  64.842  38.080  0.00  0.00               
ATOM   4759 3HG2 VAL   299      58.349  64.515  38.254  0.00  0.00               
ATOM   4760  C   VAL   299      58.830  67.450  41.297  0.00  0.00              
ATOM   4761  O   VAL   299      57.960  68.010  41.983  0.00  0.00              
ATOM   4762  N   LYS   300      59.954  68.082  41.008  0.00  0.00              
ATOM   4763  H   LYS   300      60.726  67.651  40.518  0.00  0.00              
ATOM   4764  CA  LYS   300      60.336  69.461  41.475  0.00  0.00              
ATOM   4765  HA  LYS   300      60.114  69.505  42.541  0.00  0.00              
ATOM   4766  CB  LYS   300      61.808  69.724  41.429  0.00  0.00              
ATOM   4767  HB2 LYS   300      62.308  68.860  41.867  0.00  0.00              
ATOM   4768  HB3 LYS   300      62.139  69.649  40.393  0.00  0.00              
ATOM   4769  CG  LYS   300      62.250  70.944  42.124  0.00  0.00              
ATOM   4770  HG2 LYS   300      62.011  71.911  41.683  0.00  0.00              
ATOM   4771  HG3 LYS   300      61.829  70.992  43.128  0.00  0.00              
ATOM   4772  CD  LYS   300      63.758  71.066  42.335  0.00  0.00              
ATOM   4773  HD2 LYS   300      63.989  70.150  42.879  0.00  0.00              
ATOM   4774  HD3 LYS   300      64.231  70.988  41.356  0.00  0.00              
ATOM   4775  CE  LYS   300      64.259  72.458  43.001  0.00  0.00              
ATOM   4776  HE2 LYS   300      64.058  73.266  42.297  0.00  0.00              
ATOM   4777  HE3 LYS   300      63.661  72.570  43.906  0.00  0.00              
ATOM   4778  NZ  LYS   300      65.665  72.389  43.397  0.00  0.00              
ATOM   4779  HZ1 LYS   300      65.665  71.918  44.290  0.00  0.00              
ATOM   4780  HZ2 LYS   300      66.185  71.803  42.760  0.00  0.00              
ATOM   4781  HZ3 LYS   300      66.100  73.283  43.575  0.00  0.00              
ATOM   4782  C   LYS   300      59.447  70.505  40.738  0.00  0.00              
ATOM   4783  O   LYS   300      59.422  70.433  39.515  0.00  0.00              
ATOM   4784  N   GLY   301      58.871  71.433  41.440  0.00  0.00              
ATOM   4785  H   GLY   301      58.974  71.317  42.438  0.00  0.00              
ATOM   4786  CA  GLY   301      57.956  72.462  40.969  0.00  0.00              
ATOM   4787  HA2 GLY   301      58.337  73.444  41.250  0.00  0.00              
ATOM   4788  HA3 GLY   301      57.949  72.472  39.879  0.00  0.00              
ATOM   4789  C   GLY   301      56.443  72.467  41.386  0.00  0.00              
ATOM   4790  O   GLY   301      56.096  72.215  42.558  0.00  0.00              
ATOM   4791  N   THR   302      55.502  72.857  40.506  0.00  0.00              
ATOM   4792  H   THR   302      55.815  73.061  39.568  0.00  0.00              
ATOM   4793  CA  THR   302      54.032  72.773  40.663  0.00  0.00              
ATOM   4794  HA  THR   302      53.910  72.044  41.464  0.00  0.00              
ATOM   4795  CB  THR   302      53.426  74.142  40.994  0.00  0.00              
ATOM   4796  HB  THR   302      54.143  74.723  41.574  0.00  0.00              
ATOM   4797  CG2 THR   302      52.841  74.946  39.768  0.00  0.00              
ATOM   4798 1HG2 THR   302      52.007  74.506  39.221  0.00  0.00               
ATOM   4799 2HG2 THR   302      52.562  75.965  40.036  0.00  0.00               
ATOM   4800 3HG2 THR   302      53.622  75.063  39.017  0.00  0.00               
ATOM   4801  OG1 THR   302      52.360  74.010  41.875  0.00  0.00              
ATOM   4802  HG1 THR   302      52.498  74.722  42.504  0.00  0.00              
ATOM   4803  C   THR   302      53.447  72.087  39.404  0.00  0.00              
ATOM   4804  O   THR   302      54.030  72.218  38.335  0.00  0.00              
ATOM   4805  N   PRO   303      52.271  71.343  39.412  0.00  0.00              
ATOM   4806  CD  PRO   303      51.216  71.215  40.461  0.00  0.00              
ATOM   4807  HD2 PRO   303      50.624  72.106  40.671  0.00  0.00              
ATOM   4808  HD3 PRO   303      51.684  70.942  41.407  0.00  0.00              
ATOM   4809  CG  PRO   303      50.322  70.032  40.154  0.00  0.00              
ATOM   4810  HG2 PRO   303      49.317  70.234  40.526  0.00  0.00              
ATOM   4811  HG3 PRO   303      50.661  69.092  40.590  0.00  0.00              
ATOM   4812  CB  PRO   303      50.468  69.949  38.661  0.00  0.00              
ATOM   4813  HB2 PRO   303      49.650  70.475  38.170  0.00  0.00              
ATOM   4814  HB3 PRO   303      50.426  68.965  38.194  0.00  0.00              
ATOM   4815  CA  PRO   303      51.748  70.735  38.224  0.00  0.00              
ATOM   4816  HA  PRO   303      52.465  70.001  37.856  0.00  0.00              
ATOM   4817  C   PRO   303      51.380  71.779  37.075  0.00  0.00              
ATOM   4818  O   PRO   303      51.144  72.923  37.390  0.00  0.00              
ATOM   4819  N   PRO   304      51.225  71.336  35.817  0.00  0.00              
ATOM   4820  CD  PRO   304      51.847  70.114  35.271  0.00  0.00              
ATOM   4821  HD2 PRO   304      51.650  69.336  36.009  0.00  0.00              
ATOM   4822  HD3 PRO   304      52.935  70.169  35.241  0.00  0.00              
ATOM   4823  CG  PRO   304      51.320  69.841  33.872  0.00  0.00              
ATOM   4824  HG2 PRO   304      50.347  69.348  33.883  0.00  0.00              
ATOM   4825  HG3 PRO   304      52.004  69.227  33.287  0.00  0.00              
ATOM   4826  CB  PRO   304      51.068  71.253  33.415  0.00  0.00              
ATOM   4827  HB2 PRO   304      50.338  71.298  32.607  0.00  0.00              
ATOM   4828  HB3 PRO   304      52.023  71.649  33.069  0.00  0.00              
ATOM   4829  CA  PRO   304      50.677  72.061  34.694  0.00  0.00              
ATOM   4830  HA  PRO   304      51.223  73.001  34.609  0.00  0.00              
ATOM   4831  C   PRO   304      49.124  72.328  34.868  0.00  0.00              
ATOM   4832  O   PRO   304      48.510  71.651  35.737  0.00  0.00              
ATOM   4833  N   PRO   305      48.493  73.347  34.160  0.00  0.00              
ATOM   4834  CD  PRO   305      49.045  74.167  33.079  0.00  0.00              
ATOM   4835  HD2 PRO   305      49.122  73.503  32.218  0.00  0.00              
ATOM   4836  HD3 PRO   305      49.982  74.632  33.385  0.00  0.00              
ATOM   4837  CG  PRO   305      48.062  75.253  32.849  0.00  0.00              
ATOM   4838  HG2 PRO   305      47.944  75.643  31.838  0.00  0.00              
ATOM   4839  HG3 PRO   305      48.350  76.153  33.392  0.00  0.00              
ATOM   4840  CB  PRO   305      46.825  74.677  33.354  0.00  0.00              
ATOM   4841  HB2 PRO   305      46.264  74.204  32.547  0.00  0.00              
ATOM   4842  HB3 PRO   305      46.233  75.531  33.685  0.00  0.00              
ATOM   4843  CA  PRO   305      47.123  73.775  34.492  0.00  0.00              
ATOM   4844  HA  PRO   305      47.111  74.290  35.452  0.00  0.00              
ATOM   4845  C   PRO   305      46.024  72.657  34.553  0.00  0.00              
ATOM   4846  O   PRO   305      45.085  72.627  35.389  0.00  0.00              
ATOM   4847  N   HIE   306      46.181  71.685  33.691  0.00  0.00              
ATOM   4848  H   HIE   306      46.860  71.849  32.962  0.00  0.00              
ATOM   4849  CA  HIE   306      45.334  70.429  33.645  0.00  0.00              
ATOM   4850  HA  HIE   306      44.278  70.671  33.764  0.00  0.00              
ATOM   4851  CB  HIE   306      45.521  69.725  32.230  0.00  0.00              
ATOM   4852  HB2 HIE   306      44.855  68.863  32.244  0.00  0.00              
ATOM   4853  HB3 HIE   306      45.320  70.344  31.355  0.00  0.00              
ATOM   4854  CG  HIE   306      46.832  69.100  31.936  0.00  0.00              
ATOM   4855  ND1 HIE   306      48.091  69.771  32.000  0.00  0.00              
ATOM   4856  CE1 HIE   306      48.993  68.818  31.707  0.00  0.00              
ATOM   4857  HE1 HIE   306      50.069  68.905  31.725  0.00  0.00              
ATOM   4858  NE2 HIE   306      48.408  67.635  31.492  0.00  0.00              
ATOM   4859  HE2 HIE   306      48.876  66.824  31.114  0.00  0.00              
ATOM   4860  CD2 HIE   306      47.036  67.785  31.526  0.00  0.00              
ATOM   4861  HD2 HIE   306      46.346  66.988  31.289  0.00  0.00              
ATOM   4862  C   HIE   306      45.612  69.342  34.697  0.00  0.00              
ATOM   4863  O   HIE   306      44.780  68.462  34.895  0.00  0.00              
ATOM   4864  N   LEU   307      46.644  69.469  35.510  0.00  0.00              
ATOM   4865  H   LEU   307      47.310  70.225  35.438  0.00  0.00              
ATOM   4866  CA  LEU   307      47.010  68.670  36.665  0.00  0.00              
ATOM   4867  HA  LEU   307      46.295  67.848  36.701  0.00  0.00              
ATOM   4868  CB  LEU   307      48.404  68.133  36.358  0.00  0.00              
ATOM   4869  HB2 LEU   307      49.138  68.937  36.315  0.00  0.00              
ATOM   4870  HB3 LEU   307      48.651  67.385  37.111  0.00  0.00              
ATOM   4871  CG  LEU   307      48.599  67.263  35.082  0.00  0.00              
ATOM   4872  HG  LEU   307      48.642  67.923  34.215  0.00  0.00              
ATOM   4873  CD1 LEU   307      49.943  66.580  35.088  0.00  0.00              
ATOM   4874 1HD1 LEU   307      50.754  67.290  35.247  0.00  0.00               
ATOM   4875 2HD1 LEU   307      50.016  65.907  35.943  0.00  0.00               
ATOM   4876 3HD1 LEU   307      50.164  66.045  34.165  0.00  0.00               
ATOM   4877  CD2 LEU   307      47.553  66.205  34.896  0.00  0.00              
ATOM   4878 1HD2 LEU   307      46.552  66.625  34.993  0.00  0.00               
ATOM   4879 2HD2 LEU   307      47.561  65.909  33.847  0.00  0.00               
ATOM   4880 3HD2 LEU   307      47.619  65.400  35.628  0.00  0.00               
ATOM   4881  C   LEU   307      46.976  69.431  38.012  0.00  0.00              
ATOM   4882  O   LEU   307      47.182  68.798  39.038  0.00  0.00              
ATOM   4883  N   LYS   308      46.585  70.732  38.076  0.00  0.00              
ATOM   4884  H   LYS   308      46.448  71.282  37.240  0.00  0.00              
ATOM   4885  CA  LYS   308      46.558  71.507  39.313  0.00  0.00              
ATOM   4886  HA  LYS   308      47.509  71.367  39.828  0.00  0.00              
ATOM   4887  CB  LYS   308      46.607  72.983  38.820  0.00  0.00              
ATOM   4888  HB2 LYS   308      47.269  73.063  37.958  0.00  0.00              
ATOM   4889  HB3 LYS   308      45.663  73.232  38.334  0.00  0.00              
ATOM   4890  CG  LYS   308      46.950  74.124  39.788  0.00  0.00              
ATOM   4891  HG2 LYS   308      47.015  75.052  39.220  0.00  0.00              
ATOM   4892  HG3 LYS   308      46.159  74.095  40.537  0.00  0.00              
ATOM   4893  CD  LYS   308      48.265  73.899  40.546  0.00  0.00              
ATOM   4894  HD2 LYS   308      48.112  73.430  41.518  0.00  0.00              
ATOM   4895  HD3 LYS   308      48.915  73.232  39.978  0.00  0.00              
ATOM   4896  CE  LYS   308      48.940  75.283  40.806  0.00  0.00              
ATOM   4897  HE2 LYS   308      49.981  75.035  41.012  0.00  0.00              
ATOM   4898  HE3 LYS   308      48.931  75.820  39.858  0.00  0.00              
ATOM   4899  NZ  LYS   308      48.355  76.009  41.971  0.00  0.00              
ATOM   4900  HZ1 LYS   308      48.771  76.903  42.189  0.00  0.00              
ATOM   4901  HZ2 LYS   308      47.462  76.434  41.764  0.00  0.00              
ATOM   4902  HZ3 LYS   308      48.357  75.509  42.849  0.00  0.00              
ATOM   4903  C   LYS   308      45.366  71.211  40.285  0.00  0.00              
ATOM   4904  O   LYS   308      45.556  71.652  41.421  0.00  0.00              
ATOM   4905  N   THR   309      44.374  70.451  39.896  0.00  0.00              
ATOM   4906  H   THR   309      44.260  70.295  38.904  0.00  0.00              
ATOM   4907  CA  THR   309      43.287  70.107  40.856  0.00  0.00              
ATOM   4908  HA  THR   309      43.721  70.066  41.855  0.00  0.00              
ATOM   4909  CB  THR   309      42.151  71.122  40.902  0.00  0.00              
ATOM   4910  HB  THR   309      41.365  70.794  41.581  0.00  0.00              
ATOM   4911  CG2 THR   309      42.622  72.459  41.376  0.00  0.00              
ATOM   4912 1HG2 THR   309      43.210  72.307  42.281  0.00  0.00               
ATOM   4913 2HG2 THR   309      43.232  72.944  40.613  0.00  0.00               
ATOM   4914 3HG2 THR   309      41.752  73.092  41.553  0.00  0.00               
ATOM   4915  OG1 THR   309      41.651  71.475  39.659  0.00  0.00              
ATOM   4916  HG1 THR   309      41.013  70.792  39.437  0.00  0.00              
ATOM   4917  C   THR   309      42.808  68.675  40.666  0.00  0.00              
ATOM   4918  O   THR   309      41.896  68.267  41.418  0.00  0.00              
ATOM   4919  N   ALA   310      43.274  68.026  39.597  0.00  0.00              
ATOM   4920  H   ALA   310      43.858  68.520  38.937  0.00  0.00              
ATOM   4921  CA  ALA   310      42.991  66.640  39.257  0.00  0.00              
ATOM   4922  HA  ALA   310      41.934  66.611  38.991  0.00  0.00              
ATOM   4923  CB  ALA   310      43.829  66.267  37.999  0.00  0.00              
ATOM   4924  HB1 ALA   310      43.312  66.680  37.133  0.00  0.00              
ATOM   4925  HB2 ALA   310      44.753  66.832  38.123  0.00  0.00              
ATOM   4926  HB3 ALA   310      43.972  65.194  37.873  0.00  0.00              
ATOM   4927  C   ALA   310      43.180  65.677  40.461  0.00  0.00              
ATOM   4928  O   ALA   310      44.224  65.725  41.155  0.00  0.00              
ATOM   4929  N   CYS   311      42.264  64.782  40.765  0.00  0.00
[truncated: 220,680 more chars]
