# Supplementary material for: QM/MM Molecular Dynamics Study of the Galactopyranose → Galactofuranose Reaction Catalysed by Trypanosoma cruzi UDP-Galactopyranose Mutase
Source: PLoS One. 2014 Oct 9;9(10):e109559. doi: 10.1371/journal.pone.0109559 (PMC4192007; doi:10.1371/journal.pone.0109559)
Supplement: Text S2 — PDB file for the flavin-Gal p adduct in UGM. This species if labelled as b in Fig. 2. (PDB) [file pone.0109559.s009.pdb]

REMARK   1                     PDB file generated by ptraj (set     2)
ATOM      1  N   LEU     1      26.158  35.676  83.997  0.00  0.00
ATOM      2  H1  LEU     1      26.819  34.927  84.232  0.00  0.00
ATOM      3  H2  LEU     1      25.224  35.301  84.204  0.00  0.00
ATOM      4  H3  LEU     1      26.396  36.449  84.625  0.00  0.00
ATOM      5  CA  LEU     1      26.321  36.103  82.645  0.00  0.00
ATOM      6  HA  LEU     1      25.343  36.547  82.388  0.00  0.00
ATOM      7  CB  LEU     1      27.460  37.158  82.442  0.00  0.00
ATOM      8  HB2 LEU     1      28.229  36.720  83.055  0.00  0.00
ATOM      9  HB3 LEU     1      27.800  36.984  81.444  0.00  0.00
ATOM     10  CG  LEU     1      27.010  38.598  82.705  0.00  0.00
ATOM     11  HG  LEU     1      26.508  38.888  81.818  0.00  0.00
ATOM     12  CD1 LEU     1      25.978  38.863  83.844  0.00  0.00
ATOM     13 1HD1 LEU     1      24.945  38.620  83.572  0.00  0.00
ATOM     14 2HD1 LEU     1      26.228  38.396  84.756  0.00  0.00
ATOM     15 3HD1 LEU     1      25.919  39.879  84.074  0.00  0.00
ATOM     16  CD2 LEU     1      28.254  39.441  82.972  0.00  0.00
ATOM     17 1HD2 LEU     1      28.997  39.288  82.164  0.00  0.00
ATOM     18 2HD2 LEU     1      27.971  40.535  83.134  0.00  0.00
ATOM     19 3HD2 LEU     1      28.623  39.064  83.891  0.00  0.00
ATOM     20  C   LEU     1      26.615  34.926  81.762  0.00  0.00
ATOM     21  O   LEU     1      27.186  33.987  82.258  0.00  0.00
ATOM     22  N   LEU     2      26.027  34.840  80.569  0.00  0.00
ATOM     23  H   LEU     2      25.439  35.579  80.312  0.00  0.00
ATOM     24  CA  LEU     2      26.612  34.074  79.444  0.00  0.00
ATOM     25  HA  LEU     2      27.437  33.507  79.860  0.00  0.00
ATOM     26  CB  LEU     2      25.656  33.074  78.900  0.00  0.00
ATOM     27  HB2 LEU     2      25.248  32.463  79.667  0.00  0.00
ATOM     28  HB3 LEU     2      24.658  33.638  78.592  0.00  0.00
ATOM     29  CG  LEU     2      26.077  32.240  77.700  0.00  0.00
ATOM     30  HG  LEU     2      26.215  32.960  76.936  0.00  0.00
ATOM     31  CD1 LEU     2      27.393  31.393  77.852  0.00  0.00
ATOM     32 1HD1 LEU     2      27.139  30.503  78.452  0.00  0.00
ATOM     33 2HD1 LEU     2      27.711  30.984  76.873  0.00  0.00
ATOM     34 3HD1 LEU     2      28.261  31.958  78.184  0.00  0.00
ATOM     35  CD2 LEU     2      24.934  31.317  77.152  0.00  0.00
ATOM     36 1HD2 LEU     2      25.163  31.166  76.077  0.00  0.00
ATOM     37 2HD2 LEU     2      24.878  30.348  77.644  0.00  0.00
ATOM     38 3HD2 LEU     2      24.011  31.901  77.344  0.00  0.00
ATOM     39  C   LEU     2      26.999  35.053  78.305  0.00  0.00
ATOM     40  O   LEU     2      26.127  35.616  77.614  0.00  0.00
ATOM     41  N   THR     3      28.314  35.192  78.079  0.00  0.00
ATOM     42  H   THR     3      28.898  34.642  78.716  0.00  0.00
ATOM     43  CA  THR     3      28.927  35.800  76.909  0.00  0.00
ATOM     44  HA  THR     3      28.271  36.065  76.152  0.00  0.00
ATOM     45  CB  THR     3      29.797  37.082  77.286  0.00  0.00
ATOM     46  HB  THR     3      30.249  37.533  76.480  0.00  0.00
ATOM     47  CG2 THR     3      28.759  38.069  77.934  0.00  0.00
ATOM     48 1HG2 THR     3      28.402  37.663  78.894  0.00  0.00
ATOM     49 2HG2 THR     3      29.203  39.050  78.107  0.00  0.00
ATOM     50 3HG2 THR     3      27.869  38.105  77.299  0.00  0.00
ATOM     51  OG1 THR     3      30.699  36.835  78.262  0.00  0.00
ATOM     52  HG1 THR     3      30.932  37.737  78.618  0.00  0.00
ATOM     53  C   THR     3      29.857  34.731  76.222  0.00  0.00
ATOM     54  O   THR     3      30.889  34.234  76.737  0.00  0.00
ATOM     55  N   PRO     4      29.445  34.225  75.057  0.00  0.00
ATOM     56  CD  PRO     4      28.056  34.246  74.647  0.00  0.00
ATOM     57  HD2 PRO     4      27.905  35.160  74.007  0.00  0.00
ATOM     58  HD3 PRO     4      27.381  34.183  75.549  0.00  0.00
ATOM     59  CG  PRO     4      28.023  32.903  73.850  0.00  0.00
ATOM     60  HG2 PRO     4      27.183  32.870  73.155  0.00  0.00
ATOM     61  HG3 PRO     4      27.857  32.056  74.471  0.00  0.00
ATOM     62  CB  PRO     4      29.405  32.746  73.127  0.00  0.00
ATOM     63  HB2 PRO     4      29.360  33.384  72.205  0.00  0.00
ATOM     64  HB3 PRO     4      29.619  31.727  72.944  0.00  0.00
ATOM     65  CA  PRO     4      30.306  33.291  74.207  0.00  0.00
ATOM     66  HA  PRO     4      30.672  32.490  74.833  0.00  0.00
ATOM     67  C   PRO     4      31.465  34.130  73.655  0.00  0.00
ATOM     68  O   PRO     4      31.323  35.314  73.456  0.00  0.00
ATOM     69  N   LYS     5      32.602  33.604  73.328  0.00  0.00
ATOM     70  H   LYS     5      32.722  32.606  73.273  0.00  0.00
ATOM     71  CA  LYS     5      33.754  34.247  72.863  0.00  0.00
ATOM     72  HA  LYS     5      33.758  35.265  73.261  0.00  0.00
ATOM     73  CB  LYS     5      35.042  33.605  73.309  0.00  0.00
ATOM     74  HB2 LYS     5      35.064  33.614  74.388  0.00  0.00
ATOM     75  HB3 LYS     5      35.081  32.594  72.964  0.00  0.00
ATOM     76  CG  LYS     5      36.297  34.269  72.814  0.00  0.00
ATOM     77  HG2 LYS     5      36.316  34.073  71.742  0.00  0.00
ATOM     78  HG3 LYS     5      36.212  35.375  72.831  0.00  0.00
ATOM     79  CD  LYS     5      37.669  33.944  73.517  0.00  0.00
ATOM     80  HD2 LYS     5      38.423  34.434  72.840  0.00  0.00
ATOM     81  HD3 LYS     5      37.609  34.251  74.608  0.00  0.00
ATOM     82  CE  LYS     5      37.790  32.489  73.478  0.00  0.00
ATOM     83  HE2 LYS     5      36.939  32.100  74.094  0.00  0.00
ATOM     84  HE3 LYS     5      37.584  32.216  72.455  0.00  0.00
ATOM     85  NZ  LYS     5      39.160  32.063  73.818  0.00  0.00
ATOM     86  HZ1 LYS     5      39.166  30.982  73.834  0.00  0.00
ATOM     87  HZ2 LYS     5      39.884  32.334  73.144  0.00  0.00
ATOM     88  HZ3 LYS     5      39.507  32.518  74.701  0.00  0.00
ATOM     89  C   LYS     5      33.723  34.535  71.353  0.00  0.00
ATOM     90  O   LYS     5      33.622  33.631  70.513  0.00  0.00
ATOM     91  N   ILE     6      33.815  35.817  70.979  0.00  0.00
ATOM     92  H   ILE     6      34.063  36.537  71.622  0.00  0.00
ATOM     93  CA  ILE     6      33.941  36.272  69.621  0.00  0.00
ATOM     94  HA  ILE     6      33.531  35.541  68.905  0.00  0.00
ATOM     95  CB  ILE     6      33.106  37.503  69.542  0.00  0.00
ATOM     96  HB  ILE     6      33.685  38.313  69.868  0.00  0.00
ATOM     97  CG2 ILE     6      32.861  37.776  68.074  0.00  0.00
ATOM     98 1HG2 ILE     6      33.845  37.616  67.592  0.00  0.00
ATOM     99 2HG2 ILE     6      32.246  37.096  67.579  0.00  0.00
ATOM    100 3HG2 ILE     6      32.623  38.794  67.902  0.00  0.00
ATOM    101  CG1 ILE     6      31.686  37.402  70.223  0.00  0.00
ATOM    102 2HG1 ILE     6      31.269  36.482  69.876  0.00  0.00
ATOM    103 3HG1 ILE     6      31.673  37.486  71.288  0.00  0.00
ATOM    104  CD1 ILE     6      30.696  38.401  69.833  0.00  0.00
ATOM    105 1HD1 ILE     6      29.858  38.453  70.479  0.00  0.00
ATOM    106 2HD1 ILE     6      31.133  39.363  69.850  0.00  0.00
ATOM    107 3HD1 ILE     6      30.349  38.229  68.837  0.00  0.00
ATOM    108  C   ILE     6      35.389  36.398  69.361  0.00  0.00
ATOM    109  O   ILE     6      36.274  36.771  70.184  0.00  0.00
ATOM    110  N   VAL     7      35.762  35.941  68.146  0.00  0.00
ATOM    111  H   VAL     7      35.059  35.638  67.425  0.00  0.00
ATOM    112  CA  VAL     7      37.093  36.175  67.544  0.00  0.00
ATOM    113  HA  VAL     7      37.660  36.845  68.273  0.00  0.00
ATOM    114  CB  VAL     7      37.878  34.872  67.393  0.00  0.00
ATOM    115  HB  VAL     7      37.388  34.363  66.636  0.00  0.00
ATOM    116  CG1 VAL     7      39.222  35.097  66.735  0.00  0.00
ATOM    117 1HG1 VAL     7      39.818  35.799  67.352  0.00  0.00
ATOM    118 2HG1 VAL     7      39.753  34.135  66.500  0.00  0.00
ATOM    119 3HG1 VAL     7      39.123  35.488  65.803  0.00  0.00
ATOM    120  CG2 VAL     7      38.067  34.104  68.788  0.00  0.00
ATOM    121 1HG2 VAL     7      38.810  33.280  68.797  0.00  0.00
ATOM    122 2HG2 VAL     7      38.312  34.755  69.557  0.00  0.00
ATOM    123 3HG2 VAL     7      37.096  33.702  68.953  0.00  0.00
ATOM    124  C   VAL     7      36.889  36.925  66.191  0.00  0.00
ATOM    125  O   VAL     7      35.827  36.735  65.500  0.00  0.00
ATOM    126  N   ILE     8      37.886  37.800  65.873  0.00  0.00
ATOM    127  H   ILE     8      38.615  37.927  66.546  0.00  0.00
ATOM    128  CA  ILE     8      38.018  38.530  64.553  0.00  0.00
ATOM    129  HA  ILE     8      37.269  38.085  63.941  0.00  0.00
ATOM    130  CB  ILE     8      37.940  40.095  64.724  0.00  0.00
ATOM    131  HB  ILE     8      38.763  40.303  65.361  0.00  0.00
ATOM    132  CG2 ILE     8      38.061  40.837  63.421  0.00  0.00
ATOM    133 1HG2 ILE     8      37.086  40.652  62.926  0.00  0.00
ATOM    134 2HG2 ILE     8      38.192  41.889  63.523  0.00  0.00
ATOM    135 3HG2 ILE     8      38.779  40.488  62.680  0.00  0.00
ATOM    136  CG1 ILE     8      36.746  40.740  65.488  0.00  0.00
ATOM    137 2HG1 ILE     8      36.525  41.741  65.169  0.00  0.00
ATOM    138 3HG1 ILE     8      35.856  40.192  65.213  0.00  0.00
ATOM    139  CD1 ILE     8      36.823  40.707  67.016  0.00  0.00
ATOM    140 1HD1 ILE     8      36.563  39.737  67.452  0.00  0.00
ATOM    141 2HD1 ILE     8      37.771  41.133  67.244  0.00  0.00
ATOM    142 3HD1 ILE     8      36.068  41.440  67.316  0.00  0.00
ATOM    143  C   ILE     8      39.403  38.232  63.946  0.00  0.00
ATOM    144  O   ILE     8      40.469  38.292  64.591  0.00  0.00
ATOM    145  N   ILE     9      39.472  38.026  62.642  0.00  0.00
ATOM    146  H   ILE     9      38.539  37.905  62.083  0.00  0.00
ATOM    147  CA  ILE     9      40.647  37.778  61.822  0.00  0.00
ATOM    148  HA  ILE     9      41.492  37.708  62.419  0.00  0.00
ATOM    149  CB  ILE     9      40.533  36.391  61.023  0.00  0.00
ATOM    150  HB  ILE     9      39.545  36.275  60.724  0.00  0.00
ATOM    151  CG2 ILE     9      41.394  36.311  59.794  0.00  0.00
ATOM    152 1HG2 ILE     9      41.591  35.294  59.524  0.00  0.00
ATOM    153 2HG2 ILE     9      40.838  36.755  58.993  0.00  0.00
ATOM    154 3HG2 ILE     9      42.353  36.819  59.946  0.00  0.00
ATOM    155  CG1 ILE     9      40.778  35.238  61.973  0.00  0.00
ATOM    156 2HG1 ILE     9      40.120  35.468  62.845  0.00  0.00
ATOM    157 3HG1 ILE     9      40.353  34.325  61.515  0.00  0.00
ATOM    158  CD1 ILE     9      42.188  35.014  62.598  0.00  0.00
ATOM    159 1HD1 ILE     9      42.331  34.011  62.908  0.00  0.00
ATOM    160 2HD1 ILE     9      42.969  35.161  61.815  0.00  0.00
ATOM    161 3HD1 ILE     9      42.298  35.747  63.425  0.00  0.00
ATOM    162  C   ILE     9      40.889  39.056  61.018  0.00  0.00
ATOM    163  O   ILE     9      40.048  39.414  60.125  0.00  0.00
ATOM    164  N   GLY    10      42.136  39.578  61.106  0.00  0.00
ATOM    165  H   GLY    10      42.841  39.188  61.758  0.00  0.00
ATOM    166  CA  GLY    10      42.559  40.600  60.179  0.00  0.00
ATOM    167  HA2 GLY    10      43.555  40.684  60.344  0.00  0.00
ATOM    168  HA3 GLY    10      42.442  40.441  59.097  0.00  0.00
ATOM    169  C   GLY    10      41.957  41.947  60.528  0.00  0.00
ATOM    170  O   GLY    10      40.798  42.143  60.881  0.00  0.00
ATOM    171  N   ALA    11      42.692  43.046  60.442  0.00  0.00
ATOM    172  H   ALA    11      43.520  42.876  59.910  0.00  0.00
ATOM    173  CA  ALA    11      42.389  44.467  60.800  0.00  0.00
ATOM    174  HA  ALA    11      41.273  44.533  60.967  0.00  0.00
ATOM    175  CB  ALA    11      43.100  44.820  62.165  0.00  0.00
ATOM    176  HB1 ALA    11      44.151  44.946  61.955  0.00  0.00
ATOM    177  HB2 ALA    11      42.852  45.803  62.377  0.00  0.00
ATOM    178  HB3 ALA    11      42.913  44.073  62.951  0.00  0.00
ATOM    179  C   ALA    11      42.579  45.459  59.637  0.00  0.00
ATOM    180  O   ALA    11      43.273  46.451  59.875  0.00  0.00
ATOM    181  N   GLY    12      41.877  45.162  58.469  0.00  0.00
ATOM    182  H   GLY    12      41.365  44.328  58.438  0.00  0.00
ATOM    183  CA  GLY    12      41.509  46.245  57.553  0.00  0.00
ATOM    184  HA2 GLY    12      42.313  46.957  57.582  0.00  0.00
ATOM    185  HA3 GLY    12      41.319  45.973  56.520  0.00  0.00
ATOM    186  C   GLY    12      40.272  47.071  58.121  0.00  0.00
ATOM    187  O   GLY    12      39.796  46.830  59.235  0.00  0.00
ATOM    188  N   PRO    13      39.484  47.909  57.252  0.00  0.00
ATOM    189  CD  PRO    13      39.842  48.284  55.896  0.00  0.00
ATOM    190  HD2 PRO    13      39.843  47.373  55.321  0.00  0.00
ATOM    191  HD3 PRO    13      40.772  48.772  55.837  0.00  0.00
ATOM    192  CG  PRO    13      38.787  49.235  55.379  0.00  0.00
ATOM    193  HG2 PRO    13      38.460  48.969  54.426  0.00  0.00
ATOM    194  HG3 PRO    13      39.254  50.197  55.330  0.00  0.00
ATOM    195  CB  PRO    13      37.754  49.296  56.478  0.00  0.00
ATOM    196  HB2 PRO    13      36.922  48.701  56.090  0.00  0.00
ATOM    197  HB3 PRO    13      37.200  50.303  56.687  0.00  0.00
ATOM    198  CA  PRO    13      38.242  48.557  57.758  0.00  0.00
ATOM    199  HA  PRO    13      38.526  49.286  58.447  0.00  0.00
ATOM    200  C   PRO    13      37.230  47.560  58.260  0.00  0.00
ATOM    201  O   PRO    13      36.627  47.803  59.308  0.00  0.00
ATOM    202  N   THR    14      36.885  46.393  57.532  0.00  0.00
ATOM    203  H   THR    14      37.418  46.258  56.651  0.00  0.00
ATOM    204  CA  THR    14      35.802  45.516  57.988  0.00  0.00
ATOM    205  HA  THR    14      34.846  46.012  57.948  0.00  0.00
ATOM    206  CB  THR    14      35.668  44.340  57.041  0.00  0.00
ATOM    207  HB  THR    14      36.583  43.827  57.032  0.00  0.00
ATOM    208  CG2 THR    14      34.514  43.427  57.467  0.00  0.00
ATOM    209 1HG2 THR    14      34.507  42.495  56.904  0.00  0.00
ATOM    210 2HG2 THR    14      34.745  43.126  58.474  0.00  0.00
ATOM    211 3HG2 THR    14      33.467  43.868  57.469  0.00  0.00
ATOM    212  OG1 THR    14      35.331  44.737  55.784  0.00  0.00
ATOM    213  HG1 THR    14      36.181  44.796  55.226  0.00  0.00
ATOM    214  C   THR    14      36.041  44.981  59.422  0.00  0.00
ATOM    215  O   THR    14      35.152  44.798  60.290  0.00  0.00
ATOM    216  N   GLY    15      37.307  44.677  59.782  0.00  0.00
ATOM    217  H   GLY    15      38.014  44.893  59.105  0.00  0.00
ATOM    218  CA  GLY    15      37.683  43.862  60.995  0.00  0.00
ATOM    219  HA2 GLY    15      36.914  43.145  61.220  0.00  0.00
ATOM    220  HA3 GLY    15      38.656  43.414  60.831  0.00  0.00
ATOM    221  C   GLY    15      37.721  44.857  62.202  0.00  0.00
ATOM    222  O   GLY    15      37.160  44.636  63.291  0.00  0.00
ATOM    223  N   LEU    16      38.350  46.081  61.922  0.00  0.00
ATOM    224  H   LEU    16      38.930  46.191  61.075  0.00  0.00
ATOM    225  CA  LEU    16      38.342  47.133  62.876  0.00  0.00
ATOM    226  HA  LEU    16      38.835  46.796  63.779  0.00  0.00
ATOM    227  CB  LEU    16      39.169  48.337  62.381  0.00  0.00
ATOM    228  HB2 LEU    16      38.802  48.646  61.389  0.00  0.00
ATOM    229  HB3 LEU    16      38.924  49.103  63.147  0.00  0.00
ATOM    230  CG  LEU    16      40.634  47.988  62.303  0.00  0.00
ATOM    231  HG  LEU    16      40.908  47.145  61.614  0.00  0.00
ATOM    232  CD1 LEU    16      41.278  49.197  61.667  0.00  0.00
ATOM    233 1HD1 LEU    16      40.946  50.080  62.234  0.00  0.00
ATOM    234 2HD1 LEU    16      42.389  49.199  61.649  0.00  0.00
ATOM    235 3HD1 LEU    16      41.033  49.257  60.660  0.00  0.00
ATOM    236  CD2 LEU    16      41.291  47.740  63.708  0.00  0.00
ATOM    237 1HD2 LEU    16      40.916  48.532  64.364  0.00  0.00
ATOM    238 2HD2 LEU    16      40.971  46.802  64.211  0.00  0.00
ATOM    239 3HD2 LEU    16      42.404  47.595  63.658  0.00  0.00
ATOM    240  C   LEU    16      36.918  47.623  63.144  0.00  0.00
ATOM    241  O   LEU    16      36.412  47.592  64.293  0.00  0.00
ATOM    242  N   GLY    17      36.111  47.801  62.074  0.00  0.00
ATOM    243  H   GLY    17      36.524  47.553  61.196  0.00  0.00
ATOM    244  CA  GLY    17      34.637  48.014  62.155  0.00  0.00
ATOM    245  HA2 GLY    17      34.415  49.024  62.441  0.00  0.00
ATOM    246  HA3 GLY    17      34.150  47.991  61.131  0.00  0.00
ATOM    247  C   GLY    17      33.858  47.102  63.116  0.00  0.00
ATOM    248  O   GLY    17      33.030  47.541  63.939  0.00  0.00
ATOM    249  N   ALA    18      34.187  45.854  63.134  0.00  0.00
ATOM    250  H   ALA    18      34.799  45.605  62.375  0.00  0.00
ATOM    251  CA  ALA    18      33.676  44.852  64.097  0.00  0.00
ATOM    252  HA  ALA    18      32.604  44.790  64.040  0.00  0.00
ATOM    253  CB  ALA    18      34.204  43.554  63.592  0.00  0.00
ATOM    254  HB1 ALA    18      35.051  43.674  62.909  0.00  0.00
ATOM    255  HB2 ALA    18      34.433  42.934  64.466  0.00  0.00
ATOM    256  HB3 ALA    18      33.413  43.091  62.941  0.00  0.00
ATOM    257  C   ALA    18      33.992  45.132  65.532  0.00  0.00
ATOM    258  O   ALA    18      33.144  45.205  66.437  0.00  0.00
ATOM    259  N   ALA    19      35.289  45.119  65.840  0.00  0.00
ATOM    260  H   ALA    19      35.984  45.119  65.133  0.00  0.00
ATOM    261  CA  ALA    19      35.775  45.514  67.145  0.00  0.00
ATOM    262  HA  ALA    19      35.421  44.852  67.956  0.00  0.00
ATOM    263  CB  ALA    19      37.236  45.543  67.207  0.00  0.00
ATOM    264  HB1 ALA    19      37.643  44.619  66.696  0.00  0.00
ATOM    265  HB2 ALA    19      37.561  46.439  66.637  0.00  0.00
ATOM    266  HB3 ALA    19      37.674  45.791  68.214  0.00  0.00
ATOM    267  C   ALA    19      35.274  46.920  67.619  0.00  0.00
ATOM    268  O   ALA    19      34.973  47.247  68.790  0.00  0.00
ATOM    269  N   VAL    20      35.016  47.777  66.630  0.00  0.00
ATOM    270  H   VAL    20      35.378  47.478  65.739  0.00  0.00
ATOM    271  CA  VAL    20      34.455  49.129  66.905  0.00  0.00
ATOM    272  HA  VAL    20      34.992  49.564  67.787  0.00  0.00
ATOM    273  CB  VAL    20      34.635  50.213  65.768  0.00  0.00
ATOM    274  HB  VAL    20      34.495  49.740  64.824  0.00  0.00
ATOM    275  CG1 VAL    20      33.620  51.407  65.593  0.00  0.00
ATOM    276 1HG1 VAL    20      32.631  51.083  65.270  0.00  0.00
ATOM    277 2HG1 VAL    20      33.559  51.890  66.574  0.00  0.00
ATOM    278 3HG1 VAL    20      33.939  52.083  64.775  0.00  0.00
ATOM    279  CG2 VAL    20      36.032  50.872  65.903  0.00  0.00
ATOM    280 1HG2 VAL    20      35.994  51.424  66.877  0.00  0.00
ATOM    281 2HG2 VAL    20      36.785  50.134  65.814  0.00  0.00
ATOM    282 3HG2 VAL    20      36.242  51.493  65.039  0.00  0.00
ATOM    283  C   VAL    20      32.973  49.081  67.254  0.00  0.00
ATOM    284  O   VAL    20      32.519  49.846  68.117  0.00  0.00
ATOM    285  N   ARG    21      32.085  48.175  66.721  0.00  0.00
ATOM    286  H   ARG    21      32.535  47.467  66.046  0.00  0.00
ATOM    287  CA  ARG    21      30.684  48.009  67.058  0.00  0.00
ATOM    288  HA  ARG    21      30.162  48.893  67.393  0.00  0.00
ATOM    289  CB  ARG    21      30.005  47.364  65.898  0.00  0.00
ATOM    290  HB2 ARG    21      30.082  48.155  65.202  0.00  0.00
ATOM    291  HB3 ARG    21      30.319  46.306  65.551  0.00  0.00
ATOM    292  CG  ARG    21      28.525  47.274  66.073  0.00  0.00
ATOM    293  HG2 ARG    21      28.161  47.024  65.067  0.00  0.00
ATOM    294  HG3 ARG    21      28.229  46.495  66.807  0.00  0.00
ATOM    295  CD  ARG    21      27.817  48.624  66.546  0.00  0.00
ATOM    296  HD2 ARG    21      28.226  48.947  67.491  0.00  0.00
ATOM    297  HD3 ARG    21      28.018  49.510  65.852  0.00  0.00
ATOM    298  NE  ARG    21      26.364  48.357  66.598  0.00  0.00
ATOM    299  HE  ARG    21      26.025  47.371  66.815  0.00  0.00
ATOM    300  CZ  ARG    21      25.442  49.253  66.359  0.00  0.00
ATOM    301  NH1 ARG    21      25.687  50.509  66.206  0.00  0.00
ATOM    302 1HH1 ARG    21      26.545  50.768  66.520  0.00  0.00
ATOM    303 2HH1 ARG    21      24.920  51.200  66.065  0.00  0.00
ATOM    304  NH2 ARG    21      24.202  48.941  66.156  0.00  0.00
ATOM    305 1HH2 ARG    21      24.115  47.954  66.142  0.00  0.00
ATOM    306 2HH2 ARG    21      23.635  49.663  65.757  0.00  0.00
ATOM    307  C   ARG    21      30.491  47.284  68.332  0.00  0.00
ATOM    308  O   ARG    21      29.662  47.623  69.120  0.00  0.00
ATOM    309  N   LEU    22      31.464  46.375  68.733  0.00  0.00
ATOM    310  H   LEU    22      32.152  46.175  68.042  0.00  0.00
ATOM    311  CA  LEU    22      31.619  45.842  70.131  0.00  0.00
ATOM    312  HA  LEU    22      30.631  45.419  70.431  0.00  0.00
ATOM    313  CB  LEU    22      32.702  44.710  70.148  0.00  0.00
ATOM    314  HB2 LEU    22      33.715  45.038  69.727  0.00  0.00
ATOM    315  HB3 LEU    22      32.915  44.491  71.159  0.00  0.00
ATOM    316  CG  LEU    22      32.333  43.510  69.336  0.00  0.00
ATOM    317  HG  LEU    22      32.448  43.783  68.328  0.00  0.00
ATOM    318  CD1 LEU    22      33.353  42.404  69.650  0.00  0.00
ATOM    319 1HD1 LEU    22      34.294  42.888  70.046  0.00  0.00
ATOM    320 2HD1 LEU    22      32.953  41.627  70.295  0.00  0.00
ATOM    321 3HD1 LEU    22      33.564  41.826  68.747  0.00  0.00
ATOM    322  CD2 LEU    22      30.926  42.860  69.589  0.00  0.00
ATOM    323 1HD2 LEU    22      30.148  43.433  69.045  0.00  0.00
ATOM    324 2HD2 LEU    22      30.806  41.846  69.214  0.00  0.00
ATOM    325 3HD2 LEU    22      30.637  42.852  70.648  0.00  0.00
ATOM    326  C   LEU    22      32.023  46.944  71.136  0.00  0.00
ATOM    327  O   LEU    22      31.529  46.895  72.217  0.00  0.00
ATOM    328  N   THR    23      32.936  47.839  70.767  0.00  0.00
ATOM    329  H   THR    23      33.348  47.686  69.867  0.00  0.00
ATOM    330  CA  THR    23      33.427  48.981  71.605  0.00  0.00
ATOM    331  HA  THR    23      33.602  48.661  72.646  0.00  0.00
ATOM    332  CB  THR    23      34.816  49.470  71.131  0.00  0.00
ATOM    333  HB  THR    23      34.576  49.833  70.167  0.00  0.00
ATOM    334  CG2 THR    23      35.488  50.641  71.744  0.00  0.00
ATOM    335 1HG2 THR    23      36.382  50.837  71.086  0.00  0.00
ATOM    336 2HG2 THR    23      34.773  51.533  71.893  0.00  0.00
ATOM    337 3HG2 THR    23      35.867  50.449  72.736  0.00  0.00
ATOM    338  OG1 THR    23      35.774  48.467  71.204  0.00  0.00
ATOM    339  HG1 THR    23      35.509  47.897  70.476  0.00  0.00
ATOM    340  C   THR    23      32.340  50.080  71.845  0.00  0.00
ATOM    341  O   THR    23      32.138  50.544  72.905  0.00  0.00
ATOM    342  N   GLU    24      31.541  50.274  70.828  0.00  0.00
ATOM    343  H   GLU    24      31.882  50.002  69.957  0.00  0.00
ATOM    344  CA  GLU    24      30.363  51.163  70.802  0.00  0.00
ATOM    345  HA  GLU    24      30.685  52.143  71.139  0.00  0.00
ATOM    346  CB  GLU    24      29.723  51.318  69.368  0.00  0.00
ATOM    347  HB2 GLU    24      30.523  51.607  68.746  0.00  0.00
ATOM    348  HB3 GLU    24      29.354  50.287  69.136  0.00  0.00
ATOM    349  CG  GLU    24      28.546  52.363  69.451  0.00  0.00
ATOM    350  HG2 GLU    24      27.769  51.918  70.121  0.00  0.00
ATOM    351  HG3 GLU    24      28.886  53.338  69.808  0.00  0.00
ATOM    352  CD  GLU    24      27.906  52.553  68.066  0.00  0.00
ATOM    353  OE1 GLU    24      27.336  53.659  67.829  0.00  0.00
ATOM    354  OE2 GLU    24      28.018  51.689  67.208  0.00  0.00
ATOM    355  C   GLU    24      29.302  50.785  71.894  0.00  0.00
ATOM    356  O   GLU    24      28.820  51.669  72.584  0.00  0.00
ATOM    357  N   LEU    25      29.041  49.469  71.996  0.00  0.00
ATOM    358  H   LEU    25      29.689  48.845  71.629  0.00  0.00
ATOM    359  CA  LEU    25      27.993  48.942  72.867  0.00  0.00
ATOM    360  HA  LEU    25      27.273  49.687  73.294  0.00  0.00
ATOM    361  CB  LEU    25      27.080  47.995  72.083  0.00  0.00
ATOM    362  HB2 LEU    25      27.719  47.320  71.534  0.00  0.00
ATOM    363  HB3 LEU    25      26.533  47.339  72.762  0.00  0.00
ATOM    364  CG  LEU    25      26.111  48.763  71.157  0.00  0.00
ATOM    365  HG  LEU    25      26.675  49.705  70.736  0.00  0.00
ATOM    366  CD1 LEU    25      25.745  47.703  70.112  0.00  0.00
ATOM    367 1HD1 LEU    25      25.008  48.115  69.405  0.00  0.00
ATOM    368 2HD1 LEU    25      26.572  47.387  69.420  0.00  0.00
ATOM    369 3HD1 LEU    25      25.406  46.710  70.533  0.00  0.00
ATOM    370  CD2 LEU    25      24.896  49.183  71.924  0.00  0.00
ATOM    371 1HD2 LEU    25      24.171  49.542  71.191  0.00  0.00
ATOM    372 2HD2 LEU    25      24.412  48.327  72.389  0.00  0.00
ATOM    373 3HD2 LEU    25      24.969  49.927  72.708  0.00  0.00
ATOM    374  C   LEU    25      28.645  48.368  74.159  0.00  0.00
ATOM    375  O   LEU    25      28.037  47.989  75.097  0.00  0.00
ATOM    376  N   GLY    26      29.972  48.366  74.312  0.00  0.00
ATOM    377  H   GLY    26      30.538  48.718  73.591  0.00  0.00
ATOM    378  CA  GLY    26      30.617  47.913  75.558  0.00  0.00
ATOM    379  HA2 GLY    26      31.658  48.241  75.509  0.00  0.00
ATOM    380  HA3 GLY    26      30.147  48.352  76.441  0.00  0.00
ATOM    381  C   GLY    26      30.639  46.406  75.876  0.00  0.00
ATOM    382  O   GLY    26      30.350  46.011  77.011  0.00  0.00
ATOM    383  N   TYR    27      30.901  45.655  74.809  0.00  0.00
ATOM    384  H   TYR    27      31.031  46.082  73.939  0.00  0.00
ATOM    385  CA  TYR    27      30.935  44.239  74.896  0.00  0.00
ATOM    386  HA  TYR    27      30.297  43.897  75.660  0.00  0.00
ATOM    387  CB  TYR    27      30.260  43.619  73.656  0.00  0.00
ATOM    388  HB2 TYR    27      29.248  44.053  73.652  0.00  0.00
ATOM    389  HB3 TYR    27      30.747  43.785  72.741  0.00  0.00
ATOM    390  CG  TYR    27      29.962  42.126  73.720  0.00  0.00
ATOM    391  CD1 TYR    27      28.935  41.741  74.624  0.00  0.00
ATOM    392  HD1 TYR    27      28.302  42.502  75.119  0.00  0.00
ATOM    393  CE1 TYR    27      28.506  40.401  74.740  0.00  0.00
ATOM    394  HE1 TYR    27      27.638  40.135  75.321  0.00  0.00
ATOM    395  CZ  TYR    27      29.160  39.412  73.973  0.00  0.00
ATOM    396  OH  TYR    27      28.914  38.094  74.062  0.00  0.00
ATOM    397  HH  TYR    27      27.991  37.866  74.242  0.00  0.00
ATOM    398  CE2 TYR    27      30.261  39.786  73.201  0.00  0.00
ATOM    399  HE2 TYR    27      30.831  39.030  72.678  0.00  0.00
ATOM    400  CD2 TYR    27      30.621  41.120  73.013  0.00  0.00
ATOM    401  HD2 TYR    27      31.401  41.542  72.362  0.00  0.00
ATOM    402  C   TYR    27      32.339  43.651  75.110  0.00  0.00
ATOM    403  O   TYR    27      33.333  44.149  74.528  0.00  0.00
ATOM    404  N   LYS    28      32.590  42.800  76.130  0.00  0.00
ATOM    405  H   LYS    28      31.800  42.524  76.671  0.00  0.00
ATOM    406  CA  LYS    28      33.964  42.458  76.641  0.00  0.00
ATOM    407  HA  LYS    28      34.645  43.220  76.358  0.00  0.00
ATOM    408  CB  LYS    28      34.020  42.296  78.175  0.00  0.00
ATOM    409  HB2 LYS    28      33.320  41.482  78.373  0.00  0.00
ATOM    410  HB3 LYS    28      34.998  41.969  78.546  0.00  0.00
ATOM    411  CG  LYS    28      33.785  43.703  78.764  0.00  0.00
ATOM    412  HG2 LYS    28      34.438  44.578  78.485  0.00  0.00
ATOM    413  HG3 LYS    28      32.753  44.033  78.493  0.00  0.00
ATOM    414  CD  LYS    28      33.876  43.558  80.236  0.00  0.00
ATOM    415  HD2 LYS    28      32.916  43.179  80.612  0.00  0.00
ATOM    416  HD3 LYS    28      34.604  42.802  80.415  0.00  0.00
ATOM    417  CE  LYS    28      34.232  44.870  80.863  0.00  0.00
ATOM    418  HE2 LYS    28      35.245  45.092  80.612  0.00  0.00
ATOM    419  HE3 LYS    28      33.447  45.583  80.495  0.00  0.00
ATOM    420  NZ  LYS    28      34.171  44.817  82.329  0.00  0.00
ATOM    421  HZ1 LYS    28      34.607  44.012  82.682  0.00  0.00
ATOM    422  HZ2 LYS    28      34.547  45.588  82.760  0.00  0.00
ATOM    423  HZ3 LYS    28      33.218  44.853  82.632  0.00  0.00
ATOM    424  C   LYS    28      34.587  41.247  75.925  0.00  0.00
ATOM    425  O   LYS    28      35.851  41.268  75.686  0.00  0.00
ATOM    426  N   ASN    29      33.759  40.182  75.693  0.00  0.00
ATOM    427  H   ASN    29      32.772  40.317  75.757  0.00  0.00
ATOM    428  CA  ASN    29      34.218  38.813  75.371  0.00  0.00
ATOM    429  HA  ASN    29      35.121  38.658  75.930  0.00  0.00
ATOM    430  CB  ASN    29      33.302  37.726  76.008  0.00  0.00
ATOM    431  HB2 ASN    29      32.932  38.123  76.956  0.00  0.00
ATOM    432  HB3 ASN    29      32.473  37.534  75.334  0.00  0.00
ATOM    433  CG  ASN    29      34.048  36.471  76.189  0.00  0.00
ATOM    434  OD1 ASN    29      35.167  36.385  75.692  0.00  0.00
ATOM    435  ND2 ASN    29      33.395  35.430  76.697  0.00  0.00
ATOM    436 1HD2 ASN    29      33.679  34.479  76.575  0.00  0.00
ATOM    437 2HD2 ASN    29      32.414  35.532  76.906  0.00  0.00
ATOM    438  C   ASN    29      34.607  38.658  73.865  0.00  0.00
ATOM    439  O   ASN    29      33.864  38.151  73.072  0.00  0.00
ATOM    440  N   TRP    30      35.812  39.164  73.533  0.00  0.00
ATOM    441  H   TRP    30      36.298  39.508  74.276  0.00  0.00
ATOM    442  CA  TRP    30      36.472  39.138  72.261  0.00  0.00
ATOM    443  HA  TRP    30      36.388  38.085  71.968  0.00  0.00
ATOM    444  CB  TRP    30      35.793  40.054  71.211  0.00  0.00
ATOM    445  HB2 TRP    30      36.225  39.862  70.207  0.00  0.00
ATOM    446  HB3 TRP    30      34.713  39.795  71.233  0.00  0.00
ATOM    447  CG  TRP    30      35.943  41.443  71.591  0.00  0.00
ATOM    448  CD1 TRP    30      35.061  42.056  72.411  0.00  0.00
ATOM    449  HD1 TRP    30      34.316  41.612  72.921  0.00  0.00
ATOM    450  NE1 TRP    30      35.509  43.348  72.661  0.00  0.00
ATOM    451  HE1 TRP    30      35.126  43.866  73.426  0.00  0.00
ATOM    452  CE2 TRP    30      36.579  43.667  71.820  0.00  0.00
ATOM    453  CZ2 TRP    30      37.394  44.785  71.674  0.00  0.00
ATOM    454  HZ2 TRP    30      37.290  45.601  72.286  0.00  0.00
ATOM    455  CH2 TRP    30      38.417  44.774  70.624  0.00  0.00
ATOM    456  HH2 TRP    30      38.948  45.736  70.577  0.00  0.00
ATOM    457  CZ3 TRP    30      38.575  43.588  69.874  0.00  0.00
ATOM    458  HZ3 TRP    30      39.314  43.490  69.096  0.00  0.00
ATOM    459  CE3 TRP    30      37.891  42.433  70.177  0.00  0.00
ATOM    460  HE3 TRP    30      38.107  41.468  69.587  0.00  0.00
ATOM    461  CD2 TRP    30      36.865  42.437  71.104  0.00  0.00
ATOM    462  C   TRP    30      37.966  39.415  72.229  0.00  0.00
ATOM    463  O   TRP    30      38.657  39.910  73.095  0.00  0.00
ATOM    464  N   HIE    31      38.480  38.958  71.125  0.00  0.00
ATOM    465  H   HIE    31      37.808  38.472  70.457  0.00  0.00
ATOM    466  CA  HIE    31      39.858  39.236  70.727  0.00  0.00
ATOM    467  HA  HIE    31      40.218  40.190  71.188  0.00  0.00
ATOM    468  CB  HIE    31      40.817  38.138  71.338  0.00  0.00
ATOM    469  HB2 HIE    31      40.343  37.868  72.207  0.00  0.00
ATOM    470  HB3 HIE    31      40.716  37.283  70.620  0.00  0.00
ATOM    471  CG  HIE    31      42.207  38.549  71.533  0.00  0.00
ATOM    472  ND1 HIE    31      42.785  38.897  72.803  0.00  0.00
ATOM    473  CE1 HIE    31      44.055  39.238  72.543  0.00  0.00
ATOM    474  HE1 HIE    31      44.753  39.572  73.316  0.00  0.00
ATOM    475  NE2 HIE    31      44.272  39.073  71.224  0.00  0.00
ATOM    476  HE2 HIE    31      45.132  39.287  70.725  0.00  0.00
ATOM    477  CD2 HIE    31      43.092  38.669  70.563  0.00  0.00
ATOM    478  HD2 HIE    31      43.025  38.511  69.544  0.00  0.00
ATOM    479  C   HIE    31      40.011  39.306  69.220  0.00  0.00
ATOM    480  O   HIE    31      39.359  38.482  68.529  0.00  0.00
ATOM    481  N   LEU    32      40.880  40.134  68.667  0.00  0.00
ATOM    482  H   LEU    32      41.455  40.547  69.401  0.00  0.00
ATOM    483  CA  LEU    32      41.342  40.265  67.224  0.00  0.00
ATOM    484  HA  LEU    32      40.585  39.660  66.650  0.00  0.00
ATOM    485  CB  LEU    32      41.206  41.786  66.826  0.00  0.00
ATOM    486  HB2 LEU    32      40.189  42.264  67.133  0.00  0.00
ATOM    487  HB3 LEU    32      42.031  42.273  67.349  0.00  0.00
ATOM    488  CG  LEU    32      41.465  41.952  65.315  0.00  0.00
ATOM    489  HG  LEU    32      41.088  41.044  64.799  0.00  0.00
ATOM    490  CD1 LEU    32      40.499  42.997  64.764  0.00  0.00
ATOM    491 1HD1 LEU    32      40.606  43.098  63.709  0.00  0.00
ATOM    492 2HD1 LEU    32      39.461  42.782  65.024  0.00  0.00
ATOM    493 3HD1 LEU    32      40.894  43.856  65.268  0.00  0.00
ATOM    494  CD2 LEU    32      42.949  42.232  64.981  0.00  0.00
ATOM    495 1HD2 LEU    32      43.061  42.161  63.899  0.00  0.00
ATOM    496 2HD2 LEU    32      43.158  43.284  65.216  0.00  0.00
ATOM    497 3HD2 LEU    32      43.649  41.593  65.513  0.00  0.00
ATOM    498  C   LEU    32      42.795  39.667  66.922  0.00  0.00
ATOM    499  O   LEU    32      43.741  39.958  67.711  0.00  0.00
ATOM    500  N   TYR    33      43.053  39.035  65.809  0.00  0.00
ATOM    501  H   TYR    33      42.352  38.719  65.226  0.00  0.00
ATOM    502  CA  TYR    33      44.434  38.554  65.383  0.00  0.00
ATOM    503  HA  TYR    33      45.125  39.059  66.101  0.00  0.00
ATOM    504  CB  TYR    33      44.614  37.057  65.534  0.00  0.00
ATOM    505  HB2 TYR    33      43.980  36.487  64.791  0.00  0.00
ATOM    506  HB3 TYR    33      45.710  36.869  65.577  0.00  0.00
ATOM    507  CG  TYR    33      44.268  36.574  66.946  0.00  0.00
ATOM    508  CD1 TYR    33      45.238  36.343  67.996  0.00  0.00
ATOM    509  HD1 TYR    33      46.296  36.615  67.880  0.00  0.00
ATOM    510  CE1 TYR    33      44.872  35.766  69.233  0.00  0.00
ATOM    511  HE1 TYR    33      45.644  35.553  69.971  0.00  0.00
ATOM    512  CZ  TYR    33      43.480  35.579  69.491  0.00  0.00
ATOM    513  OH  TYR    33      42.956  35.280  70.755  0.00  0.00
ATOM    514  HH  TYR    33      43.560  35.433  71.511  0.00  0.00
ATOM    515  CE2 TYR    33      42.568  35.836  68.492  0.00  0.00
ATOM    516  HE2 TYR    33      41.532  35.587  68.668  0.00  0.00
ATOM    517  CD2 TYR    33      42.907  36.332  67.235  0.00  0.00
ATOM    518  HD2 TYR    33      42.120  36.569  66.565  0.00  0.00
ATOM    519  C   TYR    33      44.671  38.941  63.893  0.00  0.00
ATOM    520  O   TYR    33      43.838  38.527  63.071  0.00  0.00
ATOM    521  N   GLU    34      45.808  39.516  63.524  0.00  0.00
ATOM    522  H   GLU    34      46.563  39.787  64.233  0.00  0.00
ATOM    523  CA  GLU    34      46.186  40.097  62.152  0.00  0.00
ATOM    524  HA  GLU    34      45.621  39.468  61.391  0.00  0.00
ATOM    525  CB  GLU    34      45.899  41.620  62.068  0.00  0.00
ATOM    526  HB2 GLU    34      44.888  41.877  61.882  0.00  0.00
ATOM    527  HB3 GLU    34      46.033  41.978  63.073  0.00  0.00
ATOM    528  CG  GLU    34      46.783  42.358  61.011  0.00  0.00
ATOM    529  HG2 GLU    34      46.606  43.424  61.123  0.00  0.00
ATOM    530  HG3 GLU    34      47.856  42.325  61.220  0.00  0.00
ATOM    531  CD  GLU    34      46.475  41.951  59.601  0.00  0.00
ATOM    532  OE1 GLU    34      45.340  42.265  59.172  0.00  0.00
ATOM    533  OE2 GLU    34      47.314  41.417  58.906  0.00  0.00
ATOM    534  C   GLU    34      47.721  39.824  61.931  0.00  0.00
ATOM    535  O   GLU    34      48.529  40.050  62.841  0.00  0.00
ATOM    536  N   CYS    35      48.090  39.307  60.747  0.00  0.00
ATOM    537  H   CYS    35      47.429  39.359  60.014  0.00  0.00
ATOM    538  CA  CYS    35      49.395  38.828  60.370  0.00  0.00
ATOM    539  HA  CYS    35      49.918  38.422  61.212  0.00  0.00
ATOM    540  CB  CYS    35      49.075  37.802  59.232  0.00  0.00
ATOM    541  HB2 CYS    35      49.888  37.140  59.096  0.00  0.00
ATOM    542  HB3 CYS    35      48.243  37.196  59.476  0.00  0.00
ATOM    543  SG  CYS    35      48.446  38.575  57.764  0.00  0.00
ATOM    544  HG  CYS    35      49.316  39.517  57.432  0.00  0.00
ATOM    545  C   CYS    35      50.399  39.906  59.920  0.00  0.00
ATOM    546  O   CYS    35      51.393  39.595  59.292  0.00  0.00
ATOM    547  N   ASN    36      50.184  41.189  60.286  0.00  0.00
ATOM    548  H   ASN    36      49.432  41.396  60.969  0.00  0.00
ATOM    549  CA  ASN    36      51.040  42.296  60.002  0.00  0.00
ATOM    550  HA  ASN    36      52.032  41.901  59.669  0.00  0.00
ATOM    551  CB  ASN    36      50.412  43.258  58.982  0.00  0.00
ATOM    552  HB2 ASN    36      49.439  43.580  59.285  0.00  0.00
ATOM    553  HB3 ASN    36      50.878  44.186  58.774  0.00  0.00
ATOM    554  CG  ASN    36      50.428  42.466  57.657  0.00  0.00
ATOM    555  OD1 ASN    36      51.296  42.553  56.825  0.00  0.00
ATOM    556  ND2 ASN    36      49.528  41.629  57.303  0.00  0.00
ATOM    557 1HD2 ASN    36      49.613  41.303  56.320  0.00  0.00
ATOM    558 2HD2 ASN    36      48.714  41.441  57.925  0.00  0.00
ATOM    559  C   ASN    36      51.404  42.988  61.331  0.00  0.00
ATOM    560  O   ASN    36      50.610  42.935  62.241  0.00  0.00
ATOM    561  N   ASP    37      52.492  43.733  61.358  0.00  0.00
ATOM    562  H   ASP    37      52.921  43.764  60.439  0.00  0.00
ATOM    563  CA  ASP    37      53.122  44.596  62.436  0.00  0.00
ATOM    564  HA  ASP    37      53.161  43.955  63.365  0.00  0.00
ATOM    565  CB  ASP    37      54.609  44.859  61.954  0.00  0.00
ATOM    566  HB2 ASP    37      55.229  44.022  61.598  0.00  0.00
ATOM    567  HB3 ASP    37      54.573  45.625  61.150  0.00  0.00
ATOM    568  CG  ASP    37      55.277  45.546  63.146  0.00  0.00
ATOM    569  OD1 ASP    37      55.467  44.917  64.246  0.00  0.00
ATOM    570  OD2 ASP    37      55.669  46.774  63.025  0.00  0.00
ATOM    571  C   ASP    37      52.318  45.884  62.650  0.00  0.00
ATOM    572  O   ASP    37      52.427  46.610  63.624  0.00  0.00
ATOM    573  N   THR    38      51.289  46.221  61.791  0.00  0.00
ATOM    574  H   THR    38      50.853  45.493  61.276  0.00  0.00
ATOM    575  CA  THR    38      50.530  47.491  61.778  0.00  0.00
ATOM    576  HA  THR    38      50.463  47.945  62.720  0.00  0.00
ATOM    577  CB  THR    38      51.200  48.581  60.860  0.00  0.00
ATOM    578  HB  THR    38      50.696  49.561  61.073  0.00  0.00
ATOM    579  CG2 THR    38      52.768  48.691  61.103  0.00  0.00
ATOM    580 1HG2 THR    38      53.412  47.896  60.840  0.00  0.00
ATOM    581 2HG2 THR    38      53.177  49.642  60.491  0.00  0.00
ATOM    582 3HG2 THR    38      52.898  48.908  62.169  0.00  0.00
ATOM    583  OG1 THR    38      51.014  48.422  59.465  0.00  0.00
ATOM    584  HG1 THR    38      51.848  48.189  59.056  0.00  0.00
ATOM    585  C   THR    38      49.060  47.271  61.304  0.00  0.00
ATOM    586  O   THR    38      48.798  46.278  60.544  0.00  0.00
ATOM    587  N   PRO    39      48.055  48.092  61.701  0.00  0.00
ATOM    588  CD  PRO    39      48.210  49.323  62.565  0.00  0.00
ATOM    589  HD2 PRO    39      48.887  50.019  62.125  0.00  0.00
ATOM    590  HD3 PRO    39      48.588  49.051  63.580  0.00  0.00
ATOM    591  CG  PRO    39      46.923  50.008  62.633  0.00  0.00
ATOM    592  HG2 PRO    39      46.944  50.748  61.815  0.00  0.00
ATOM    593  HG3 PRO    39      46.916  50.546  63.556  0.00  0.00
ATOM    594  CB  PRO    39      45.948  48.903  62.431  0.00  0.00
ATOM    595  HB2 PRO    39      44.949  49.390  62.213  0.00  0.00
ATOM    596  HB3 PRO    39      45.884  48.260  63.294  0.00  0.00
ATOM    597  CA  PRO    39      46.652  48.060  61.331  0.00  0.00
ATOM    598  HA  PRO    39      46.196  47.087  61.282  0.00  0.00
ATOM    599  C   PRO    39      46.411  48.769  59.900  0.00  0.00
ATOM    600  O   PRO    39      47.206  49.456  59.316  0.00  0.00
ATOM    601  N   GLY    40      45.145  48.702  59.467  0.00  0.00
ATOM    602  H   GLY    40      44.538  48.053  59.929  0.00  0.00
ATOM    603  CA  GLY    40      44.544  49.403  58.347  0.00  0.00
ATOM    604  HA2 GLY    40      43.511  49.768  58.539  0.00  0.00
ATOM    605  HA3 GLY    40      45.155  50.303  58.181  0.00  0.00
ATOM    606  C   GLY    40      44.660  48.672  57.041  0.00  0.00
ATOM    607  O   GLY    40      44.128  49.121  56.031  0.00  0.00
ATOM    608  N   GLY    41      45.130  47.404  57.010  0.00  0.00
ATOM    609  H   GLY    41      45.441  46.884  57.862  0.00  0.00
ATOM    610  CA  GLY    41      45.025  46.539  55.832  0.00  0.00
ATOM    611  HA2 GLY    41      45.555  45.658  55.980  0.00  0.00
ATOM    612  HA3 GLY    41      44.022  46.117  55.728  0.00  0.00
ATOM    613  C   GLY    41      45.476  47.081  54.485  0.00  0.00
ATOM    614  O   GLY    41      46.606  47.511  54.348  0.00  0.00
ATOM    615  N   LEU    42      44.545  47.225  53.525  0.00  0.00
ATOM    616  H   LEU    42      43.662  46.727  53.751  0.00  0.00
ATOM    617  CA  LEU    42      44.686  47.929  52.218  0.00  0.00
ATOM    618  HA  LEU    42      45.661  47.720  51.778  0.00  0.00
ATOM    619  CB  LEU    42      43.669  47.210  51.326  0.00  0.00
ATOM    620  HB2 LEU    42      43.693  46.170  51.623  0.00  0.00
ATOM    621  HB3 LEU    42      42.749  47.641  51.419  0.00  0.00
ATOM    622  CG  LEU    42      44.021  47.117  49.804  0.00  0.00
ATOM    623  HG  LEU    42      45.042  46.879  49.850  0.00  0.00
ATOM    624  CD1 LEU    42      43.254  45.918  49.107  0.00  0.00
ATOM    625 1HD1 LEU    42      42.482  46.238  48.335  0.00  0.00
ATOM    626 2HD1 LEU    42      43.898  45.107  48.748  0.00  0.00
ATOM    627 3HD1 LEU    42      42.589  45.381  49.886  0.00  0.00
ATOM    628  CD2 LEU    42      43.809  48.339  48.912  0.00  0.00
ATOM    629 1HD2 LEU    42      44.671  48.986  49.023  0.00  0.00
ATOM    630 2HD2 LEU    42      43.603  48.056  47.864  0.00  0.00
ATOM    631 3HD2 LEU    42      42.965  48.945  49.255  0.00  0.00
ATOM    632  C   LEU    42      44.509  49.436  52.279  0.00  0.00
ATOM    633  O   LEU    42      44.737  50.100  51.245  0.00  0.00
ATOM    634  N   SER    43      44.292  49.966  53.460  0.00  0.00
ATOM    635  H   SER    43      43.998  49.358  54.217  0.00  0.00
ATOM    636  CA  SER    43      44.370  51.407  53.743  0.00  0.00
ATOM    637  HA  SER    43      44.551  51.859  52.758  0.00  0.00
ATOM    638  CB  SER    43      42.970  51.894  54.343  0.00  0.00
ATOM    639  HB2 SER    43      42.742  51.310  55.310  0.00  0.00
ATOM    640  HB3 SER    43      43.105  52.914  54.656  0.00  0.00
ATOM    641  OG  SER    43      41.860  51.710  53.581  0.00  0.00
ATOM    642  HG  SER    43      41.347  52.565  53.614  0.00  0.00
ATOM    643  C   SER    43      45.495  51.893  54.664  0.00  0.00
ATOM    644  O   SER    43      45.309  52.848  55.427  0.00  0.00
ATOM    645  N   ARG    44      46.529  51.082  54.663  0.00  0.00
ATOM    646  H   ARG    44      46.640  50.374  53.999  0.00  0.00
ATOM    647  CA  ARG    44      47.842  51.398  55.180  0.00  0.00
ATOM    648  HA  ARG    44      47.853  51.873  56.151  0.00  0.00
ATOM    649  CB  ARG    44      48.615  50.103  55.194  0.00  0.00
ATOM    650  HB2 ARG    44      48.209  49.538  54.293  0.00  0.00
ATOM    651  HB3 ARG    44      49.599  50.417  55.033  0.00  0.00
ATOM    652  CG  ARG    44      48.475  49.371  56.505  0.00  0.00
ATOM    653  HG2 ARG    44      48.820  49.903  57.318  0.00  0.00
ATOM    654  HG3 ARG    44      47.404  49.009  56.662  0.00  0.00
ATOM    655  CD  ARG    44      49.338  48.149  56.539  0.00  0.00
ATOM    656  HD2 ARG    44      50.366  48.474  56.366  0.00  0.00
ATOM    657  HD3 ARG    44      49.157  47.696  57.495  0.00  0.00
ATOM    658  NE  ARG    44      49.040  47.059  55.522  0.00  0.00
ATOM    659  HE  ARG    44      48.064  46.955  55.194  0.00  0.00
ATOM    660  CZ  ARG    44      49.816  46.159  55.098  0.00  0.00
ATOM    661  NH1 ARG    44      49.449  45.108  54.428  0.00  0.00
ATOM    662 1HH1 ARG    44      48.508  44.895  54.049  0.00  0.00
ATOM    663 2HH1 ARG    44      50.151  44.378  54.206  0.00  0.00
ATOM    664  NH2 ARG    44      51.107  46.138  55.245  0.00  0.00
ATOM    665 1HH2 ARG    44      51.612  46.892  55.586  0.00  0.00
ATOM    666 2HH2 ARG    44      51.607  45.362  54.861  0.00  0.00
ATOM    667  C   ARG    44      48.489  52.351  54.216  0.00  0.00
ATOM    668  O   ARG    44      48.177  52.442  53.051  0.00  0.00
ATOM    669  N   SER    45      49.372  53.203  54.726  0.00  0.00
ATOM    670  H   SER    45      49.549  53.143  55.718  0.00  0.00
ATOM    671  CA  SER    45      50.170  54.189  53.959  0.00  0.00
ATOM    672  HA  SER    45      49.908  54.016  52.895  0.00  0.00
ATOM    673  CB  SER    45      49.867  55.554  54.429  0.00  0.00
ATOM    674  HB2 SER    45      50.089  55.580  55.536  0.00  0.00
ATOM    675  HB3 SER    45      50.488  56.260  53.800  0.00  0.00
ATOM    676  OG  SER    45      48.449  55.822  54.171  0.00  0.00
ATOM    677  HG  SER    45      48.309  55.959  53.175  0.00  0.00
ATOM    678  C   SER    45      51.644  54.025  54.149  0.00  0.00
ATOM    679  O   SER    45      52.088  53.097  54.855  0.00  0.00
ATOM    680  N   PHE    46      52.445  54.668  53.228  0.00  0.00
ATOM    681  H   PHE    46      52.049  55.352  52.545  0.00  0.00
ATOM    682  CA  PHE    46      53.893  54.313  53.087  0.00  0.00
ATOM    683  HA  PHE    46      54.314  54.052  54.049  0.00  0.00
ATOM    684  CB  PHE    46      54.188  53.265  52.050  0.00  0.00
ATOM    685  HB2 PHE    46      53.751  53.481  51.058  0.00  0.00
ATOM    686  HB3 PHE    46      55.267  53.216  51.925  0.00  0.00
ATOM    687  CG  PHE    46      53.686  51.865  52.470  0.00  0.00
ATOM    688  CD1 PHE    46      54.687  50.882  52.629  0.00  0.00
ATOM    689  HD1 PHE    46      55.728  51.035  52.486  0.00  0.00
ATOM    690  CE1 PHE    46      54.380  49.622  53.070  0.00  0.00
ATOM    691  HE1 PHE    46      55.150  48.874  53.250  0.00  0.00
ATOM    692  CZ  PHE    46      53.064  49.313  53.199  0.00  0.00
ATOM    693  HZ  PHE    46      52.771  48.311  53.529  0.00  0.00
ATOM    694  CE2 PHE    46      52.029  50.206  52.874  0.00  0.00
ATOM    695  HE2 PHE    46      50.995  49.889  52.907  0.00  0.00
ATOM    696  CD2 PHE    46      52.361  51.480  52.534  0.00  0.00
ATOM    697  HD2 PHE    46      51.593  52.217  52.377  0.00  0.00
ATOM    698  C   PHE    46      54.726  55.604  52.814  0.00  0.00
ATOM    699  O   PHE    46      54.161  56.625  52.493  0.00  0.00
ATOM    700  N   LEU    47      56.094  55.546  52.970  0.00  0.00
ATOM    701  H   LEU    47      56.421  54.683  53.233  0.00  0.00
ATOM    702  CA  LEU    47      57.089  56.596  52.739  0.00  0.00
ATOM    703  HA  LEU    47      56.585  57.435  52.207  0.00  0.00
ATOM    704  CB  LEU    47      57.650  57.225  54.096  0.00  0.00
ATOM    705  HB2 LEU    47      57.126  56.813  54.969  0.00  0.00
ATOM    706  HB3 LEU    47      58.737  57.105  54.187  0.00  0.00
ATOM    707  CG  LEU    47      57.448  58.694  54.197  0.00  0.00
ATOM    708  HG  LEU    47      57.502  59.205  53.215  0.00  0.00
ATOM    709  CD1 LEU    47      55.953  58.968  54.629  0.00  0.00
ATOM    710 1HD1 LEU    47      55.241  58.680  53.852  0.00  0.00
ATOM    711 2HD1 LEU    47      55.674  58.414  55.562  0.00  0.00
ATOM    712 3HD1 LEU    47      55.832  60.022  54.833  0.00  0.00
ATOM    713  CD2 LEU    47      58.432  59.205  55.324  0.00  0.00
ATOM    714 1HD2 LEU    47      59.495  58.936  55.276  0.00  0.00
ATOM    715 2HD2 LEU    47      58.281  60.253  55.240  0.00  0.00
ATOM    716 3HD2 LEU    47      57.959  58.762  56.234  0.00  0.00
ATOM    717  C   LEU    47      58.238  56.131  51.772  0.00  0.00
ATOM    718  O   LEU    47      58.701  54.957  51.733  0.00  0.00
ATOM    719  N   ASP    48      58.835  57.109  51.164  0.00  0.00
ATOM    720  H   ASP    48      58.444  57.998  51.327  0.00  0.00
ATOM    721  CA  ASP    48      59.902  56.941  50.164  0.00  0.00
ATOM    722  HA  ASP    48      60.058  55.880  49.886  0.00  0.00
ATOM    723  CB  ASP    48      59.584  57.661  48.883  0.00  0.00
ATOM    724  HB2 ASP    48      58.697  57.174  48.519  0.00  0.00
ATOM    725  HB3 ASP    48      59.317  58.728  49.110  0.00  0.00
ATOM    726  CG  ASP    48      60.745  57.551  47.951  0.00  0.00
ATOM    727  OD1 ASP    48      61.400  58.575  47.668  0.00  0.00
ATOM    728  OD2 ASP    48      61.247  56.401  47.726  0.00  0.00
ATOM    729  C   ASP    48      61.290  57.455  50.750  0.00  0.00
ATOM    730  O   ASP    48      61.272  58.206  51.714  0.00  0.00
ATOM    731  N   GLU    49      62.438  56.984  50.239  0.00  0.00
ATOM    732  H   GLU    49      62.397  56.389  49.367  0.00  0.00
ATOM    733  CA  GLU    49      63.746  57.392  50.797  0.00  0.00
ATOM    734  HA  GLU    49      63.653  57.372  51.909  0.00  0.00
ATOM    735  CB  GLU    49      64.732  56.306  50.328  0.00  0.00
ATOM    736  HB2 GLU    49      65.595  56.294  51.007  0.00  0.00
ATOM    737  HB3 GLU    49      64.293  55.312  50.481  0.00  0.00
ATOM    738  CG  GLU    49      65.122  56.356  48.849  0.00  0.00
ATOM    739  HG2 GLU    49      64.260  56.195  48.211  0.00  0.00
ATOM    740  HG3 GLU    49      65.576  57.359  48.644  0.00  0.00
ATOM    741  CD  GLU    49      66.180  55.263  48.499  0.00  0.00
ATOM    742  OE1 GLU    49      67.108  55.217  49.325  0.00  0.00
ATOM    743  OE2 GLU    49      66.047  54.521  47.500  0.00  0.00
ATOM    744  C   GLU    49      64.215  58.799  50.444  0.00  0.00
ATOM    745  O   GLU    49      65.012  59.236  51.197  0.00  0.00
ATOM    746  N   ASN    50      63.665  59.514  49.450  0.00  0.00
ATOM    747  H   ASN    50      62.957  59.049  48.863  0.00  0.00
ATOM    748  CA  ASN    50      63.782  60.935  49.223  0.00  0.00
ATOM    749  HA  ASN    50      64.668  61.308  49.722  0.00  0.00
ATOM    750  CB  ASN    50      63.766  61.066  47.741  0.00  0.00
ATOM    751  HB2 ASN    50      62.936  60.487  47.382  0.00  0.00
ATOM    752  HB3 ASN    50      63.684  62.081  47.485  0.00  0.00
ATOM    753  CG  ASN    50      65.043  60.630  47.051  0.00  0.00
ATOM    754  OD1 ASN    50      66.123  61.145  47.418  0.00  0.00
ATOM    755  ND2 ASN    50      64.915  59.711  46.193  0.00  0.00
ATOM    756 1HD2 ASN    50      65.766  59.408  45.865  0.00  0.00
ATOM    757 2HD2 ASN    50      64.057  59.251  46.004  0.00  0.00
ATOM    758  C   ASN    50      62.581  61.565  49.903  0.00  0.00
ATOM    759  O   ASN    50      62.079  62.610  49.459  0.00  0.00
ATOM    760  N   GLY    51      62.047  60.941  50.895  0.00  0.00
ATOM    761  H   GLY    51      62.081  59.937  50.904  0.00  0.00
ATOM    762  CA  GLY    51      61.011  61.435  51.871  0.00  0.00
ATOM    763  HA2 GLY    51      60.841  60.507  52.492  0.00  0.00
ATOM    764  HA3 GLY    51      61.419  62.231  52.467  0.00  0.00
ATOM    765  C   GLY    51      59.641  61.829  51.277  0.00  0.00
ATOM    766  O   GLY    51      58.965  62.773  51.726  0.00  0.00
ATOM    767  N   PHE    52      59.204  61.173  50.198  0.00  0.00
ATOM    768  H   PHE    52      59.705  60.452  49.755  0.00  0.00
ATOM    769  CA  PHE    52      57.831  61.326  49.709  0.00  0.00
ATOM    770  HA  PHE    52      57.559  62.368  49.684  0.00  0.00
ATOM    771  CB  PHE    52      57.711  61.128  48.177  0.00  0.00
ATOM    772  HB2 PHE    52      58.371  60.308  47.867  0.00  0.00
ATOM    773  HB3 PHE    52      56.748  60.911  47.942  0.00  0.00
ATOM    774  CG  PHE    52      58.225  62.390  47.388  0.00  0.00
ATOM    775  CD1 PHE    52      59.644  62.587  47.390  0.00  0.00
ATOM    776  HD1 PHE    52      60.379  61.889  47.737  0.00  0.00
ATOM    777  CE1 PHE    52      60.154  63.666  46.702  0.00  0.00
ATOM    778  HE1 PHE    52      61.201  63.958  46.644  0.00  0.00
ATOM    779  CZ  PHE    52      59.304  64.593  46.019  0.00  0.00
ATOM    780  HZ  PHE    52      59.726  65.424  45.499  0.00  0.00
ATOM    781  CE2 PHE    52      57.894  64.413  46.208  0.00  0.00
ATOM    782  HE2 PHE    52      57.171  65.091  45.806  0.00  0.00
ATOM    783  CD2 PHE    52      57.376  63.279  46.775  0.00  0.00
ATOM    784  HD2 PHE    52      56.323  63.112  46.882  0.00  0.00
ATOM    785  C   PHE    52      56.764  60.521  50.399  0.00  0.00
ATOM    786  O   PHE    52      57.097  59.402  50.876  0.00  0.00
ATOM    787  N   THR    53      55.505  61.004  50.481  0.00  0.00
ATOM    788  H   THR    53      55.428  61.971  50.086  0.00  0.00
ATOM    789  CA  THR    53      54.370  60.327  51.160  0.00  0.00
ATOM    790  HA  THR    53      54.803  59.572  51.852  0.00  0.00
ATOM    791  CB  THR    53      53.449  61.163  51.969  0.00  0.00
ATOM    792  HB  THR    53      52.866  61.759  51.283  0.00  0.00
ATOM    793  CG2 THR    53      52.355  60.566  52.764  0.00  0.00
ATOM    794 1HG2 THR    53      52.797  60.075  53.598  0.00  0.00
ATOM    795 2HG2 THR    53      51.537  61.246  53.042  0.00  0.00
ATOM    796 3HG2 THR    53      52.038  59.685  52.187  0.00  0.00
ATOM    797  OG1 THR    53      54.137  61.904  52.960  0.00  0.00
ATOM    798  HG1 THR    53      53.721  61.647  53.794  0.00  0.00
ATOM    799  C   THR    53      53.644  59.544  50.076  0.00  0.00
ATOM    800  O   THR    53      53.207  60.140  49.110  0.00  0.00
ATOM    801  N   TRP    54      53.187  58.324  50.357  0.00  0.00
ATOM    802  H   TRP    54      53.476  57.869  51.180  0.00  0.00
ATOM    803  CA  TRP    54      52.436  57.513  49.472  0.00  0.00
ATOM    804  HA  TRP    54      52.057  58.132  48.655  0.00  0.00
ATOM    805  CB  TRP    54      53.341  56.545  48.735  0.00  0.00
ATOM    806  HB2 TRP    54      53.757  55.809  49.392  0.00  0.00
ATOM    807  HB3 TRP    54      52.823  55.946  48.001  0.00  0.00
ATOM    808  CG  TRP    54      54.447  57.209  48.094  0.00  0.00
ATOM    809  CD1 TRP    54      55.725  57.151  48.468  0.00  0.00
ATOM    810  HD1 TRP    54      56.013  56.400  49.137  0.00  0.00
ATOM    811  NE1 TRP    54      56.633  57.878  47.732  0.00  0.00
ATOM    812  HE1 TRP    54      57.612  57.751  47.782  0.00  0.00
ATOM    813  CE2 TRP    54      55.853  58.633  46.878  0.00  0.00
ATOM    814  CZ2 TRP    54      56.127  59.557  45.894  0.00  0.00
ATOM    815  HZ2 TRP    54      57.183  59.854  45.675  0.00  0.00
ATOM    816  CH2 TRP    54      55.245  60.012  44.905  0.00  0.00
ATOM    817  HH2 TRP    54      55.689  60.626  44.151  0.00  0.00
ATOM    818  CZ3 TRP    54      53.925  59.519  44.914  0.00  0.00
ATOM    819  HZ3 TRP    54      53.141  59.635  44.181  0.00  0.00
ATOM    820  CE3 TRP    54      53.555  58.709  46.003  0.00  0.00
ATOM    821  HE3 TRP    54      52.448  58.444  46.065  0.00  0.00
ATOM    822  CD2 TRP    54      54.478  58.173  46.965  0.00  0.00
ATOM    823  C   TRP    54      51.237  56.778  50.075  0.00  0.00
ATOM    824  O   TRP    54      51.159  56.462  51.240  0.00  0.00
ATOM    825  N   ASP    55      50.304  56.442  49.179  0.00  0.00
ATOM    826  H   ASP    55      50.318  56.704  48.207  0.00  0.00
ATOM    827  CA  ASP    55      49.173  55.544  49.366  0.00  0.00
ATOM    828  HA  ASP    55      49.190  54.854  50.215  0.00  0.00
ATOM    829  CB  ASP    55      47.839  56.367  49.351  0.00  0.00
ATOM    830  HB2 ASP    55      47.904  57.252  48.720  0.00  0.00
ATOM    831  HB3 ASP    55      47.116  55.745  48.865  0.00  0.00
ATOM    832  CG  ASP    55      47.358  56.723  50.704  0.00  0.00
ATOM    833  OD1 ASP    55      47.616  55.948  51.669  0.00  0.00
ATOM    834  OD2 ASP    55      46.658  57.721  50.837  0.00  0.00
ATOM    835  C   ASP    55      49.146  54.441  48.228  0.00  0.00
ATOM    836  O   ASP    55      49.914  54.419  47.346  0.00  0.00
ATOM    837  N   LEU    56      48.343  53.399  48.408  0.00  0.00
ATOM    838  H   LEU    56      47.605  53.401  49.089  0.00  0.00
ATOM    839  CA  LEU    56      48.208  52.281  47.435  0.00  0.00
ATOM    840  HA  LEU    56      49.266  52.162  47.015  0.00  0.00
ATOM    841  CB  LEU    56      47.995  50.923  48.081  0.00  0.00
ATOM    842  HB2 LEU    56      46.946  50.747  48.229  0.00  0.00
ATOM    843  HB3 LEU    56      48.469  50.323  47.304  0.00  0.00
ATOM    844  CG  LEU    56      48.834  50.797  49.449  0.00  0.00
ATOM    845  HG  LEU    56      48.561  51.559  50.163  0.00  0.00
ATOM    846  CD1 LEU    56      48.537  49.416  50.107  0.00  0.00
ATOM    847 1HD1 LEU    56      48.937  49.404  51.091  0.00  0.00
ATOM    848 2HD1 LEU    56      47.432  49.308  50.260  0.00  0.00
ATOM    849 3HD1 LEU    56      48.754  48.494  49.494  0.00  0.00
ATOM    850  CD2 LEU    56      50.337  50.819  49.355  0.00  0.00
ATOM    851 1HD2 LEU    56      50.582  50.231  48.487  0.00  0.00
ATOM    852 2HD2 LEU    56      50.597  51.774  49.086  0.00  0.00
ATOM    853 3HD2 LEU    56      50.774  50.435  50.276  0.00  0.00
ATOM    854  C   LEU    56      47.355  52.620  46.246  0.00  0.00
ATOM    855  O   LEU    56      46.522  51.864  45.767  0.00  0.00
ATOM    856  N   GLY    57      47.480  53.824  45.817  0.00  0.00
ATOM    857  H   GLY    57      48.076  54.413  46.435  0.00  0.00
ATOM    858  CA  GLY    57      46.546  54.618  44.999  0.00  0.00
ATOM    859  HA2 GLY    57      47.144  55.253  44.281  0.00  0.00
ATOM    860  HA3 GLY    57      46.043  53.893  44.302  0.00  0.00
ATOM    861  C   GLY    57      45.522  55.436  45.827  0.00  0.00
ATOM    862  O   GLY    57      45.648  55.593  47.064  0.00  0.00
ATOM    863  N   GLY    58      44.656  56.165  45.123  0.00  0.00
ATOM    864  H   GLY    58      44.615  56.051  44.102  0.00  0.00
ATOM    865  CA  GLY    58      43.719  57.067  45.780  0.00  0.00
ATOM    866  HA2 GLY    58      44.206  57.896  46.293  0.00  0.00
ATOM    867  HA3 GLY    58      42.884  57.340  45.053  0.00  0.00
ATOM    868  C   GLY    58      42.900  56.314  46.841  0.00  0.00
ATOM    869  O   GLY    58      42.233  55.228  46.493  0.00  0.00
ATOM    870  N   HIP    59      42.888  56.772  48.083  0.00  0.00
ATOM    871  H   HIP    59      43.505  57.538  48.231  0.00  0.00
ATOM    872  CA  HIP    59      42.048  56.161  49.089  0.00  0.00
ATOM    873  HA  HIP    59      41.281  55.539  48.528  0.00  0.00
ATOM    874  CB  HIP    59      42.680  55.303  50.153  0.00  0.00
ATOM    875  HB2 HIP    59      43.397  55.954  50.816  0.00  0.00
ATOM    876  HB3 HIP    59      41.869  54.993  50.795  0.00  0.00
ATOM    877  CG  HIP    59      43.412  54.048  49.636  0.00  0.00
ATOM    878  ND1 HIP    59      43.828  53.926  48.322  0.00  0.00
ATOM    879  HD1 HIP    59      43.919  54.681  47.614  0.00  0.00
ATOM    880  CE1 HIP    59      44.395  52.752  48.217  0.00  0.00
ATOM    881  HE1 HIP    59      44.721  52.316  47.240  0.00  0.00
ATOM    882  NE2 HIP    59      44.255  52.027  49.311  0.00  0.00
ATOM    883  HE2 HIP    59      44.592  51.069  49.419  0.00  0.00
ATOM    884  CD2 HIP    59      43.624  52.822  50.274  0.00  0.00
ATOM    885  HD2 HIP    59      43.296  52.516  51.328  0.00  0.00
ATOM    886  C   HIP    59      41.244  57.213  49.867  0.00  0.00
ATOM    887  O   HIP    59      40.971  57.071  51.091  0.00  0.00
ATOM    888  N   VAL    60      40.766  58.254  49.142  0.00  0.00
ATOM    889  H   VAL    60      40.964  58.282  48.103  0.00  0.00
ATOM    890  CA  VAL    60      39.974  59.227  49.749  0.00  0.00
ATOM    891  HA  VAL    60      40.549  59.732  50.599  0.00  0.00
ATOM    892  CB  VAL    60      39.367  60.181  48.653  0.00  0.00
ATOM    893  HB  VAL    60      38.860  60.961  49.270  0.00  0.00
ATOM    894  CG1 VAL    60      40.476  60.809  47.838  0.00  0.00
ATOM    895 1HG1 VAL    60      41.075  61.517  48.412  0.00  0.00
ATOM    896 2HG1 VAL    60      41.092  60.057  47.222  0.00  0.00
ATOM    897 3HG1 VAL    60      39.946  61.411  47.015  0.00  0.00
ATOM    898  CG2 VAL    60      38.387  59.445  47.765  0.00  0.00
ATOM    899 1HG2 VAL    60      37.376  59.458  48.192  0.00  0.00
ATOM    900 2HG2 VAL    60      38.434  60.012  46.795  0.00  0.00
ATOM    901 3HG2 VAL    60      38.587  58.368  47.617  0.00  0.00
ATOM    902  C   VAL    60      38.782  58.581  50.456  0.00  0.00
ATOM    903  O   VAL    60      38.435  57.467  50.332  0.00  0.00
ATOM    904  N   ILE    61      38.070  59.373  51.262  0.00  0.00
ATOM    905  H   ILE    61      38.393  60.301  51.359  0.00  0.00
ATOM    906  CA  ILE    61      36.774  58.964  51.852  0.00  0.00
ATOM    907  HA  ILE    61      36.542  57.933  51.591  0.00  0.00
ATOM    908  CB  ILE    61      36.835  59.114  53.447  0.00  0.00
ATOM    909  HB  ILE    61      36.942  60.176  53.712  0.00  0.00
ATOM    910  CG2 ILE    61      35.486  58.669  54.041  0.00  0.00
ATOM    911 1HG2 ILE    61      35.222  57.681  53.672  0.00  0.00
ATOM    912 2HG2 ILE    61      35.611  58.578  55.079  0.00  0.00
ATOM    913 3HG2 ILE    61      34.624  59.314  53.857  0.00  0.00
ATOM    914  CG1 ILE    61      38.078  58.571  54.237  0.00  0.00
ATOM    915 2HG1 ILE    61      39.052  59.119  54.118  0.00  0.00
ATOM    916 3HG1 ILE    61      37.922  58.830  55.263  0.00  0.00
ATOM    917  CD1 ILE    61      38.280  57.082  54.069  0.00  0.00
ATOM    918 1HD1 ILE    61      38.510  56.779  53.063  0.00  0.00
ATOM    919 2HD1 ILE    61      39.181  56.747  54.601  0.00  0.00
ATOM    920 3HD1 ILE    61      37.360  56.490  54.311  0.00  0.00
ATOM    921  C   ILE    61      35.706  59.902  51.266  0.00  0.00
ATOM    922  O   ILE    61      35.942  61.123  51.123  0.00  0.00
ATOM    923  N   PHE    62      34.547  59.354  50.978  0.00  0.00
ATOM    924  H   PHE    62      34.486  58.373  51.157  0.00  0.00
ATOM    925  CA  PHE    62      33.286  60.135  50.683  0.00  0.00
ATOM    926  HA  PHE    62      33.346  60.990  51.305  0.00  0.00
ATOM    927  CB  PHE    62      33.186  60.471  49.263  0.00  0.00
ATOM    928  HB2 PHE    62      32.286  60.958  49.152  0.00  0.00
ATOM    929  HB3 PHE    62      33.915  61.255  48.870  0.00  0.00
ATOM    930  CG  PHE    62      33.316  59.318  48.351  0.00  0.00
ATOM    931  CD1 PHE    62      34.518  58.923  47.655  0.00  0.00
ATOM    932  HD1 PHE    62      35.408  59.679  47.545  0.00  0.00
ATOM    933  CE1 PHE    62      34.703  57.657  47.083  0.00  0.00
ATOM    934  HE1 PHE    62      35.603  57.311  46.704  0.00  0.00
ATOM    935  CZ  PHE    62      33.640  56.763  47.180  0.00  0.00
ATOM    936  HZ  PHE    62      33.701  55.829  46.780  0.00  0.00
ATOM    937  CE2 PHE    62      32.387  57.228  47.627  0.00  0.00
ATOM    938  HE2 PHE    62      31.540  56.500  47.480  0.00  0.00
ATOM    939  CD2 PHE    62      32.258  58.421  48.265  0.00  0.00
ATOM    940  HD2 PHE    62      31.317  58.691  48.729  0.00  0.00
ATOM    941  C   PHE    62      31.972  59.465  51.287  0.00  0.00
ATOM    942  O   PHE    62      30.997  60.183  51.181  0.00  0.00
ATOM    943  N   SER    63      32.009  58.322  51.990  0.00  0.00
ATOM    944  H   SER    63      32.896  57.882  51.921  0.00  0.00
ATOM    945  CA  SER    63      30.920  57.736  52.870  0.00  0.00
ATOM    946  HA  SER    63      31.190  56.683  52.796  0.00  0.00
ATOM    947  CB  SER    63      31.062  58.035  54.383  0.00  0.00
ATOM    948  HB2 SER    63      30.078  57.915  54.873  0.00  0.00
ATOM    949  HB3 SER    63      31.708  57.321  54.859  0.00  0.00
ATOM    950  OG  SER    63      31.505  59.322  54.545  0.00  0.00
ATOM    951  HG  SER    63      30.918  59.718  55.253  0.00  0.00
ATOM    952  C   SER    63      29.480  57.742  52.433  0.00  0.00
ATOM    953  O   SER    63      28.848  58.765  52.478  0.00  0.00
ATOM    954  N   HIE    64      28.784  56.557  52.388  0.00  0.00
ATOM    955  H   HIE    64      29.315  55.749  52.248  0.00  0.00
ATOM    956  CA  HIE    64      27.376  56.501  52.301  0.00  0.00
ATOM    957  HA  HIE    64      27.120  57.463  51.775  0.00  0.00
ATOM    958  CB  HIE    64      26.906  55.430  51.291  0.00  0.00
ATOM    959  HB2 HIE    64      27.201  54.366  51.453  0.00  0.00
ATOM    960  HB3 HIE    64      25.863  55.487  51.236  0.00  0.00
ATOM    961  CG  HIE    64      27.373  55.611  49.938  0.00  0.00
ATOM    962  ND1 HIE    64      28.660  55.835  49.510  0.00  0.00
ATOM    963  CE1 HIE    64      28.636  55.740  48.200  0.00  0.00
ATOM    964  HE1 HIE    64      29.554  55.783  47.681  0.00  0.00
ATOM    965  NE2 HIE    64      27.470  55.383  47.762  0.00  0.00
ATOM    966  HE2 HIE    64      27.335  54.874  46.843  0.00  0.00
ATOM    967  CD2 HIE    64      26.574  55.396  48.841  0.00  0.00
ATOM    968  HD2 HIE    64      25.530  55.221  48.858  0.00  0.00
ATOM    969  C   HIE    64      26.617  56.489  53.658  0.00  0.00
ATOM    970  O   HIE    64      25.392  56.142  53.674  0.00  0.00
ATOM    971  N   TYR    65      27.274  56.725  54.840  0.00  0.00
ATOM    972  H   TYR    65      28.250  56.705  54.754  0.00  0.00
ATOM    973  CA  TYR    65      26.622  56.824  56.162  0.00  0.00
ATOM    974  HA  TYR    65      25.574  56.833  55.967  0.00  0.00
ATOM    975  CB  TYR    65      26.899  55.462  56.868  0.00  0.00
ATOM    976  HB2 TYR    65      27.799  55.639  57.483  0.00  0.00
ATOM    977  HB3 TYR    65      26.168  55.252  57.652  0.00  0.00
ATOM    978  CG  TYR    65      27.033  54.273  55.945  0.00  0.00
ATOM    979  CD1 TYR    65      25.974  53.399  55.762  0.00  0.00
ATOM    980  HD1 TYR    65      25.087  53.664  56.185  0.00  0.00
ATOM    981  CE1 TYR    65      26.171  52.254  55.009  0.00  0.00
ATOM    982  HE1 TYR    65      25.349  51.622  54.796  0.00  0.00
ATOM    983  CZ  TYR    65      27.428  51.942  54.578  0.00  0.00
ATOM    984  OH  TYR    65      27.564  50.799  53.909  0.00  0.00
ATOM    985  HH  TYR    65      26.719  50.273  53.962  0.00  0.00
ATOM    986  CE2 TYR    65      28.500  52.880  54.744  0.00  0.00
ATOM    987  HE2 TYR    65      29.353  52.653  54.227  0.00  0.00
ATOM    988  CD2 TYR    65      28.338  54.064  55.411  0.00  0.00
ATOM    989  HD2 TYR    65      29.062  54.836  55.530  0.00  0.00
ATOM    990  C   TYR    65      27.081  57.850  57.124  0.00  0.00
ATOM    991  O   TYR    65      28.256  58.160  57.180  0.00  0.00
ATOM    992  N   GLN    66      26.143  58.441  57.851  0.00  0.00
ATOM    993  H   GLN    66      25.202  58.098  57.814  0.00  0.00
ATOM    994  CA  GLN    66      26.415  59.467  58.852  0.00  0.00
ATOM    995  HA  GLN    66      27.080  60.110  58.316  0.00  0.00
ATOM    996  CB  GLN    66      25.129  60.253  59.111  0.00  0.00
ATOM    997  HB2 GLN    66      24.706  60.676  58.227  0.00  0.00
ATOM    998  HB3 GLN    66      24.454  59.561  59.664  0.00  0.00
ATOM    999  CG  GLN    66      25.350  61.497  60.029  0.00  0.00
ATOM   1000  HG2 GLN    66      25.583  61.034  61.087  0.00  0.00
ATOM   1001  HG3 GLN    66      26.321  61.916  59.786  0.00  0.00
ATOM   1002  CD  GLN    66      24.111  62.388  60.059  0.00  0.00
ATOM   1003  OE1 GLN    66      24.112  63.567  59.705  0.00  0.00
ATOM   1004  NE2 GLN    66      22.930  61.972  60.519  0.00  0.00
ATOM   1005 1HE2 GLN    66      22.176  62.714  60.469  0.00  0.00
ATOM   1006 2HE2 GLN    66      22.636  61.000  60.730  0.00  0.00
ATOM   1007  C   GLN    66      27.254  59.013  60.052  0.00  0.00
ATOM   1008  O   GLN    66      28.061  59.759  60.581  0.00  0.00
ATOM   1009  N   TYR    67      26.967  57.834  60.488  0.00  0.00
ATOM   1010  H   TYR    67      26.280  57.367  59.854  0.00  0.00
ATOM   1011  CA  TYR    67      27.752  57.044  61.485  0.00  0.00
ATOM   1012  HA  TYR    67      27.515  57.440  62.475  0.00  0.00
ATOM   1013  CB  TYR    67      27.238  55.634  61.396  0.00  0.00
ATOM   1014  HB2 TYR    67      26.138  55.703  61.597  0.00  0.00
ATOM   1015  HB3 TYR    67      27.418  55.316  60.345  0.00  0.00
ATOM   1016  CG  TYR    67      27.856  54.547  62.331  0.00  0.00
ATOM   1017  CD1 TYR    67      27.172  54.174  63.518  0.00  0.00
ATOM   1018  HD1 TYR    67      26.271  54.746  63.707  0.00  0.00
ATOM   1019  CE1 TYR    67      27.740  53.137  64.333  0.00  0.00
ATOM   1020  HE1 TYR    67      27.295  52.947  65.322  0.00  0.00
ATOM   1021  CZ  TYR    67      28.898  52.371  63.971  0.00  0.00
ATOM   1022  OH  TYR    67      29.576  51.658  64.866  0.00  0.00
ATOM   1023  HH  TYR    67      29.106  51.575  65.601  0.00  0.00
ATOM   1024  CE2 TYR    67      29.576  52.782  62.816  0.00  0.00
ATOM   1025  HE2 TYR    67      30.556  52.272  62.472  0.00  0.00
ATOM   1026  CD2 TYR    67      29.026  53.823  61.977  0.00  0.00
ATOM   1027  HD2 TYR    67      29.470  54.194  61.079  0.00  0.00
ATOM   1028  C   TYR    67      29.287  57.034  61.076  0.00  0.00
ATOM   1029  O   TYR    67      30.005  57.544  61.850  0.00  0.00
ATOM   1030  N   PHE    68      29.627  56.750  59.819  0.00  0.00
ATOM   1031  H   PHE    68      28.917  56.533  59.128  0.00  0.00
ATOM   1032  CA  PHE    68      31.079  56.736  59.447  0.00  0.00
ATOM   1033  HA  PHE    68      31.431  55.965  60.068  0.00  0.00
ATOM   1034  CB  PHE    68      31.366  56.331  57.973  0.00  0.00
ATOM   1035  HB2 PHE    68      30.599  55.658  57.633  0.00  0.00
ATOM   1036  HB3 PHE    68      31.364  57.197  57.418  0.00  0.00
ATOM   1037  CG  PHE    68      32.765  55.717  57.766  0.00  0.00
ATOM   1038  CD1 PHE    68      33.082  54.571  58.507  0.00  0.00
ATOM   1039  HD1 PHE    68      32.420  54.114  59.194  0.00  0.00
ATOM   1040  CE1 PHE    68      34.278  53.943  58.211  0.00  0.00
ATOM   1041  HE1 PHE    68      34.640  53.058  58.713  0.00  0.00
ATOM   1042  CZ  PHE    68      35.177  54.478  57.299  0.00  0.00
ATOM   1043  HZ  PHE    68      36.163  54.050  57.170  0.00  0.00
ATOM   1044  CE2 PHE    68      34.939  55.652  56.634  0.00  0.00
ATOM   1045  HE2 PHE    68      35.664  56.001  55.849  0.00  0.00
ATOM   1046  CD2 PHE    68      33.707  56.301  56.866  0.00  0.00
ATOM   1047  HD2 PHE    68      33.572  57.267  56.438  0.00  0.00
ATOM   1048  C   PHE    68      31.829  58.083  59.651  0.00  0.00
ATOM   1049  O   PHE    68      32.841  58.147  60.330  0.00  0.00
ATOM   1050  N   ASP    69      31.183  59.138  59.179  0.00  0.00
ATOM   1051  H   ASP    69      30.363  58.897  58.626  0.00  0.00
ATOM   1052  CA  ASP    69      31.646  60.474  59.311  0.00  0.00
ATOM   1053  HA  ASP    69      32.542  60.553  58.743  0.00  0.00
ATOM   1054  CB  ASP    69      30.681  61.445  58.542  0.00  0.00
ATOM   1055  HB2 ASP    69      29.673  61.192  58.735  0.00  0.00
ATOM   1056  HB3 ASP    69      30.808  62.424  58.964  0.00  0.00
ATOM   1057  CG  ASP    69      30.999  61.461  57.029  0.00  0.00
ATOM   1058  OD1 ASP    69      31.758  62.305  56.585  0.00  0.00
ATOM   1059  OD2 ASP    69      30.301  60.836  56.207  0.00  0.00
ATOM   1060  C   ASP    69      31.966  60.896  60.758  0.00  0.00
ATOM   1061  O   ASP    69      32.934  61.603  61.056  0.00  0.00
ATOM   1062  N   ASP    70      31.185  60.411  61.799  0.00  0.00
ATOM   1063  H   ASP    70      30.564  59.613  61.547  0.00  0.00
ATOM   1064  CA  ASP    70      31.508  60.660  63.195  0.00  0.00
ATOM   1065  HA  ASP    70      31.650  61.724  63.237  0.00  0.00
ATOM   1066  CB  ASP    70      30.387  60.288  64.126  0.00  0.00
ATOM   1067  HB2 ASP    70      30.120  59.261  63.892  0.00  0.00
ATOM   1068  HB3 ASP    70      30.692  60.354  65.116  0.00  0.00
ATOM   1069  CG  ASP    70      29.133  61.042  64.052  0.00  0.00
ATOM   1070  OD1 ASP    70      29.044  62.183  63.573  0.00  0.00
ATOM   1071  OD2 ASP    70      28.165  60.407  64.523  0.00  0.00
ATOM   1072  C   ASP    70      32.801  59.954  63.745  0.00  0.00
ATOM   1073  O   ASP    70      33.662  60.504  64.401  0.00  0.00
ATOM   1074  N   VAL    71      32.936  58.730  63.244  0.00  0.00
ATOM   1075  H   VAL    71      32.167  58.291  62.860  0.00  0.00
ATOM   1076  CA  VAL    71      34.053  57.818  63.407  0.00  0.00
ATOM   1077  HA  VAL    71      34.195  57.756  64.508  0.00  0.00
ATOM   1078  CB  VAL    71      33.801  56.302  62.862  0.00  0.00
ATOM   1079  HB  VAL    71      33.622  56.328  61.814  0.00  0.00
ATOM   1080  CG1 VAL    71      34.999  55.401  63.118  0.00  0.00
ATOM   1081 1HG1 VAL    71      35.754  55.733  62.392  0.00  0.00
ATOM   1082 2HG1 VAL    71      35.448  55.475  64.073  0.00  0.00
ATOM   1083 3HG1 VAL    71      34.821  54.387  62.947  0.00  0.00
ATOM   1084  CG2 VAL    71      32.574  55.762  63.609  0.00  0.00
ATOM   1085 1HG2 VAL    71      31.763  56.374  63.488  0.00  0.00
ATOM   1086 2HG2 VAL    71      32.408  54.755  63.363  0.00  0.00
ATOM   1087 3HG2 VAL    71      32.869  55.744  64.650  0.00  0.00
ATOM   1088  C   VAL    71      35.353  58.366  62.728  0.00  0.00
ATOM   1089  O   VAL    71      36.470  58.170  63.271  0.00  0.00
ATOM   1090  N   MET    72      35.254  59.311  61.749  0.00  0.00
ATOM   1091  H   MET    72      34.276  59.492  61.397  0.00  0.00
ATOM   1092  CA  MET    72      36.368  60.139  61.212  0.00  0.00
ATOM   1093  HA  MET    72      37.320  59.531  61.093  0.00  0.00
ATOM   1094  CB  MET    72      35.948  60.656  59.841  0.00  0.00
ATOM   1095  HB2 MET    72      35.055  61.272  59.975  0.00  0.00
ATOM   1096  HB3 MET    72      36.757  61.299  59.590  0.00  0.00
ATOM   1097  CG  MET    72      35.781  59.672  58.717  0.00  0.00
ATOM   1098  HG2 MET    72      34.871  59.049  58.780  0.00  0.00
ATOM   1099  HG3 MET    72      35.667  60.219  57.715  0.00  0.00
ATOM   1100  SD  MET    72      37.229  58.543  58.332  0.00  0.00
ATOM   1101  CE  MET    72      36.768  56.964  59.206  0.00  0.00
ATOM   1102  HE1 MET    72      36.693  57.065  60.329  0.00  0.00
ATOM   1103  HE2 MET    72      35.860  56.566  58.921  0.00  0.00
ATOM   1104  HE3 MET    72      37.437  56.173  58.988  0.00  0.00
ATOM   1105  C   MET    72      36.798  61.270  62.166  0.00  0.00
ATOM   1106  O   MET    72      37.918  61.324  62.490  0.00  0.00
ATOM   1107  N   ASP    73      35.907  62.230  62.659  0.00  0.00
ATOM   1108  H   ASP    73      34.922  62.108  62.457  0.00  0.00
ATOM   1109  CA  ASP    73      36.303  63.207  63.671  0.00  0.00
ATOM   1110  HA  ASP    73      37.031  63.853  63.186  0.00  0.00
ATOM   1111  CB  ASP    73      35.101  64.025  63.916  0.00  0.00
ATOM   1112  HB2 ASP    73      34.734  64.473  62.951  0.00  0.00
ATOM   1113  HB3 ASP    73      34.257  63.510  64.287  0.00  0.00
ATOM   1114  CG  ASP    73      35.466  65.190  64.908  0.00  0.00
ATOM   1115  OD1 ASP    73      36.210  66.109  64.462  0.00  0.00
ATOM   1116  OD2 ASP    73      34.892  65.142  66.048  0.00  0.00
ATOM   1117  C   ASP    73      36.630  62.547  65.009  0.00  0.00
ATOM   1118  O   ASP    73      37.500  63.014  65.788  0.00  0.00
ATOM   1119  N   TRP    74      36.208  61.324  65.271  0.00  0.00
ATOM   1120  H   TRP    74      35.433  60.854  64.726  0.00  0.00
ATOM   1121  CA  TRP    74      36.600  60.560  66.557  0.00  0.00
ATOM   1122  HA  TRP    74      36.452  61.255  67.381  0.00  0.00
ATOM   1123  CB  TRP    74      35.578  59.416  66.809  0.00  0.00
ATOM   1124  HB2 TRP    74      34.563  59.827  66.971  0.00  0.00
ATOM   1125  HB3 TRP    74      35.589  58.718  65.968  0.00  0.00
ATOM   1126  CG  TRP    74      35.903  58.535  68.066  0.00  0.00
ATOM   1127  CD1 TRP    74      36.068  58.894  69.375  0.00  0.00
ATOM   1128  HD1 TRP    74      35.906  59.829  69.852  0.00  0.00
ATOM   1129  NE1 TRP    74      36.340  57.736  70.088  0.00  0.00
ATOM   1130  HE1 TRP    74      36.310  57.748  71.096  0.00  0.00
ATOM   1131  CE2 TRP    74      36.369  56.566  69.259  0.00  0.00
ATOM   1132  CZ2 TRP    74      36.539  55.222  69.455  0.00  0.00
ATOM   1133  HZ2 TRP    74      36.798  54.864  70.453  0.00  0.00
ATOM   1134  CH2 TRP    74      36.359  54.241  68.498  0.00  0.00
ATOM   1135  HH2 TRP    74      36.349  53.193  68.816  0.00  0.00
ATOM   1136  CZ3 TRP    74      36.064  54.736  67.189  0.00  0.00
ATOM   1137  HZ3 TRP    74      35.934  54.039  66.394  0.00  0.00
ATOM   1138  CE3 TRP    74      35.944  56.119  66.881  0.00  0.00
ATOM   1139  HE3 TRP    74      35.621  56.485  65.944  0.00  0.00
ATOM   1140  CD2 TRP    74      36.057  57.059  67.962  0.00  0.00
ATOM   1141  C   TRP    74      38.027  60.069  66.466  0.00  0.00
ATOM   1142  O   TRP    74      38.811  60.134  67.396  0.00  0.00
ATOM   1143  N   ALA    75      38.435  59.708  65.252  0.00  0.00
ATOM   1144  H   ALA    75      37.809  59.827  64.476  0.00  0.00
ATOM   1145  CA  ALA    75      39.752  59.172  64.874  0.00  0.00
ATOM   1146  HA  ALA    75      40.034  58.543  65.728  0.00  0.00
ATOM   1147  CB  ALA    75      39.566  58.325  63.625  0.00  0.00
ATOM   1148  HB1 ALA    75      39.328  58.995  62.716  0.00  0.00
ATOM   1149  HB2 ALA    75      40.537  57.807  63.404  0.00  0.00
ATOM   1150  HB3 ALA    75      38.844  57.630  63.683  0.00  0.00
ATOM   1151  C   ALA    75      40.856  60.315  64.765  0.00  0.00
ATOM   1152  O   ALA    75      41.737  60.348  65.638  0.00  0.00
ATOM   1153  N   VAL    76      40.614  61.200  63.840  0.00  0.00
ATOM   1154  H   VAL    76      39.909  61.095  63.147  0.00  0.00
ATOM   1155  CA  VAL    76      41.628  62.313  63.560  0.00  0.00
ATOM   1156  HA  VAL    76      42.373  62.381  64.330  0.00  0.00
ATOM   1157  CB  VAL    76      42.501  61.962  62.369  0.00  0.00
ATOM   1158  HB  VAL    76      41.879  62.112  61.495  0.00  0.00
ATOM   1159  CG1 VAL    76      43.762  62.789  62.135  0.00  0.00
ATOM   1160 1HG1 VAL    76      43.538  63.770  62.038  0.00  0.00
ATOM   1161 2HG1 VAL    76      44.532  62.684  62.941  0.00  0.00
ATOM   1162 3HG1 VAL    76      44.363  62.362  61.272  0.00  0.00
ATOM   1163  CG2 VAL    76      42.937  60.468  62.395  0.00  0.00
ATOM   1164 1HG2 VAL    76      43.592  60.277  61.570  0.00  0.00
ATOM   1165 2HG2 VAL    76      43.484  60.289  63.275  0.00  0.00
ATOM   1166 3HG2 VAL    76      42.110  59.685  62.213  0.00  0.00
ATOM   1167  C   VAL    76      41.034  63.643  63.446  0.00  0.00
ATOM   1168  O   VAL    76      39.914  63.696  62.974  0.00  0.00
ATOM   1169  N   GLN    77      41.746  64.683  63.885  0.00  0.00
ATOM   1170  H   GLN    77      42.677  64.395  64.268  0.00  0.00
ATOM   1171  CA  GLN    77      41.347  66.114  63.712  0.00  0.00
ATOM   1172  HA  GLN    77      40.370  66.140  63.235  0.00  0.00
ATOM   1173  CB  GLN    77      41.244  66.768  65.120  0.00  0.00
ATOM   1174  HB2 GLN    77      42.245  66.776  65.520  0.00  0.00
ATOM   1175  HB3 GLN    77      40.886  67.815  65.130  0.00  0.00
ATOM   1176  CG  GLN    77      40.272  66.073  66.124  0.00  0.00
ATOM   1177  HG2 GLN    77      39.990  66.788  66.875  0.00  0.00
ATOM   1178  HG3 GLN    77      39.432  65.847  65.539  0.00  0.00
ATOM   1179  CD  GLN    77      40.776  64.868  66.840  0.00  0.00
ATOM   1180  OE1 GLN    77      41.843  64.919  67.454  0.00  0.00
ATOM   1181  NE2 GLN    77      40.166  63.780  66.888  0.00  0.00
ATOM   1182 1HE2 GLN    77      40.581  62.984  67.345  0.00  0.00
ATOM   1183 2HE2 GLN    77      39.245  63.684  66.422  0.00  0.00
ATOM   1184  C   GLN    77      42.360  66.850  62.876  0.00  0.00
ATOM   1185  O   GLN    77      43.554  66.515  62.786  0.00  0.00
ATOM   1186  N   GLY    78      41.812  67.845  62.146  0.00  0.00
ATOM   1187  H   GLY    78      40.807  68.001  62.287  0.00  0.00
ATOM   1188  CA  GLY    78      42.527  68.567  61.056  0.00  0.00
ATOM   1189  HA2 GLY    78      42.344  69.607  61.081  0.00  0.00
ATOM   1190  HA3 GLY    78      43.606  68.433  61.214  0.00  0.00
ATOM   1191  C   GLY    78      42.403  67.897  59.681  0.00  0.00
ATOM   1192  O   GLY    78      43.191  67.050  59.226  0.00  0.00
ATOM   1193  N   TRP    79      41.367  68.405  59.000  0.00  0.00
ATOM   1194  H   TRP    79      40.691  68.994  59.452  0.00  0.00
ATOM   1195  CA  TRP    79      40.894  67.761  57.780  0.00  0.00
ATOM   1196  HA  TRP    79      41.559  67.037  57.505  0.00  0.00
ATOM   1197  CB  TRP    79      39.557  67.084  58.185  0.00  0.00
ATOM   1198  HB2 TRP    79      38.979  67.712  58.831  0.00  0.00
ATOM   1199  HB3 TRP    79      38.902  67.112  57.344  0.00  0.00
ATOM   1200  CG  TRP    79      39.612  65.691  58.765  0.00  0.00
ATOM   1201  CD1 TRP    79      39.758  65.374  60.065  0.00  0.00
ATOM   1202  HD1 TRP    79      39.731  66.102  60.856  0.00  0.00
ATOM   1203  NE1 TRP    79      39.688  64.048  60.264  0.00  0.00
ATOM   1204  HE1 TRP    79      39.664  63.581  61.176  0.00  0.00
ATOM   1205  CE2 TRP    79      39.494  63.391  59.098  0.00  0.00
ATOM   1206  CZ2 TRP    79      39.400  61.993  58.784  0.00  0.00
ATOM   1207  HZ2 TRP    79      39.395  61.248  59.594  0.00  0.00
ATOM   1208  CH2 TRP    79      39.331  61.554  57.434  0.00  0.00
ATOM   1209  HH2 TRP    79      39.161  60.538  57.186  0.00  0.00
ATOM   1210  CZ3 TRP    79      39.295  62.608  56.443  0.00  0.00
ATOM   1211  HZ3 TRP    79      39.217  62.348  55.402  0.00  0.00
ATOM   1212  CE3 TRP    79      39.410  63.987  56.754  0.00  0.00
ATOM   1213  HE3 TRP    79      39.385  64.772  55.921  0.00  0.00
ATOM   1214  CD2 TRP    79      39.535  64.414  58.071  0.00  0.00
ATOM   1215  C   TRP    79      40.763  68.712  56.556  0.00  0.00
ATOM   1216  O   TRP    79      40.263  69.815  56.739  0.00  0.00
ATOM   1217  N   ASN    80      41.303  68.368  55.328  0.00  0.00
ATOM   1218  H   ASN    80      41.908  67.603  55.155  0.00  0.00
ATOM   1219  CA  ASN    80      40.871  69.041  54.050  0.00  0.00
ATOM   1220  HA  ASN    80      40.605  70.155  54.163  0.00  0.00
ATOM   1221  CB  ASN    80      42.041  68.940  53.059  0.00  0.00
ATOM   1222  HB2 ASN    80      42.421  67.903  53.000  0.00  0.00
ATOM   1223  HB3 ASN    80      41.834  69.213  52.035  0.00  0.00
ATOM   1224  CG  ASN    80      43.206  69.709  53.503  0.00  0.00
ATOM   1225  OD1 ASN    80      43.153  70.712  54.170  0.00  0.00
ATOM   1226  ND2 ASN    80      44.376  69.417  52.978  0.00  0.00
ATOM   1227 1HD2 ASN    80      45.147  70.058  53.118  0.00  0.00
ATOM   1228 2HD2 ASN    80      44.457  68.610  52.368  0.00  0.00
ATOM   1229  C   ASN    80      39.741  68.383  53.375  0.00  0.00
ATOM   1230  O   ASN    80      39.553  67.192  53.558  0.00  0.00
ATOM   1231  N   VAL    81      38.864  69.209  52.650  0.00  0.00
ATOM   1232  H   VAL    81      38.942  70.268  52.752  0.00  0.00
ATOM   1233  CA  VAL    81      37.640  68.830  51.948  0.00  0.00
ATOM   1234  HA  VAL    81      37.805  67.716  51.907  0.00  0.00
ATOM   1235  CB  VAL    81      36.423  69.197  52.775  0.00  0.00
ATOM   1236  HB  VAL    81      36.215  70.304  52.678  0.00  0.00
ATOM   1237  CG1 VAL    81      35.237  68.272  52.454  0.00  0.00
ATOM   1238 1HG1 VAL    81      34.310  68.714  52.768  0.00  0.00
ATOM   1239 2HG1 VAL    81      35.224  68.091  51.373  0.00  0.00
ATOM   1240 3HG1 VAL    81      35.412  67.301  52.900  0.00  0.00
ATOM   1241  CG2 VAL    81      36.358  68.946  54.339  0.00  0.00
ATOM   1242 1HG2 VAL    81      36.488  67.943  54.608  0.00  0.00
ATOM   1243 2HG2 VAL    81      37.112  69.607  54.766  0.00  0.00
ATOM   1244 3HG2 VAL    81      35.467  69.440  54.760  0.00  0.00
ATOM   1245  C   VAL    81      37.502  69.435  50.568  0.00  0.00
ATOM   1246  O   VAL    81      37.524  70.660  50.426  0.00  0.00
ATOM   1247  N   LEU    82      37.364  68.538  49.588  0.00  0.00
ATOM   1248  H   LEU    82      37.231  67.554  49.894  0.00  0.00
ATOM   1249  CA  LEU    82      37.713  68.721  48.152  0.00  0.00
ATOM   1250  HA  LEU    82      37.793  69.755  48.133  0.00  0.00
ATOM   1251  CB  LEU    82      38.932  68.082  47.662  0.00  0.00
ATOM   1252  HB2 LEU    82      38.815  66.973  47.726  0.00  0.00
ATOM   1253  HB3 LEU    82      39.062  68.212  46.576  0.00  0.00
ATOM   1254  CG  LEU    82      40.243  68.520  48.377  0.00  0.00
ATOM   1255  HG  LEU    82      40.055  69.456  48.758  0.00  0.00
ATOM   1256  CD1 LEU    82      40.595  67.502  49.490  0.00  0.00
ATOM   1257 1HD1 LEU    82      40.857  66.592  49.009  0.00  0.00
ATOM   1258 2HD1 LEU    82      41.489  67.872  50.042  0.00  0.00
ATOM   1259 3HD1 LEU    82      39.737  67.411  50.111  0.00  0.00
ATOM   1260  CD2 LEU    82      41.373  68.571  47.389  0.00  0.00
ATOM   1261 1HD2 LEU    82      41.517  67.526  47.052  0.00  0.00
ATOM   1262 2HD2 LEU    82      41.175  69.229  46.525  0.00  0.00
ATOM   1263 3HD2 LEU    82      42.222  68.746  48.096  0.00  0.00
ATOM   1264  C   LEU    82      36.529  68.328  47.299  0.00  0.00
ATOM   1265  O   LEU    82      36.059  67.211  47.324  0.00  0.00
ATOM   1266  N   GLN    83      36.171  69.290  46.399  0.00  0.00
ATOM   1267  H   GLN    83      36.599  70.250  46.393  0.00  0.00
ATOM   1268  CA  GLN    83      35.404  68.967  45.268  0.00  0.00
ATOM   1269  HA  GLN    83      34.690  68.164  45.455  0.00  0.00
ATOM   1270  CB  GLN    83      34.578  70.168  44.925  0.00  0.00
ATOM   1271  HB2 GLN    83      35.148  71.030  44.898  0.00  0.00
ATOM   1272  HB3 GLN    83      34.213  70.071  43.969  0.00  0.00
ATOM   1273  CG  GLN    83      33.264  70.190  45.722  0.00  0.00
ATOM   1274  HG2 GLN    83      32.409  69.590  45.212  0.00  0.00
ATOM   1275  HG3 GLN    83      33.446  69.729  46.701  0.00  0.00
ATOM   1276  CD  GLN    83      32.938  71.754  45.801  0.00  0.00
ATOM   1277  OE1 GLN    83      32.884  72.343  46.889  0.00  0.00
ATOM   1278  NE2 GLN    83      32.657  72.457  44.680  0.00  0.00
ATOM   1279 1HE2 GLN    83      32.726  73.463  44.839  0.00  0.00
ATOM   1280 2HE2 GLN    83      32.972  72.068  43.858  0.00  0.00
ATOM   1281  C   GLN    83      36.435  68.572  44.088  0.00  0.00
ATOM   1282  O   GLN    83      37.512  69.085  43.883  0.00  0.00
ATOM   1283  N   ARG    84      36.005  67.465  43.459  0.00  0.00
ATOM   1284  H   ARG    84      35.178  67.005  43.814  0.00  0.00
ATOM   1285  CA  ARG    84      36.663  66.720  42.365  0.00  0.00
ATOM   1286  HA  ARG    84      37.676  66.493  42.688  0.00  0.00
ATOM   1287  CB  ARG    84      35.813  65.577  42.176  0.00  0.00
ATOM   1288  HB2 ARG    84      35.485  65.136  43.132  0.00  0.00
ATOM   1289  HB3 ARG    84      34.900  65.839  41.759  0.00  0.00
ATOM   1290  CG  ARG    84      36.498  64.365  41.466  0.00  0.00
ATOM   1291  HG2 ARG    84      37.015  64.719  40.533  0.00  0.00
ATOM   1292  HG3 ARG    84      37.282  63.844  41.992  0.00  0.00
ATOM   1293  CD  ARG    84      35.501  63.286  41.064  0.00  0.00
ATOM   1294  HD2 ARG    84      35.997  62.500  40.453  0.00  0.00
ATOM   1295  HD3 ARG    84      35.125  62.794  41.959  0.00  0.00
ATOM   1296  NE  ARG    84      34.351  63.767  40.258  0.00  0.00
ATOM   1297  HE  ARG    84      34.545  64.532  39.548  0.00  0.00
ATOM   1298  CZ  ARG    84      33.092  63.408  40.242  0.00  0.00
ATOM   1299  NH1 ARG    84      32.476  62.507  40.956  0.00  0.00
ATOM   1300 1HH1 ARG    84      32.983  61.801  41.388  0.00  0.00
ATOM   1301 2HH1 ARG    84      31.455  62.480  40.919  0.00  0.00
ATOM   1302  NH2 ARG    84      32.191  64.010  39.444  0.00  0.00
ATOM   1303 1HH2 ARG    84      32.412  64.739  38.795  0.00  0.00
ATOM   1304 2HH2 ARG    84      31.374  63.386  39.296  0.00  0.00
ATOM   1305  C   ARG    84      36.788  67.690  41.124  0.00  0.00
ATOM   1306  O   ARG    84      35.869  68.475  40.936  0.00  0.00
ATOM   1307  N   GLU    85      37.769  67.480  40.257  0.00  0.00
ATOM   1308  H   GLU    85      38.325  66.719  40.480  0.00  0.00
ATOM   1309  CA  GLU    85      37.925  67.865  38.832  0.00  0.00
ATOM   1310  HA  GLU    85      36.961  67.912  38.410  0.00  0.00
ATOM   1311  CB  GLU    85      38.600  69.246  38.894  0.00  0.00
ATOM   1312  HB2 GLU    85      37.924  69.841  39.425  0.00  0.00
ATOM   1313  HB3 GLU    85      39.535  69.287  39.442  0.00  0.00
ATOM   1314  CG  GLU    85      38.814  69.881  37.524  0.00  0.00
ATOM   1315  HG2 GLU    85      39.415  69.123  36.964  0.00  0.00
ATOM   1316  HG3 GLU    85      37.929  70.041  36.954  0.00  0.00
ATOM   1317  CD  GLU    85      39.615  71.232  37.769  0.00  0.00
ATOM   1318  OE1 GLU    85      40.716  71.336  37.186  0.00  0.00
ATOM   1319  OE2 GLU    85      39.140  72.115  38.543  0.00  0.00
ATOM   1320  C   GLU    85      38.684  66.711  38.095  0.00  0.00
ATOM   1321  O   GLU    85      39.793  66.428  38.426  0.00  0.00
ATOM   1322  N   SER    86      38.016  65.919  37.306  0.00  0.00
ATOM   1323  H   SER    86      36.988  66.153  37.224  0.00  0.00
ATOM   1324  CA  SER    86      38.490  64.715  36.617  0.00  0.00
ATOM   1325  HA  SER    86      39.582  64.586  36.768  0.00  0.00
ATOM   1326  CB  SER    86      37.910  63.519  37.331  0.00  0.00
ATOM   1327  HB2 SER    86      37.965  63.618  38.408  0.00  0.00
ATOM   1328  HB3 SER    86      36.796  63.579  37.043  0.00  0.00
ATOM   1329  OG  SER    86      38.374  62.263  36.928  0.00  0.00
ATOM   1330  HG  SER    86      39.446  62.278  36.980  0.00  0.00
ATOM   1331  C   SER    86      38.327  64.812  35.087  0.00  0.00
ATOM   1332  O   SER    86      37.256  65.322  34.707  0.00  0.00
ATOM   1333  N   TRP    87      39.307  64.373  34.386  0.00  0.00
ATOM   1334  H   TRP    87      39.941  63.796  34.811  0.00  0.00
ATOM   1335  CA  TRP    87      39.452  64.613  32.939  0.00  0.00
ATOM   1336  HA  TRP    87      38.513  65.018  32.581  0.00  0.00
ATOM   1337  CB  TRP    87      40.559  65.710  32.693  0.00  0.00
ATOM   1338  HB2 TRP    87      41.400  65.517  33.228  0.00  0.00
ATOM   1339  HB3 TRP    87      40.853  65.837  31.665  0.00  0.00
ATOM   1340  CG  TRP    87      40.123  67.083  33.107  0.00  0.00
ATOM   1341  CD1 TRP    87      40.460  67.639  34.258  0.00  0.00
ATOM   1342  HD1 TRP    87      40.927  67.152  35.034  0.00  0.00
ATOM   1343  NE1 TRP    87      39.845  68.868  34.354  0.00  0.00
ATOM   1344  HE1 TRP    87      40.065  69.522  35.088  0.00  0.00
ATOM   1345  CE2 TRP    87      39.199  69.184  33.190  0.00  0.00
ATOM   1346  CZ2 TRP    87      38.379  70.250  32.806  0.00  0.00
ATOM   1347  HZ2 TRP    87      38.119  71.019  33.470  0.00  0.00
ATOM   1348  CH2 TRP    87      37.730  70.228  31.580  0.00  0.00
ATOM   1349  HH2 TRP    87      36.991  71.010  31.355  0.00  0.00
ATOM   1350  CZ3 TRP    87      37.942  69.185  30.680  0.00  0.00
ATOM   1351  HZ3 TRP    87      37.458  69.190  29.759  0.00  0.00
ATOM   1352  CE3 TRP    87      38.826  68.120  31.030  0.00  0.00
ATOM   1353  HE3 TRP    87      38.925  67.245  30.395  0.00  0.00
ATOM   1354  CD2 TRP    87      39.423  68.045  32.320  0.00  0.00
ATOM   1355  C   TRP    87      39.845  63.307  32.234  0.00  0.00
ATOM   1356  O   TRP    87      40.607  62.535  32.758  0.00  0.00
ATOM   1357  N   VAL    88      39.478  63.072  31.029  0.00  0.00
ATOM   1358  H   VAL    88      38.815  63.756  30.682  0.00  0.00
ATOM   1359  CA  VAL    88      39.869  61.904  30.099  0.00  0.00
ATOM   1360  HA  VAL    88      40.497  61.251  30.760  0.00  0.00
ATOM   1361  CB  VAL    88      38.666  61.106  29.585  0.00  0.00
ATOM   1362  HB  VAL    88      38.155  61.801  28.827  0.00  0.00
ATOM   1363  CG1 VAL    88      39.187  59.824  28.928  0.00  0.00
ATOM   1364 1HG1 VAL    88      38.334  59.264  28.502  0.00  0.00
ATOM   1365 2HG1 VAL    88      39.856  60.251  28.122  0.00  0.00
ATOM   1366 3HG1 VAL    88      39.681  59.176  29.593  0.00  0.00
ATOM   1367  CG2 VAL    88      37.646  60.688  30.620  0.00  0.00
ATOM   1368 1HG2 VAL    88      37.024  61.528  30.746  0.00  0.00
ATOM   1369 2HG2 VAL    88      37.252  59.783  30.226  0.00  0.00
ATOM   1370 3HG2 VAL    88      38.098  60.458  31.603  0.00  0.00
ATOM   1371  C   VAL    88      40.734  62.472  28.995  0.00  0.00
ATOM   1372  O   VAL    88      40.381  63.447  28.423  0.00  0.00
ATOM   1373  N   TRP    89      41.847  61.764  28.763  0.00  0.00
ATOM   1374  H   TRP    89      42.061  60.931  29.334  0.00  0.00
ATOM   1375  CA  TRP    89      42.777  62.140  27.671  0.00  0.00
ATOM   1376  HA  TRP    89      42.691  63.199  27.350  0.00  0.00
ATOM   1377  CB  TRP    89      44.242  62.009  28.098  0.00  0.00
ATOM   1378  HB2 TRP    89      44.482  62.781  28.784  0.00  0.00
ATOM   1379  HB3 TRP    89      44.355  61.075  28.593  0.00  0.00
ATOM   1380  CG  TRP    89      45.305  62.101  27.050  0.00  0.00
ATOM   1381  CD1 TRP    89      46.215  61.145  26.768  0.00  0.00
ATOM   1382  HD1 TRP    89      46.258  60.110  27.205  0.00  0.00
ATOM   1383  NE1 TRP    89      46.985  61.662  25.703  0.00  0.00
ATOM   1384  HE1 TRP    89      47.795  61.047  25.432  0.00  0.00
ATOM   1385  CE2 TRP    89      46.888  63.015  25.677  0.00  0.00
ATOM   1386  CZ2 TRP    89      47.678  64.042  25.057  0.00  0.00
ATOM   1387  HZ2 TRP    89      48.452  63.821  24.387  0.00  0.00
ATOM   1388  CH2 TRP    89      47.258  65.390  24.978  0.00  0.00
ATOM   1389  HH2 TRP    89      47.744  66.094  24.372  0.00  0.00
ATOM   1390  CZ3 TRP    89      46.077  65.684  25.727  0.00  0.00
ATOM   1391  HZ3 TRP    89      45.599  66.652  25.728  0.00  0.00
ATOM   1392  CE3 TRP    89      45.333  64.672  26.377  0.00  0.00
ATOM   1393  HE3 TRP    89      44.347  64.779  26.834  0.00  0.00
ATOM   1394  CD2 TRP    89      45.731  63.356  26.387  0.00  0.00
ATOM   1395  C   TRP    89      42.539  61.114  26.516  0.00  0.00
ATOM   1396  O   TRP    89      43.008  59.963  26.554  0.00  0.00
ATOM   1397  N   VAL    90      41.932  61.585  25.448  0.00  0.00
ATOM   1398  H   VAL    90      41.661  62.561  25.441  0.00  0.00
ATOM   1399  CA  VAL    90      41.649  60.757  24.240  0.00  0.00
ATOM   1400  HA  VAL    90      42.296  59.913  24.137  0.00  0.00
ATOM   1401  CB  VAL    90      40.246  60.101  24.346  0.00  0.00
ATOM   1402  HB  VAL    90      40.332  59.380  25.196  0.00  0.00
ATOM   1403  CG1 VAL    90      39.109  61.057  24.639  0.00  0.00
ATOM   1404 1HG1 VAL    90      38.160  60.482  24.577  0.00  0.00
ATOM   1405 2HG1 VAL    90      39.218  61.551  25.560  0.00  0.00
ATOM   1406 3HG1 VAL    90      39.052  61.858  23.836  0.00  0.00
ATOM   1407  CG2 VAL    90      39.863  59.200  23.167  0.00  0.00
ATOM   1408 1HG2 VAL    90      39.263  59.899  22.600  0.00  0.00
ATOM   1409 2HG2 VAL    90      40.715  58.869  22.516  0.00  0.00
ATOM   1410 3HG2 VAL    90      39.186  58.360  23.385  0.00  0.00
ATOM   1411  C   VAL    90      41.922  61.683  23.087  0.00  0.00
ATOM   1412  O   VAL    90      41.581  62.857  23.180  0.00  0.00
ATOM   1413  N   ARG    91      42.417  61.198  21.927  0.00  0.00
ATOM   1414  H   ARG    91      42.702  60.163  21.937  0.00  0.00
ATOM   1415  CA  ARG    91      42.742  62.057  20.701  0.00  0.00
ATOM   1416  HA  ARG    91      43.364  61.447  19.992  0.00  0.00
ATOM   1417  CB  ARG    91      41.474  62.427  20.038  0.00  0.00
ATOM   1418  HB2 ARG    91      40.966  63.139  20.593  0.00  0.00
ATOM   1419  HB3 ARG    91      41.683  63.037  19.139  0.00  0.00
ATOM   1420  CG  ARG    91      40.515  61.267  19.622  0.00  0.00
ATOM   1421  HG2 ARG    91      40.093  60.732  20.515  0.00  0.00
ATOM   1422  HG3 ARG    91      39.644  61.685  18.990  0.00  0.00
ATOM   1423  CD  ARG    91      41.143  60.106  18.879  0.00  0.00
ATOM   1424  HD2 ARG    91      41.379  60.454  17.856  0.00  0.00
ATOM   1425  HD3 ARG    91      42.065  59.747  19.377  0.00  0.00
ATOM   1426  NE  ARG    91      40.100  59.149  18.581  0.00  0.00
ATOM   1427  HE  ARG    91      39.362  59.516  17.965  0.00  0.00
ATOM   1428  CZ  ARG    91      39.818  57.993  19.094  0.00  0.00
ATOM   1429  NH1 ARG    91      40.585  57.321  19.816  0.00  0.00
ATOM   1430 1HH1 ARG    91      41.434  57.676  20.189  0.00  0.00
ATOM   1431 2HH1 ARG    91      40.348  56.411  20.000  0.00  0.00
ATOM   1432  NH2 ARG    91      38.644  57.564  18.913  0.00  0.00
ATOM   1433 1HH2 ARG    91      37.884  58.038  18.374  0.00  0.00
ATOM   1434 2HH2 ARG    91      38.495  56.586  19.071  0.00  0.00
ATOM   1435  C   ARG    91      43.683  63.299  21.045  0.00  0.00
ATOM   1436  O   ARG    91      43.754  64.212  20.197  0.00  0.00
ATOM   1437  N   GLY    92      44.389  63.433  22.191  0.00  0.00
ATOM   1438  H   GLY    92      44.505  62.555  22.685  0.00  0.00
ATOM   1439  CA  GLY    92      45.243  64.588  22.466  0.00  0.00
ATOM   1440  HA2 GLY    92      45.969  64.311  23.142  0.00  0.00
ATOM   1441  HA3 GLY    92      45.621  64.898  21.440  0.00  0.00
ATOM   1442  C   GLY    92      44.488  65.780  23.198  0.00  0.00
ATOM   1443  O   GLY    92      44.928  66.904  23.164  0.00  0.00
ATOM   1444  N   ARG    93      43.222  65.502  23.477  0.00  0.00
ATOM   1445  H   ARG    93      43.032  64.559  23.398  0.00  0.00
ATOM   1446  CA  ARG    93      42.214  66.446  24.056  0.00  0.00
ATOM   1447  HA  ARG    93      42.656  67.422  23.956  0.00  0.00
ATOM   1448  CB  ARG    93      41.061  66.363  23.024  0.00  0.00
ATOM   1449  HB2 ARG    93      40.425  65.470  22.983  0.00  0.00
ATOM   1450  HB3 ARG    93      40.405  67.137  23.491  0.00  0.00
ATOM   1451  CG  ARG    93      41.435  66.792  21.585  0.00  0.00
ATOM   1452  HG2 ARG    93      42.122  66.086  21.184  0.00  0.00
ATOM   1453  HG3 ARG    93      40.530  66.705  20.983  0.00  0.00
ATOM   1454  CD  ARG    93      41.847  68.199  21.167  0.00  0.00
ATOM   1455  HD2 ARG    93      41.024  68.970  21.159  0.00  0.00
ATOM   1456  HD3 ARG    93      42.681  68.595  21.815  0.00  0.00
ATOM   1457  NE  ARG    93      42.260  68.243  19.810  0.00  0.00
ATOM   1458  HE  ARG    93      43.254  68.048  19.605  0.00  0.00
ATOM   1459  CZ  ARG    93      41.586  68.373  18.683  0.00  0.00
ATOM   1460  NH1 ARG    93      42.236  68.308  17.541  0.00  0.00
ATOM   1461 1HH1 ARG    93      43.157  67.983  17.573  0.00  0.00
ATOM   1462 2HH1 ARG    93      41.746  68.410  16.676  0.00  0.00
ATOM   1463  NH2 ARG    93      40.317  68.699  18.715  0.00  0.00
ATOM   1464 1HH2 ARG    93      39.919  68.800  19.629  0.00  0.00
ATOM   1465 2HH2 ARG    93      39.681  68.935  17.947  0.00  0.00
ATOM   1466  C   ARG    93      41.742  66.219  25.506  0.00  0.00
ATOM   1467  O   ARG    93      41.960  65.125  25.896  0.00  0.00
ATOM   1468  N   TRP    94      40.982  67.136  26.152  0.00  0.00
ATOM   1469  H   TRP    94      40.776  67.949  25.621  0.00  0.00
ATOM   1470  CA  TRP    94      40.483  67.026  27.449  0.00  0.00
ATOM   1471  HA  TRP    94      40.827  66.065  27.857  0.00  0.00
ATOM   1472  CB  TRP    94      41.191  68.104  28.334  0.00  0.00
ATOM   1473  HB2 TRP    94      40.848  69.109  28.078  0.00  0.00
ATOM   1474  HB3 TRP    94      40.759  67.978  29.331  0.00  0.00
ATOM   1475  CG  TRP    94      42.669  68.080  28.445  0.00  0.00
ATOM   1476  CD1 TRP    94      43.545  68.832  27.661  0.00  0.00
ATOM   1477  HD1 TRP    94      43.246  69.539  26.963  0.00  0.00
ATOM   1478  NE1 TRP    94      44.874  68.471  27.935  0.00  0.00
ATOM   1479  HE1 TRP    94      45.683  69.085  27.543  0.00  0.00
ATOM   1480  CE2 TRP    94      45.003  67.397  28.847  0.00  0.00
ATOM   1481  CZ2 TRP    94      46.077  66.709  29.438  0.00  0.00
ATOM   1482  HZ2 TRP    94      47.074  66.942  29.147  0.00  0.00
ATOM   1483  CH2 TRP    94      45.712  65.470  30.121  0.00  0.00
ATOM   1484  HH2 TRP    94      46.522  64.858  30.528  0.00  0.00
ATOM   1485  CZ3 TRP    94      44.373  65.082  30.255  0.00  0.00
ATOM   1486  HZ3 TRP    94      44.161  64.120  30.772  0.00  0.00
ATOM   1487  CE3 TRP    94      43.396  65.892  29.747  0.00  0.00
ATOM   1488  HE3 TRP    94      42.340  65.620  29.938  0.00  0.00
ATOM   1489  CD2 TRP    94      43.626  67.060  28.981  0.00  0.00
ATOM   1490  C   TRP    94      38.937  67.123  27.547  0.00  0.00
ATOM   1491  O   TRP    94      38.324  68.206  27.370  0.00  0.00
ATOM   1492  N   VAL    95      38.327  66.002  27.817  0.00  0.00
ATOM   1493  H   VAL    95      38.863  65.152  27.852  0.00  0.00
ATOM   1494  CA  VAL    95      36.912  65.791  28.042  0.00  0.00
ATOM   1495  HA  VAL    95      36.331  66.643  27.626  0.00  0.00
ATOM   1496  CB  VAL    95      36.557  64.534  27.312  0.00  0.00
ATOM   1497  HB  VAL    95      37.011  63.680  27.922  0.00  0.00
ATOM   1498  CG1 VAL    95      35.019  64.272  27.308  0.00  0.00
ATOM   1499 1HG1 VAL    95      34.700  64.170  28.306  0.00  0.00
ATOM   1500 2HG1 VAL    95      34.547  65.140  26.839  0.00  0.00
ATOM   1501 3HG1 VAL    95      34.707  63.343  26.825  0.00  0.00
ATOM   1502  CG2 VAL    95      36.937  64.428  25.783  0.00  0.00
ATOM   1503 1HG2 VAL    95      36.274  63.689  25.279  0.00  0.00
ATOM   1504 2HG2 VAL    95      36.852  65.403  25.264  0.00  0.00
ATOM   1505 3HG2 VAL    95      38.014  64.166  25.656  0.00  0.00
ATOM   1506  C   VAL    95      36.783  65.619  29.547  0.00  0.00
ATOM   1507  O   VAL    95      37.440  64.789  30.179  0.00  0.00
ATOM   1508  N   PRO    96      35.801  66.368  30.176  0.00  0.00
ATOM   1509  CD  PRO    96      35.088  67.431  29.596  0.00  0.00
ATOM   1510  HD2 PRO    96      34.285  67.014  28.924  0.00  0.00
ATOM   1511  HD3 PRO    96      35.691  68.110  28.991  0.00  0.00
ATOM   1512  CG  PRO    96      34.236  68.122  30.705  0.00  0.00
ATOM   1513  HG2 PRO    96      33.197  68.376  30.260  0.00  0.00
ATOM   1514  HG3 PRO    96      34.729  69.125  30.864  0.00  0.00
ATOM   1515  CB  PRO    96      34.290  67.144  31.856  0.00  0.00
ATOM   1516  HB2 PRO    96      33.427  66.557  31.965  0.00  0.00
ATOM   1517  HB3 PRO    96      34.489  67.633  32.800  0.00  0.00
ATOM   1518  CA  PRO    96      35.402  66.117  31.599  0.00  0.00
ATOM   1519  HA  PRO    96      36.316  66.363  32.183  0.00  0.00
ATOM   1520  C   PRO    96      35.126  64.649  31.918  0.00  0.00
ATOM   1521  O   PRO    96      34.599  63.919  31.060  0.00  0.00
ATOM   1522  N   TYR    97      35.299  64.233  33.119  0.00  0.00
ATOM   1523  H   TYR    97      35.775  64.922  33.694  0.00  0.00
ATOM   1524  CA  TYR    97      34.492  63.142  33.767  0.00  0.00
ATOM   1525  HA  TYR    97      34.326  62.373  33.018  0.00  0.00
ATOM   1526  CB  TYR    97      35.202  62.618  35.008  0.00  0.00
ATOM   1527  HB2 TYR    97      36.213  62.277  34.841  0.00  0.00
ATOM   1528  HB3 TYR    97      35.371  63.489  35.659  0.00  0.00
ATOM   1529  CG  TYR    97      34.452  61.580  35.703  0.00  0.00
ATOM   1530  CD1 TYR    97      33.435  61.944  36.600  0.00  0.00
ATOM   1531  HD1 TYR    97      33.177  63.034  36.703  0.00  0.00
ATOM   1532  CE1 TYR    97      32.702  61.049  37.324  0.00  0.00
ATOM   1533  HE1 TYR    97      31.935  61.281  38.029  0.00  0.00
ATOM   1534  CZ  TYR    97      33.084  59.687  37.272  0.00  0.00
ATOM   1535  OH  TYR    97      32.730  58.804  38.157  0.00  0.00
ATOM   1536  HH  TYR    97      33.055  57.825  38.159  0.00  0.00
ATOM   1537  CE2 TYR    97      34.156  59.341  36.405  0.00  0.00
ATOM   1538  HE2 TYR    97      34.374  58.241  36.431  0.00  0.00
ATOM   1539  CD2 TYR    97      34.696  60.205  35.457  0.00  0.00
ATOM   1540  HD2 TYR    97      35.477  59.880  34.706  0.00  0.00
ATOM   1541  C   TYR    97      33.147  63.637  34.046  0.00  0.00
ATOM   1542  O   TYR    97      33.099  64.739  34.652  0.00  0.00
ATOM   1543  N   PRO    98      31.999  62.953  33.749  0.00  0.00
ATOM   1544  CD  PRO    98      30.716  63.277  34.224  0.00  0.00
ATOM   1545  HD2 PRO    98      30.380  64.169  33.776  0.00  0.00
ATOM   1546  HD3 PRO    98      30.799  63.401  35.329  0.00  0.00
ATOM   1547  CG  PRO    98      29.757  62.131  33.992  0.00  0.00
ATOM   1548  HG2 PRO    98      29.234  62.395  33.092  0.00  0.00
ATOM   1549  HG3 PRO    98      28.959  62.048  34.709  0.00  0.00
ATOM   1550  CB  PRO    98      30.750  61.014  33.706  0.00  0.00
ATOM   1551  HB2 PRO    98      30.365  60.199  33.061  0.00  0.00
ATOM   1552  HB3 PRO    98      31.081  60.581  34.605  0.00  0.00
ATOM   1553  CA  PRO    98      31.975  61.649  33.024  0.00  0.00
ATOM   1554  HA  PRO    98      32.853  61.087  33.228  0.00  0.00
ATOM   1555  C   PRO    98      31.836  61.843  31.525  0.00  0.00
ATOM   1556  O   PRO    98      30.979  62.575  30.994  0.00  0.00
ATOM   1557  N   PHE    99      32.670  61.190  30.829  0.00  0.00
ATOM   1558  H   PHE    99      33.327  60.597  31.361  0.00  0.00
ATOM   1559  CA  PHE    99      33.023  61.338  29.381  0.00  0.00
ATOM   1560  HA  PHE    99      33.457  62.344  29.253  0.00  0.00
ATOM   1561  CB  PHE    99      33.958  60.173  29.124  0.00  0.00
ATOM   1562  HB2 PHE    99      34.921  60.543  29.546  0.00  0.00
ATOM   1563  HB3 PHE    99      33.538  59.329  29.564  0.00  0.00
ATOM   1564  CG  PHE    99      34.083  59.760  27.667  0.00  0.00
ATOM   1565  CD1 PHE    99      34.989  60.492  26.847  0.00  0.00
ATOM   1566  HD1 PHE    99      35.672  61.210  27.289  0.00  0.00
ATOM   1567  CE1 PHE    99      35.128  60.185  25.500  0.00  0.00
ATOM   1568  HE1 PHE    99      35.956  60.569  24.986  0.00  0.00
ATOM   1569  CZ  PHE    99      34.375  59.157  24.872  0.00  0.00
ATOM   1570  HZ  PHE    99      34.596  58.781  23.833  0.00  0.00
ATOM   1571  CE2 PHE    99      33.424  58.496  25.669  0.00  0.00
ATOM   1572  HE2 PHE    99      32.733  57.739  25.179  0.00  0.00
ATOM   1573  CD2 PHE    99      33.232  58.815  27.036  0.00  0.00
ATOM   1574  HD2 PHE    99      32.474  58.311  27.546  0.00  0.00
ATOM   1575  C   PHE    99      31.761  61.224  28.525  0.00  0.00
ATOM   1576  O   PHE    99      31.459  62.001  27.631  0.00  0.00
ATOM   1577  N   GLN   100      30.960  60.178  28.790  0.00  0.00
ATOM   1578  H   GLN   100      31.241  59.516  29.510  0.00  0.00
ATOM   1579  CA  GLN   100      29.674  59.902  28.052  0.00  0.00
ATOM   1580  HA  GLN   100      29.922  59.851  26.937  0.00  0.00
ATOM   1581  CB  GLN   100      29.179  58.486  28.387  0.00  0.00
ATOM   1582  HB2 GLN   100      28.277  58.282  27.803  0.00  0.00
ATOM   1583  HB3 GLN   100      29.863  57.753  27.900  0.00  0.00
ATOM   1584  CG  GLN   100      28.732  58.221  29.840  0.00  0.00
ATOM   1585  HG2 GLN   100      28.125  58.983  30.412  0.00  0.00
ATOM   1586  HG3 GLN   100      28.019  57.414  29.672  0.00  0.00
ATOM   1587  CD  GLN   100      29.794  57.667  30.710  0.00  0.00
ATOM   1588  OE1 GLN   100      30.966  58.067  30.656  0.00  0.00
ATOM   1589  NE2 GLN   100      29.418  56.598  31.397  0.00  0.00
ATOM   1590 1HE2 GLN   100      30.010  56.339  32.122  0.00  0.00
ATOM   1591 2HE2 GLN   100      28.429  56.415  31.328  0.00  0.00
ATOM   1592  C   GLN   100      28.514  60.969  28.161  0.00  0.00
ATOM   1593  O   GLN   100      27.878  61.307  27.157  0.00  0.00
ATOM   1594  N   ASN   101      28.462  61.686  29.222  0.00  0.00
ATOM   1595  H   ASN   101      29.223  61.591  29.910  0.00  0.00
ATOM   1596  CA  ASN   101      27.687  62.948  29.360  0.00  0.00
ATOM   1597  HA  ASN   101      26.759  62.792  28.820  0.00  0.00
ATOM   1598  CB  ASN   101      27.393  63.189  30.824  0.00  0.00
ATOM   1599  HB2 ASN   101      28.223  63.534  31.346  0.00  0.00
ATOM   1600  HB3 ASN   101      26.624  63.886  30.835  0.00  0.00
ATOM   1601  CG  ASN   101      26.828  61.850  31.364  0.00  0.00
ATOM   1602  OD1 ASN   101      27.504  61.090  32.036  0.00  0.00
ATOM   1603  ND2 ASN   101      25.586  61.512  31.244  0.00  0.00
ATOM   1604 1HD2 ASN   101      25.311  60.614  31.637  0.00  0.00
ATOM   1605 2HD2 ASN   101      24.957  62.251  31.103  0.00  0.00
ATOM   1606  C   ASN   101      28.347  64.154  28.600  0.00  0.00
ATOM   1607  O   ASN   101      27.732  65.194  28.424  0.00  0.00
ATOM   1608  N   ASN   102      29.557  64.049  28.106  0.00  0.00
ATOM   1609  H   ASN   102      30.013  63.164  28.041  0.00  0.00
ATOM   1610  CA  ASN   102      30.397  65.186  27.682  0.00  0.00
ATOM   1611  HA  ASN   102      29.785  66.055  27.647  0.00  0.00
ATOM   1612  CB  ASN   102      31.355  65.421  28.927  0.00  0.00
ATOM   1613  HB2 ASN   102      31.683  64.373  29.180  0.00  0.00
ATOM   1614  HB3 ASN   102      32.240  66.055  28.620  0.00  0.00
ATOM   1615  CG  ASN   102      30.742  66.088  30.216  0.00  0.00
ATOM   1616  OD1 ASN   102      30.146  67.152  30.173  0.00  0.00
ATOM   1617  ND2 ASN   102      30.964  65.533  31.386  0.00  0.00
ATOM   1618 1HD2 ASN   102      30.392  65.810  32.188  0.00  0.00
ATOM   1619 2HD2 ASN   102      31.305  64.566  31.376  0.00  0.00
ATOM   1620  C   ASN   102      31.121  64.968  26.311  0.00  0.00
ATOM   1621  O   ASN   102      32.217  65.464  25.990  0.00  0.00
ATOM   1622  N   ILE   103      30.365  64.334  25.427  0.00  0.00
ATOM   1623  H   ILE   103      29.492  63.825  25.684  0.00  0.00
ATOM   1624  CA  ILE   103      30.853  64.245  24.045  0.00  0.00
ATOM   1625  HA  ILE   103      31.832  63.711  24.120  0.00  0.00
ATOM   1626  CB  ILE   103      29.953  63.264  23.281  0.00  0.00
ATOM   1627  HB  ILE   103      30.391  63.190  22.242  0.00  0.00
ATOM   1628  CG2 ILE   103      30.007  61.837  23.940  0.00  0.00
ATOM   1629 1HG2 ILE   103      30.095  61.854  25.057  0.00  0.00
ATOM   1630 2HG2 ILE   103      29.116  61.319  23.679  0.00  0.00
ATOM   1631 3HG2 ILE   103      30.817  61.305  23.523  0.00  0.00
ATOM   1632  CG1 ILE   103      28.495  63.749  23.029  0.00  0.00
ATOM   1633 2HG1 ILE   103      27.971  63.772  24.026  0.00  0.00
ATOM   1634 3HG1 ILE   103      28.465  64.760  22.765  0.00  0.00
ATOM   1635  CD1 ILE   103      27.739  63.027  21.974  0.00  0.00
ATOM   1636 1HD1 ILE   103      26.884  63.559  21.715  0.00  0.00
ATOM   1637 2HD1 ILE   103      28.264  62.969  21.063  0.00  0.00
ATOM   1638 3HD1 ILE   103      27.468  62.008  22.218  0.00  0.00
ATOM   1639  C   ILE   103      31.097  65.502  23.267  0.00  0.00
ATOM   1640  O   ILE   103      31.778  65.407  22.212  0.00  0.00
ATOM   1641  N   HIE   104      30.552  66.658  23.666  0.00  0.00
ATOM   1642  H   HIE   104      29.927  66.727  24.459  0.00  0.00
ATOM   1643  CA  HIE   104      30.575  67.848  22.811  0.00  0.00
ATOM   1644  HA  HIE   104      30.280  67.630  21.862  0.00  0.00
ATOM   1645  CB  HIE   104      29.500  68.855  23.409  0.00  0.00
ATOM   1646  HB2 HIE   104      29.288  69.663  22.741  0.00  0.00
ATOM   1647  HB3 HIE   104      28.531  68.401  23.363  0.00  0.00
ATOM   1648  CG  HIE   104      29.862  69.366  24.803  0.00  0.00
ATOM   1649  ND1 HIE   104      29.909  68.382  25.824  0.00  0.00
ATOM   1650  CE1 HIE   104      30.368  69.053  26.858  0.00  0.00
ATOM   1651  HE1 HIE   104      30.500  68.727  27.806  0.00  0.00
ATOM   1652  NE2 HIE   104      30.741  70.299  26.533  0.00  0.00
ATOM   1653  HE2 HIE   104      31.239  70.857  27.243  0.00  0.00
ATOM   1654  CD2 HIE   104      30.370  70.561  25.252  0.00  0.00
ATOM   1655  HD2 HIE   104      30.566  71.407  24.635  0.00  0.00
ATOM   1656  C   HIE   104      31.992  68.413  22.688  0.00  0.00
ATOM   1657  O   HIE   104      32.186  69.210  21.748  0.00  0.00
ATOM   1658  N   ARG   105      32.968  68.001  23.496  0.00  0.00
ATOM   1659  H   ARG   105      32.656  67.320  24.174  0.00  0.00
ATOM   1660  CA  ARG   105      34.352  68.341  23.544  0.00  0.00
ATOM   1661  HA  ARG   105      34.362  69.406  23.335  0.00  0.00
ATOM   1662  CB  ARG   105      34.868  68.210  25.007  0.00  0.00
ATOM   1663  HB2 ARG   105      34.533  67.144  25.283  0.00  0.00
ATOM   1664  HB3 ARG   105      35.997  68.400  25.027  0.00  0.00
ATOM   1665  CG  ARG   105      34.132  69.198  25.940  0.00  0.00
ATOM   1666  HG2 ARG   105      33.072  68.843  25.934  0.00  0.00
ATOM   1667  HG3 ARG   105      34.554  69.143  26.916  0.00  0.00
ATOM   1668  CD  ARG   105      34.114  70.660  25.487  0.00  0.00
ATOM   1669  HD2 ARG   105      35.186  70.878  25.267  0.00  0.00
ATOM   1670  HD3 ARG   105      33.402  70.847  24.716  0.00  0.00
ATOM   1671  NE  ARG   105      33.805  71.526  26.613  0.00  0.00
ATOM   1672  HE  ARG   105      33.435  71.147  27.440  0.00  0.00
ATOM   1673  CZ  ARG   105      34.194  72.832  26.697  0.00  0.00
ATOM   1674  NH1 ARG   105      34.870  73.425  25.753  0.00  0.00
ATOM   1675 1HH1 ARG   105      34.817  72.972  24.871  0.00  0.00
ATOM   1676 2HH1 ARG   105      35.407  74.290  25.868  0.00  0.00
ATOM   1677  NH2 ARG   105      34.084  73.469  27.847  0.00  0.00
ATOM   1678 1HH2 ARG   105      33.593  72.927  28.632  0.00  0.00
ATOM   1679 2HH2 ARG   105      34.433  74.387  27.795  0.00  0.00
ATOM   1680  C   ARG   105      35.271  67.530  22.674  0.00  0.00
ATOM   1681  O   ARG   105      36.367  68.068  22.275  0.00  0.00
ATOM   1682  N   LEU   106      34.795  66.347  22.192  0.00  0.00
ATOM   1683  H   LEU   106      33.859  66.120  22.550  0.00  0.00
ATOM   1684  CA  LEU   106      35.540  65.557  21.220  0.00  0.00
ATOM   1685  HA  LEU   106      36.497  65.532  21.629  0.00  0.00
ATOM   1686  CB  LEU   106      34.859  64.238  21.011  0.00  0.00
ATOM   1687  HB2 LEU   106      33.920  64.646  20.858  0.00  0.00
ATOM   1688  HB3 LEU   106      35.340  63.790  20.168  0.00  0.00
ATOM   1689  CG  LEU   106      34.940  63.314  22.192  0.00  0.00
ATOM   1690  HG  LEU   106      34.612  63.889  23.053  0.00  0.00
ATOM   1691  CD1 LEU   106      34.038  62.153  21.993  0.00  0.00
ATOM   1692 1HD1 LEU   106      34.004  61.491  22.834  0.00  0.00
ATOM   1693 2HD1 LEU   106      33.003  62.530  21.862  0.00  0.00
ATOM   1694 3HD1 LEU   106      34.274  61.648  21.059  0.00  0.00
ATOM   1695  CD2 LEU   106      36.371  62.834  22.493  0.00  0.00
ATOM   1696 1HD2 LEU   106      36.773  62.161  21.658  0.00  0.00
ATOM   1697 2HD2 LEU   106      36.985  63.734  22.580  0.00  0.00
ATOM   1698 3HD2 LEU   106      36.343  62.275  23.445  0.00  0.00
ATOM   1699  C   LEU   106      35.728  66.305  19.901  0.00  0.00
ATOM   1700  O   LEU   106      34.918  67.133  19.570  0.00  0.00
ATOM   1701  N   PRO   107      36.831  66.106  19.206  0.00  0.00
ATOM   1702  CD  PRO   107      37.824  65.119  19.471  0.00  0.00
ATOM   1703  HD2 PRO   107      37.320  64.186  19.822  0.00  0.00
ATOM   1704  HD3 PRO   107      38.416  65.585  20.334  0.00  0.00
ATOM   1705  CG  PRO   107      38.606  64.770  18.208  0.00  0.00
ATOM   1706  HG2 PRO   107      38.318  63.847  17.778  0.00  0.00
ATOM   1707  HG3 PRO   107      39.680  64.802  18.488  0.00  0.00
ATOM   1708  CB  PRO   107      38.278  66.006  17.317  0.00  0.00
ATOM   1709  HB2 PRO   107      38.475  65.880  16.241  0.00  0.00
ATOM   1710  HB3 PRO   107      39.088  66.699  17.610  0.00  0.00
ATOM   1711  CA  PRO   107      36.916  66.502  17.806  0.00  0.00
ATOM   1712  HA  PRO   107      36.968  67.567  17.823  0.00  0.00
ATOM   1713  C   PRO   107      35.834  65.973  16.858  0.00  0.00
ATOM   1714  O   PRO   107      35.224  64.955  17.161  0.00  0.00
ATOM   1715  N   GLU   108      35.656  66.571  15.719  0.00  0.00
ATOM   1716  H   GLU   108      36.235  67.269  15.362  0.00  0.00
ATOM   1717  CA  GLU   108      34.261  66.445  15.177  0.00  0.00
ATOM   1718  HA  GLU   108      33.487  66.692  15.946  0.00  0.00
ATOM   1719  CB  GLU   108      34.010  67.444  14.134  0.00  0.00
ATOM   1720  HB2 GLU   108      34.180  68.438  14.515  0.00  0.00
ATOM   1721  HB3 GLU   108      34.801  67.278  13.379  0.00  0.00
ATOM   1722  CG  GLU   108      32.644  67.359  13.403  0.00  0.00
ATOM   1723  HG2 GLU   108      32.642  66.524  12.713  0.00  0.00
ATOM   1724  HG3 GLU   108      31.906  67.186  14.150  0.00  0.00
ATOM   1725  CD  GLU   108      32.397  68.618  12.662  0.00  0.00
ATOM   1726  OE1 GLU   108      33.107  68.935  11.642  0.00  0.00
ATOM   1727  OE2 GLU   108      31.395  69.258  13.037  0.00  0.00
ATOM   1728  C   GLU   108      34.001  64.986  14.752  0.00  0.00
ATOM   1729  O   GLU   108      32.895  64.435  14.975  0.00  0.00
ATOM   1730  N   GLN   109      34.847  64.304  14.028  0.00  0.00
ATOM   1731  H   GLN   109      35.669  64.847  13.764  0.00  0.00
ATOM   1732  CA  GLN   109      34.596  62.915  13.610  0.00  0.00
ATOM   1733  HA  GLN   109      33.789  62.910  12.960  0.00  0.00
ATOM   1734  CB  GLN   109      35.756  62.363  12.792  0.00  0.00
ATOM   1735  HB2 GLN   109      35.375  61.311  12.681  0.00  0.00
ATOM   1736  HB3 GLN   109      35.872  62.828  11.760  0.00  0.00
ATOM   1737  CG  GLN   109      37.085  62.348  13.500  0.00  0.00
ATOM   1738  HG2 GLN   109      37.334  63.062  14.287  0.00  0.00
ATOM   1739  HG3 GLN   109      37.135  61.438  14.103  0.00  0.00
ATOM   1740  CD  GLN   109      38.206  62.160  12.486  0.00  0.00
ATOM   1741  OE1 GLN   109      38.873  63.167  12.108  0.00  0.00
ATOM   1742  NE2 GLN   109      38.462  60.966  11.992  0.00  0.00
ATOM   1743 1HE2 GLN   109      39.147  61.021  11.291  0.00  0.00
ATOM   1744 2HE2 GLN   109      37.805  60.175  12.069  0.00  0.00
ATOM   1745  C   GLN   109      34.216  62.046  14.790  0.00  0.00
ATOM   1746  O   GLN   109      33.207  61.396  14.803  0.00  0.00
ATOM   1747  N   ASP   110      34.947  62.164  15.901  0.00  0.00
ATOM   1748  H   ASP   110      35.499  63.014  15.989  0.00  0.00
ATOM   1749  CA  ASP   110      34.837  61.315  17.153  0.00  0.00
ATOM   1750  HA  ASP   110      34.596  60.281  16.849  0.00  0.00
ATOM   1751  CB  ASP   110      36.117  61.243  18.061  0.00  0.00
ATOM   1752  HB2 ASP   110      36.526  62.215  18.203  0.00  0.00
ATOM   1753  HB3 ASP   110      35.839  60.822  19.011  0.00  0.00
ATOM   1754  CG  ASP   110      37.124  60.397  17.391  0.00  0.00
ATOM   1755  OD1 ASP   110      36.999  59.125  17.314  0.00  0.00
ATOM   1756  OD2 ASP   110      38.210  60.920  17.074  0.00  0.00
ATOM   1757  C   ASP   110      33.540  61.611  17.978  0.00  0.00
ATOM   1758  O   ASP   110      33.000  60.679  18.566  0.00  0.00
ATOM   1759  N   ARG   111      33.147  62.885  17.871  0.00  0.00
ATOM   1760  H   ARG   111      33.797  63.519  17.457  0.00  0.00
ATOM   1761  CA  ARG   111      31.889  63.505  18.302  0.00  0.00
ATOM   1762  HA  ARG   111      31.619  63.128  19.365  0.00  0.00
ATOM   1763  CB  ARG   111      32.227  65.001  18.361  0.00  0.00
ATOM   1764  HB2 ARG   111      33.081  65.366  18.893  0.00  0.00
ATOM   1765  HB3 ARG   111      32.362  65.351  17.290  0.00  0.00
ATOM   1766  CG  ARG   111      30.997  65.785  18.829  0.00  0.00
ATOM   1767  HG2 ARG   111      30.220  65.733  18.071  0.00  0.00
ATOM   1768  HG3 ARG   111      30.671  65.570  19.889  0.00  0.00
ATOM   1769  CD  ARG   111      31.380  67.260  19.096  0.00  0.00
ATOM   1770  HD2 ARG   111      31.442  67.561  20.141  0.00  0.00
ATOM   1771  HD3 ARG   111      32.266  67.389  18.593  0.00  0.00
ATOM   1772  NE  ARG   111      30.452  68.158  18.400  0.00  0.00
ATOM   1773  HE  ARG   111      30.049  67.724  17.576  0.00  0.00
ATOM   1774  CZ  ARG   111      30.534  69.482  18.431  0.00  0.00
ATOM   1775  NH1 ARG   111      31.142  70.138  19.373  0.00  0.00
ATOM   1776 1HH1 ARG   111      31.519  69.608  20.134  0.00  0.00
ATOM   1777 2HH1 ARG   111      31.113  71.176  19.428  0.00  0.00
ATOM   1778  NH2 ARG   111      30.016  70.227  17.512  0.00  0.00
ATOM   1779 1HH2 ARG   111      29.435  69.840  16.777  0.00  0.00
ATOM   1780 2HH2 ARG   111      30.256  71.187  17.462  0.00  0.00
ATOM   1781  C   ARG   111      30.707  63.165  17.304  0.00  0.00
ATOM   1782  O   ARG   111      29.592  62.969  17.834  0.00  0.00
ATOM   1783  N   LYS   112      30.936  63.052  16.020  0.00  0.00
ATOM   1784  H   LYS   112      31.837  63.261  15.579  0.00  0.00
ATOM   1785  CA  LYS   112      29.922  62.649  14.969  0.00  0.00
ATOM   1786  HA  LYS   112      28.957  63.128  15.255  0.00  0.00
ATOM   1787  CB  LYS   112      30.479  62.828  13.542  0.00  0.00
ATOM   1788  HB2 LYS   112      31.490  62.489  13.348  0.00  0.00
ATOM   1789  HB3 LYS   112      29.819  62.211  12.844  0.00  0.00
ATOM   1790  CG  LYS   112      30.245  64.284  12.860  0.00  0.00
ATOM   1791  HG2 LYS   112      29.223  64.446  12.682  0.00  0.00
ATOM   1792  HG3 LYS   112      30.687  65.095  13.509  0.00  0.00
ATOM   1793  CD  LYS   112      31.019  64.191  11.502  0.00  0.00
ATOM   1794  HD2 LYS   112      32.060  64.213  11.805  0.00  0.00
ATOM   1795  HD3 LYS   112      30.708  63.300  10.856  0.00  0.00
ATOM   1796  CE  LYS   112      30.702  65.398  10.602  0.00  0.00
ATOM   1797  HE2 LYS   112      29.594  65.331  10.365  0.00  0.00
ATOM   1798  HE3 LYS   112      30.764  66.292  11.245  0.00  0.00
ATOM   1799  NZ  LYS   112      31.517  65.431   9.315  0.00  0.00
ATOM   1800  HZ1 LYS   112      32.383  65.611   9.647  0.00  0.00
ATOM   1801  HZ2 LYS   112      31.409  64.583   8.777  0.00  0.00
ATOM   1802  HZ3 LYS   112      31.239  66.210   8.727  0.00  0.00
ATOM   1803  C   LYS   112      29.707  61.145  15.094  0.00  0.00
ATOM   1804  O   LYS   112      28.525  60.654  15.140  0.00  0.00
ATOM   1805  N   ARG   113      30.655  60.291  15.377  0.00  0.00
ATOM   1806  H   ARG   113      31.608  60.703  15.475  0.00  0.00
ATOM   1807  CA  ARG   113      30.398  58.953  15.767  0.00  0.00
ATOM   1808  HA  ARG   113      29.592  58.466  15.152  0.00  0.00
ATOM   1809  CB  ARG   113      31.669  58.102  15.569  0.00  0.00
ATOM   1810  HB2 ARG   113      32.147  58.358  14.631  0.00  0.00
ATOM   1811  HB3 ARG   113      32.357  58.407  16.492  0.00  0.00
ATOM   1812  CG  ARG   113      31.421  56.579  15.573  0.00  0.00
ATOM   1813  HG2 ARG   113      30.949  56.381  16.524  0.00  0.00
ATOM   1814  HG3 ARG   113      30.611  56.202  14.869  0.00  0.00
ATOM   1815  CD  ARG   113      32.818  55.929  15.517  0.00  0.00
ATOM   1816  HD2 ARG   113      33.444  56.145  14.608  0.00  0.00
ATOM   1817  HD3 ARG   113      33.419  56.337  16.387  0.00  0.00
ATOM   1818  NE  ARG   113      32.803  54.462  15.491  0.00  0.00
ATOM   1819  HE  ARG   113      31.946  54.026  15.063  0.00  0.00
ATOM   1820  CZ  ARG   113      33.759  53.581  15.658  0.00  0.00
ATOM   1821  NH1 ARG   113      34.883  54.104  16.113  0.00  0.00
ATOM   1822 1HH1 ARG   113      35.173  55.055  16.216  0.00  0.00
ATOM   1823 2HH1 ARG   113      35.471  53.393  16.556  0.00  0.00
ATOM   1824  NH2 ARG   113      33.717  52.355  15.556  0.00  0.00
ATOM   1825 1HH2 ARG   113      32.865  51.917  15.166  0.00  0.00
ATOM   1826 2HH2 ARG   113      34.462  51.656  15.716  0.00  0.00
ATOM   1827  C   ARG   113      29.634  58.758  17.180  0.00  0.00
ATOM   1828  O   ARG   113      28.641  58.095  17.230  0.00  0.00
ATOM   1829  N   CYS   114      30.084  59.452  18.225  0.00  0.00
ATOM   1830  H   CYS   114      30.944  60.041  18.105  0.00  0.00
ATOM   1831  CA  CYS   114      29.363  59.290  19.594  0.00  0.00
ATOM   1832  HA  CYS   114      29.279  58.165  19.840  0.00  0.00
ATOM   1833  CB  CYS   114      30.093  60.152  20.660  0.00  0.00
ATOM   1834  HB2 CYS   114      30.444  61.075  20.110  0.00  0.00
ATOM   1835  HB3 CYS   114      29.331  60.457  21.450  0.00  0.00
ATOM   1836  SG  CYS   114      31.565  59.314  21.395  0.00  0.00
ATOM   1837  HG  CYS   114      32.684  60.258  20.830  0.00  0.00
ATOM   1838  C   CYS   114      27.895  59.840  19.479  0.00  0.00
ATOM   1839  O   CYS   114      27.086  59.452  20.287  0.00  0.00
ATOM   1840  N   LEU   115      27.630  60.855  18.673  0.00  0.00
ATOM   1841  H   LEU   115      28.379  61.352  18.148  0.00  0.00
ATOM   1842  CA  LEU   115      26.369  61.460  18.677  0.00  0.00
ATOM   1843  HA  LEU   115      26.107  61.545  19.741  0.00  0.00
ATOM   1844  CB  LEU   115      26.413  62.925  18.049  0.00  0.00
ATOM   1845  HB2 LEU   115      26.944  63.517  18.818  0.00  0.00
ATOM   1846  HB3 LEU   115      27.034  62.892  17.172  0.00  0.00
ATOM   1847  CG  LEU   115      25.073  63.566  17.684  0.00  0.00
ATOM   1848  HG  LEU   115      24.621  62.927  16.924  0.00  0.00
ATOM   1849  CD1 LEU   115      24.182  63.887  18.729  0.00  0.00
ATOM   1850 1HD1 LEU   115      23.821  62.969  19.180  0.00  0.00
ATOM   1851 2HD1 LEU   115      24.508  64.451  19.511  0.00  0.00
ATOM   1852 3HD1 LEU   115      23.278  64.399  18.423  0.00  0.00
ATOM   1853  CD2 LEU   115      25.230  64.977  16.953  0.00  0.00
ATOM   1854 1HD2 LEU   115      25.499  65.657  17.755  0.00  0.00
ATOM   1855 2HD2 LEU   115      25.907  64.856  16.122  0.00  0.00
ATOM   1856 3HD2 LEU   115      24.364  65.442  16.600  0.00  0.00
ATOM   1857  C   LEU   115      25.572  60.511  17.805  0.00  0.00
ATOM   1858  O   LEU   115      24.599  59.988  18.262  0.00  0.00
ATOM   1859  N   ASP   116      25.934  60.243  16.529  0.00  0.00
ATOM   1860  H   ASP   116      26.840  60.600  16.193  0.00  0.00
ATOM   1861  CA  ASP   116      25.061  59.470  15.642  0.00  0.00
ATOM   1862  HA  ASP   116      24.124  59.950  15.617  0.00  0.00
ATOM   1863  CB  ASP   116      25.597  59.634  14.163  0.00  0.00
ATOM   1864  HB2 ASP   116      25.692  60.764  13.981  0.00  0.00
ATOM   1865  HB3 ASP   116      26.599  59.235  14.076  0.00  0.00
ATOM   1866  CG  ASP   116      24.760  59.259  13.003  0.00  0.00
ATOM   1867  OD1 ASP   116      25.074  58.261  12.307  0.00  0.00
ATOM   1868  OD2 ASP   116      23.674  59.791  12.888  0.00  0.00
ATOM   1869  C   ASP   116      24.810  58.065  16.039  0.00  0.00
ATOM   1870  O   ASP   116      23.793  57.491  15.697  0.00  0.00
ATOM   1871  N   GLU   117      25.707  57.447  16.723  0.00  0.00
ATOM   1872  H   GLU   117      26.616  57.818  16.935  0.00  0.00
ATOM   1873  CA  GLU   117      25.463  56.140  17.355  0.00  0.00
ATOM   1874  HA  GLU   117      24.879  55.456  16.693  0.00  0.00
ATOM   1875  CB  GLU   117      26.742  55.335  17.567  0.00  0.00
ATOM   1876  HB2 GLU   117      27.303  55.710  18.461  0.00  0.00
ATOM   1877  HB3 GLU   117      26.388  54.328  17.856  0.00  0.00
ATOM   1878  CG  GLU   117      27.748  55.049  16.407  0.00  0.00
ATOM   1879  HG2 GLU   117      28.160  55.947  16.118  0.00  0.00
ATOM   1880  HG3 GLU   117      28.551  54.419  16.871  0.00  0.00
ATOM   1881  CD  GLU   117      27.099  54.239  15.236  0.00  0.00
ATOM   1882  OE1 GLU   117      26.008  53.616  15.428  0.00  0.00
ATOM   1883  OE2 GLU   117      27.769  54.244  14.123  0.00  0.00
ATOM   1884  C   GLU   117      24.672  56.193  18.646  0.00  0.00
ATOM   1885  O   GLU   117      24.081  55.159  19.011  0.00  0.00
ATOM   1886  N   LEU   118      24.540  57.283  19.376  0.00  0.00
ATOM   1887  H   LEU   118      25.192  58.107  19.380  0.00  0.00
ATOM   1888  CA  LEU   118      23.637  57.273  20.560  0.00  0.00
ATOM   1889  HA  LEU   118      23.732  56.329  20.986  0.00  0.00
ATOM   1890  CB  LEU   118      24.119  58.278  21.578  0.00  0.00
ATOM   1891  HB2 LEU   118      25.163  58.134  21.675  0.00  0.00
ATOM   1892  HB3 LEU   118      24.018  59.245  21.216  0.00  0.00
ATOM   1893  CG  LEU   118      23.398  58.321  22.947  0.00  0.00
ATOM   1894  HG  LEU   118      22.451  58.443  22.713  0.00  0.00
ATOM   1895  CD1 LEU   118      23.608  57.064  23.762  0.00  0.00
ATOM   1896 1HD1 LEU   118      23.113  57.232  24.716  0.00  0.00
ATOM   1897 2HD1 LEU   118      23.092  56.200  23.255  0.00  0.00
ATOM   1898 3HD1 LEU   118      24.623  56.932  24.032  0.00  0.00
ATOM   1899  CD2 LEU   118      23.762  59.415  23.914  0.00  0.00
ATOM   1900 1HD2 LEU   118      24.700  59.089  24.383  0.00  0.00
ATOM   1901 2HD2 LEU   118      23.871  60.307  23.296  0.00  0.00
ATOM   1902 3HD2 LEU   118      22.882  59.564  24.548  0.00  0.00
ATOM   1903  C   LEU   118      22.237  57.638  20.098  0.00  0.00
ATOM   1904  O   LEU   118      21.306  57.123  20.690  0.00  0.00
ATOM   1905  N   VAL   119      22.070  58.476  19.113  0.00  0.00
ATOM   1906  H   VAL   119      22.840  59.015  18.852  0.00  0.00
ATOM   1907  CA  VAL   119      20.791  58.597  18.279  0.00  0.00
ATOM   1908  HA  VAL   119      20.021  59.017  18.918  0.00  0.00
ATOM   1909  CB  VAL   119      21.028  59.574  17.101  0.00  0.00
ATOM   1910  HB  VAL   119      21.948  59.391  16.586  0.00  0.00
ATOM   1911  CG1 VAL   119      19.902  59.585  16.139  0.00  0.00
ATOM   1912 1HG1 VAL   119      19.960  58.690  15.548  0.00  0.00
ATOM   1913 2HG1 VAL   119      18.851  59.761  16.620  0.00  0.00
ATOM   1914 3HG1 VAL   119      20.004  60.439  15.507  0.00  0.00
ATOM   1915  CG2 VAL   119      21.069  60.912  17.785  0.00  0.00
ATOM   1916 1HG2 VAL   119      20.976  61.681  17.085  0.00  0.00
ATOM   1917 2HG2 VAL   119      20.271  61.075  18.378  0.00  0.00
ATOM   1918 3HG2 VAL   119      22.003  61.028  18.463  0.00  0.00
ATOM   1919  C   VAL   119      20.394  57.236  17.821  0.00  0.00
ATOM   1920  O   VAL   119      19.210  56.970  17.954  0.00  0.00
ATOM   1921  N   ARG   120      21.224  56.321  17.354  0.00  0.00
ATOM   1922  H   ARG   120      22.194  56.641  17.309  0.00  0.00
ATOM   1923  CA  ARG   120      20.934  54.865  16.954  0.00  0.00
ATOM   1924  HA  ARG   120      20.015  54.702  16.317  0.00  0.00
ATOM   1925  CB  ARG   120      22.154  54.272  16.099  0.00  0.00
ATOM   1926  HB2 ARG   120      22.684  55.023  15.568  0.00  0.00
ATOM   1927  HB3 ARG   120      22.896  53.702  16.729  0.00  0.00
ATOM   1928  CG  ARG   120      21.516  53.252  15.013  0.00  0.00
ATOM   1929  HG2 ARG   120      20.979  52.469  15.564  0.00  0.00
ATOM   1930  HG3 ARG   120      20.922  53.835  14.320  0.00  0.00
ATOM   1931  CD  ARG   120      22.681  52.602  14.271  0.00  0.00
ATOM   1932  HD2 ARG   120      23.137  51.821  14.992  0.00  0.00
ATOM   1933  HD3 ARG   120      22.414  52.085  13.377  0.00  0.00
ATOM   1934  NE  ARG   120      23.796  53.455  13.768  0.00  0.00
ATOM   1935  HE  ARG   120      24.725  53.473  14.205  0.00  0.00
ATOM   1936  CZ  ARG   120      23.699  54.584  12.968  0.00  0.00
ATOM   1937  NH1 ARG   120      22.700  54.863  12.200  0.00  0.00
ATOM   1938 1HH1 ARG   120      21.975  54.150  12.180  0.00  0.00
ATOM   1939 2HH1 ARG   120      22.695  55.733  11.632  0.00  0.00
ATOM   1940  NH2 ARG   120      24.661  55.481  13.038  0.00  0.00
ATOM   1941 1HH2 ARG   120      25.419  55.361  13.693  0.00  0.00
ATOM   1942 2HH2 ARG   120      24.665  56.369  12.538  0.00  0.00
ATOM   1943  C   ARG   120      20.662  54.068  18.247  0.00  0.00
ATOM   1944  O   ARG   120      19.786  53.220  18.187  0.00  0.00
ATOM   1945  N   SER   121      21.351  54.238  19.288  0.00  0.00
ATOM   1946  H   SER   121      22.053  55.022  19.310  0.00  0.00
ATOM   1947  CA  SER   121      21.278  53.398  20.561  0.00  0.00
ATOM   1948  HA  SER   121      21.400  52.321  20.157  0.00  0.00
ATOM   1949  CB  SER   121      22.429  53.696  21.454  0.00  0.00
ATOM   1950  HB2 SER   121      23.329  54.009  20.941  0.00  0.00
ATOM   1951  HB3 SER   121      22.017  54.419  22.212  0.00  0.00
ATOM   1952  OG  SER   121      22.786  52.501  22.127  0.00  0.00
ATOM   1953  HG  SER   121      22.066  52.108  22.710  0.00  0.00
ATOM   1954  C   SER   121      19.918  53.601  21.225  0.00  0.00
ATOM   1955  O   SER   121      19.396  52.615  21.782  0.00  0.00
ATOM   1956  N   HIE   122      19.282  54.841  21.174  0.00  0.00
ATOM   1957  H   HIE   122      19.788  55.743  20.869  0.00  0.00
ATOM   1958  CA  HIE   122      17.961  55.215  21.675  0.00  0.00
ATOM   1959  HA  HIE   122      17.823  54.896  22.688  0.00  0.00
ATOM   1960  CB  HIE   122      17.827  56.746  21.709  0.00  0.00
ATOM   1961  HB2 HIE   122      18.429  57.122  22.574  0.00  0.00
ATOM   1962  HB3 HIE   122      18.232  57.230  20.815  0.00  0.00
ATOM   1963  CG  HIE   122      16.395  57.309  21.963  0.00  0.00
ATOM   1964  ND1 HIE   122      15.395  57.417  20.931  0.00  0.00
ATOM   1965  CE1 HIE   122      14.250  57.528  21.580  0.00  0.00
ATOM   1966  HE1 HIE   122      13.250  57.631  21.178  0.00  0.00
ATOM   1967  NE2 HIE   122      14.456  57.573  22.920  0.00  0.00
ATOM   1968  HE2 HIE   122      13.652  57.417  23.624  0.00  0.00
ATOM   1969  CD2 HIE   122      15.827  57.298  23.206  0.00  0.00
ATOM   1970  HD2 HIE   122      16.217  57.295  24.247  0.00  0.00
ATOM   1971  C   HIE   122      16.886  54.619  20.745  0.00  0.00
ATOM   1972  O   HIE   122      15.847  54.215  21.231  0.00  0.00
ATOM   1973  N   ALA   123      17.062  54.616  19.412  0.00  0.00
ATOM   1974  H   ALA   123      17.914  55.113  19.078  0.00  0.00
ATOM   1975  CA  ALA   123      16.126  54.071  18.411  0.00  0.00
ATOM   1976  HA  ALA   123      15.291  54.701  18.546  0.00  0.00
ATOM   1977  CB  ALA   123      16.703  54.488  17.065  0.00  0.00
ATOM   1978  HB1 ALA   123      16.844  55.500  17.122  0.00  0.00
ATOM   1979  HB2 ALA   123      17.618  53.884  16.850  0.00  0.00
ATOM   1980  HB3 ALA   123      16.036  54.330  16.216  0.00  0.00
ATOM   1981  C   ALA   123      15.964  52.577  18.338  0.00  0.00
ATOM   1982  O   ALA   123      15.027  52.113  17.758  0.00  0.00
ATOM   1983  N   ARG   124      16.875  51.820  19.016  0.00  0.00
ATOM   1984  H   ARG   124      17.843  52.232  19.128  0.00  0.00
ATOM   1985  CA  ARG   124      16.867  50.353  19.139  0.00  0.00
ATOM   1986  HA  ARG   124      16.314  50.042  18.286  0.00  0.00
ATOM   1987  CB  ARG   124      18.297  49.764  19.016  0.00  0.00
ATOM   1988  HB2 ARG   124      18.883  50.425  19.667  0.00  0.00
ATOM   1989  HB3 ARG   124      18.218  48.727  19.501  0.00  0.00
ATOM   1990  CG  ARG   124      18.853  49.774  17.564  0.00  0.00
ATOM   1991  HG2 ARG   124      18.045  49.525  16.861  0.00  0.00
ATOM   1992  HG3 ARG   124      19.102  50.820  17.209  0.00  0.00
ATOM   1993  CD  ARG   124      20.074  48.888  17.218  0.00  0.00
ATOM   1994  HD2 ARG   124      19.907  47.820  17.450  0.00  0.00
ATOM   1995  HD3 ARG   124      20.129  48.964  16.099  0.00  0.00
ATOM   1996  NE  ARG   124      21.311  49.370  17.761  0.00  0.00
ATOM   1997  HE  ARG   124      21.306  49.299  18.762  0.00  0.00
ATOM   1998  CZ  ARG   124      22.547  49.463  17.184  0.00  0.00
ATOM   1999  NH1 ARG   124      22.676  49.474  15.906  0.00  0.00
ATOM   2000 1HH1 ARG   124      21.804  49.506  15.445  0.00  0.00
ATOM   2001 2HH1 ARG   124      23.562  49.480  15.372  0.00  0.00
ATOM   2002  NH2 ARG   124      23.525  49.567  17.964  0.00  0.00
ATOM   2003 1HH2 ARG   124      23.287  49.484  18.966  0.00  0.00
ATOM   2004 2HH2 ARG   124      24.395  49.871  17.567  0.00  0.00
ATOM   2005  C   ARG   124      16.088  49.903  20.389  0.00  0.00
ATOM   2006  O   ARG   124      15.982  50.657  21.404  0.00  0.00
ATOM   2007  N   THR   125      15.417  48.701  20.208  0.00  0.00
ATOM   2008  H   THR   125      15.715  48.017  19.521  0.00  0.00
ATOM   2009  CA  THR   125      14.598  48.090  21.308  0.00  0.00
ATOM   2010  HA  THR   125      14.664  48.504  22.296  0.00  0.00
ATOM   2011  CB  THR   125      13.101  48.306  21.026  0.00  0.00
ATOM   2012  HB  THR   125      12.561  47.815  21.860  0.00  0.00
ATOM   2013  CG2 THR   125      12.672  49.803  21.108  0.00  0.00
ATOM   2014 1HG2 THR   125      13.055  50.118  22.067  0.00  0.00
ATOM   2015 2HG2 THR   125      13.247  50.373  20.419  0.00  0.00
ATOM   2016 3HG2 THR   125      11.562  49.941  20.987  0.00  0.00
ATOM   2017  OG1 THR   125      12.791  47.615  19.785  0.00  0.00
ATOM   2018  HG1 THR   125      12.701  46.649  19.870  0.00  0.00
ATOM   2019  C   THR   125      14.898  46.532  21.474  0.00  0.00
ATOM   2020  O   THR   125      15.309  45.860  20.560  0.00  0.00
ATOM   2021  N   TYR   126      14.695  45.997  22.729  0.00  0.00
ATOM   2022  H   TYR   126      14.363  46.593  23.391  0.00  0.00
ATOM   2023  CA  TYR   126      14.956  44.604  23.086  0.00  0.00
ATOM   2024  HA  TYR   126      15.052  44.056  22.145  0.00  0.00
ATOM   2025  CB  TYR   126      16.321  44.529  23.892  0.00  0.00
ATOM   2026  HB2 TYR   126      16.158  44.798  24.875  0.00  0.00
ATOM   2027  HB3 TYR   126      16.637  43.455  23.912  0.00  0.00
ATOM   2028  CG  TYR   126      17.460  45.286  23.179  0.00  0.00
ATOM   2029  CD1 TYR   126      17.864  46.525  23.631  0.00  0.00
ATOM   2030  HD1 TYR   126      17.523  46.978  24.530  0.00  0.00
ATOM   2031  CE1 TYR   126      18.765  47.348  22.938  0.00  0.00
ATOM   2032  HE1 TYR   126      19.178  48.171  23.522  0.00  0.00
ATOM   2033  CZ  TYR   126      19.348  46.753  21.764  0.00  0.00
ATOM   2034  OH  TYR   126      20.143  47.536  20.987  0.00  0.00
ATOM   2035  HH  TYR   126      19.996  48.403  21.336  0.00  0.00
ATOM   2036  CE2 TYR   126      19.011  45.454  21.345  0.00  0.00
ATOM   2037  HE2 TYR   126      19.479  45.048  20.516  0.00  0.00
ATOM   2038  CD2 TYR   126      18.143  44.658  22.121  0.00  0.00
ATOM   2039  HD2 TYR   126      17.851  43.624  21.810  0.00  0.00
ATOM   2040  C   TYR   126      13.828  44.201  24.028  0.00  0.00
ATOM   2041  O   TYR   126      13.136  45.006  24.686  0.00  0.00
ATOM   2042  N   THR   127      13.642  42.906  24.087  0.00  0.00
ATOM   2043  H   THR   127      14.168  42.227  23.467  0.00  0.00
ATOM   2044  CA  THR   127      12.528  42.281  24.943  0.00  0.00
ATOM   2045  HA  THR   127      12.022  43.094  25.420  0.00  0.00
ATOM   2046  CB  THR   127      11.685  41.474  24.019  0.00  0.00
ATOM   2047  HB  THR   127      10.967  40.831  24.544  0.00  0.00
ATOM   2048  CG2 THR   127      10.960  42.371  23.057  0.00  0.00
ATOM   2049 1HG2 THR   127      10.248  41.744  22.517  0.00  0.00
ATOM   2050 2HG2 THR   127      10.461  43.133  23.559  0.00  0.00
ATOM   2051 3HG2 THR   127      11.761  42.854  22.345  0.00  0.00
ATOM   2052  OG1 THR   127      12.463  40.674  23.146  0.00  0.00
ATOM   2053  HG1 THR   127      11.852  40.246  22.499  0.00  0.00
ATOM   2054  C   THR   127      12.851  41.422  26.158  0.00  0.00
ATOM   2055  O   THR   127      11.977  41.122  26.971  0.00  0.00
ATOM   2056  N   GLU   128      14.162  41.139  26.242  0.00  0.00
ATOM   2057  H   GLU   128      14.752  41.702  25.603  0.00  0.00
ATOM   2058  CA  GLU   128      14.810  40.606  27.435  0.00  0.00
ATOM   2059  HA  GLU   128      14.050  40.615  28.306  0.00  0.00
ATOM   2060  CB  GLU   128      15.244  39.127  27.185  0.00  0.00
ATOM   2061  HB2 GLU   128      15.795  39.020  26.214  0.00  0.00
ATOM   2062  HB3 GLU   128      15.839  38.918  28.055  0.00  0.00
ATOM   2063  CG  GLU   128      14.242  38.035  27.199  0.00  0.00
ATOM   2064  HG2 GLU   128      13.358  38.254  26.634  0.00  0.00
ATOM   2065  HG3 GLU   128      14.805  37.103  26.875  0.00  0.00
ATOM   2066  CD  GLU   128      13.654  37.631  28.501  0.00  0.00
ATOM   2067  OE1 GLU   128      13.763  36.393  28.751  0.00  0.00
ATOM   2068  OE2 GLU   128      12.966  38.533  29.113  0.00  0.00
ATOM   2069  C   GLU   128      15.912  41.509  27.833  0.00  0.00
ATOM   2070  O   GLU   128      16.559  42.048  26.951  0.00  0.00
ATOM   2071  N   PRO   129      16.300  41.494  29.157  0.00  0.00
ATOM   2072  CD  PRO   129      15.569  40.826  30.258  0.00  0.00
ATOM   2073  HD2 PRO   129      15.224  39.786  30.074  0.00  0.00
ATOM   2074  HD3 PRO   129      14.706  41.438  30.524  0.00  0.00
ATOM   2075  CG  PRO   129      16.510  40.833  31.449  0.00  0.00
ATOM   2076  HG2 PRO   129      17.098  39.914  31.417  0.00  0.00
ATOM   2077  HG3 PRO   129      15.951  40.805  32.393  0.00  0.00
ATOM   2078  CB  PRO   129      17.318  42.067  31.206  0.00  0.00
ATOM   2079  HB2 PRO   129      18.287  42.135  31.773  0.00  0.00
ATOM   2080  HB3 PRO   129      16.710  42.891  31.461  0.00  0.00
ATOM   2081  CA  PRO   129      17.525  42.127  29.691  0.00  0.00
ATOM   2082  HA  PRO   129      17.513  43.137  29.377  0.00  0.00
ATOM   2083  C   PRO   129      18.730  41.352  29.165  0.00  0.00
ATOM   2084  O   PRO   129      18.600  40.163  28.910  0.00  0.00
ATOM   2085  N   PRO   130      19.961  41.926  29.114  0.00  0.00
ATOM   2086  CD  PRO   130      20.307  43.289  29.430  0.00  0.00
ATOM   2087  HD2 PRO   130      19.780  43.610  30.370  0.00  0.00
ATOM   2088  HD3 PRO   130      20.058  43.828  28.524  0.00  0.00
ATOM   2089  CG  PRO   130      21.816  43.273  29.729  0.00  0.00
ATOM   2090  HG2 PRO   130      22.056  42.782  30.707  0.00  0.00
ATOM   2091  HG3 PRO   130      22.144  44.343  29.588  0.00  0.00
ATOM   2092  CB  PRO   130      22.237  42.428  28.518  0.00  0.00
ATOM   2093  HB2 PRO   130      23.297  42.065  28.716  0.00  0.00
ATOM   2094  HB3 PRO   130      22.051  42.991  27.612  0.00  0.00
ATOM   2095  CA  PRO   130      21.224  41.299  28.593  0.00  0.00
ATOM   2096  HA  PRO   130      20.892  41.018  27.596  0.00  0.00
ATOM   2097  C   PRO   130      21.721  40.100  29.368  0.00  0.00
ATOM   2098  O   PRO   130      21.299  39.758  30.475  0.00  0.00
ATOM   2099  N   ASN   131      22.711  39.387  28.699  0.00  0.00
ATOM   2100  H   ASN   131      22.795  39.635  27.687  0.00  0.00
ATOM   2101  CA  ASN   131      23.522  38.315  29.232  0.00  0.00
ATOM   2102  HA  ASN   131      22.887  37.893  30.063  0.00  0.00
ATOM   2103  CB  ASN   131      23.698  37.307  28.142  0.00  0.00
ATOM   2104  HB2 ASN   131      24.036  36.428  28.718  0.00  0.00
ATOM   2105  HB3 ASN   131      22.719  37.131  27.544  0.00  0.00
ATOM   2106  CG  ASN   131      24.900  37.664  27.212  0.00  0.00
ATOM   2107  OD1 ASN   131      25.897  36.965  27.270  0.00  0.00
ATOM   2108  ND2 ASN   131      24.926  38.648  26.414  0.00  0.00
ATOM   2109 1HD2 ASN   131      25.714  38.628  25.770  0.00  0.00
ATOM   2110 2HD2 ASN   131      24.076  39.211  26.304  0.00  0.00
ATOM   2111  C   ASN   131      24.873  38.737  29.933  0.00  0.00
ATOM   2112  O   ASN   131      25.302  38.110  30.912  0.00  0.00
ATOM   2113  N   ASN   132      25.547  39.741  29.381  0.00  0.00
ATOM   2114  H   ASN   132      25.072  40.328  28.713  0.00  0.00
ATOM   2115  CA  ASN   132      26.876  40.127  29.781  0.00  0.00
ATOM   2116  HA  ASN   132      26.888  39.824  30.855  0.00  0.00
ATOM   2117  CB  ASN   132      27.982  39.290  29.027  0.00  0.00
ATOM   2118  HB2 ASN   132      28.988  39.402  29.506  0.00  0.00
ATOM   2119  HB3 ASN   132      27.794  38.294  29.140  0.00  0.00
ATOM   2120  CG  ASN   132      28.021  39.653  27.553  0.00  0.00
ATOM   2121  OD1 ASN   132      28.141  40.808  27.209  0.00  0.00
ATOM   2122  ND2 ASN   132      28.267  38.630  26.700  0.00  0.00
ATOM   2123 1HD2 ASN   132      28.545  38.809  25.734  0.00  0.00
ATOM   2124 2HD2 ASN   132      28.157  37.754  27.101  0.00  0.00
ATOM   2125  C   ASN   132      27.198  41.598  29.648  0.00  0.00
ATOM   2126  O   ASN   132      26.367  42.291  29.141  0.00  0.00
ATOM   2127  N   PHE   133      28.337  42.034  30.200  0.00  0.00
ATOM   2128  H   PHE   133      29.006  41.491  30.621  0.00  0.00
ATOM   2129  CA  PHE   133      28.749  43.491  30.046  0.00  0.00
ATOM   2130  HA  PHE   133      27.874  44.031  30.305  0.00  0.00
ATOM   2131  CB  PHE   133      29.940  43.775  31.009  0.00  0.00
ATOM   2132  HB2 PHE   133      29.754  43.280  31.987  0.00  0.00
ATOM   2133  HB3 PHE   133      30.815  43.268  30.588  0.00  0.00
ATOM   2134  CG  PHE   133      30.481  45.165  31.191  0.00  0.00
ATOM   2135  CD1 PHE   133      29.793  46.163  31.920  0.00  0.00
ATOM   2136  HD1 PHE   133      28.827  46.015  32.435  0.00  0.00
ATOM   2137  CE1 PHE   133      30.370  47.476  32.085  0.00  0.00
ATOM   2138  HE1 PHE   133      29.870  48.201  32.716  0.00  0.00
ATOM   2139  CZ  PHE   133      31.569  47.874  31.462  0.00  0.00
ATOM   2140  HZ  PHE   133      31.985  48.799  31.684  0.00  0.00
ATOM   2141  CE2 PHE   133      32.253  46.829  30.795  0.00  0.00
ATOM   2142  HE2 PHE   133      33.141  47.112  30.265  0.00  0.00
ATOM   2143  CD2 PHE   133      31.742  45.469  30.606  0.00  0.00
ATOM   2144  HD2 PHE   133      32.443  44.794  30.190  0.00  0.00
ATOM   2145  C   PHE   133      28.978  44.041  28.654  0.00  0.00
ATOM   2146  O   PHE   133      28.581  45.131  28.324  0.00  0.00
ATOM   2147  N   GLU   134      29.523  43.267  27.677  0.00  0.00
ATOM   2148  H   GLU   134      29.705  42.284  27.906  0.00  0.00
ATOM   2149  CA  GLU   134      29.607  43.661  26.230  0.00  0.00
ATOM   2150  HA  GLU   134      30.141  44.580  26.181  0.00  0.00
ATOM   2151  CB  GLU   134      30.424  42.612  25.518  0.00  0.00
ATOM   2152  HB2 GLU   134      31.417  42.510  25.996  0.00  0.00
ATOM   2153  HB3 GLU   134      29.781  41.704  25.695  0.00  0.00
ATOM   2154  CG  GLU   134      30.645  42.862  24.045  0.00  0.00
ATOM   2155  HG2 GLU   134      29.748  43.022  23.418  0.00  0.00
ATOM   2156  HG3 GLU   134      31.194  43.751  24.012  0.00  0.00
ATOM   2157  CD  GLU   134      31.304  41.641  23.319  0.00  0.00
ATOM   2158  OE1 GLU   134      32.545  41.312  23.342  0.00  0.00
ATOM   2159  OE2 GLU   134      30.590  40.925  22.676  0.00  0.00
ATOM   2160  C   GLU   134      28.272  43.930  25.587  0.00  0.00
ATOM   2161  O   GLU   134      28.131  44.987  24.950  0.00  0.00
ATOM   2162  N   GLU   135      27.283  43.081  25.887  0.00  0.00
ATOM   2163  H   GLU   135      27.561  42.264  26.515  0.00  0.00
ATOM   2164  CA  GLU   135      25.889  43.409  25.513  0.00  0.00
ATOM   2165  HA  GLU   135      25.894  43.440  24.468  0.00  0.00
ATOM   2166  CB  GLU   135      24.885  42.271  25.956  0.00  0.00
ATOM   2167  HB2 GLU   135      25.359  41.295  25.842  0.00  0.00
ATOM   2168  HB3 GLU   135      24.729  42.248  27.098  0.00  0.00
ATOM   2169  CG  GLU   135      23.622  42.358  25.038  0.00  0.00
ATOM   2170  HG2 GLU   135      23.041  43.214  25.356  0.00  0.00
ATOM   2171  HG3 GLU   135      23.990  42.725  24.081  0.00  0.00
ATOM   2172  CD  GLU   135      22.787  41.135  24.999  0.00  0.00
ATOM   2173  OE1 GLU   135      22.501  40.817  23.784  0.00  0.00
ATOM   2174  OE2 GLU   135      22.817  40.247  25.868  0.00  0.00
ATOM   2175  C   GLU   135      25.472  44.767  25.944  0.00  0.00
ATOM   2176  O   GLU   135      24.786  45.463  25.237  0.00  0.00
ATOM   2177  N   SER   136      25.650  45.005  27.208  0.00  0.00
ATOM   2178  H   SER   136      26.423  44.479  27.577  0.00  0.00
ATOM   2179  CA  SER   136      25.165  46.220  27.888  0.00  0.00
ATOM   2180  HA  SER   136      24.073  46.309  27.959  0.00  0.00
ATOM   2181  CB  SER   136      25.430  46.066  29.353  0.00  0.00
ATOM   2182  HB2 SER   136      25.507  45.015  29.564  0.00  0.00
ATOM   2183  HB3 SER   136      26.477  46.360  29.660  0.00  0.00
ATOM   2184  OG  SER   136      24.574  46.817  30.169  0.00  0.00
ATOM   2185  HG  SER   136      24.708  47.804  30.125  0.00  0.00
ATOM   2186  C   SER   136      25.811  47.520  27.393  0.00  0.00
ATOM   2187  O   SER   136      25.086  48.413  26.990  0.00  0.00
ATOM   2188  N   PHE   137      27.160  47.619  27.274  0.00  0.00
ATOM   2189  H   PHE   137      27.849  46.987  27.649  0.00  0.00
ATOM   2190  CA  PHE   137      27.695  48.879  26.747  0.00  0.00
ATOM   2191  HA  PHE   137      27.274  49.604  27.384  0.00  0.00
ATOM   2192  CB  PHE   137      29.213  48.912  27.041  0.00  0.00
ATOM   2193  HB2 PHE   137      29.495  49.926  26.751  0.00  0.00
ATOM   2194  HB3 PHE   137      29.208  48.981  28.155  0.00  0.00
ATOM   2195  CG  PHE   137      30.211  47.890  26.495  0.00  0.00
ATOM   2196  CD1 PHE   137      30.396  47.782  25.090  0.00  0.00
ATOM   2197  HD1 PHE   137      29.777  48.243  24.384  0.00  0.00
ATOM   2198  CE1 PHE   137      31.368  46.846  24.605  0.00  0.00
ATOM   2199  HE1 PHE   137      31.607  46.652  23.565  0.00  0.00
ATOM   2200  CZ  PHE   137      32.237  46.307  25.527  0.00  0.00
ATOM   2201  HZ  PHE   137      33.071  45.663  25.247  0.00  0.00
ATOM   2202  CE2 PHE   137      32.010  46.337  26.923  0.00  0.00
ATOM   2203  HE2 PHE   137      32.691  45.790  27.586  0.00  0.00
ATOM   2204  CD2 PHE   137      31.016  47.119  27.394  0.00  0.00
ATOM   2205  HD2 PHE   137      30.834  47.159  28.446  0.00  0.00
ATOM   2206  C   PHE   137      27.226  49.101  25.281  0.00  0.00
ATOM   2207  O   PHE   137      26.741  50.228  24.931  0.00  0.00
ATOM   2208  N   THR   138      26.996  47.972  24.598  0.00  0.00
ATOM   2209  H   THR   138      27.242  47.086  24.981  0.00  0.00
ATOM   2210  CA  THR   138      26.468  47.984  23.256  0.00  0.00
ATOM   2211  HA  THR   138      27.025  48.759  22.786  0.00  0.00
ATOM   2212  CB  THR   138      26.697  46.625  22.550  0.00  0.00
ATOM   2213  HB  THR   138      26.106  45.793  22.992  0.00  0.00
ATOM   2214  CG2 THR   138      26.218  46.569  21.115  0.00  0.00
ATOM   2215 1HG2 THR   138      25.153  46.824  20.960  0.00  0.00
ATOM   2216 2HG2 THR   138      26.812  47.242  20.536  0.00  0.00
ATOM   2217 3HG2 THR   138      26.321  45.580  20.603  0.00  0.00
ATOM   2218  OG1 THR   138      28.023  46.200  22.580  0.00  0.00
ATOM   2219  HG1 THR   138      28.071  45.817  23.488  0.00  0.00
ATOM   2220  C   THR   138      25.001  48.336  23.209  0.00  0.00
ATOM   2221  O   THR   138      24.622  49.074  22.226  0.00  0.00
ATOM   2222  N   ARG   139      24.173  47.983  24.224  0.00  0.00
ATOM   2223  H   ARG   139      24.532  47.278  24.903  0.00  0.00
ATOM   2224  CA  ARG   139      22.736  48.392  24.153  0.00  0.00
ATOM   2225  HA  ARG   139      22.334  48.187  23.143  0.00  0.00
ATOM   2226  CB  ARG   139      21.975  47.570  25.108  0.00  0.00
ATOM   2227  HB2 ARG   139      22.525  47.595  26.081  0.00  0.00
ATOM   2228  HB3 ARG   139      21.010  48.081  25.310  0.00  0.00
ATOM   2229  CG  ARG   139      21.644  46.133  24.575  0.00  0.00
ATOM   2230  HG2 ARG   139      21.027  46.127  23.701  0.00  0.00
ATOM   2231  HG3 ARG   139      22.572  45.589  24.364  0.00  0.00
ATOM   2232  CD  ARG   139      20.796  45.373  25.532  0.00  0.00
ATOM   2233  HD2 ARG   139      21.302  45.126  26.475  0.00  0.00
ATOM   2234  HD3 ARG   139      19.881  45.971  25.868  0.00  0.00
ATOM   2235  NE  ARG   139      20.204  44.094  25.033  0.00  0.00
ATOM   2236  HE  ARG   139      20.668  43.664  24.243  0.00  0.00
ATOM   2237  CZ  ARG   139      19.200  43.426  25.555  0.00  0.00
ATOM   2238  NH1 ARG   139      18.530  43.839  26.555  0.00  0.00
ATOM   2239 1HH1 ARG   139      18.910  44.657  27.081  0.00  0.00
ATOM   2240 2HH1 ARG   139      17.562  43.513  26.727  0.00  0.00
ATOM   2241  NH2 ARG   139      18.796  42.271  25.130  0.00  0.00
ATOM   2242 1HH2 ARG   139      19.008  41.844  24.257  0.00  0.00
ATOM   2243 2HH2 ARG   139      18.026  41.865  25.767  0.00  0.00
ATOM   2244  C   ARG   139      22.600  49.874  24.525  0.00  0.00
ATOM   2245  O   ARG   139      21.799  50.568  23.894  0.00  0.00
ATOM   2246  N   GLN   140      23.212  50.274  25.582  0.00  0.00
ATOM   2247  H   GLN   140      23.648  49.528  26.188  0.00  0.00
ATOM   2248  CA  GLN   140      23.041  51.445  26.372  0.00  0.00
ATOM   2249  HA  GLN   140      21.896  51.525  26.538  0.00  0.00
ATOM   2250  CB  GLN   140      23.780  51.285  27.759  0.00  0.00
ATOM   2251  HB2 GLN   140      24.893  51.080  27.610  0.00  0.00
ATOM   2252  HB3 GLN   140      23.776  52.228  28.272  0.00  0.00
ATOM   2253  CG  GLN   140      23.033  50.223  28.540  0.00  0.00
ATOM   2254  HG2 GLN   140      22.110  50.599  28.711  0.00  0.00
ATOM   2255  HG3 GLN   140      22.872  49.298  27.908  0.00  0.00
ATOM   2256  CD  GLN   140      23.565  49.886  29.916  0.00  0.00
ATOM   2257  OE1 GLN   140      24.752  49.852  30.146  0.00  0.00
ATOM   2258  NE2 GLN   140      22.752  49.507  30.855  0.00  0.00
ATOM   2259 1HE2 GLN   140      23.097  49.711  31.780  0.00  0.00
ATOM   2260 2HE2 GLN   140      21.707  49.460  30.678  0.00  0.00
ATOM   2261  C   GLN   140      23.570  52.667  25.692  0.00  0.00
ATOM   2262  O   GLN   140      22.830  53.615  25.369  0.00  0.00
ATOM   2263  N   PHE   141      24.859  52.595  25.449  0.00  0.00
ATOM   2264  H   PHE   141      25.396  51.760  25.769  0.00  0.00
ATOM   2265  CA  PHE   141      25.586  53.797  24.972  0.00  0.00
ATOM   2266  HA  PHE   141      25.023  54.716  25.230  0.00  0.00
ATOM   2267  CB  PHE   141      26.926  54.007  25.723  0.00  0.00
ATOM   2268  HB2 PHE   141      27.591  53.288  25.258  0.00  0.00
ATOM   2269  HB3 PHE   141      27.246  55.101  25.649  0.00  0.00
ATOM   2270  CG  PHE   141      26.912  53.757  27.249  0.00  0.00
ATOM   2271  CD1 PHE   141      26.821  54.853  28.156  0.00  0.00
ATOM   2272  HD1 PHE   141      26.671  55.839  27.677  0.00  0.00
ATOM   2273  CE1 PHE   141      26.774  54.617  29.582  0.00  0.00
ATOM   2274  HE1 PHE   141      26.603  55.489  30.167  0.00  0.00
ATOM   2275  CZ  PHE   141      26.926  53.321  30.012  0.00  0.00
ATOM   2276  HZ  PHE   141      26.704  53.146  31.129  0.00  0.00
ATOM   2277  CE2 PHE   141      27.207  52.255  29.141  0.00  0.00
ATOM   2278  HE2 PHE   141      27.189  51.183  29.406  0.00  0.00
ATOM   2279  CD2 PHE   141      27.138  52.488  27.766  0.00  0.00
ATOM   2280  HD2 PHE   141      27.328  51.699  27.130  0.00  0.00
ATOM   2281  C   PHE   141      25.844  53.875  23.442  0.00  0.00
ATOM   2282  O   PHE   141      25.962  55.022  22.953  0.00  0.00
ATOM   2283  N   GLY   142      25.683  52.732  22.768  0.00  0.00
ATOM   2284  H   GLY   142      25.449  51.783  23.079  0.00  0.00
ATOM   2285  CA  GLY   142      25.904  52.675  21.341  0.00  0.00
ATOM   2286  HA2 GLY   142      25.166  51.982  20.917  0.00  0.00
ATOM   2287  HA3 GLY   142      25.789  53.674  20.857  0.00  0.00
ATOM   2288  C   GLY   142      27.364  52.175  21.010  0.00  0.00
ATOM   2289  O   GLY   142      28.369  52.347  21.727  0.00  0.00
ATOM   2290  N   GLU   143      27.455  51.858  19.709  0.00  0.00
ATOM   2291  H   GLU   143      26.642  51.961  19.182  0.00  0.00
ATOM   2292  CA  GLU   143      28.594  51.415  18.896  0.00  0.00
ATOM   2293  HA  GLU   143      29.037  50.523  19.365  0.00  0.00
ATOM   2294  CB  GLU   143      28.071  51.088  17.454  0.00  0.00
ATOM   2295  HB2 GLU   143      27.279  51.762  17.121  0.00  0.00
ATOM   2296  HB3 GLU   143      28.936  51.154  16.774  0.00  0.00
ATOM   2297  CG  GLU   143      27.282  49.727  17.205  0.00  0.00
ATOM   2298  HG2 GLU   143      27.987  48.934  17.038  0.00  0.00
ATOM   2299  HG3 GLU   143      26.577  49.553  18.033  0.00  0.00
ATOM   2300  CD  GLU   143      26.516  49.723  15.912  0.00  0.00
ATOM   2301  OE1 GLU   143      27.109  49.947  14.803  0.00  0.00
ATOM   2302  OE2 GLU   143      25.376  49.243  15.970  0.00  0.00
ATOM   2303  C   GLU   143      29.812  52.411  18.771  0.00  0.00
ATOM   2304  O   GLU   143      30.890  51.998  18.463  0.00  0.00
ATOM   2305  N   GLY   144      29.511  53.714  19.021  0.00  0.00
ATOM   2306  H   GLY   144      28.620  53.918  19.572  0.00  0.00
ATOM   2307  CA  GLY   144      30.628  54.668  19.153  0.00  0.00
ATOM   2308  HA2 GLY   144      31.229  54.436  18.340  0.00  0.00
ATOM   2309  HA3 GLY   144      30.309  55.668  18.934  0.00  0.00
ATOM   2310  C   GLY   144      31.282  54.624  20.551  0.00  0.00
ATOM   2311  O   GLY   144      32.455  54.171  20.690  0.00  0.00
ATOM   2312  N   ILE   145      30.552  54.944  21.598  0.00  0.00
ATOM   2313  H   ILE   145      29.654  55.313  21.517  0.00  0.00
ATOM   2314  CA  ILE   145      31.017  55.022  22.961  0.00  0.00
ATOM   2315  HA  ILE   145      31.834  55.702  23.035  0.00  0.00
ATOM   2316  CB  ILE   145      29.978  55.636  23.972  0.00  0.00
ATOM   2317  HB  ILE   145      29.035  55.080  23.807  0.00  0.00
ATOM   2318  CG2 ILE   145      30.497  55.531  25.438  0.00  0.00
ATOM   2319 1HG2 ILE   145      30.590  54.500  25.697  0.00  0.00
ATOM   2320 2HG2 ILE   145      31.409  55.886  25.384  0.00  0.00
ATOM   2321 3HG2 ILE   145      29.912  56.115  26.046  0.00  0.00
ATOM   2322  CG1 ILE   145      29.843  57.133  23.597  0.00  0.00
ATOM   2323 2HG1 ILE   145      30.481  57.737  24.167  0.00  0.00
ATOM   2324 3HG1 ILE   145      30.003  57.222  22.565  0.00  0.00
ATOM   2325  CD1 ILE   145      28.374  57.532  23.953  0.00  0.00
ATOM   2326 1HD1 ILE   145      27.682  56.984  23.315  0.00  0.00
ATOM   2327 2HD1 ILE   145      28.106  57.226  24.942  0.00  0.00
ATOM   2328 3HD1 ILE   145      28.418  58.605  23.863  0.00  0.00
ATOM   2329  C   ILE   145      31.601  53.633  23.440  0.00  0.00
ATOM   2330  O   ILE   145      32.553  53.639  24.191  0.00  0.00
ATOM   2331  N   ALA   146      31.057  52.528  22.802  0.00  0.00
ATOM   2332  H   ALA   146      30.307  52.691  22.199  0.00  0.00
ATOM   2333  CA  ALA   146      31.545  51.181  23.039  0.00  0.00
ATOM   2334  HA  ALA   146      31.764  50.988  24.161  0.00  0.00
ATOM   2335  CB  ALA   146      30.605  50.231  22.363  0.00  0.00
ATOM   2336  HB1 ALA   146      30.866  49.188  22.517  0.00  0.00
ATOM   2337  HB2 ALA   146      29.588  50.427  22.789  0.00  0.00
ATOM   2338  HB3 ALA   146      30.573  50.370  21.277  0.00  0.00
ATOM   2339  C   ALA   146      33.062  51.112  22.533  0.00  0.00
ATOM   2340  O   ALA   146      33.872  50.913  23.371  0.00  0.00
ATOM   2341  N   ASP   147      33.370  51.309  21.314  0.00  0.00
ATOM   2342  H   ASP   147      32.733  51.746  20.686  0.00  0.00
ATOM   2343  CA  ASP   147      34.721  51.303  20.673  0.00  0.00
ATOM   2344  HA  ASP   147      35.220  50.337  20.729  0.00  0.00
ATOM   2345  CB  ASP   147      34.455  51.536  19.112  0.00  0.00
ATOM   2346  HB2 ASP   147      33.919  50.651  18.652  0.00  0.00
ATOM   2347  HB3 ASP   147      33.928  52.568  18.915  0.00  0.00
ATOM   2348  CG  ASP   147      35.826  51.499  18.443  0.00  0.00
ATOM   2349  OD1 ASP   147      36.294  52.594  17.960  0.00  0.00
ATOM   2350  OD2 ASP   147      36.531  50.433  18.458  0.00  0.00
ATOM   2351  C   ASP   147      35.729  52.318  21.268  0.00  0.00
ATOM   2352  O   ASP   147      36.854  51.967  21.623  0.00  0.00
ATOM   2353  N   ILE   148      35.251  53.563  21.534  0.00  0.00
ATOM   2354  H   ILE   148      34.319  53.766  21.247  0.00  0.00
ATOM   2355  CA  ILE   148      36.204  54.631  21.827  0.00  0.00
ATOM   2356  HA  ILE   148      37.075  54.595  21.200  0.00  0.00
ATOM   2357  CB  ILE   148      35.495  55.975  21.468  0.00  0.00
ATOM   2358  HB  ILE   148      34.587  56.034  22.082  0.00  0.00
ATOM   2359  CG2 ILE   148      36.257  57.236  21.936  0.00  0.00
ATOM   2360 1HG2 ILE   148      37.173  57.227  21.367  0.00  0.00
ATOM   2361 2HG2 ILE   148      35.707  58.175  21.691  0.00  0.00
ATOM   2362 3HG2 ILE   148      36.497  57.259  23.016  0.00  0.00
ATOM   2363  CG1 ILE   148      35.201  56.047  19.933  0.00  0.00
ATOM   2364 2HG1 ILE   148      36.087  56.398  19.456  0.00  0.00
ATOM   2365 3HG1 ILE   148      35.026  55.092  19.424  0.00  0.00
ATOM   2366  CD1 ILE   148      34.060  57.105  19.810  0.00  0.00
ATOM   2367 1HD1 ILE   148      33.163  56.832  20.327  0.00  0.00
ATOM   2368 2HD1 ILE   148      34.341  58.104  20.186  0.00  0.00
ATOM   2369 3HD1 ILE   148      33.781  57.305  18.787  0.00  0.00
ATOM   2370  C   ILE   148      36.591  54.547  23.334  0.00  0.00
ATOM   2371  O   ILE   148      37.754  54.775  23.631  0.00  0.00
ATOM   2372  N   PHE   149      35.644  54.227  24.250  0.00  0.00
ATOM   2373  H   PHE   149      34.729  54.329  23.802  0.00  0.00
ATOM   2374  CA  PHE   149      35.863  54.299  25.722  0.00  0.00
ATOM   2375  HA  PHE   149      36.896  54.404  26.059  0.00  0.00
ATOM   2376  CB  PHE   149      35.123  55.473  26.407  0.00  0.00
ATOM   2377  HB2 PHE   149      35.450  56.397  25.891  0.00  0.00
ATOM   2378  HB3 PHE   149      34.056  55.338  26.335  0.00  0.00
ATOM   2379  CG  PHE   149      35.469  55.595  27.867  0.00  0.00
ATOM   2380  CD1 PHE   149      36.585  56.492  28.246  0.00  0.00
ATOM   2381  HD1 PHE   149      37.316  56.837  27.541  0.00  0.00
ATOM   2382  CE1 PHE   149      36.774  56.747  29.628  0.00  0.00
ATOM   2383  HE1 PHE   149      37.661  57.314  29.964  0.00  0.00
ATOM   2384  CZ  PHE   149      35.851  56.222  30.586  0.00  0.00
ATOM   2385  HZ  PHE   149      36.064  56.343  31.680  0.00  0.00
ATOM   2386  CE2 PHE   149      34.805  55.341  30.202  0.00  0.00
ATOM   2387  HE2 PHE   149      34.153  54.807  30.907  0.00  0.00
ATOM   2388  CD2 PHE   149      34.661  55.048  28.877  0.00  0.00
ATOM   2389  HD2 PHE   149      33.816  54.506  28.554  0.00  0.00
ATOM   2390  C   PHE   149      35.480  52.947  26.303  0.00  0.00
ATOM   2391  O   PHE   149      36.413  52.320  26.898  0.00  0.00
ATOM   2392  N   MET   150      34.259  52.503  26.274  0.00  0.00
ATOM   2393  H   MET   150      33.625  52.932  25.584  0.00  0.00
ATOM   2394  CA  MET   150      33.751  51.374  27.100  0.00  0.00
ATOM   2395  HA  MET   150      34.036  51.645  28.149  0.00  0.00
ATOM   2396  CB  MET   150      32.219  51.181  27.158  0.00  0.00
ATOM   2397  HB2 MET   150      31.868  50.647  26.266  0.00  0.00
ATOM   2398  HB3 MET   150      32.035  50.465  27.864  0.00  0.00
ATOM   2399  CG  MET   150      31.415  52.475  27.486  0.00  0.00
ATOM   2400  HG2 MET   150      31.865  53.239  26.852  0.00  0.00
ATOM   2401  HG3 MET   150      30.371  52.334  27.153  0.00  0.00
ATOM   2402  SD  MET   150      31.665  53.078  29.088  0.00  0.00
ATOM   2403  CE  MET   150      30.957  54.729  28.777  0.00  0.00
ATOM   2404  HE1 MET   150      31.149  55.291  29.656  0.00  0.00
ATOM   2405  HE2 MET   150      31.441  55.108  27.849  0.00  0.00
ATOM   2406  HE3 MET   150      29.870  54.485  28.651  0.00  0.00
ATOM   2407  C   MET   150      34.542  49.975  26.948  0.00  0.00
ATOM   2408  O   MET   150      34.740  49.365  27.948  0.00  0.00
ATOM   2409  N   ARG   151      34.985  49.554  25.740  0.00  0.00
ATOM   2410  H   ARG   151      34.741  50.047  24.910  0.00  0.00
ATOM   2411  CA  ARG   151      35.752  48.334  25.539  0.00  0.00
ATOM   2412  HA  ARG   151      35.501  47.677  26.311  0.00  0.00
ATOM   2413  CB  ARG   151      35.662  47.690  24.183  0.00  0.00
ATOM   2414  HB2 ARG   151      34.741  47.764  23.621  0.00  0.00
ATOM   2415  HB3 ARG   151      36.461  48.092  23.508  0.00  0.00
ATOM   2416  CG  ARG   151      35.918  46.104  24.184  0.00  0.00
ATOM   2417  HG2 ARG   151      36.772  45.815  24.818  0.00  0.00
ATOM   2418  HG3 ARG   151      35.106  45.674  24.870  0.00  0.00
ATOM   2419  CD  ARG   151      35.856  45.404  22.841  0.00  0.00
ATOM   2420  HD2 ARG   151      35.562  44.384  23.024  0.00  0.00
ATOM   2421  HD3 ARG   151      34.998  45.804  22.326  0.00  0.00
ATOM   2422  NE  ARG   151      37.090  45.441  22.039  0.00  0.00
ATOM   2423  HE  ARG   151      37.853  46.000  22.347  0.00  0.00
ATOM   2424  CZ  ARG   151      37.358  44.831  20.909  0.00  0.00
ATOM   2425  NH1 ARG   151      38.576  44.920  20.382  0.00  0.00
ATOM   2426 1HH1 ARG   151      39.339  45.329  20.947  0.00  0.00
ATOM   2427 2HH1 ARG   151      38.727  44.450  19.567  0.00  0.00
ATOM   2428  NH2 ARG   151      36.495  43.962  20.403  0.00  0.00
ATOM   2429 1HH2 ARG   151      35.740  43.613  20.924  0.00  0.00
ATOM   2430 2HH2 ARG   151      36.749  43.504  19.503  0.00  0.00
ATOM   2431  C   ARG   151      37.276  48.507  25.835  0.00  0.00
ATOM   2432  O   ARG   151      37.770  47.708  26.672  0.00  0.00
ATOM   2433  N   PRO   152      37.991  49.586  25.428  0.00  0.00
ATOM   2434  CD  PRO   152      37.625  50.657  24.409  0.00  0.00
ATOM   2435  HD2 PRO   152      36.719  51.187  24.669  0.00  0.00
ATOM   2436  HD3 PRO   152      37.404  50.149  23.435  0.00  0.00
ATOM   2437  CG  PRO   152      38.771  51.564  24.215  0.00  0.00
ATOM   2438  HG2 PRO   152      38.771  52.343  24.962  0.00  0.00
ATOM   2439  HG3 PRO   152      38.869  51.979  23.206  0.00  0.00
ATOM   2440  CB  PRO   152      39.907  50.712  24.567  0.00  0.00
ATOM   2441  HB2 PRO   152      40.607  51.292  25.017  0.00  0.00
ATOM   2442  HB3 PRO   152      40.313  50.216  23.686  0.00  0.00
ATOM   2443  CA  PRO   152      39.411  49.792  25.627  0.00  0.00
ATOM   2444  HA  PRO   152      39.876  48.749  25.479  0.00  0.00
ATOM   2445  C   PRO   152      39.701  50.197  27.117  0.00  0.00
ATOM   2446  O   PRO   152      40.523  49.522  27.745  0.00  0.00
ATOM   2447  N   TYR   153      39.044  51.149  27.803  0.00  0.00
ATOM   2448  H   TYR   153      38.239  51.496  27.235  0.00  0.00
ATOM   2449  CA  TYR   153      39.177  51.537  29.193  0.00  0.00
ATOM   2450  HA  TYR   153      40.288  51.598  29.410  0.00  0.00
ATOM   2451  CB  TYR   153      38.391  52.804  29.582  0.00  0.00
ATOM   2452  HB2 TYR   153      38.534  53.659  28.928  0.00  0.00
ATOM   2453  HB3 TYR   153      37.302  52.648  29.520  0.00  0.00
ATOM   2454  CG  TYR   153      38.724  53.161  31.068  0.00  0.00
ATOM   2455  CD1 TYR   153      40.026  53.498  31.447  0.00  0.00
ATOM   2456  HD1 TYR   153      40.776  53.541  30.650  0.00  0.00
ATOM   2457  CE1 TYR   153      40.445  53.647  32.741  0.00  0.00
ATOM   2458  HE1 TYR   153      41.486  53.802  32.892  0.00  0.00
ATOM   2459  CZ  TYR   153      39.587  53.467  33.840  0.00  0.00
ATOM   2460  OH  TYR   153      40.050  53.529  35.089  0.00  0.00
ATOM   2461  HH  TYR   153      39.448  53.166  35.913  0.00  0.00
ATOM   2462  CE2 TYR   153      38.217  53.135  33.537  0.00  0.00
ATOM   2463  HE2 TYR   153      37.447  53.046  34.243  0.00  0.00
ATOM   2464  CD2 TYR   153      37.844  52.956  32.159  0.00  0.00
ATOM   2465  HD2 TYR   153      36.858  52.664  31.834  0.00  0.00
ATOM   2466  C   TYR   153      38.780  50.408  30.189  0.00  0.00
ATOM   2467  O   TYR   153      39.533  50.029  31.014  0.00  0.00
ATOM   2468  N   ASN   154      37.573  49.810  30.066  0.00  0.00
ATOM   2469  H   ASN   154      36.933  50.114  29.320  0.00  0.00
ATOM   2470  CA  ASN   154      37.136  48.889  31.162  0.00  0.00
ATOM   2471  HA  ASN   154      37.321  49.366  32.132  0.00  0.00
ATOM   2472  CB  ASN   154      35.619  48.630  31.014  0.00  0.00
ATOM   2473  HB2 ASN   154      35.216  48.301  30.044  0.00  0.00
ATOM   2474  HB3 ASN   154      35.168  47.914  31.741  0.00  0.00
ATOM   2475  CG  ASN   154      34.732  49.796  31.448  0.00  0.00
ATOM   2476  OD1 ASN   154      34.905  50.377  32.488  0.00  0.00
ATOM   2477  ND2 ASN   154      33.902  50.235  30.488  0.00  0.00
ATOM   2478 1HD2 ASN   154      33.147  50.846  30.702  0.00  0.00
ATOM   2479 2HD2 ASN   154      33.785  49.648  29.714  0.00  0.00
ATOM   2480  C   ASN   154      37.973  47.597  31.076  0.00  0.00
ATOM   2481  O   ASN   154      38.449  47.154  32.093  0.00  0.00
ATOM   2482  N   PHE   155      38.410  47.046  29.924  0.00  0.00
ATOM   2483  H   PHE   155      38.031  47.398  29.062  0.00  0.00
ATOM   2484  CA  PHE   155      39.570  46.111  29.910  0.00  0.00
ATOM   2485  HA  PHE   155      39.402  45.299  30.582  0.00  0.00
ATOM   2486  CB  PHE   155      39.769  45.514  28.495  0.00  0.00
ATOM   2487  HB2 PHE   155      38.778  45.356  27.962  0.00  0.00
ATOM   2488  HB3 PHE   155      40.181  46.366  27.929  0.00  0.00
ATOM   2489  CG  PHE   155      40.780  44.380  28.499  0.00  0.00
ATOM   2490  CD1 PHE   155      40.238  43.052  28.358  0.00  0.00
ATOM   2491  HD1 PHE   155      39.184  42.842  28.118  0.00  0.00
ATOM   2492  CE1 PHE   155      41.121  41.937  28.349  0.00  0.00
ATOM   2493  HE1 PHE   155      40.762  40.892  28.158  0.00  0.00
ATOM   2494  CZ  PHE   155      42.438  42.025  28.587  0.00  0.00
ATOM   2495  HZ  PHE   155      43.126  41.221  28.663  0.00  0.00
ATOM   2496  CE2 PHE   155      42.968  43.312  28.662  0.00  0.00
ATOM   2497  HE2 PHE   155      43.985  43.419  28.937  0.00  0.00
ATOM   2498  CD2 PHE   155      42.191  44.479  28.644  0.00  0.00
ATOM   2499  HD2 PHE   155      42.579  45.397  28.964  0.00  0.00
ATOM   2500  C   PHE   155      40.804  46.762  30.468  0.00  0.00
ATOM   2501  O   PHE   155      41.383  46.052  31.246  0.00  0.00
ATOM   2502  N   LYS   156      41.364  47.885  30.202  0.00  0.00
ATOM   2503  H   LYS   156      40.939  48.482  29.455  0.00  0.00
ATOM   2504  CA  LYS   156      42.617  48.471  30.797  0.00  0.00
ATOM   2505  HA  LYS   156      43.496  47.937  30.626  0.00  0.00
ATOM   2506  CB  LYS   156      42.854  49.829  30.228  0.00  0.00
ATOM   2507  HB2 LYS   156      42.440  49.797  29.192  0.00  0.00
ATOM   2508  HB3 LYS   156      42.308  50.596  30.838  0.00  0.00
ATOM   2509  CG  LYS   156      44.310  50.207  29.954  0.00  0.00
ATOM   2510  HG2 LYS   156      44.907  49.971  30.848  0.00  0.00
ATOM   2511  HG3 LYS   156      44.792  49.727  29.105  0.00  0.00
ATOM   2512  CD  LYS   156      44.415  51.743  29.660  0.00  0.00
ATOM   2513  HD2 LYS   156      43.619  52.053  28.996  0.00  0.00
ATOM   2514  HD3 LYS   156      44.365  52.252  30.613  0.00  0.00
ATOM   2515  CE  LYS   156      45.802  51.795  29.163  0.00  0.00
ATOM   2516  HE2 LYS   156      46.387  51.242  29.903  0.00  0.00
ATOM   2517  HE3 LYS   156      45.897  51.269  28.205  0.00  0.00
ATOM   2518  NZ  LYS   156      46.196  53.226  29.106  0.00  0.00
ATOM   2519  HZ1 LYS   156      46.034  53.777  29.933  0.00  0.00
ATOM   2520  HZ2 LYS   156      47.134  53.437  28.926  0.00  0.00
ATOM   2521  HZ3 LYS   156      45.766  53.760  28.315  0.00  0.00
ATOM   2522  C   LYS   156      42.593  48.619  32.386  0.00  0.00
ATOM   2523  O   LYS   156      43.663  48.359  32.901  0.00  0.00
ATOM   2524  N   VAL   157      41.478  48.912  33.086  0.00  0.00
ATOM   2525  H   VAL   157      40.706  49.288  32.560  0.00  0.00
ATOM   2526  CA  VAL   157      41.335  48.616  34.444  0.00  0.00
ATOM   2527  HA  VAL   157      42.283  48.850  34.855  0.00  0.00
ATOM   2528  CB  VAL   157      40.524  49.694  35.183  0.00  0.00
ATOM   2529  HB  VAL   157      40.834  50.716  35.078  0.00  0.00
ATOM   2530  CG1 VAL   157      39.160  49.938  34.672  0.00  0.00
ATOM   2531 1HG1 VAL   157      39.290  50.333  33.657  0.00  0.00
ATOM   2532 2HG1 VAL   157      38.445  49.095  34.657  0.00  0.00
ATOM   2533 3HG1 VAL   157      38.668  50.819  35.140  0.00  0.00
ATOM   2534  CG2 VAL   157      40.385  49.380  36.593  0.00  0.00
ATOM   2535 1HG2 VAL   157      41.422  49.169  36.884  0.00  0.00
ATOM   2536 2HG2 VAL   157      40.114  50.289  37.168  0.00  0.00
ATOM   2537 3HG2 VAL   157      39.705  48.506  36.751  0.00  0.00
ATOM   2538  C   VAL   157      41.075  47.150  34.757  0.00  0.00
ATOM   2539  O   VAL   157      41.847  46.629  35.574  0.00  0.00
ATOM   2540  N   TRP   158      39.979  46.495  34.314  0.00  0.00
ATOM   2541  H   TRP   158      39.298  46.950  33.720  0.00  0.00
ATOM   2542  CA  TRP   158      39.431  45.254  34.995  0.00  0.00
ATOM   2543  HA  TRP   158      39.647  45.307  36.065  0.00  0.00
ATOM   2544  CB  TRP   158      37.925  45.226  34.704  0.00  0.00
ATOM   2545  HB2 TRP   158      37.731  45.398  33.718  0.00  0.00
ATOM   2546  HB3 TRP   158      37.701  44.155  34.770  0.00  0.00
ATOM   2547  CG  TRP   158      37.025  45.944  35.689  0.00  0.00
ATOM   2548  CD1 TRP   158      36.454  47.209  35.494  0.00  0.00
ATOM   2549  HD1 TRP   158      36.546  47.856  34.612  0.00  0.00
ATOM   2550  NE1 TRP   158      35.815  47.557  36.691  0.00  0.00
ATOM   2551  HE1 TRP   158      35.629  48.556  36.975  0.00  0.00
ATOM   2552  CE2 TRP   158      35.819  46.523  37.601  0.00  0.00
ATOM   2553  CZ2 TRP   158      35.184  46.448  38.852  0.00  0.00
ATOM   2554  HZ2 TRP   158      34.448  47.157  39.196  0.00  0.00
ATOM   2555  CH2 TRP   158      35.285  45.192  39.548  0.00  0.00
ATOM   2556  HH2 TRP   158      34.827  45.127  40.459  0.00  0.00
ATOM   2557  CZ3 TRP   158      36.129  44.234  39.042  0.00  0.00
ATOM   2558  HZ3 TRP   158      36.308  43.498  39.734  0.00  0.00
ATOM   2559  CE3 TRP   158      36.684  44.274  37.747  0.00  0.00
ATOM   2560  HE3 TRP   158      37.427  43.591  37.560  0.00  0.00
ATOM   2561  CD2 TRP   158      36.537  45.448  36.949  0.00  0.00
ATOM   2562  C   TRP   158      40.155  43.988  34.481  0.00  0.00
ATOM   2563  O   TRP   158      39.929  42.930  35.057  0.00  0.00
ATOM   2564  N   ALA   159      40.982  44.099  33.425  0.00  0.00
ATOM   2565  H   ALA   159      41.186  45.002  33.191  0.00  0.00
ATOM   2566  CA  ALA   159      41.873  43.108  32.834  0.00  0.00
ATOM   2567  HA  ALA   159      42.126  43.396  31.846  0.00  0.00
ATOM   2568  CB  ALA   159      43.140  43.167  33.705  0.00  0.00
ATOM   2569  HB1 ALA   159      42.760  42.961  34.691  0.00  0.00
ATOM   2570  HB2 ALA   159      43.900  42.512  33.278  0.00  0.00
ATOM   2571  HB3 ALA   159      43.631  44.197  33.707  0.00  0.00
ATOM   2572  C   ALA   159      41.319  41.658  32.821  0.00  0.00
ATOM   2573  O   ALA   159      42.068  40.686  32.866  0.00  0.00
ATOM   2574  N   VAL   160      40.034  41.552  32.508  0.00  0.00
ATOM   2575  H   VAL   160      39.605  42.431  32.188  0.00  0.00
ATOM   2576  CA  VAL   160      39.281  40.378  32.320  0.00  0.00
ATOM   2577  HA  VAL   160      39.943  39.552  32.211  0.00  0.00
ATOM   2578  CB  VAL   160      38.430  40.063  33.594  0.00  0.00
ATOM   2579  HB  VAL   160      37.814  40.884  34.010  0.00  0.00
ATOM   2580  CG1 VAL   160      37.330  39.043  33.245  0.00  0.00
ATOM   2581 1HG1 VAL   160      37.786  38.153  32.733  0.00  0.00
ATOM   2582 2HG1 VAL   160      36.952  38.774  34.222  0.00  0.00
ATOM   2583 3HG1 VAL   160      36.621  39.539  32.627  0.00  0.00
ATOM   2584  CG2 VAL   160      39.341  39.713  34.789  0.00  0.00
ATOM   2585 1HG2 VAL   160      39.919  40.598  35.186  0.00  0.00
ATOM   2586 2HG2 VAL   160      38.696  39.613  35.622  0.00  0.00
ATOM   2587 3HG2 VAL   160      40.084  38.863  34.640  0.00  0.00
ATOM   2588  C   VAL   160      38.359  40.600  31.129  0.00  0.00
ATOM   2589  O   VAL   160      37.917  41.702  30.908  0.00  0.00
ATOM   2590  N   PRO   161      38.125  39.680  30.248  0.00  0.00
ATOM   2591  CD  PRO   161      38.882  38.447  30.152  0.00  0.00
ATOM   2592  HD2 PRO   161      38.644  37.643  30.856  0.00  0.00
ATOM   2593  HD3 PRO   161      39.915  38.774  30.259  0.00  0.00
ATOM   2594  CG  PRO   161      38.644  38.039  28.648  0.00  0.00
ATOM   2595  HG2 PRO   161      38.636  36.914  28.485  0.00  0.00
ATOM   2596  HG3 PRO   161      39.529  38.613  28.190  0.00  0.00
ATOM   2597  CB  PRO   161      37.261  38.502  28.291  0.00  0.00
ATOM   2598  HB2 PRO   161      36.440  37.913  28.672  0.00  0.00
ATOM   2599  HB3 PRO   161      37.066  38.567  27.181  0.00  0.00
ATOM   2600  CA  PRO   161      37.301  39.824  29.043  0.00  0.00
ATOM   2601  HA  PRO   161      37.775  40.562  28.354  0.00  0.00
ATOM   2602  C   PRO   161      35.836  40.312  29.318  0.00  0.00
ATOM   2603  O   PRO   161      35.189  39.802  30.248  0.00  0.00
ATOM   2604  N   PRO   162      35.340  41.222  28.493  0.00  0.00
ATOM   2605  CD  PRO   162      35.854  41.922  27.335  0.00  0.00
ATOM   2606  HD2 PRO   162      36.327  41.184  26.603  0.00  0.00
ATOM   2607  HD3 PRO   162      36.550  42.689  27.724  0.00  0.00
ATOM   2608  CG  PRO   162      34.676  42.706  26.700  0.00  0.00
ATOM   2609  HG2 PRO   162      33.985  42.068  26.125  0.00  0.00
ATOM   2610  HG3 PRO   162      35.027  43.630  26.052  0.00  0.00
ATOM   2611  CB  PRO   162      34.009  43.141  28.002  0.00  0.00
ATOM   2612  HB2 PRO   162      33.024  43.469  27.692  0.00  0.00
ATOM   2613  HB3 PRO   162      34.512  43.913  28.529  0.00  0.00
ATOM   2614  CA  PRO   162      34.070  41.859  28.792  0.00  0.00
ATOM   2615  HA  PRO   162      33.951  42.039  29.852  0.00  0.00
ATOM   2616  C   PRO   162      32.810  40.990  28.488  0.00  0.00
ATOM   2617  O   PRO   162      31.764  41.089  29.141  0.00  0.00
ATOM   2618  N   CYS   163      32.905  40.014  27.565  0.00  0.00
ATOM   2619  H   CYS   163      33.638  40.030  26.913  0.00  0.00
ATOM   2620  CA  CYS   163      31.893  38.996  27.454  0.00  0.00
ATOM   2621  HA  CYS   163      30.923  39.520  27.574  0.00  0.00
ATOM   2622  CB  CYS   163      32.060  38.299  26.050  0.00  0.00
ATOM   2623  HB2 CYS   163      31.143  38.089  25.598  0.00  0.00
ATOM   2624  HB3 CYS   163      32.466  39.030  25.341  0.00  0.00
ATOM   2625  SG  CYS   163      32.950  36.759  26.125  0.00  0.00
ATOM   2626  HG  CYS   163      32.785  36.635  24.862  0.00  0.00
ATOM   2627  C   CYS   163      31.695  38.051  28.691  0.00  0.00
ATOM   2628  O   CYS   163      30.620  37.476  28.838  0.00  0.00
ATOM   2629  N   LEU   164      32.665  37.914  29.562  0.00  0.00
ATOM   2630  H   LEU   164      33.598  38.268  29.303  0.00  0.00
ATOM   2631  CA  LEU   164      32.550  37.091  30.730  0.00  0.00
ATOM   2632  HA  LEU   164      31.762  36.283  30.721  0.00  0.00
ATOM   2633  CB  LEU   164      33.926  36.398  30.897  0.00  0.00
ATOM   2634  HB2 LEU   164      34.685  37.152  30.716  0.00  0.00
ATOM   2635  HB3 LEU   164      34.094  36.206  31.953  0.00  0.00
ATOM   2636  CG  LEU   164      34.163  35.168  30.063  0.00  0.00
ATOM   2637  HG  LEU   164      34.043  35.433  29.033  0.00  0.00
ATOM   2638  CD1 LEU   164      35.613  34.672  30.193  0.00  0.00
ATOM   2639 1HD1 LEU   164      36.331  35.564  30.211  0.00  0.00
ATOM   2640 2HD1 LEU   164      35.697  34.159  31.144  0.00  0.00
ATOM   2641 3HD1 LEU   164      35.868  34.062  29.316  0.00  0.00
ATOM   2642  CD2 LEU   164      33.202  34.026  30.529  0.00  0.00
ATOM   2643 1HD2 LEU   164      32.083  34.233  30.405  0.00  0.00
ATOM   2644 2HD2 LEU   164      33.450  33.066  30.183  0.00  0.00
ATOM   2645 3HD2 LEU   164      33.235  33.937  31.630  0.00  0.00
ATOM   2646  C   LEU   164      32.239  37.982  31.917  0.00  0.00
ATOM   2647  O   LEU   164      31.937  37.477  32.999  0.00  0.00
ATOM   2648  N   MET   165      32.171  39.355  31.830  0.00  0.00
ATOM   2649  H   MET   165      32.231  39.760  30.881  0.00  0.00
ATOM   2650  CA  MET   165      31.777  40.272  32.890  0.00  0.00
ATOM   2651  HA  MET   165      31.990  39.795  33.872  0.00  0.00
ATOM   2652  CB  MET   165      32.524  41.636  32.871  0.00  0.00
ATOM   2653  HB2 MET   165      32.297  42.137  31.880  0.00  0.00
ATOM   2654  HB3 MET   165      31.958  42.471  33.425  0.00  0.00
ATOM   2655  CG  MET   165      34.003  41.668  33.259  0.00  0.00
ATOM   2656  HG2 MET   165      34.096  41.224  34.289  0.00  0.00
ATOM   2657  HG3 MET   165      34.548  41.016  32.508  0.00  0.00
ATOM   2658  SD  MET   165      34.964  43.180  33.247  0.00  0.00
ATOM   2659  CE  MET   165      34.197  44.149  34.525  0.00  0.00
ATOM   2660  HE1 MET   165      34.742  44.181  35.470  0.00  0.00
ATOM   2661  HE2 MET   165      34.004  45.241  34.258  0.00  0.00
ATOM   2662  HE3 MET   165      33.200  43.665  34.735  0.00  0.00
ATOM   2663  C   MET   165      30.291  40.508  33.076  0.00  0.00
ATOM   2664  O   MET   165      29.588  40.408  32.088  0.00  0.00
ATOM   2665  N   SER   166      29.863  40.674  34.341  0.00  0.00
ATOM   2666  H   SER   166      30.542  40.602  35.037  0.00  0.00
ATOM   2667  CA  SER   166      28.392  40.712  34.641  0.00  0.00
ATOM   2668  HA  SER   166      27.900  40.039  33.927  0.00  0.00
ATOM   2669  CB  SER   166      27.938  40.125  35.999  0.00  0.00
ATOM   2670  HB2 SER   166      26.860  40.211  36.145  0.00  0.00
ATOM   2671  HB3 SER   166      28.164  39.106  36.016  0.00  0.00
ATOM   2672  OG  SER   166      28.496  40.748  37.125  0.00  0.00
ATOM   2673  HG  SER   166      28.516  40.185  37.894  0.00  0.00
ATOM   2674  C   SER   166      27.704  41.980  34.284  0.00  0.00
ATOM   2675  O   SER   166      28.282  43.059  34.169  0.00  0.00
ATOM   2676  N   THR   167      26.396  42.085  34.454  0.00  0.00
ATOM   2677  H   THR   167      25.878  41.240  34.525  0.00  0.00
ATOM   2678  CA  THR   167      25.644  43.345  34.382  0.00  0.00
ATOM   2679  HA  THR   167      26.318  44.209  34.162  0.00  0.00
ATOM   2680  CB  THR   167      24.535  43.533  33.256  0.00  0.00
ATOM   2681  HB  THR   167      23.859  44.315  33.645  0.00  0.00
ATOM   2682  CG2 THR   167      25.084  43.916  31.942  0.00  0.00
ATOM   2683 1HG2 THR   167      25.578  43.004  31.492  0.00  0.00
ATOM   2684 2HG2 THR   167      24.219  44.027  31.269  0.00  0.00
ATOM   2685 3HG2 THR   167      25.754  44.796  31.771  0.00  0.00
ATOM   2686  OG1 THR   167      23.833  42.295  33.195  0.00  0.00
ATOM   2687  HG1 THR   167      24.463  41.659  32.784  0.00  0.00
ATOM   2688  C   THR   167      24.995  43.602  35.716  0.00  0.00
ATOM   2689  O   THR   167      24.173  44.512  35.922  0.00  0.00
ATOM   2690  N   GLU   168      25.384  42.829  36.760  0.00  0.00
ATOM   2691  H   GLU   168      26.167  42.240  36.567  0.00  0.00
ATOM   2692  CA  GLU   168      24.709  42.897  38.022  0.00  0.00
ATOM   2693  HA  GLU   168      23.656  42.991  37.650  0.00  0.00
ATOM   2694  CB  GLU   168      24.980  41.551  38.736  0.00  0.00
ATOM   2695  HB2 GLU   168      26.010  41.275  38.751  0.00  0.00
ATOM   2696  HB3 GLU   168      24.519  41.671  39.716  0.00  0.00
ATOM   2697  CG  GLU   168      24.366  40.273  38.123  0.00  0.00
ATOM   2698  HG2 GLU   168      23.266  40.355  38.303  0.00  0.00
ATOM   2699  HG3 GLU   168      24.614  40.360  37.027  0.00  0.00
ATOM   2700  CD  GLU   168      24.924  38.931  38.604  0.00  0.00
ATOM   2701  OE1 GLU   168      24.386  38.302  39.637  0.00  0.00
ATOM   2702  OE2 GLU   168      25.920  38.519  37.976  0.00  0.00
ATOM   2703  C   GLU   168      25.130  44.023  38.946  0.00  0.00
ATOM   2704  O   GLU   168      24.818  44.081  40.128  0.00  0.00
ATOM   2705  N   TRP   169      26.063  44.832  38.419  0.00  0.00
ATOM   2706  H   TRP   169      26.387  44.729  37.505  0.00  0.00
ATOM   2707  CA  TRP   169      26.689  45.772  39.297  0.00  0.00
ATOM   2708  HA  TRP   169      26.486  45.679  40.434  0.00  0.00
ATOM   2709  CB  TRP   169      28.198  45.340  39.400  0.00  0.00
ATOM   2710  HB2 TRP   169      28.692  45.950  40.105  0.00  0.00
ATOM   2711  HB3 TRP   169      28.283  44.337  39.789  0.00  0.00
ATOM   2712  CG  TRP   169      28.906  45.431  38.024  0.00  0.00
ATOM   2713  CD1 TRP   169      28.855  44.411  37.081  0.00  0.00
ATOM   2714  HD1 TRP   169      28.381  43.467  37.266  0.00  0.00
ATOM   2715  NE1 TRP   169      29.608  44.757  36.038  0.00  0.00
ATOM   2716  HE1 TRP   169      29.654  44.163  35.191  0.00  0.00
ATOM   2717  CE2 TRP   169      30.234  45.979  36.096  0.00  0.00
ATOM   2718  CZ2 TRP   169      31.177  46.723  35.328  0.00  0.00
ATOM   2719  HZ2 TRP   169      31.539  46.323  34.393  0.00  0.00
ATOM   2720  CH2 TRP   169      31.475  48.070  35.695  0.00  0.00
ATOM   2721  HH2 TRP   169      32.212  48.592  35.025  0.00  0.00
ATOM   2722  CZ3 TRP   169      30.850  48.611  36.863  0.00  0.00
ATOM   2723  HZ3 TRP   169      30.928  49.723  37.094  0.00  0.00
ATOM   2724  CE3 TRP   169      29.956  47.845  37.650  0.00  0.00
ATOM   2725  HE3 TRP   169      29.532  48.195  38.611  0.00  0.00
ATOM   2726  CD2 TRP   169      29.689  46.508  37.360  0.00  0.00
ATOM   2727  C   TRP   169      26.710  47.193  38.859  0.00  0.00
ATOM   2728  O   TRP   169      27.023  48.152  39.727  0.00  0.00
ATOM   2729  N   VAL   170      26.409  47.445  37.552  0.00  0.00
ATOM   2730  H   VAL   170      26.084  46.662  37.001  0.00  0.00
ATOM   2731  CA  VAL   170      26.493  48.724  36.822  0.00  0.00
ATOM   2732  HA  VAL   170      27.489  49.030  37.085  0.00  0.00
ATOM   2733  CB  VAL   170      26.600  48.592  35.308  0.00  0.00
ATOM   2734  HB  VAL   170      26.643  49.602  34.876  0.00  0.00
ATOM   2735  CG1 VAL   170      27.797  47.745  34.907  0.00  0.00
ATOM   2736 1HG1 VAL   170      27.597  46.669  35.075  0.00  0.00
ATOM   2737 2HG1 VAL   170      27.728  47.839  33.769  0.00  0.00
ATOM   2738 3HG1 VAL   170      28.695  48.200  35.064  0.00  0.00
ATOM   2739  CG2 VAL   170      25.428  47.965  34.631  0.00  0.00
ATOM   2740 1HG2 VAL   170      24.564  48.694  34.611  0.00  0.00
ATOM   2741 2HG2 VAL   170      25.763  47.768  33.617  0.00  0.00
ATOM   2742 3HG2 VAL   170      24.941  47.157  35.129  0.00  0.00
ATOM   2743  C   VAL   170      25.625  49.978  37.295  0.00  0.00
ATOM   2744  O   VAL   170      25.634  50.971  36.610  0.00  0.00
ATOM   2745  N   GLU   171      24.783  49.769  38.354  0.00  0.00
ATOM   2746  H   GLU   171      24.676  48.822  38.721  0.00  0.00
ATOM   2747  CA  GLU   171      23.592  50.713  38.584  0.00  0.00
ATOM   2748  HA  GLU   171      23.082  50.763  37.596  0.00  0.00
ATOM   2749  CB  GLU   171      22.647  50.150  39.667  0.00  0.00
ATOM   2750  HB2 GLU   171      22.367  49.165  39.421  0.00  0.00
ATOM   2751  HB3 GLU   171      23.125  50.123  40.652  0.00  0.00
ATOM   2752  CG  GLU   171      21.389  51.032  39.858  0.00  0.00
ATOM   2753  HG2 GLU   171      20.802  50.675  40.656  0.00  0.00
ATOM   2754  HG3 GLU   171      21.743  52.030  40.190  0.00  0.00
ATOM   2755  CD  GLU   171      20.513  50.913  38.565  0.00  0.00
ATOM   2756  OE1 GLU   171      20.288  49.805  38.112  0.00  0.00
ATOM   2757  OE2 GLU   171      19.901  51.925  38.090  0.00  0.00
ATOM   2758  C   GLU   171      24.147  52.080  39.035  0.00  0.00
ATOM   2759  O   GLU   171      23.881  53.095  38.408  0.00  0.00
ATOM   2760  N   GLU   172      25.027  52.116  40.053  0.00  0.00
ATOM   2761  H   GLU   172      25.435  51.282  40.514  0.00  0.00
ATOM   2762  CA  GLU   172      25.534  53.313  40.694  0.00  0.00
ATOM   2763  HA  GLU   172      25.209  54.223  40.168  0.00  0.00
ATOM   2764  CB  GLU   172      25.139  53.511  42.162  0.00  0.00
ATOM   2765  HB2 GLU   172      25.199  52.528  42.644  0.00  0.00
ATOM   2766  HB3 GLU   172      25.902  54.201  42.551  0.00  0.00
ATOM   2767  CG  GLU   172      23.747  54.088  42.333  0.00  0.00
ATOM   2768  HG2 GLU   172      23.092  53.786  41.469  0.00  0.00
ATOM   2769  HG3 GLU   172      23.332  53.720  43.291  0.00  0.00
ATOM   2770  CD  GLU   172      23.588  55.606  42.368  0.00  0.00
ATOM   2771  OE1 GLU   172      23.541  56.240  43.397  0.00  0.00
ATOM   2772  OE2 GLU   172      23.468  56.247  41.236  0.00  0.00
ATOM   2773  C   GLU   172      27.048  53.552  40.515  0.00  0.00
ATOM   2774  O   GLU   172      27.551  54.658  40.876  0.00  0.00
ATOM   2775  N   ARG   173      27.733  52.622  39.850  0.00  0.00
ATOM   2776  H   ARG   173      27.169  51.813  39.491  0.00  0.00
ATOM   2777  CA  ARG   173      29.150  52.834  39.549  0.00  0.00
ATOM   2778  HA  ARG   173      29.529  53.673  40.087  0.00  0.00
ATOM   2779  CB  ARG   173      30.026  51.720  40.214  0.00  0.00
ATOM   2780  HB2 ARG   173      29.828  50.718  39.736  0.00  0.00
ATOM   2781  HB3 ARG   173      31.141  51.878  40.009  0.00  0.00
ATOM   2782  CG  ARG   173      29.677  51.555  41.800  0.00  0.00
ATOM   2783  HG2 ARG   173      29.756  52.507  42.373  0.00  0.00
ATOM   2784  HG3 ARG   173      28.668  51.121  41.898  0.00  0.00
ATOM   2785  CD  ARG   173      30.754  50.675  42.491  0.00  0.00
ATOM   2786  HD2 ARG   173      30.716  49.674  42.028  0.00  0.00
ATOM   2787  HD3 ARG   173      31.770  50.965  42.283  0.00  0.00
ATOM   2788  NE  ARG   173      30.639  50.667  43.938  0.00  0.00
ATOM   2789  HE  ARG   173      29.816  50.199  44.253  0.00  0.00
ATOM   2790  CZ  ARG   173      31.557  51.056  44.839  0.00  0.00
ATOM   2791  NH1 ARG   173      32.776  51.576  44.593  0.00  0.00
ATOM   2792 1HH1 ARG   173      33.182  51.545  43.605  0.00  0.00
ATOM   2793 2HH1 ARG   173      33.296  52.070  45.362  0.00  0.00
ATOM   2794  NH2 ARG   173      31.135  50.883  46.122  0.00  0.00
ATOM   2795 1HH2 ARG   173      30.289  50.381  46.333  0.00  0.00
ATOM   2796 2HH2 ARG   173      31.739  51.093  46.955  0.00  0.00
ATOM   2797  C   ARG   173      29.384  53.102  38.033  0.00  0.00
ATOM   2798  O   ARG   173      30.502  53.103  37.686  0.00  0.00
ATOM   2799  N   VAL   174      28.433  53.449  37.177  0.00  0.00
ATOM   2800  H   VAL   174      27.479  53.595  37.473  0.00  0.00
ATOM   2801  CA  VAL   174      28.702  53.874  35.815  0.00  0.00
ATOM   2802  HA  VAL   174      29.670  54.360  35.882  0.00  0.00
ATOM   2803  CB  VAL   174      28.482  52.785  34.747  0.00  0.00
ATOM   2804  HB  VAL   174      27.374  52.674  34.860  0.00  0.00
ATOM   2805  CG1 VAL   174      28.772  53.293  33.351  0.00  0.00
ATOM   2806 1HG1 VAL   174      29.713  53.778  33.381  0.00  0.00
ATOM   2807 2HG1 VAL   174      28.822  52.536  32.653  0.00  0.00
ATOM   2808 3HG1 VAL   174      27.929  53.954  33.107  0.00  0.00
ATOM   2809  CG2 VAL   174      29.183  51.503  35.061  0.00  0.00
ATOM   2810 1HG2 VAL   174      28.813  51.124  35.965  0.00  0.00
ATOM   2811 2HG2 VAL   174      29.240  50.754  34.217  0.00  0.00
ATOM   2812 3HG2 VAL   174      30.228  51.835  35.264  0.00  0.00
ATOM   2813  C   VAL   174      27.698  55.007  35.574  0.00  0.00
ATOM   2814  O   VAL   174      26.530  55.009  36.018  0.00  0.00
ATOM   2815  N   ALA   175      28.155  56.060  34.823  0.00  0.00
ATOM   2816  H   ALA   175      29.113  56.125  34.668  0.00  0.00
ATOM   2817  CA  ALA   175      27.283  57.182  34.518  0.00  0.00
ATOM   2818  HA  ALA   175      26.734  57.472  35.415  0.00  0.00
ATOM   2819  CB  ALA   175      28.152  58.442  34.236  0.00  0.00
ATOM   2820  HB1 ALA   175      29.137  58.485  34.736  0.00  0.00
ATOM   2821  HB2 ALA   175      28.383  58.469  33.128  0.00  0.00
ATOM   2822  HB3 ALA   175      27.548  59.341  34.382  0.00  0.00
ATOM   2823  C   ALA   175      26.302  56.997  33.374  0.00  0.00
ATOM   2824  O   ALA   175      26.754  56.618  32.342  0.00  0.00
ATOM   2825  N   PRO   176      24.950  57.254  33.540  0.00  0.00
ATOM   2826  CD  PRO   176      24.206  57.261  34.818  0.00  0.00
ATOM   2827  HD2 PRO   176      24.494  57.916  35.669  0.00  0.00
ATOM   2828  HD3 PRO   176      24.332  56.257  35.204  0.00  0.00
ATOM   2829  CG  PRO   176      22.713  57.401  34.413  0.00  0.00
ATOM   2830  HG2 PRO   176      22.300  58.412  34.406  0.00  0.00
ATOM   2831  HG3 PRO   176      22.165  56.841  35.098  0.00  0.00
ATOM   2832  CB  PRO   176      22.624  56.889  33.022  0.00  0.00
ATOM   2833  HB2 PRO   176      21.868  57.407  32.461  0.00  0.00
ATOM   2834  HB3 PRO   176      22.283  55.880  33.066  0.00  0.00
ATOM   2835  CA  PRO   176      24.000  57.126  32.436  0.00  0.00
ATOM   2836  HA  PRO   176      24.185  56.288  31.741  0.00  0.00
ATOM   2837  C   PRO   176      23.993  58.423  31.663  0.00  0.00
ATOM   2838  O   PRO   176      24.082  59.484  32.241  0.00  0.00
ATOM   2839  N   VAL   177      23.614  58.400  30.415  0.00  0.00
ATOM   2840  H   VAL   177      23.210  57.536  30.061  0.00  0.00
ATOM   2841  CA  VAL   177      23.371  59.548  29.492  0.00  0.00
ATOM   2842  HA  VAL   177      23.737  60.444  29.918  0.00  0.00
ATOM   2843  CB  VAL   177      24.243  59.354  28.191  0.00  0.00
ATOM   2844  HB  VAL   177      23.801  60.035  27.407  0.00  0.00
ATOM   2845  CG1 VAL   177      25.658  59.714  28.536  0.00  0.00
ATOM   2846 1HG1 VAL   177      25.692  60.779  28.746  0.00  0.00
ATOM   2847 2HG1 VAL   177      26.059  59.244  29.416  0.00  0.00
ATOM   2848 3HG1 VAL   177      26.223  59.350  27.710  0.00  0.00
ATOM   2849  CG2 VAL   177      24.158  57.970  27.461  0.00  0.00
ATOM   2850 1HG2 VAL   177      23.090  57.702  27.332  0.00  0.00
ATOM   2851 2HG2 VAL   177      24.514  58.077  26.423  0.00  0.00
ATOM   2852 3HG2 VAL   177      24.625  57.245  28.097  0.00  0.00
ATOM   2853  C   VAL   177      21.883  59.778  29.144  0.00  0.00
ATOM   2854  O   VAL   177      21.074  58.843  28.909  0.00  0.00
ATOM   2855  N   ASP   178      21.578  61.054  28.947  0.00  0.00
ATOM   2856  H   ASP   178      22.251  61.763  29.250  0.00  0.00
ATOM   2857  CA  ASP   178      20.204  61.547  28.783  0.00  0.00
ATOM   2858  HA  ASP   178      19.670  60.646  28.584  0.00  0.00
ATOM   2859  CB  ASP   178      19.643  62.213  30.051  0.00  0.00
ATOM   2860  HB2 ASP   178      19.629  61.526  30.833  0.00  0.00
ATOM   2861  HB3 ASP   178      20.274  63.077  30.266  0.00  0.00
ATOM   2862  CG  ASP   178      18.207  62.621  29.917  0.00  0.00
ATOM   2863  OD1 ASP   178      17.635  63.210  30.861  0.00  0.00
ATOM   2864  OD2 ASP   178      17.500  62.375  28.896  0.00  0.00
ATOM   2865  C   ASP   178      20.340  62.372  27.476  0.00  0.00
ATOM   2866  O   ASP   178      20.979  63.432  27.474  0.00  0.00
ATOM   2867  N   LEU   179      19.829  61.759  26.343  0.00  0.00
ATOM   2868  H   LEU   179      19.303  60.935  26.567  0.00  0.00
ATOM   2869  CA  LEU   179      20.122  62.246  24.947  0.00  0.00
ATOM   2870  HA  LEU   179      21.210  62.316  24.878  0.00  0.00
ATOM   2871  CB  LEU   179      19.565  61.236  23.925  0.00  0.00
ATOM   2872  HB2 LEU   179      19.970  60.268  24.253  0.00  0.00
ATOM   2873  HB3 LEU   179      18.540  61.199  24.089  0.00  0.00
ATOM   2874  CG  LEU   179      19.868  61.608  22.444  0.00  0.00
ATOM   2875  HG  LEU   179      19.565  62.665  22.296  0.00  0.00
ATOM   2876  CD1 LEU   179      21.352  61.831  21.958  0.00  0.00
ATOM   2877 1HD1 LEU   179      21.441  62.155  20.915  0.00  0.00
ATOM   2878 2HD1 LEU   179      21.817  62.586  22.592  0.00  0.00
ATOM   2879 3HD1 LEU   179      22.013  61.057  22.103  0.00  0.00
ATOM   2880  CD2 LEU   179      19.243  60.625  21.522  0.00  0.00
ATOM   2881 1HD2 LEU   179      18.858  61.118  20.640  0.00  0.00
ATOM   2882 2HD2 LEU   179      20.012  59.799  21.296  0.00  0.00
ATOM   2883 3HD2 LEU   179      18.475  60.020  22.074  0.00  0.00
ATOM   2884  C   LEU   179      19.607  63.657  24.825  0.00  0.00
ATOM   2885  O   LEU   179      20.355  64.563  24.352  0.00  0.00
ATOM   2886  N   GLU   180      18.346  63.904  25.146  0.00  0.00
ATOM   2887  H   GLU   180      17.796  63.127  25.534  0.00  0.00
ATOM   2888  CA  GLU   180      17.799  65.249  25.199  0.00  0.00
ATOM   2889  HA  GLU   180      18.020  65.614  24.185  0.00  0.00
ATOM   2890  CB  GLU   180      16.257  65.158  25.336  0.00  0.00
ATOM   2891  HB2 GLU   180      15.891  64.464  24.588  0.00  0.00
ATOM   2892  HB3 GLU   180      16.027  64.619  26.274  0.00  0.00
ATOM   2893  CG  GLU   180      15.547  66.580  25.250  0.00  0.00
ATOM   2894  HG2 GLU   180      15.951  67.231  26.029  0.00  0.00
ATOM   2895  HG3 GLU   180      15.682  67.009  24.214  0.00  0.00
ATOM   2896  CD  GLU   180      14.057  66.401  25.643  0.00  0.00
ATOM   2897  OE1 GLU   180      13.667  66.116  26.807  0.00  0.00
ATOM   2898  OE2 GLU   180      13.220  66.914  24.870  0.00  0.00
ATOM   2899  C   GLU   180      18.586  66.228  26.070  0.00  0.00
ATOM   2900  O   GLU   180      18.562  67.415  25.735  0.00  0.00
ATOM   2901  N   ARG   181      19.384  65.840  27.072  0.00  0.00
ATOM   2902  H   ARG   181      19.567  64.895  27.241  0.00  0.00
ATOM   2903  CA  ARG   181      20.275  66.892  27.755  0.00  0.00
ATOM   2904  HA  ARG   181      19.893  67.898  27.680  0.00  0.00
ATOM   2905  CB  ARG   181      20.412  66.595  29.230  0.00  0.00
ATOM   2906  HB2 ARG   181      19.408  66.371  29.746  0.00  0.00
ATOM   2907  HB3 ARG   181      20.878  65.620  29.346  0.00  0.00
ATOM   2908  CG  ARG   181      21.221  67.679  30.057  0.00  0.00
ATOM   2909  HG2 ARG   181      22.297  67.430  29.959  0.00  0.00
ATOM   2910  HG3 ARG   181      21.076  68.694  29.726  0.00  0.00
ATOM   2911  CD  ARG   181      20.897  67.712  31.566  0.00  0.00
ATOM   2912  HD2 ARG   181      19.899  68.143  31.684  0.00  0.00
ATOM   2913  HD3 ARG   181      20.920  66.710  31.949  0.00  0.00
ATOM   2914  NE  ARG   181      21.972  68.484  32.274  0.00  0.00
ATOM   2915  HE  ARG   181      22.896  68.153  32.122  0.00  0.00
ATOM   2916  CZ  ARG   181      21.910  69.304  33.365  0.00  0.00
ATOM   2917  NH1 ARG   181      23.010  69.796  33.898  0.00  0.00
ATOM   2918 1HH1 ARG   181      23.916  69.426  33.549  0.00  0.00
ATOM   2919 2HH1 ARG   181      22.973  70.462  34.704  0.00  0.00
ATOM   2920  NH2 ARG   181      20.718  69.664  33.725  0.00  0.00
ATOM   2921 1HH2 ARG   181      19.946  69.169  33.351  0.00  0.00
ATOM   2922 2HH2 ARG   181      20.419  70.497  34.296  0.00  0.00
ATOM   2923  C   ARG   181      21.681  66.938  27.051  0.00  0.00
ATOM   2924  O   ARG   181      22.142  68.049  26.684  0.00  0.00
ATOM   2925  N   ILE   182      22.197  65.867  26.467  0.00  0.00
ATOM   2926  H   ILE   182      21.834  65.022  26.843  0.00  0.00
ATOM   2927  CA  ILE   182      23.414  65.965  25.597  0.00  0.00
ATOM   2928  HA  ILE   182      24.257  66.520  26.162  0.00  0.00
ATOM   2929  CB  ILE   182      23.712  64.509  25.172  0.00  0.00
ATOM   2930  HB  ILE   182      22.785  63.945  25.137  0.00  0.00
ATOM   2931  CG2 ILE   182      24.467  64.380  23.745  0.00  0.00
ATOM   2932 1HG2 ILE   182      24.517  63.325  23.558  0.00  0.00
ATOM   2933 2HG2 ILE   182      23.899  64.750  22.849  0.00  0.00
ATOM   2934 3HG2 ILE   182      25.489  64.782  23.700  0.00  0.00
ATOM   2935  CG1 ILE   182      24.541  63.779  26.254  0.00  0.00
ATOM   2936 2HG1 ILE   182      25.541  64.259  26.407  0.00  0.00
ATOM   2937 3HG1 ILE   182      23.931  63.774  27.180  0.00  0.00
ATOM   2938  CD1 ILE   182      24.849  62.311  26.010  0.00  0.00
ATOM   2939 1HD1 ILE   182      25.476  62.131  25.184  0.00  0.00
ATOM   2940 2HD1 ILE   182      25.318  61.834  26.849  0.00  0.00
ATOM   2941 3HD1 ILE   182      23.998  61.801  25.609  0.00  0.00
ATOM   2942  C   ILE   182      23.151  66.864  24.302  0.00  0.00
ATOM   2943  O   ILE   182      23.981  67.681  23.951  0.00  0.00
ATOM   2944  N   ARG   183      21.989  66.697  23.624  0.00  0.00
ATOM   2945  H   ARG   183      21.354  65.952  23.999  0.00  0.00
ATOM   2946  CA  ARG   183      21.599  67.617  22.622  0.00  0.00
ATOM   2947  HA  ARG   183      22.351  67.483  21.822  0.00  0.00
ATOM   2948  CB  ARG   183      20.106  67.350  22.222  0.00  0.00
ATOM   2949  HB2 ARG   183      19.528  67.196  23.141  0.00  0.00
ATOM   2950  HB3 ARG   183      19.778  68.285  21.803  0.00  0.00
ATOM   2951  CG  ARG   183      19.895  66.229  21.179  0.00  0.00
ATOM   2952  HG2 ARG   183      20.930  65.968  20.765  0.00  0.00
ATOM   2953  HG3 ARG   183      19.379  65.333  21.605  0.00  0.00
ATOM   2954  CD  ARG   183      18.995  66.649  19.990  0.00  0.00
ATOM   2955  HD2 ARG   183      19.357  67.542  19.398  0.00  0.00
ATOM   2956  HD3 ARG   183      19.029  65.765  19.334  0.00  0.00
ATOM   2957  NE  ARG   183      17.607  67.018  20.533  0.00  0.00
ATOM   2958  HE  ARG   183      17.419  67.901  20.945  0.00  0.00
ATOM   2959  CZ  ARG   183      16.604  66.202  20.625  0.00  0.00
ATOM   2960  NH1 ARG   183      16.618  65.059  20.007  0.00  0.00
ATOM   2961 1HH1 ARG   183      17.206  64.695  19.313  0.00  0.00
ATOM   2962 2HH1 ARG   183      16.006  64.417  20.505  0.00  0.00
ATOM   2963  NH2 ARG   183      15.652  66.516  21.413  0.00  0.00
ATOM   2964 1HH2 ARG   183      15.601  67.512  21.612  0.00  0.00
ATOM   2965 2HH2 ARG   183      14.903  65.866  21.577  0.00  0.00
ATOM   2966  C   ARG   183      21.816  69.106  23.063  0.00  0.00
ATOM   2967  O   ARG   183      21.949  69.928  22.122  0.00  0.00
ATOM   2968  N   ARG   184      21.640  69.553  24.335  0.00  0.00
ATOM   2969  H   ARG   184      21.506  68.753  24.993  0.00  0.00
ATOM   2970  CA  ARG   184      21.834  70.895  24.891  0.00  0.00
ATOM   2971  HA  ARG   184      21.595  71.585  24.107  0.00  0.00
ATOM   2972  CB  ARG   184      20.900  71.077  26.186  0.00  0.00
ATOM   2973  HB2 ARG   184      19.821  70.740  25.939  0.00  0.00
ATOM   2974  HB3 ARG   184      21.241  70.397  26.932  0.00  0.00
ATOM   2975  CG  ARG   184      21.020  72.529  26.755  0.00  0.00
ATOM   2976  HG2 ARG   184      22.040  72.639  26.980  0.00  0.00
ATOM   2977  HG3 ARG   184      20.710  73.259  25.941  0.00  0.00
ATOM   2978  CD  ARG   184      20.280  72.728  28.061  0.00  0.00
ATOM   2979  HD2 ARG   184      19.257  72.646  27.869  0.00  0.00
ATOM   2980  HD3 ARG   184      20.682  72.080  28.806  0.00  0.00
ATOM   2981  NE  ARG   184      20.360  74.126  28.510  0.00  0.00
ATOM   2982  HE  ARG   184      21.092  74.731  28.106  0.00  0.00
ATOM   2983  CZ  ARG   184      19.517  74.786  29.303  0.00  0.00
ATOM   2984  NH1 ARG   184      18.641  74.111  30.048  0.00  0.00
ATOM   2985 1HH1 ARG   184      18.565  73.071  30.037  0.00  0.00
ATOM   2986 2HH1 ARG   184      18.259  74.589  30.846  0.00  0.00
ATOM   2987  NH2 ARG   184      19.636  76.053  29.413  0.00  0.00
ATOM   2988 1HH2 ARG   184      20.395  76.430  28.941  0.00  0.00
ATOM   2989 2HH2 ARG   184      18.875  76.582  29.937  0.00  0.00
ATOM   2990  C   ARG   184      23.283  71.161  25.259  0.00  0.00
ATOM   2991  O   ARG   184      23.804  72.248  25.001  0.00  0.00
ATOM   2992  N   ASN   185      23.930  70.182  25.952  0.00  0.00
ATOM   2993  H   ASN   185      23.336  69.370  26.108  0.00  0.00
ATOM   2994  CA  ASN   185      25.408  70.273  26.174  0.00  0.00
ATOM   2995  HA  ASN   185      25.624  71.015  26.944  0.00  0.00
ATOM   2996  CB  ASN   185      25.805  68.805  26.594  0.00  0.00
ATOM   2997  HB2 ASN   185      25.468  68.053  25.854  0.00  0.00
ATOM   2998  HB3 ASN   185      26.892  68.696  26.666  0.00  0.00
ATOM   2999  CG  ASN   185      25.280  68.431  27.982  0.00  0.00
ATOM   3000  OD1 ASN   185      24.467  67.579  28.186  0.00  0.00
ATOM   3001  ND2 ASN   185      25.927  68.983  28.948  0.00  0.00
ATOM   3002 1HD2 ASN   185      25.402  68.930  29.855  0.00  0.00
ATOM   3003 2HD2 ASN   185      26.602  69.677  28.699  0.00  0.00
ATOM   3004  C   ASN   185      26.147  70.562  24.797  0.00  0.00
ATOM   3005  O   ASN   185      27.206  71.206  24.826  0.00  0.00
ATOM   3006  N   ILE   186      25.655  69.998  23.676  0.00  0.00
ATOM   3007  H   ILE   186      24.993  69.337  23.817  0.00  0.00
ATOM   3008  CA  ILE   186      26.203  70.337  22.366  0.00  0.00
ATOM   3009  HA  ILE   186      27.292  70.322  22.453  0.00  0.00
ATOM   3010  CB  ILE   186      25.867  69.308  21.266  0.00  0.00
ATOM   3011  HB  ILE   186      24.852  69.206  21.178  0.00  0.00
ATOM   3012  CG2 ILE   186      26.313  69.726  19.904  0.00  0.00
ATOM   3013 1HG2 ILE   186      25.826  68.971  19.236  0.00  0.00
ATOM   3014 2HG2 ILE   186      25.923  70.693  19.744  0.00  0.00
ATOM   3015 3HG2 ILE   186      27.421  69.855  19.846  0.00  0.00
ATOM   3016  CG1 ILE   186      26.343  67.900  21.582  0.00  0.00
ATOM   3017 2HG1 ILE   186      27.475  67.983  21.618  0.00  0.00
ATOM   3018 3HG1 ILE   186      26.192  67.793  22.591  0.00  0.00
ATOM   3019  CD1 ILE   186      25.786  66.635  20.826  0.00  0.00
ATOM   3020 1HD1 ILE   186      24.712  66.816  20.678  0.00  0.00
ATOM   3021 2HD1 ILE   186      26.183  66.390  19.809  0.00  0.00
ATOM   3022 3HD1 ILE   186      25.933  65.783  21.558  0.00  0.00
ATOM   3023  C   ILE   186      25.876  71.810  21.859  0.00  0.00
ATOM   3024  O   ILE   186      26.747  72.659  21.800  0.00  0.00
ATOM   3025  N   GLN   187      24.626  72.195  21.928  0.00  0.00
ATOM   3026  H   GLN   187      23.895  71.580  22.285  0.00  0.00
ATOM   3027  CA  GLN   187      24.124  73.548  21.626  0.00  0.00
ATOM   3028  HA  GLN   187      24.322  73.595  20.596  0.00  0.00
ATOM   3029  CB  GLN   187      22.626  73.526  21.849  0.00  0.00
ATOM   3030  HB2 GLN   187      22.206  72.656  21.339  0.00  0.00
ATOM   3031  HB3 GLN   187      22.476  73.255  22.886  0.00  0.00
ATOM   3032  CG  GLN   187      21.911  74.834  21.496  0.00  0.00
ATOM   3033  HG2 GLN   187      22.510  75.730  21.394  0.00  0.00
ATOM   3034  HG3 GLN   187      21.341  74.665  20.620  0.00  0.00
ATOM   3035  CD  GLN   187      20.960  75.238  22.676  0.00  0.00
ATOM   3036  OE1 GLN   187      20.470  74.466  23.403  0.00  0.00
ATOM   3037  NE2 GLN   187      20.546  76.532  22.822  0.00  0.00
ATOM   3038 1HE2 GLN   187      19.793  76.761  23.439  0.00  0.00
ATOM   3039 2HE2 GLN   187      20.907  77.097  22.051  0.00  0.00
ATOM   3040  C   GLN   187      24.721  74.695  22.436  0.00  0.00
ATOM   3041  O   GLN   187      25.113  75.719  21.895  0.00  0.00
ATOM   3042  N   GLU   188      24.871  74.456  23.751  0.00  0.00
ATOM   3043  H   GLU   188      24.432  73.699  24.081  0.00  0.00
ATOM   3044  CA  GLU   188      25.358  75.554  24.656  0.00  0.00
ATOM   3045  HA  GLU   188      25.304  76.446  24.065  0.00  0.00
ATOM   3046  CB  GLU   188      24.515  75.652  25.908  0.00  0.00
ATOM   3047  HB2 GLU   188      24.505  74.718  26.472  0.00  0.00
ATOM   3048  HB3 GLU   188      24.985  76.391  26.549  0.00  0.00
ATOM   3049  CG  GLU   188      23.017  75.933  25.578  0.00  0.00
ATOM   3050  HG2 GLU   188      22.862  76.623  24.651  0.00  0.00
ATOM   3051  HG3 GLU   188      22.459  75.040  25.409  0.00  0.00
ATOM   3052  CD  GLU   188      22.280  76.668  26.710  0.00  0.00
ATOM   3053  OE1 GLU   188      22.131  77.904  26.487  0.00  0.00
ATOM   3054  OE2 GLU   188      21.839  76.149  27.746  0.00  0.00
ATOM   3055  C   GLU   188      26.800  75.419  25.013  0.00  0.00
ATOM   3056  O   GLU   188      27.345  76.261  25.731  0.00  0.00
ATOM   3057  N   ASN   189      27.495  74.447  24.474  0.00  0.00
ATOM   3058  H   ASN   189      26.986  73.838  23.840  0.00  0.00
ATOM   3059  CA  ASN   189      28.897  74.175  24.619  0.00  0.00
ATOM   3060  HA  ASN   189      29.167  73.310  23.977  0.00  0.00
ATOM   3061  CB  ASN   189      29.791  75.349  23.995  0.00  0.00
ATOM   3062  HB2 ASN   189      29.199  75.979  23.280  0.00  0.00
ATOM   3063  HB3 ASN   189      30.045  76.087  24.750  0.00  0.00
ATOM   3064  CG  ASN   189      31.022  74.841  23.308  0.00  0.00
ATOM   3065  OD1 ASN   189      31.071  73.782  22.685  0.00  0.00
ATOM   3066  ND2 ASN   189      32.151  75.515  23.260  0.00  0.00
ATOM   3067 1HD2 ASN   189      33.034  75.055  22.899  0.00  0.00
ATOM   3068 2HD2 ASN   189      32.126  76.499  23.474  0.00  0.00
ATOM   3069  C   ASN   189      29.241  73.715  26.046  0.00  0.00
ATOM   3070  O   ASN   189      30.435  73.760  26.411  0.00  0.00
ATOM   3071  N   ARG   190      28.326  73.316  26.914  0.00  0.00
ATOM   3072  H   ARG   190      27.384  73.144  26.528  0.00  0.00
ATOM   3073  CA  ARG   190      28.480  73.380  28.369  0.00  0.00
ATOM   3074  HA  ARG   190      29.385  73.915  28.680  0.00  0.00
ATOM   3075  CB  ARG   190      27.324  74.211  28.912  0.00  0.00
ATOM   3076  HB2 ARG   190      27.316  75.222  28.466  0.00  0.00
ATOM   3077  HB3 ARG   190      26.341  73.693  28.613  0.00  0.00
ATOM   3078  CG  ARG   190      27.334  74.293  30.461  0.00  0.00
ATOM   3079  HG2 ARG   190      28.034  73.638  30.902  0.00  0.00
ATOM   3080  HG3 ARG   190      27.745  75.297  30.691  0.00  0.00
ATOM   3081  CD  ARG   190      25.912  74.217  31.108  0.00  0.00
ATOM   3082  HD2 ARG   190      25.877  74.490  32.184  0.00  0.00
ATOM   3083  HD3 ARG   190      25.206  74.783  30.500  0.00  0.00
ATOM   3084  NE  ARG   190      25.386  72.820  31.148  0.00  0.00
ATOM   3085  HE  ARG   190      26.068  72.137  31.515  0.00  0.00
ATOM   3086  CZ  ARG   190      24.117  72.529  31.073  0.00  0.00
ATOM   3087  NH1 ARG   190      23.167  73.365  30.855  0.00  0.00
ATOM   3088 1HH1 ARG   190      23.354  74.358  31.028  0.00  0.00
ATOM   3089 2HH1 ARG   190      22.294  72.987  31.006  0.00  0.00
ATOM   3090  NH2 ARG   190      23.703  71.298  31.281  0.00  0.00
ATOM   3091 1HH2 ARG   190      24.450  70.582  31.476  0.00  0.00
ATOM   3092 2HH2 ARG   190      22.740  71.093  31.406  0.00  0.00
ATOM   3093  C   ARG   190      28.547  72.017  28.971  0.00  0.00
ATOM   3094  O   ARG   190      27.713  71.192  28.726  0.00  0.00
ATOM   3095  N   ASP   191      29.474  71.838  29.809  0.00  0.00
ATOM   3096  H   ASP   191      29.779  72.738  30.211  0.00  0.00
ATOM   3097  CA  ASP   191      29.851  70.595  30.419  0.00  0.00
ATOM   3098  HA  ASP   191      29.704  69.854  29.692  0.00  0.00
ATOM   3099  CB  ASP   191      31.292  70.698  30.966  0.00  0.00
ATOM   3100  HB2 ASP   191      31.258  71.420  31.841  0.00  0.00
ATOM   3101  HB3 ASP   191      31.608  69.751  31.417  0.00  0.00
ATOM   3102  CG  ASP   191      32.319  71.162  29.905  0.00  0.00
ATOM   3103  OD1 ASP   191      32.613  70.450  28.937  0.00  0.00
ATOM   3104  OD2 ASP   191      32.819  72.305  30.122  0.00  0.00
ATOM   3105  C   ASP   191      28.910  70.158  31.566  0.00  0.00
ATOM   3106  O   ASP   191      28.410  71.035  32.358  0.00  0.00
ATOM   3107  N   ASP   192      28.488  68.908  31.653  0.00  0.00
ATOM   3108  H   ASP   192      28.937  68.283  31.018  0.00  0.00
ATOM   3109  CA  ASP   192      27.606  68.273  32.717  0.00  0.00
ATOM   3110  HA  ASP   192      26.970  69.001  33.240  0.00  0.00
ATOM   3111  CB  ASP   192      26.655  67.253  31.980  0.00  0.00
ATOM   3112  HB2 ASP   192      26.777  67.152  30.882  0.00  0.00
ATOM   3113  HB3 ASP   192      26.683  66.292  32.418  0.00  0.00
ATOM   3114  CG  ASP   192      25.232  67.849  32.237  0.00  0.00
ATOM   3115  OD1 ASP   192      24.899  68.838  31.607  0.00  0.00
ATOM   3116  OD2 ASP   192      24.481  67.262  33.053  0.00  0.00
ATOM   3117  C   ASP   192      28.518  67.457  33.704  0.00  0.00
ATOM   3118  O   ASP   192      29.043  66.440  33.496  0.00  0.00
ATOM   3119  N   LEU   193      28.649  68.026  34.913  0.00  0.00
ATOM   3120  H   LEU   193      27.989  68.689  35.195  0.00  0.00
ATOM   3121  CA  LEU   193      29.555  67.679  36.005  0.00  0.00
ATOM   3122  HA  LEU   193      30.210  66.810  35.772  0.00  0.00
ATOM   3123  CB  LEU   193      30.529  68.824  36.238  0.00  0.00
ATOM   3124  HB2 LEU   193      30.039  69.730  36.616  0.00  0.00
ATOM   3125  HB3 LEU   193      31.324  68.554  36.878  0.00  0.00
ATOM   3126  CG  LEU   193      31.353  69.341  35.001  0.00  0.00
ATOM   3127  HG  LEU   193      30.648  69.779  34.352  0.00  0.00
ATOM   3128  CD1 LEU   193      32.306  70.418  35.402  0.00  0.00
ATOM   3129 1HD1 LEU   193      32.367  71.269  34.744  0.00  0.00
ATOM   3130 2HD1 LEU   193      32.193  70.822  36.362  0.00  0.00
ATOM   3131 3HD1 LEU   193      33.269  70.045  35.445  0.00  0.00
ATOM   3132  CD2 LEU   193      32.023  68.266  34.124  0.00  0.00
ATOM   3133 1HD2 LEU   193      32.229  68.760  33.219  0.00  0.00
ATOM   3134 2HD2 LEU   193      32.897  67.914  34.573  0.00  0.00
ATOM   3135 3HD2 LEU   193      31.260  67.543  33.781  0.00  0.00
ATOM   3136  C   LEU   193      28.979  67.406  37.366  0.00  0.00
ATOM   3137  O   LEU   193      27.878  67.912  37.676  0.00  0.00
ATOM   3138  N   GLY   194      29.687  66.591  38.182  0.00  0.00
ATOM   3139  H   GLY   194      30.624  66.110  37.887  0.00  0.00
ATOM   3140  CA  GLY   194      29.260  66.415  39.579  0.00  0.00
ATOM   3141  HA2 GLY   194      30.147  66.294  40.184  0.00  0.00
ATOM   3142  HA3 GLY   194      28.771  67.331  39.926  0.00  0.00
ATOM   3143  C   GLY   194      28.535  65.110  39.859  0.00  0.00
ATOM   3144  O   GLY   194      28.326  64.839  41.057  0.00  0.00
ATOM   3145  N   TRP   195      28.151  64.275  38.831  0.00  0.00
ATOM   3146  H   TRP   195      28.328  64.611  37.911  0.00  0.00
ATOM   3147  CA  TRP   195      27.696  62.932  39.005  0.00  0.00
ATOM   3148  HA  TRP   195      26.699  63.005  39.427  0.00  0.00
ATOM   3149  CB  TRP   195      27.368  62.221  37.581  0.00  0.00
ATOM   3150  HB2 TRP   195      26.501  62.664  37.047  0.00  0.00
ATOM   3151  HB3 TRP   195      28.177  62.266  36.833  0.00  0.00
ATOM   3152  CG  TRP   195      26.961  60.859  37.810  0.00  0.00
ATOM   3153  CD1 TRP   195      25.667  60.587  37.761  0.00  0.00
ATOM   3154  HD1 TRP   195      24.931  61.360  37.480  0.00  0.00
ATOM   3155  NE1 TRP   195      25.409  59.280  37.939  0.00  0.00
ATOM   3156  HE1 TRP   195      24.498  58.828  38.060  0.00  0.00
ATOM   3157  CE2 TRP   195      26.566  58.579  38.096  0.00  0.00
ATOM   3158  CZ2 TRP   195      26.838  57.230  38.442  0.00  0.00
ATOM   3159  HZ2 TRP   195      26.044  56.494  38.619  0.00  0.00
ATOM   3160  CH2 TRP   195      28.170  56.827  38.505  0.00  0.00
ATOM   3161  HH2 TRP   195      28.454  55.803  38.739  0.00  0.00
ATOM   3162  CZ3 TRP   195      29.188  57.780  38.193  0.00  0.00
ATOM   3163  HZ3 TRP   195      30.225  57.435  38.326  0.00  0.00
ATOM   3164  CE3 TRP   195      28.940  59.149  38.017  0.00  0.00
ATOM   3165  HE3 TRP   195      29.785  59.777  37.778  0.00  0.00
ATOM   3166  CD2 TRP   195      27.574  59.564  38.013  0.00  0.00
ATOM   3167  C   TRP   195      28.720  62.264  39.894  0.00  0.00
ATOM   3168  O   TRP   195      29.908  62.300  39.612  0.00  0.00
ATOM   3169  N   GLY   196      28.206  61.496  40.810  0.00  0.00
ATOM   3170  H   GLY   196      27.188  61.428  40.853  0.00  0.00
ATOM   3171  CA  GLY   196      29.009  60.529  41.596  0.00  0.00
ATOM   3172  HA2 GLY   196      28.504  59.611  41.656  0.00  0.00
ATOM   3173  HA3 GLY   196      29.954  60.256  41.077  0.00  0.00
ATOM   3174  C   GLY   196      29.202  60.884  43.055  0.00  0.00
ATOM   3175  O   GLY   196      29.350  62.099  43.381  0.00  0.00
ATOM   3176  N   PRO   197      29.175  59.922  43.951  0.00  0.00
ATOM   3177  CD  PRO   197      29.003  58.451  43.709  0.00  0.00
ATOM   3178  HD2 PRO   197      29.698  58.200  42.894  0.00  0.00
ATOM   3179  HD3 PRO   197      28.019  58.112  43.543  0.00  0.00
ATOM   3180  CG  PRO   197      29.552  57.767  44.907  0.00  0.00
ATOM   3181  HG2 PRO   197      30.665  57.880  44.938  0.00  0.00
ATOM   3182  HG3 PRO   197      29.156  56.745  45.030  0.00  0.00
ATOM   3183  CB  PRO   197      29.146  58.658  46.044  0.00  0.00
ATOM   3184  HB2 PRO   197      29.769  58.562  46.956  0.00  0.00
ATOM   3185  HB3 PRO   197      28.059  58.521  46.285  0.00  0.00
ATOM   3186  CA  PRO   197      29.296  60.118  45.402  0.00  0.00
ATOM   3187  HA  PRO   197      28.438  60.572  45.743  0.00  0.00
ATOM   3188  C   PRO   197      30.534  60.754  45.872  0.00  0.00
ATOM   3189  O   PRO   197      30.528  61.285  46.976  0.00  0.00
ATOM   3190  N   ASN   198      31.614  60.649  45.051  0.00  0.00
ATOM   3191  H   ASN   198      31.536  60.052  44.246  0.00  0.00
ATOM   3192  CA  ASN   198      32.914  61.129  45.473  0.00  0.00
ATOM   3193  HA  ASN   198      32.998  61.240  46.674  0.00  0.00
ATOM   3194  CB  ASN   198      33.835  59.996  45.051  0.00  0.00
ATOM   3195  HB2 ASN   198      34.893  60.213  45.383  0.00  0.00
ATOM   3196  HB3 ASN   198      33.442  59.017  45.419  0.00  0.00
ATOM   3197  CG  ASN   198      33.998  59.802  43.511  0.00  0.00
ATOM   3198  OD1 ASN   198      33.766  60.745  42.676  0.00  0.00
ATOM   3199  ND2 ASN   198      34.388  58.618  43.028  0.00  0.00
ATOM   3200 1HD2 ASN   198      34.775  58.624  42.111  0.00  0.00
ATOM   3201 2HD2 ASN   198      34.581  57.924  43.713  0.00  0.00
ATOM   3202  C   ASN   198      33.316  62.457  44.892  0.00  0.00
ATOM   3203  O   ASN   198      34.504  62.824  44.938  0.00  0.00
ATOM   3204  N   ALA   199      32.322  63.198  44.327  0.00  0.00
ATOM   3205  H   ALA   199      31.395  62.727  44.328  0.00  0.00
ATOM   3206  CA  ALA   199      32.382  64.491  43.754  0.00  0.00
ATOM   3207  HA  ALA   199      33.151  64.442  42.905  0.00  0.00
ATOM   3208  CB  ALA   199      30.967  64.814  43.277  0.00  0.00
ATOM   3209  HB1 ALA   199      30.516  64.148  42.518  0.00  0.00
ATOM   3210  HB2 ALA   199      30.399  64.933  44.122  0.00  0.00
ATOM   3211  HB3 ALA   199      30.981  65.852  42.859  0.00  0.00
ATOM   3212  C   ALA   199      32.722  65.601  44.842  0.00  0.00
ATOM   3213  O   ALA   199      33.302  66.644  44.422  0.00  0.00
ATOM   3214  N   THR   200      32.348  65.284  46.163  0.00  0.00
ATOM   3215  H   THR   200      31.825  64.486  46.220  0.00  0.00
ATOM   3216  CA  THR   200      32.975  65.810  47.341  0.00  0.00
ATOM   3217  HA  THR   200      33.752  66.528  47.020  0.00  0.00
ATOM   3218  CB  THR   200      31.974  66.604  48.193  0.00  0.00
ATOM   3219  HB  THR   200      31.268  65.923  48.631  0.00  0.00
ATOM   3220  CG2 THR   200      32.521  67.296  49.520  0.00  0.00
ATOM   3221 1HG2 THR   200      31.795  67.221  50.333  0.00  0.00
ATOM   3222 2HG2 THR   200      33.328  66.644  49.796  0.00  0.00
ATOM   3223 3HG2 THR   200      32.815  68.344  49.369  0.00  0.00
ATOM   3224  OG1 THR   200      31.311  67.661  47.533  0.00  0.00
ATOM   3225  HG1 THR   200      30.494  67.411  47.110  0.00  0.00
ATOM   3226  C   THR   200      33.613  64.698  48.116  0.00  0.00
ATOM   3227  O   THR   200      33.040  63.624  48.284  0.00  0.00
ATOM   3228  N   PHE   201      34.876  64.929  48.529  0.00  0.00
ATOM   3229  H   PHE   201      35.170  65.875  48.315  0.00  0.00
ATOM   3230  CA  PHE   201      35.570  63.998  49.337  0.00  0.00
ATOM   3231  HA  PHE   201      34.837  63.305  49.824  0.00  0.00
ATOM   3232  CB  PHE   201      36.485  63.160  48.454  0.00  0.00
ATOM   3233  HB2 PHE   201      37.036  62.473  49.131  0.00  0.00
ATOM   3234  HB3 PHE   201      35.945  62.700  47.619  0.00  0.00
ATOM   3235  CG  PHE   201      37.726  63.862  47.870  0.00  0.00
ATOM   3236  CD1 PHE   201      37.641  64.517  46.603  0.00  0.00
ATOM   3237  HD1 PHE   201      36.669  64.536  46.240  0.00  0.00
ATOM   3238  CE1 PHE   201      38.788  65.143  46.012  0.00  0.00
ATOM   3239  HE1 PHE   201      38.713  65.690  45.145  0.00  0.00
ATOM   3240  CZ  PHE   201      40.008  64.965  46.640  0.00  0.00
ATOM   3241  HZ  PHE   201      40.942  65.393  46.178  0.00  0.00
ATOM   3242  CE2 PHE   201      40.094  64.406  47.959  0.00  0.00
ATOM   3243  HE2 PHE   201      41.088  64.216  48.389  0.00  0.00
ATOM   3244  CD2 PHE   201      38.947  63.947  48.658  0.00  0.00
ATOM   3245  HD2 PHE   201      38.926  63.536  49.624  0.00  0.00
ATOM   3246  C   PHE   201      36.363  64.685  50.425  0.00  0.00
ATOM   3247  O   PHE   201      36.871  65.855  50.236  0.00  0.00
ATOM   3248  N   ARG   202      36.655  63.946  51.498  0.00  0.00
ATOM   3249  H   ARG   202      36.337  62.955  51.572  0.00  0.00
ATOM   3250  CA  ARG   202      37.432  64.358  52.684  0.00  0.00
ATOM   3251  HA  ARG   202      37.520  65.443  52.453  0.00  0.00
ATOM   3252  CB  ARG   202      36.660  64.244  54.000  0.00  0.00
ATOM   3253  HB2 ARG   202      37.415  64.508  54.868  0.00  0.00
ATOM   3254  HB3 ARG   202      35.825  64.925  54.058  0.00  0.00
ATOM   3255  CG  ARG   202      36.238  62.790  54.328  0.00  0.00
ATOM   3256  HG2 ARG   202      35.713  62.368  53.498  0.00  0.00
ATOM   3257  HG3 ARG   202      37.100  62.246  54.707  0.00  0.00
ATOM   3258  CD  ARG   202      35.227  62.773  55.494  0.00  0.00
ATOM   3259  HD2 ARG   202      34.357  63.411  55.271  0.00  0.00
ATOM   3260  HD3 ARG   202      34.956  61.685  55.445  0.00  0.00
ATOM   3261  NE  ARG   202      35.869  63.186  56.725  0.00  0.00
ATOM   3262  HE  ARG   202      36.867  63.209  56.719  0.00  0.00
ATOM   3263  CZ  ARG   202      35.296  63.621  57.748  0.00  0.00
ATOM   3264  NH1 ARG   202      33.973  63.598  57.936  0.00  0.00
ATOM   3265 1HH1 ARG   202      33.426  63.249  57.089  0.00  0.00
ATOM   3266 2HH1 ARG   202      33.639  63.995  58.770  0.00  0.00
ATOM   3267  NH2 ARG   202      35.986  64.070  58.739  0.00  0.00
ATOM   3268 1HH2 ARG   202      36.967  63.978  58.785  0.00  0.00
ATOM   3269 2HH2 ARG   202      35.498  64.738  59.284  0.00  0.00
ATOM   3270  C   ARG   202      38.749  63.540  52.761  0.00  0.00
ATOM   3271  O   ARG   202      38.746  62.316  52.601  0.00  0.00
ATOM   3272  N   PHE   203      39.724  64.302  53.046  0.00  0.00
ATOM   3273  H   PHE   203      39.695  65.287  52.946  0.00  0.00
ATOM   3274  CA  PHE   203      41.065  63.787  53.191  0.00  0.00
ATOM   3275  HA  PHE   203      40.935  62.700  53.398  0.00  0.00
ATOM   3276  CB  PHE   203      41.866  63.889  51.848  0.00  0.00
ATOM   3277  HB2 PHE   203      41.267  63.415  51.022  0.00  0.00
ATOM   3278  HB3 PHE   203      41.849  64.993  51.741  0.00  0.00
ATOM   3279  CG  PHE   203      43.280  63.456  51.993  0.00  0.00
ATOM   3280  CD1 PHE   203      44.302  64.270  52.365  0.00  0.00
ATOM   3281  HD1 PHE   203      44.072  65.292  52.577  0.00  0.00
ATOM   3282  CE1 PHE   203      45.604  63.740  52.473  0.00  0.00
ATOM   3283  HE1 PHE   203      46.421  64.260  52.906  0.00  0.00
ATOM   3284  CZ  PHE   203      45.834  62.349  52.276  0.00  0.00
ATOM   3285  HZ  PHE   203      46.908  62.000  52.326  0.00  0.00
ATOM   3286  CE2 PHE   203      44.786  61.479  51.911  0.00  0.00
ATOM   3287  HE2 PHE   203      44.959  60.380  51.837  0.00  0.00
ATOM   3288  CD2 PHE   203      43.510  62.041  51.840  0.00  0.00
ATOM   3289  HD2 PHE   203      42.695  61.307  51.468  0.00  0.00
ATOM   3290  C   PHE   203      41.909  64.477  54.363  0.00  0.00
ATOM   3291  O   PHE   203      42.093  65.665  54.360  0.00  0.00
ATOM   3292  N   PRO   204      42.526  63.732  55.279  0.00  0.00
ATOM   3293  CD  PRO   204      42.765  62.273  55.198  0.00  0.00
ATOM   3294  HD2 PRO   204      43.448  62.019  54.406  0.00  0.00
ATOM   3295  HD3 PRO   204      41.892  61.828  55.005  0.00  0.00
ATOM   3296  CG  PRO   204      43.416  61.857  56.508  0.00  0.00
ATOM   3297  HG2 PRO   204      44.433  61.656  56.328  0.00  0.00
ATOM   3298  HG3 PRO   204      42.919  60.986  56.904  0.00  0.00
ATOM   3299  CB  PRO   204      43.226  63.034  57.502  0.00  0.00
ATOM   3300  HB2 PRO   204      44.041  63.063  58.169  0.00  0.00
ATOM   3301  HB3 PRO   204      42.305  62.911  58.084  0.00  0.00
ATOM   3302  CA  PRO   204      43.149  64.265  56.539  0.00  0.00
ATOM   3303  HA  PRO   204      42.492  64.959  57.208  0.00  0.00
ATOM   3304  C   PRO   204      44.446  65.013  56.201  0.00  0.00
ATOM   3305  O   PRO   204      45.098  64.671  55.222  0.00  0.00
ATOM   3306  N   GLN   205      44.710  66.080  56.932  0.00  0.00
ATOM   3307  H   GLN   205      44.330  66.237  57.860  0.00  0.00
ATOM   3308  CA  GLN   205      45.863  66.983  56.562  0.00  0.00
ATOM   3309  HA  GLN   205      45.618  67.141  55.506  0.00  0.00
ATOM   3310  CB  GLN   205      45.960  68.360  57.466  0.00  0.00
ATOM   3311  HB2 GLN   205      46.019  68.139  58.490  0.00  0.00
ATOM   3312  HB3 GLN   205      46.858  68.942  57.165  0.00  0.00
ATOM   3313  CG  GLN   205      44.729  69.148  56.954  0.00  0.00
ATOM   3314  HG2 GLN   205      44.920  69.669  56.019  0.00  0.00
ATOM   3315  HG3 GLN   205      43.879  68.537  56.761  0.00  0.00
ATOM   3316  CD  GLN   205      44.253  70.285  57.875  0.00  0.00
ATOM   3317  OE1 GLN   205      44.634  70.459  59.051  0.00  0.00
ATOM   3318  NE2 GLN   205      43.323  71.059  57.368  0.00  0.00
ATOM   3319 1HE2 GLN   205      42.772  71.712  57.966  0.00  0.00
ATOM   3320 2HE2 GLN   205      42.992  70.952  56.446  0.00  0.00
ATOM   3321  C   GLN   205      47.200  66.290  56.590  0.00  0.00
ATOM   3322  O   GLN   205      47.971  66.517  55.624  0.00  0.00
ATOM   3323  N   ARG   206      47.493  65.357  57.584  0.00  0.00
ATOM   3324  H   ARG   206      46.847  65.363  58.395  0.00  0.00
ATOM   3325  CA  ARG   206      48.849  64.659  57.653  0.00  0.00
ATOM   3326  HA  ARG   206      49.442  64.738  56.693  0.00  0.00
ATOM   3327  CB  ARG   206      49.739  65.264  58.657  0.00  0.00
ATOM   3328  HB2 ARG   206      49.183  65.205  59.588  0.00  0.00
ATOM   3329  HB3 ARG   206      50.653  64.624  58.851  0.00  0.00
ATOM   3330  CG  ARG   206      50.284  66.670  58.294  0.00  0.00
ATOM   3331  HG2 ARG   206      51.169  66.438  57.624  0.00  0.00
ATOM   3332  HG3 ARG   206      49.522  67.236  57.652  0.00  0.00
ATOM   3333  CD  ARG   206      50.855  67.378  59.534  0.00  0.00
ATOM   3334  HD2 ARG   206      50.138  67.180  60.317  0.00  0.00
ATOM   3335  HD3 ARG   206      51.788  66.943  59.870  0.00  0.00
ATOM   3336  NE  ARG   206      51.159  68.829  59.285  0.00  0.00
ATOM   3337  HE  ARG   206      52.135  68.993  59.122  0.00  0.00
ATOM   3338  CZ  ARG   206      50.268  69.872  59.271  0.00  0.00
ATOM   3339  NH1 ARG   206      48.957  69.771  59.287  0.00  0.00
ATOM   3340 1HH1 ARG   206      48.476  68.917  59.548  0.00  0.00
ATOM   3341 2HH1 ARG   206      48.321  70.533  59.133  0.00  0.00
ATOM   3342  NH2 ARG   206      50.614  71.069  58.949  0.00  0.00
ATOM   3343 1HH2 ARG   206      51.613  71.265  58.891  0.00  0.00
ATOM   3344 2HH2 ARG   206      49.920  71.835  58.979  0.00  0.00
ATOM   3345  C   ARG   206      48.840  63.197  57.953  0.00  0.00
ATOM   3346  O   ARG   206      47.925  62.790  58.592  0.00  0.00
ATOM   3347  N   GLY   207      49.811  62.384  57.417  0.00  0.00
ATOM   3348  H   GLY   207      50.557  62.842  56.997  0.00  0.00
ATOM   3349  CA  GLY   207      49.919  60.926  57.831  0.00  0.00
ATOM   3350  HA2 GLY   207      50.927  60.647  57.818  0.00  0.00
ATOM   3351  HA3 GLY   207      49.364  60.750  58.722  0.00  0.00
ATOM   3352  C   GLY   207      49.387  59.875  56.821  0.00  0.00
ATOM   3353  O   GLY   207      49.466  58.641  57.066  0.00  0.00
ATOM   3354  N   GLY   208      48.924  60.373  55.639  0.00  0.00
ATOM   3355  H   GLY   208      49.060  61.369  55.424  0.00  0.00
ATOM   3356  CA  GLY   208      48.205  59.564  54.641  0.00  0.00
ATOM   3357  HA2 GLY   208      48.242  60.087  53.698  0.00  0.00
ATOM   3358  HA3 GLY   208      48.754  58.627  54.513  0.00  0.00
ATOM   3359  C   GLY   208      46.764  59.196  54.962  0.00  0.00
ATOM   3360  O   GLY   208      45.955  59.951  55.399  0.00  0.00
ATOM   3361  N   THR   209      46.497  57.906  54.890  0.00  0.00
ATOM   3362  H   THR   209      47.232  57.311  54.565  0.00  0.00
ATOM   3363  CA  THR   209      45.250  57.186  55.242  0.00  0.00
ATOM   3364  HA  THR   209      44.476  57.864  55.516  0.00  0.00
ATOM   3365  CB  THR   209      44.760  56.356  54.037  0.00  0.00
ATOM   3366  HB  THR   209      45.488  55.467  53.918  0.00  0.00
ATOM   3367  CG2 THR   209      43.391  55.799  54.206  0.00  0.00
ATOM   3368 1HG2 THR   209      42.798  56.712  54.231  0.00  0.00
ATOM   3369 2HG2 THR   209      43.183  55.322  53.259  0.00  0.00
ATOM   3370 3HG2 THR   209      43.441  55.117  55.056  0.00  0.00
ATOM   3371  OG1 THR   209      44.616  57.065  52.757  0.00  0.00
ATOM   3372  HG1 THR   209      45.559  57.125  52.411  0.00  0.00
ATOM   3373  C   THR   209      45.435  56.221  56.425  0.00  0.00
ATOM   3374  O   THR   209      44.638  56.149  57.254  0.00  0.00
ATOM   3375  N   GLY   210      46.592  55.542  56.466  0.00  0.00
ATOM   3376  H   GLY   210      47.284  55.834  55.711  0.00  0.00
ATOM   3377  CA  GLY   210      47.107  54.662  57.628  0.00  0.00
ATOM   3378  HA2 GLY   210      46.555  53.761  57.561  0.00  0.00
ATOM   3379  HA3 GLY   210      48.115  54.526  57.541  0.00  0.00
ATOM   3380  C   GLY   210      46.796  55.299  58.972  0.00  0.00
ATOM   3381  O   GLY   210      46.543  54.553  59.958  0.00  0.00
ATOM   3382  N   ILE   211      46.709  56.619  59.008  0.00  0.00
ATOM   3383  H   ILE   211      46.932  57.118  58.168  0.00  0.00
ATOM   3384  CA  ILE   211      46.683  57.341  60.281  0.00  0.00
ATOM   3385  HA  ILE   211      47.256  56.841  61.028  0.00  0.00
ATOM   3386  CB  ILE   211      46.964  58.839  60.122  0.00  0.00
ATOM   3387  HB  ILE   211      47.944  58.889  59.690  0.00  0.00
ATOM   3388  CG2 ILE   211      45.999  59.540  59.096  0.00  0.00
ATOM   3389 1HG2 ILE   211      46.474  60.400  58.651  0.00  0.00
ATOM   3390 2HG2 ILE   211      45.643  58.950  58.329  0.00  0.00
ATOM   3391 3HG2 ILE   211      45.067  59.772  59.654  0.00  0.00
ATOM   3392  CG1 ILE   211      46.973  59.734  61.382  0.00  0.00
ATOM   3393 2HG1 ILE   211      47.229  60.710  61.083  0.00  0.00
ATOM   3394 3HG1 ILE   211      45.986  59.754  61.778  0.00  0.00
ATOM   3395  CD1 ILE   211      47.996  59.433  62.461  0.00  0.00
ATOM   3396 1HD1 ILE   211      48.936  58.856  62.152  0.00  0.00
ATOM   3397 2HD1 ILE   211      48.430  60.397  62.889  0.00  0.00
ATOM   3398 3HD1 ILE   211      47.580  58.987  63.412  0.00  0.00
ATOM   3399  C   ILE   211      45.314  57.159  60.837  0.00  0.00
ATOM   3400  O   ILE   211      45.184  57.223  62.078  0.00  0.00
ATOM   3401  N   ILE   212      44.169  57.067  60.102  0.00  0.00
ATOM   3402  H   ILE   212      44.125  57.022  59.118  0.00  0.00
ATOM   3403  CA  ILE   212      42.768  56.938  60.685  0.00  0.00
ATOM   3404  HA  ILE   212      42.814  57.669  61.522  0.00  0.00
ATOM   3405  CB  ILE   212      41.669  57.154  59.613  0.00  0.00
ATOM   3406  HB  ILE   212      41.802  56.407  58.863  0.00  0.00
ATOM   3407  CG2 ILE   212      40.263  56.980  60.200  0.00  0.00
ATOM   3408 1HG2 ILE   212      40.227  57.562  61.059  0.00  0.00
ATOM   3409 2HG2 ILE   212      39.580  57.254  59.448  0.00  0.00
ATOM   3410 3HG2 ILE   212      40.274  55.919  60.440  0.00  0.00
ATOM   3411  CG1 ILE   212      41.710  58.539  58.886  0.00  0.00
ATOM   3412 2HG1 ILE   212      41.398  59.411  59.385  0.00  0.00
ATOM   3413 3HG1 ILE   212      42.753  58.726  58.664  0.00  0.00
ATOM   3414  CD1 ILE   212      40.970  58.476  57.525  0.00  0.00
ATOM   3415 1HD1 ILE   212      40.825  59.511  57.104  0.00  0.00
ATOM   3416 2HD1 ILE   212      41.437  57.773  56.835  0.00  0.00
ATOM   3417 3HD1 ILE   212      39.964  58.050  57.631  0.00  0.00
ATOM   3418  C   ILE   212      42.616  55.540  61.360  0.00  0.00
ATOM   3419  O   ILE   212      41.951  55.398  62.366  0.00  0.00
ATOM   3420  N   TYR   213      43.197  54.474  60.776  0.00  0.00
ATOM   3421  H   TYR   213      43.775  54.620  60.010  0.00  0.00
ATOM   3422  CA  TYR   213      43.134  53.105  61.220  0.00  0.00
ATOM   3423  HA  TYR   213      42.126  52.854  61.615  0.00  0.00
ATOM   3424  CB  TYR   213      43.427  52.196  60.014  0.00  0.00
ATOM   3425  HB2 TYR   213      44.514  52.323  59.638  0.00  0.00
ATOM   3426  HB3 TYR   213      43.350  51.161  60.374  0.00  0.00
ATOM   3427  CG  TYR   213      42.467  52.479  58.885  0.00  0.00
ATOM   3428  CD1 TYR   213      41.149  52.061  59.046  0.00  0.00
ATOM   3429  HD1 TYR   213      40.844  51.550  59.946  0.00  0.00
ATOM   3430  CE1 TYR   213      40.116  52.312  58.116  0.00  0.00
ATOM   3431  HE1 TYR   213      39.167  51.840  58.314  0.00  0.00
ATOM   3432  CZ  TYR   213      40.382  53.100  57.059  0.00  0.00
ATOM   3433  OH  TYR   213      39.438  53.269  56.091  0.00  0.00
ATOM   3434  HH  TYR   213      38.714  52.773  56.200  0.00  0.00
ATOM   3435  CE2 TYR   213      41.667  53.608  56.801  0.00  0.00
ATOM   3436  HE2 TYR   213      41.859  54.255  55.956  0.00  0.00
ATOM   3437  CD2 TYR   213      42.669  53.267  57.659  0.00  0.00
ATOM   3438  HD2 TYR   213      43.660  53.504  57.373  0.00  0.00
ATOM   3439  C   TYR   213      44.140  52.818  62.385  0.00  0.00
ATOM   3440  O   TYR   213      43.827  52.154  63.308  0.00  0.00
ATOM   3441  N   GLN   214      45.237  53.570  62.384  0.00  0.00
ATOM   3442  H   GLN   214      45.684  53.946  61.487  0.00  0.00
ATOM   3443  CA  GLN   214      46.050  53.677  63.661  0.00  0.00
ATOM   3444  HA  GLN   214      46.320  52.673  63.918  0.00  0.00
ATOM   3445  CB  GLN   214      47.418  54.350  63.397  0.00  0.00
ATOM   3446  HB2 GLN   214      47.800  53.787  62.483  0.00  0.00
ATOM   3447  HB3 GLN   214      47.068  55.325  63.157  0.00  0.00
ATOM   3448  CG  GLN   214      48.395  54.377  64.584  0.00  0.00
ATOM   3449  HG2 GLN   214      49.257  55.017  64.329  0.00  0.00
ATOM   3450  HG3 GLN   214      47.913  54.799  65.493  0.00  0.00
ATOM   3451  CD  GLN   214      49.029  53.102  64.879  0.00  0.00
ATOM   3452  OE1 GLN   214      48.840  52.058  64.268  0.00  0.00
ATOM   3453  NE2 GLN   214      50.006  53.153  65.798  0.00  0.00
ATOM   3454 1HE2 GLN   214      50.532  52.294  65.873  0.00  0.00
ATOM   3455 2HE2 GLN   214      50.315  54.076  66.142  0.00  0.00
ATOM   3456  C   GLN   214      45.310  54.480  64.795  0.00  0.00
ATOM   3457  O   GLN   214      45.359  53.992  65.954  0.00  0.00
ATOM   3458  N   ALA   215      44.501  55.513  64.407  0.00  0.00
ATOM   3459  H   ALA   215      44.660  55.842  63.480  0.00  0.00
ATOM   3460  CA  ALA   215      43.713  56.383  65.358  0.00  0.00
ATOM   3461  HA  ALA   215      44.456  56.562  66.142  0.00  0.00
ATOM   3462  CB  ALA   215      43.259  57.553  64.555  0.00  0.00
ATOM   3463  HB1 ALA   215      43.133  57.314  63.486  0.00  0.00
ATOM   3464  HB2 ALA   215      42.234  57.849  65.033  0.00  0.00
ATOM   3465  HB3 ALA   215      44.122  58.266  64.637  0.00  0.00
ATOM   3466  C   ALA   215      42.589  55.516  65.862  0.00  0.00
ATOM   3467  O   ALA   215      42.512  55.441  67.089  0.00  0.00
ATOM   3468  N   ILE   216      41.961  54.648  65.063  0.00  0.00
ATOM   3469  H   ILE   216      42.168  54.608  64.072  0.00  0.00
ATOM   3470  CA  ILE   216      40.910  53.684  65.559  0.00  0.00
ATOM   3471  HA  ILE   216      40.183  54.179  66.181  0.00  0.00
ATOM   3472  CB  ILE   216      40.077  53.186  64.341  0.00  0.00
ATOM   3473  HB  ILE   216      40.809  52.948  63.514  0.00  0.00
ATOM   3474  CG2 ILE   216      39.189  51.899  64.726  0.00  0.00
ATOM   3475 1HG2 ILE   216      39.844  51.121  65.049  0.00  0.00
ATOM   3476 2HG2 ILE   216      38.393  52.120  65.463  0.00  0.00
ATOM   3477 3HG2 ILE   216      38.605  51.607  63.823  0.00  0.00
ATOM   3478  CG1 ILE   216      39.133  54.283  63.928  0.00  0.00
ATOM   3479 2HG1 ILE   216      38.176  54.202  64.476  0.00  0.00
ATOM   3480 3HG1 ILE   216      39.684  55.258  64.091  0.00  0.00
ATOM   3481  CD1 ILE   216      38.906  54.276  62.411  0.00  0.00
ATOM   3482 1HD1 ILE   216      38.160  53.463  62.110  0.00  0.00
ATOM   3483 2HD1 ILE   216      38.510  55.194  62.048  0.00  0.00
ATOM   3484 3HD1 ILE   216      39.893  54.033  61.923  0.00  0.00
ATOM   3485  C   ILE   216      41.563  52.499  66.351  0.00  0.00
ATOM   3486  O   ILE   216      41.060  52.147  67.415  0.00  0.00
ATOM   3487  N   LYS   217      42.859  52.205  66.001  0.00  0.00
ATOM   3488  H   LYS   217      43.264  52.418  65.082  0.00  0.00
ATOM   3489  CA  LYS   217      43.680  51.380  66.932  0.00  0.00
ATOM   3490  HA  LYS   217      42.972  50.589  66.991  0.00  0.00
ATOM   3491  CB  LYS   217      44.894  50.816  66.207  0.00  0.00
ATOM   3492  HB2 LYS   217      44.630  50.774  65.202  0.00  0.00
ATOM   3493  HB3 LYS   217      45.647  51.622  66.239  0.00  0.00
ATOM   3494  CG  LYS   217      45.486  49.559  66.857  0.00  0.00
ATOM   3495  HG2 LYS   217      44.656  48.982  67.202  0.00  0.00
ATOM   3496  HG3 LYS   217      46.075  48.928  66.166  0.00  0.00
ATOM   3497  CD  LYS   217      46.493  49.951  67.966  0.00  0.00
ATOM   3498  HD2 LYS   217      46.056  50.317  68.864  0.00  0.00
ATOM   3499  HD3 LYS   217      46.824  49.052  68.442  0.00  0.00
ATOM   3500  CE  LYS   217      47.803  50.794  67.616  0.00  0.00
ATOM   3501  HE2 LYS   217      47.964  50.675  66.594  0.00  0.00
ATOM   3502  HE3 LYS   217      47.616  51.829  67.720  0.00  0.00
ATOM   3503  NZ  LYS   217      48.923  50.412  68.376  0.00  0.00
ATOM   3504  HZ1 LYS   217      49.717  50.244  67.759  0.00  0.00
ATOM   3505  HZ2 LYS   217      49.146  51.139  69.053  0.00  0.00
ATOM   3506  HZ3 LYS   217      48.759  49.569  68.807  0.00  0.00
ATOM   3507  C   LYS   217      43.844  51.867  68.370  0.00  0.00
ATOM   3508  O   LYS   217      43.610  51.146  69.283  0.00  0.00
ATOM   3509  N   GLU   218      44.177  53.081  68.574  0.00  0.00
ATOM   3510  H   GLU   218      44.187  53.614  67.745  0.00  0.00
ATOM   3511  CA  GLU   218      44.522  53.710  69.825  0.00  0.00
ATOM   3512  HA  GLU   218      45.053  53.011  70.508  0.00  0.00
ATOM   3513  CB  GLU   218      45.596  54.860  69.574  0.00  0.00
ATOM   3514  HB2 GLU   218      45.207  55.514  68.776  0.00  0.00
ATOM   3515  HB3 GLU   218      45.759  55.439  70.456  0.00  0.00
ATOM   3516  CG  GLU   218      46.876  54.264  69.027  0.00  0.00
ATOM   3517  HG2 GLU   218      46.628  53.390  68.418  0.00  0.00
ATOM   3518  HG3 GLU   218      47.368  54.807  68.255  0.00  0.00
ATOM   3519  CD  GLU   218      47.787  53.791  70.118  0.00  0.00
ATOM   3520  OE1 GLU   218      48.435  54.582  70.790  0.00  0.00
ATOM   3521  OE2 GLU   218      48.073  52.585  70.362  0.00  0.00
ATOM   3522  C   GLU   218      43.362  54.160  70.693  0.00  0.00
ATOM   3523  O   GLU   218      43.595  54.710  71.750  0.00  0.00
ATOM   3524  N   LYS   219      42.136  53.885  70.228  0.00  0.00
ATOM   3525  H   LYS   219      42.069  53.600  69.297  0.00  0.00
ATOM   3526  CA  LYS   219      40.823  54.058  71.035  0.00  0.00
ATOM   3527  HA  LYS   219      41.131  54.400  72.032  0.00  0.00
ATOM   3528  CB  LYS   219      40.079  55.207  70.308  0.00  0.00
ATOM   3529  HB2 LYS   219      39.875  55.083  69.243  0.00  0.00
ATOM   3530  HB3 LYS   219      39.068  55.350  70.760  0.00  0.00
ATOM   3531  CG  LYS   219      40.779  56.617  70.503  0.00  0.00
ATOM   3532  HG2 LYS   219      40.668  56.845  71.530  0.00  0.00
ATOM   3533  HG3 LYS   219      41.837  56.538  70.237  0.00  0.00
ATOM   3534  CD  LYS   219      39.902  57.637  69.658  0.00  0.00
ATOM   3535  HD2 LYS   219      39.964  57.389  68.581  0.00  0.00
ATOM   3536  HD3 LYS   219      38.815  57.493  69.845  0.00  0.00
ATOM   3537  CE  LYS   219      40.298  59.060  69.967  0.00  0.00
ATOM   3538  HE2 LYS   219      39.349  59.558  69.884  0.00  0.00
ATOM   3539  HE3 LYS   219      40.746  59.268  70.968  0.00  0.00
ATOM   3540  NZ  LYS   219      41.027  59.708  68.889  0.00  0.00
ATOM   3541  HZ1 LYS   219      41.549  60.535  69.140  0.00  0.00
ATOM   3542  HZ2 LYS   219      41.778  59.151  68.501  0.00  0.00
ATOM   3543  HZ3 LYS   219      40.385  59.886  68.054  0.00  0.00
ATOM   3544  C   LYS   219      39.986  52.829  71.083  0.00  0.00
ATOM   3545  O   LYS   219      38.872  52.793  71.597  0.00  0.00
ATOM   3546  N   LEU   220      40.634  51.657  70.795  0.00  0.00
ATOM   3547  H   LEU   220      41.539  51.706  70.327  0.00  0.00
ATOM   3548  CA  LEU   220      40.280  50.291  71.183  0.00  0.00
ATOM   3549  HA  LEU   220      39.209  50.351  71.442  0.00  0.00
ATOM   3550  CB  LEU   220      40.450  49.396  70.009  0.00  0.00
ATOM   3551  HB2 LEU   220      41.458  49.455  69.649  0.00  0.00
ATOM   3552  HB3 LEU   220      40.230  48.347  70.367  0.00  0.00
ATOM   3553  CG  LEU   220      39.436  49.532  68.871  0.00  0.00
ATOM   3554  HG  LEU   220      39.185  50.569  68.665  0.00  0.00
ATOM   3555  CD1 LEU   220      39.903  48.671  67.729  0.00  0.00
ATOM   3556 1HD1 LEU   220      40.938  49.062  67.464  0.00  0.00
ATOM   3557 2HD1 LEU   220      39.956  47.633  68.021  0.00  0.00
ATOM   3558 3HD1 LEU   220      39.158  48.724  66.936  0.00  0.00
ATOM   3559  CD2 LEU   220      38.094  48.948  69.329  0.00  0.00
ATOM   3560 1HD2 LEU   220      38.203  47.818  69.306  0.00  0.00
ATOM   3561 2HD2 LEU   220      37.784  49.305  70.234  0.00  0.00
ATOM   3562 3HD2 LEU   220      37.318  49.321  68.629  0.00  0.00
ATOM   3563  C   LEU   220      40.965  49.787  72.411  0.00  0.00
ATOM   3564  O   LEU   220      42.029  50.245  72.810  0.00  0.00
ATOM   3565  N   PRO   221      40.468  48.822  73.129  0.00  0.00
ATOM   3566  CD  PRO   221      39.084  48.365  72.996  0.00  0.00
ATOM   3567  HD2 PRO   221      38.967  47.715  72.101  0.00  0.00
ATOM   3568  HD3 PRO   221      38.405  49.300  72.886  0.00  0.00
ATOM   3569  CG  PRO   221      38.801  47.593  74.302  0.00  0.00
ATOM   3570  HG2 PRO   221      37.963  46.859  74.352  0.00  0.00
ATOM   3571  HG3 PRO   221      38.648  48.336  75.052  0.00  0.00
ATOM   3572  CB  PRO   221      40.040  46.753  74.411  0.00  0.00
ATOM   3573  HB2 PRO   221      40.036  46.046  73.578  0.00  0.00
ATOM   3574  HB3 PRO   221      40.138  46.325  75.419  0.00  0.00
ATOM   3575  CA  PRO   221      41.100  47.943  74.147  0.00  0.00
ATOM   3576  HA  PRO   221      41.432  48.540  75.001  0.00  0.00
ATOM   3577  C   PRO   221      42.363  47.352  73.483  0.00  0.00
ATOM   3578  O   PRO   221      42.281  46.316  72.804  0.00  0.00
ATOM   3579  N   SER   222      43.576  47.814  73.811  0.00  0.00
ATOM   3580  H   SER   222      43.594  48.617  74.444  0.00  0.00
ATOM   3581  CA  SER   222      44.945  47.307  73.492  0.00  0.00
ATOM   3582  HA  SER   222      45.150  47.559  72.475  0.00  0.00
ATOM   3583  CB  SER   222      45.914  48.079  74.430  0.00  0.00
ATOM   3584  HB2 SER   222      45.683  47.837  75.484  0.00  0.00
ATOM   3585  HB3 SER   222      46.931  47.650  74.241  0.00  0.00
ATOM   3586  OG  SER   222      45.883  49.484  74.394  0.00  0.00
ATOM   3587  HG  SER   222      46.731  49.680  74.812  0.00  0.00
ATOM   3588  C   SER   222      45.170  45.818  73.695  0.00  0.00
ATOM   3589  O   SER   222      45.828  45.191  72.934  0.00  0.00
ATOM   3590  N   GLU   223      44.692  45.322  74.818  0.00  0.00
ATOM   3591  H   GLU   223      44.177  45.928  75.379  0.00  0.00
ATOM   3592  CA  GLU   223      44.831  43.898  75.284  0.00  0.00
ATOM   3593  HA  GLU   223      45.808  43.535  75.216  0.00  0.00
ATOM   3594  CB  GLU   223      44.667  43.731  76.797  0.00  0.00
ATOM   3595  HB2 GLU   223      43.805  44.396  76.957  0.00  0.00
ATOM   3596  HB3 GLU   223      44.283  42.761  77.255  0.00  0.00
ATOM   3597  CG  GLU   223      45.815  44.358  77.632  0.00  0.00
ATOM   3598  HG2 GLU   223      46.100  45.295  77.288  0.00  0.00
ATOM   3599  HG3 GLU   223      45.527  44.383  78.699  0.00  0.00
ATOM   3600  CD  GLU   223      47.064  43.438  77.633  0.00  0.00
ATOM   3601  OE1 GLU   223      47.803  43.565  78.597  0.00  0.00
ATOM   3602  OE2 GLU   223      47.467  42.937  76.517  0.00  0.00
ATOM   3603  C   GLU   223      44.041  42.764  74.595  0.00  0.00
ATOM   3604  O   GLU   223      44.179  41.571  74.849  0.00  0.00
ATOM   3605  N   LYS   224      43.118  43.146  73.778  0.00  0.00
ATOM   3606  H   LYS   224      42.854  44.125  73.861  0.00  0.00
ATOM   3607  CA  LYS   224      42.168  42.439  72.877  0.00  0.00
ATOM   3608  HA  LYS   224      42.143  41.416  73.245  0.00  0.00
ATOM   3609  CB  LYS   224      40.829  43.213  72.992  0.00  0.00
ATOM   3610  HB2 LYS   224      40.961  44.213  72.638  0.00  0.00
ATOM   3611  HB3 LYS   224      40.119  42.692  72.270  0.00  0.00
ATOM   3612  CG  LYS   224      40.287  43.248  74.406  0.00  0.00
ATOM   3613  HG2 LYS   224      40.572  42.367  74.971  0.00  0.00
ATOM   3614  HG3 LYS   224      40.651  44.101  74.995  0.00  0.00
ATOM   3615  CD  LYS   224      38.777  43.261  74.481  0.00  0.00
ATOM   3616  HD2 LYS   224      38.403  44.170  74.133  0.00  0.00
ATOM   3617  HD3 LYS   224      38.262  42.465  73.905  0.00  0.00
ATOM   3618  CE  LYS   224      38.371  43.272  76.018  0.00  0.00
ATOM   3619  HE2 LYS   224      39.067  43.864  76.514  0.00  0.00
ATOM   3620  HE3 LYS   224      37.410  43.720  76.238  0.00  0.00
ATOM   3621  NZ  LYS   224      38.370  41.896  76.439  0.00  0.00
ATOM   3622  HZ1 LYS   224      38.660  41.768  77.378  0.00  0.00
ATOM   3623  HZ2 LYS   224      37.628  41.249  76.108  0.00  0.00
ATOM   3624  HZ3 LYS   224      39.144  41.393  76.059  0.00  0.00
ATOM   3625  C   LYS   224      42.574  42.352  71.370  0.00  0.00
ATOM   3626  O   LYS   224      41.764  41.952  70.613  0.00  0.00
ATOM   3627  N   LEU   225      43.772  42.733  70.979  0.00  0.00
ATOM   3628  H   LEU   225      44.394  42.863  71.672  0.00  0.00
ATOM   3629  CA  LEU   225      44.305  42.846  69.503  0.00  0.00
ATOM   3630  HA  LEU   225      43.604  42.366  68.825  0.00  0.00
ATOM   3631  CB  LEU   225      44.429  44.280  69.064  0.00  0.00
ATOM   3632  HB2 LEU   225      45.189  44.747  69.686  0.00  0.00
ATOM   3633  HB3 LEU   225      44.747  44.202  67.962  0.00  0.00
ATOM   3634  CG  LEU   225      43.251  45.240  69.392  0.00  0.00
ATOM   3635  HG  LEU   225      43.046  45.148  70.418  0.00  0.00
ATOM   3636  CD1 LEU   225      43.690  46.693  69.088  0.00  0.00
ATOM   3637 1HD1 LEU   225      44.647  46.867  69.449  0.00  0.00
ATOM   3638 2HD1 LEU   225      43.825  46.972  67.972  0.00  0.00
ATOM   3639 3HD1 LEU   225      43.014  47.378  69.606  0.00  0.00
ATOM   3640  CD2 LEU   225      42.070  45.029  68.534  0.00  0.00
ATOM   3641 1HD2 LEU   225      42.279  45.108  67.455  0.00  0.00
ATOM   3642 2HD2 LEU   225      41.512  44.084  68.697  0.00  0.00
ATOM   3643 3HD2 LEU   225      41.335  45.771  68.873  0.00  0.00
ATOM   3644  C   LEU   225      45.638  42.224  69.523  0.00  0.00
ATOM   3645  O   LEU   225      46.424  42.415  70.432  0.00  0.00
ATOM   3646  N   THR   226      45.932  41.424  68.478  0.00  0.00
ATOM   3647  H   THR   226      45.169  41.237  67.839  0.00  0.00
ATOM   3648  CA  THR   226      47.252  40.936  68.243  0.00  0.00
ATOM   3649  HA  THR   226      47.980  41.440  68.861  0.00  0.00
ATOM   3650  CB  THR   226      47.272  39.415  68.639  0.00  0.00
ATOM   3651  HB  THR   226      46.506  38.900  67.990  0.00  0.00
ATOM   3652  CG2 THR   226      48.582  38.676  68.456  0.00  0.00
ATOM   3653 1HG2 THR   226      48.976  38.798  67.483  0.00  0.00
ATOM   3654 2HG2 THR   226      49.283  39.005  69.250  0.00  0.00
ATOM   3655 3HG2 THR   226      48.347  37.617  68.730  0.00  0.00
ATOM   3656  OG1 THR   226      46.781  39.216  69.942  0.00  0.00
ATOM   3657  HG1 THR   226      47.528  39.537  70.511  0.00  0.00
ATOM   3658  C   THR   226      47.671  41.211  66.797  0.00  0.00
ATOM   3659  O   THR   226      47.154  40.593  65.853  0.00  0.00
ATOM   3660  N   PHE   227      48.773  41.929  66.627  0.00  0.00
ATOM   3661  H   PHE   227      49.244  42.316  67.382  0.00  0.00
ATOM   3662  CA  PHE   227      49.401  42.327  65.344  0.00  0.00
ATOM   3663  HA  PHE   227      48.929  41.952  64.420  0.00  0.00
ATOM   3664  CB  PHE   227      49.378  43.865  65.295  0.00  0.00
ATOM   3665  HB2 PHE   227      49.968  44.251  66.154  0.00  0.00
ATOM   3666  HB3 PHE   227      49.805  44.197  64.375  0.00  0.00
ATOM   3667  CG  PHE   227      48.049  44.520  65.353  0.00  0.00
ATOM   3668  CD1 PHE   227      47.399  44.842  64.189  0.00  0.00
ATOM   3669  HD1 PHE   227      47.733  44.509  63.256  0.00  0.00
ATOM   3670  CE1 PHE   227      46.147  45.519  64.225  0.00  0.00
ATOM   3671  HE1 PHE   227      45.888  45.694  63.287  0.00  0.00
ATOM   3672  CZ  PHE   227      45.637  46.075  65.413  0.00  0.00
ATOM   3673  HZ  PHE   227      44.679  46.604  65.418  0.00  0.00
ATOM   3674  CE2 PHE   227      46.348  45.760  66.675  0.00  0.00
ATOM   3675  HE2 PHE   227      45.907  46.010  67.585  0.00  0.00
ATOM   3676  CD2 PHE   227      47.467  44.936  66.580  0.00  0.00
ATOM   3677  HD2 PHE   227      47.985  44.750  67.462  0.00  0.00
ATOM   3678  C   PHE   227      50.774  41.770  65.234  0.00  0.00
ATOM   3679  O   PHE   227      51.721  42.378  65.662  0.00  0.00
ATOM   3680  N   ASN   228      50.869  40.560  64.729  0.00  0.00
ATOM   3681  H   ASN   228      50.025  40.177  64.301  0.00  0.00
ATOM   3682  CA  ASN   228      52.035  39.750  64.355  0.00  0.00
ATOM   3683  HA  ASN   228      52.773  40.441  63.875  0.00  0.00
ATOM   3684  CB  ASN   228      52.685  39.377  65.683  0.00  0.00
ATOM   3685  HB2 ASN   228      52.942  40.339  66.132  0.00  0.00
ATOM   3686  HB3 ASN   228      52.021  38.774  66.351  0.00  0.00
ATOM   3687  CG  ASN   228      54.092  38.737  65.394  0.00  0.00
ATOM   3688  OD1 ASN   228      54.176  37.567  65.302  0.00  0.00
ATOM   3689  ND2 ASN   228      55.090  39.386  64.873  0.00  0.00
ATOM   3690 1HD2 ASN   228      55.912  38.863  64.551  0.00  0.00
ATOM   3691 2HD2 ASN   228      55.038  40.320  64.725  0.00  0.00
ATOM   3692  C   ASN   228      51.787  38.719  63.354  0.00  0.00
ATOM   3693  O   ASN   228      50.831  37.951  63.424  0.00  0.00
ATOM   3694  N   SER   229      52.811  38.689  62.475  0.00  0.00
ATOM   3695  H   SER   229      53.689  39.270  62.671  0.00  0.00
ATOM   3696  CA  SER   229      52.978  37.620  61.503  0.00  0.00
ATOM   3697  HA  SER   229      52.251  37.763  60.722  0.00  0.00
ATOM   3698  CB  SER   229      54.459  37.774  60.978  0.00  0.00
ATOM   3699  HB2 SER   229      54.752  36.936  60.262  0.00  0.00
ATOM   3700  HB3 SER   229      54.595  38.642  60.374  0.00  0.00
ATOM   3701  OG  SER   229      55.463  37.777  61.977  0.00  0.00
ATOM   3702  HG  SER   229      55.780  36.852  62.110  0.00  0.00
ATOM   3703  C   SER   229      52.758  36.126  61.933  0.00  0.00
ATOM   3704  O   SER   229      52.241  35.304  61.175  0.00  0.00
ATOM   3705  N   GLY   230      53.053  35.782  63.207  0.00  0.00
ATOM   3706  H   GLY   230      53.582  36.448  63.741  0.00  0.00
ATOM   3707  CA  GLY   230      52.827  34.508  63.841  0.00  0.00
ATOM   3708  HA2 GLY   230      53.567  33.760  63.522  0.00  0.00
ATOM   3709  HA3 GLY   230      53.075  34.722  64.936  0.00  0.00
ATOM   3710  C   GLY   230      51.323  34.091  63.958  0.00  0.00
ATOM   3711  O   GLY   230      50.971  32.936  63.996  0.00  0.00
ATOM   3712  N   PHE   231      50.364  35.042  63.990  0.00  0.00
ATOM   3713  H   PHE   231      50.581  36.062  63.808  0.00  0.00
ATOM   3714  CA  PHE   231      49.004  34.733  64.191  0.00  0.00
ATOM   3715  HA  PHE   231      48.923  33.787  64.814  0.00  0.00
ATOM   3716  CB  PHE   231      48.375  35.821  65.002  0.00  0.00
ATOM   3717  HB2 PHE   231      48.381  36.815  64.531  0.00  0.00
ATOM   3718  HB3 PHE   231      47.222  35.590  65.062  0.00  0.00
ATOM   3719  CG  PHE   231      48.944  35.695  66.384  0.00  0.00
ATOM   3720  CD1 PHE   231      48.376  34.959  67.488  0.00  0.00
ATOM   3721  HD1 PHE   231      47.556  34.317  67.206  0.00  0.00
ATOM   3722  CE1 PHE   231      48.876  34.971  68.768  0.00  0.00
ATOM   3723  HE1 PHE   231      48.384  34.451  69.529  0.00  0.00
ATOM   3724  CZ  PHE   231      49.979  35.782  69.079  0.00  0.00
ATOM   3725  HZ  PHE   231      50.385  35.728  70.061  0.00  0.00
ATOM   3726  CE2 PHE   231      50.708  36.482  68.045  0.00  0.00
ATOM   3727  HE2 PHE   231      51.572  37.033  68.355  0.00  0.00
ATOM   3728  CD2 PHE   231      50.152  36.372  66.747  0.00  0.00
ATOM   3729  HD2 PHE   231      50.612  36.924  65.942  0.00  0.00
ATOM   3730  C   PHE   231      48.215  34.480  62.858  0.00  0.00
ATOM   3731  O   PHE   231      46.946  34.309  62.910  0.00  0.00
ATOM   3732  N   GLN   232      48.864  34.487  61.739  0.00  0.00
ATOM   3733  H   GLN   232      49.869  34.530  61.763  0.00  0.00
ATOM   3734  CA  GLN   232      48.303  34.087  60.424  0.00  0.00
ATOM   3735  HA  GLN   232      47.492  34.765  60.234  0.00  0.00
ATOM   3736  CB  GLN   232      49.479  34.157  59.350  0.00  0.00
ATOM   3737  HB2 GLN   232      49.677  35.190  59.157  0.00  0.00
ATOM   3738  HB3 GLN   232      50.325  33.668  59.793  0.00  0.00
ATOM   3739  CG  GLN   232      49.020  33.528  57.979  0.00  0.00
ATOM   3740  HG2 GLN   232      48.659  32.499  57.967  0.00  0.00
ATOM   3741  HG3 GLN   232      48.128  34.106  57.817  0.00  0.00
ATOM   3742  CD  GLN   232      49.983  33.739  56.779  0.00  0.00
ATOM   3743  OE1 GLN   232      50.690  32.839  56.380  0.00  0.00
ATOM   3744  NE2 GLN   232      50.155  34.956  56.268  0.00  0.00
ATOM   3745 1HE2 GLN   232      50.780  35.062  55.508  0.00  0.00
ATOM   3746 2HE2 GLN   232      49.527  35.727  56.429  0.00  0.00
ATOM   3747  C   GLN   232      47.695  32.705  60.516  0.00  0.00
ATOM   3748  O   GLN   232      48.416  31.688  60.708  0.00  0.00
ATOM   3749  N   ALA   233      46.354  32.710  60.461  0.00  0.00
ATOM   3750  H   ALA   233      45.809  33.516  60.348  0.00  0.00
ATOM   3751  CA  ALA   233      45.621  31.452  60.680  0.00  0.00
ATOM   3752  HA  ALA   233      46.032  30.956  61.653  0.00  0.00
ATOM   3753  CB  ALA   233      44.183  31.765  61.067  0.00  0.00
ATOM   3754  HB1 ALA   233      43.668  32.117  60.199  0.00  0.00
ATOM   3755  HB2 ALA   233      43.798  30.790  61.286  0.00  0.00
ATOM   3756  HB3 ALA   233      44.134  32.412  61.963  0.00  0.00
ATOM   3757  C   ALA   233      45.846  30.573  59.362  0.00  0.00
ATOM   3758  O   ALA   233      45.924  30.950  58.213  0.00  0.00
ATOM   3759  N   ILE   234      45.704  29.294  59.658  0.00  0.00
ATOM   3760  H   ILE   234      45.890  29.006  60.599  0.00  0.00
ATOM   3761  CA  ILE   234      46.037  28.178  58.687  0.00  0.00
ATOM   3762  HA  ILE   234      45.704  28.581  57.705  0.00  0.00
ATOM   3763  CB  ILE   234      47.566  27.862  58.714  0.00  0.00
ATOM   3764  HB  ILE   234      47.684  26.880  58.162  0.00  0.00
ATOM   3765  CG2 ILE   234      48.435  28.885  58.049  0.00  0.00
ATOM   3766 1HG2 ILE   234      48.612  29.576  58.848  0.00  0.00
ATOM   3767 2HG2 ILE   234      49.389  28.489  57.813  0.00  0.00
ATOM   3768 3HG2 ILE   234      47.931  29.368  57.205  0.00  0.00
ATOM   3769  CG1 ILE   234      48.121  27.566  60.087  0.00  0.00
ATOM   3770 2HG1 ILE   234      49.220  27.428  60.039  0.00  0.00
ATOM   3771 3HG1 ILE   234      48.030  28.492  60.695  0.00  0.00
ATOM   3772  CD1 ILE   234      47.459  26.355  60.718  0.00  0.00
ATOM   3773 1HD1 ILE   234      48.200  26.010  61.475  0.00  0.00
ATOM   3774 2HD1 ILE   234      46.592  26.693  61.226  0.00  0.00
ATOM   3775 3HD1 ILE   234      47.365  25.602  59.990  0.00  0.00
ATOM   3776  C   ILE   234      45.122  26.939  58.808  0.00  0.00
ATOM   3777  O   ILE   234      45.237  26.026  57.938  0.00  0.00
ATOM   3778  N   ALA   235      44.217  26.936  59.712  0.00  0.00
ATOM   3779  H   ALA   235      44.100  27.781  60.171  0.00  0.00
ATOM   3780  CA  ALA   235      43.057  26.018  59.770  0.00  0.00
ATOM   3781  HA  ALA   235      42.753  25.899  58.737  0.00  0.00
ATOM   3782  CB  ALA   235      43.498  24.666  60.312  0.00  0.00
ATOM   3783  HB1 ALA   235      44.136  24.250  59.513  0.00  0.00
ATOM   3784  HB2 ALA   235      44.207  24.742  61.159  0.00  0.00
ATOM   3785  HB3 ALA   235      42.672  23.871  60.517  0.00  0.00
ATOM   3786  C   ALA   235      41.920  26.674  60.560  0.00  0.00
ATOM   3787  O   ALA   235      42.251  27.265  61.624  0.00  0.00
ATOM   3788  N   ILE   236      40.677  26.549  60.095  0.00  0.00
ATOM   3789  H   ILE   236      40.562  25.922  59.359  0.00  0.00
ATOM   3790  CA  ILE   236      39.572  26.760  61.005  0.00  0.00
ATOM   3791  HA  ILE   236      40.018  26.915  62.005  0.00  0.00
ATOM   3792  CB  ILE   236      38.654  27.921  60.485  0.00  0.00
ATOM   3793  HB  ILE   236      38.155  27.706  59.550  0.00  0.00
ATOM   3794  CG2 ILE   236      37.636  28.365  61.505  0.00  0.00
ATOM   3795 1HG2 ILE   236      37.113  27.520  62.002  0.00  0.00
ATOM   3796 2HG2 ILE   236      38.101  28.974  62.328  0.00  0.00
ATOM   3797 3HG2 ILE   236      36.986  29.074  60.897  0.00  0.00
ATOM   3798  CG1 ILE   236      39.450  29.127  59.861  0.00  0.00
ATOM   3799 2HG1 ILE   236      40.118  28.661  59.074  0.00  0.00
ATOM   3800 3HG1 ILE   236      38.796  29.796  59.330  0.00  0.00
ATOM   3801  CD1 ILE   236      40.433  29.990  60.768  0.00  0.00
ATOM   3802 1HD1 ILE   236      41.290  30.387  60.245  0.00  0.00
ATOM   3803 2HD1 ILE   236      39.860  30.716  61.333  0.00  0.00
ATOM   3804 3HD1 ILE   236      40.786  29.230  61.552  0.00  0.00
ATOM   3805  C   ILE   236      38.768  25.320  60.986  0.00  0.00
ATOM   3806  O   ILE   236      38.409  24.862  59.944  0.00  0.00
ATOM   3807  N   ASP   237      38.555  24.768  62.182  0.00  0.00
ATOM   3808  H   ASP   237      38.851  25.220  63.044  0.00  0.00
ATOM   3809  CA  ASP   237      37.806  23.499  62.287  0.00  0.00
ATOM   3810  HA  ASP   237      37.673  23.152  61.364  0.00  0.00
ATOM   3811  CB  ASP   237      38.789  22.447  62.962  0.00  0.00
ATOM   3812  HB2 ASP   237      39.648  22.255  62.316  0.00  0.00
ATOM   3813  HB3 ASP   237      39.197  22.926  63.910  0.00  0.00
ATOM   3814  CG  ASP   237      38.068  21.090  63.198  0.00  0.00
ATOM   3815  OD1 ASP   237      38.878  20.127  63.337  0.00  0.00
ATOM   3816  OD2 ASP   237      36.811  21.007  63.029  0.00  0.00
ATOM   3817  C   ASP   237      36.544  23.744  63.069  0.00  0.00
ATOM   3818  O   ASP   237      36.500  23.663  64.310  0.00  0.00
ATOM   3819  N   ALA   238      35.470  24.012  62.255  0.00  0.00
ATOM   3820  H   ALA   238      35.568  23.876  61.308  0.00  0.00
ATOM   3821  CA  ALA   238      34.189  24.482  62.726  0.00  0.00
ATOM   3822  HA  ALA   238      34.455  25.281  63.338  0.00  0.00
ATOM   3823  CB  ALA   238      33.291  25.018  61.494  0.00  0.00
ATOM   3824  HB1 ALA   238      33.816  25.765  60.964  0.00  0.00
ATOM   3825  HB2 ALA   238      33.120  24.198  60.793  0.00  0.00
ATOM   3826  HB3 ALA   238      32.445  25.459  61.967  0.00  0.00
ATOM   3827  C   ALA   238      33.420  23.503  63.564  0.00  0.00
ATOM   3828  O   ALA   238      32.536  23.891  64.327  0.00  0.00
ATOM   3829  N   ASP   239      33.678  22.222  63.516  0.00  0.00
ATOM   3830  H   ASP   239      34.356  21.865  62.804  0.00  0.00
ATOM   3831  CA  ASP   239      33.119  21.217  64.476  0.00  0.00
ATOM   3832  HA  ASP   239      32.009  21.326  64.581  0.00  0.00
ATOM   3833  CB  ASP   239      33.469  19.818  63.994  0.00  0.00
ATOM   3834  HB2 ASP   239      34.489  19.536  64.143  0.00  0.00
ATOM   3835  HB3 ASP   239      33.079  19.064  64.823  0.00  0.00
ATOM   3836  CG  ASP   239      32.655  19.465  62.713  0.00  0.00
ATOM   3837  OD1 ASP   239      33.019  18.430  62.086  0.00  0.00
ATOM   3838  OD2 ASP   239      31.615  20.009  62.320  0.00  0.00
ATOM   3839  C   ASP   239      33.785  21.213  65.829  0.00  0.00
ATOM   3840  O   ASP   239      33.172  20.978  66.898  0.00  0.00
ATOM   3841  N   ALA   240      35.121  21.282  65.913  0.00  0.00
ATOM   3842  H   ALA   240      35.517  21.353  64.997  0.00  0.00
ATOM   3843  CA  ALA   240      35.912  21.400  67.143  0.00  0.00
ATOM   3844  HA  ALA   240      35.543  20.734  67.910  0.00  0.00
ATOM   3845  CB  ALA   240      37.315  21.194  66.728  0.00  0.00
ATOM   3846  HB1 ALA   240      37.607  21.975  66.120  0.00  0.00
ATOM   3847  HB2 ALA   240      38.071  21.025  67.501  0.00  0.00
ATOM   3848  HB3 ALA   240      37.276  20.314  66.096  0.00  0.00
ATOM   3849  C   ALA   240      35.725  22.775  67.805  0.00  0.00
ATOM   3850  O   ALA   240      35.765  22.910  68.990  0.00  0.00
ATOM   3851  N   LYS   241      35.343  23.772  67.007  0.00  0.00
ATOM   3852  H   LYS   241      35.186  23.556  66.076  0.00  0.00
ATOM   3853  CA  LYS   241      35.184  25.205  67.223  0.00  0.00
ATOM   3854  HA  LYS   241      34.835  25.558  66.330  0.00  0.00
ATOM   3855  CB  LYS   241      34.046  25.544  68.178  0.00  0.00
ATOM   3856  HB2 LYS   241      34.477  25.419  69.198  0.00  0.00
ATOM   3857  HB3 LYS   241      33.869  26.658  68.036  0.00  0.00
ATOM   3858  CG  LYS   241      32.686  24.764  68.025  0.00  0.00
ATOM   3859  HG2 LYS   241      32.238  25.236  67.043  0.00  0.00
ATOM   3860  HG3 LYS   241      32.829  23.700  67.957  0.00  0.00
ATOM   3861  CD  LYS   241      31.809  25.094  69.204  0.00  0.00
ATOM   3862  HD2 LYS   241      30.838  24.987  68.840  0.00  0.00
ATOM   3863  HD3 LYS   241      32.026  24.393  70.021  0.00  0.00
ATOM   3864  CE  LYS   241      31.836  26.522  69.706  0.00  0.00
ATOM   3865  HE2 LYS   241      32.833  26.920  70.016  0.00  0.00
ATOM   3866  HE3 LYS   241      31.533  27.261  68.998  0.00  0.00
ATOM   3867  NZ  LYS   241      30.771  26.717  70.749  0.00  0.00
ATOM   3868  HZ1 LYS   241      30.913  26.068  71.541  0.00  0.00
ATOM   3869  HZ2 LYS   241      30.725  27.587  71.258  0.00  0.00
ATOM   3870  HZ3 LYS   241      29.934  26.421  70.371  0.00  0.00
ATOM   3871  C   LYS   241      36.588  25.883  67.510  0.00  0.00
ATOM   3872  O   LYS   241      36.717  26.614  68.546  0.00  0.00
ATOM   3873  N   THR   242      37.580  25.478  66.712  0.00  0.00
ATOM   3874  H   THR   242      37.311  24.871  65.984  0.00  0.00
ATOM   3875  CA  THR   242      39.008  25.852  66.931  0.00  0.00
ATOM   3876  HA  THR   242      39.057  26.573  67.769  0.00  0.00
ATOM   3877  CB  THR   242      39.957  24.718  67.516  0.00  0.00
ATOM   3878  HB  THR   242      40.982  25.037  67.616  0.00  0.00
ATOM   3879  CG2 THR   242      39.438  24.249  68.920  0.00  0.00
ATOM   3880 1HG2 THR   242      39.433  25.103  69.581  0.00  0.00
ATOM   3881 2HG2 THR   242      38.501  23.673  68.877  0.00  0.00
ATOM   3882 3HG2 THR   242      40.180  23.631  69.223  0.00  0.00
ATOM   3883  OG1 THR   242      39.934  23.568  66.831  0.00  0.00
ATOM   3884  HG1 THR   242      40.471  23.818  66.068  0.00  0.00
ATOM   3885  C   THR   242      39.656  26.485  65.675  0.00  0.00
ATOM   3886  O   THR   242      39.082  26.461  64.551  0.00  0.00
ATOM   3887  N   ILE   243      40.689  27.208  66.020  0.00  0.00
ATOM   3888  H   ILE   243      41.002  27.331  67.045  0.00  0.00
ATOM   3889  CA  ILE   243      41.558  28.007  65.124  0.00  0.00
ATOM   3890  HA  ILE   243      41.347  27.703  64.132  0.00  0.00
ATOM   3891  CB  ILE   243      41.155  29.461  65.257  0.00  0.00
ATOM   3892  HB  ILE   243      41.467  29.738  66.193  0.00  0.00
ATOM   3893  CG2 ILE   243      42.173  30.300  64.380  0.00  0.00
ATOM   3894 1HG2 ILE   243      42.367  29.970  63.335  0.00  0.00
ATOM   3895 2HG2 ILE   243      41.951  31.360  64.377  0.00  0.00
ATOM   3896 3HG2 ILE   243      43.198  30.140  64.810  0.00  0.00
ATOM   3897  CG1 ILE   243      39.768  29.947  64.821  0.00  0.00
ATOM   3898 2HG1 ILE   243      39.776  29.727  63.783  0.00  0.00
ATOM   3899 3HG1 ILE   243      39.048  29.382  65.362  0.00  0.00
ATOM   3900  CD1 ILE   243      39.287  31.377  65.170  0.00  0.00
ATOM   3901 1HD1 ILE   243      39.849  31.997  64.404  0.00  0.00
ATOM   3902 2HD1 ILE   243      38.191  31.303  65.153  0.00  0.00
ATOM   3903 3HD1 ILE   243      39.649  31.605  66.165  0.00  0.00
ATOM   3904  C   ILE   243      43.027  27.812  65.581  0.00  0.00
ATOM   3905  O   ILE   243      43.277  27.581  66.724  0.00  0.00
ATOM   3906  N   THR   244      43.909  27.728  64.578  0.00  0.00
ATOM   3907  H   THR   244      43.420  27.681  63.675  0.00  0.00
ATOM   3908  CA  THR   244      45.302  27.296  64.706  0.00  0.00
ATOM   3909  HA  THR   244      45.490  27.232  65.764  0.00  0.00
ATOM   3910  CB  THR   244      45.479  25.787  64.344  0.00  0.00
ATOM   3911  HB  THR   244      45.096  25.608  63.341  0.00  0.00
ATOM   3912  CG2 THR   244      46.901  25.192  64.427  0.00  0.00
ATOM   3913 1HG2 THR   244      47.452  25.519  65.299  0.00  0.00
ATOM   3914 2HG2 THR   244      46.893  24.104  64.448  0.00  0.00
ATOM   3915 3HG2 THR   244      47.429  25.538  63.543  0.00  0.00
ATOM   3916  OG1 THR   244      44.745  24.939  65.115  0.00  0.00
ATOM   3917  HG1 THR   244      45.311  24.227  65.484  0.00  0.00
ATOM   3918  C   THR   244      46.263  28.261  63.995  0.00  0.00
ATOM   3919  O   THR   244      46.102  28.531  62.761  0.00  0.00
ATOM   3920  N   PHE   245      47.300  28.835  64.671  0.00  0.00
ATOM   3921  H   PHE   245      47.348  28.663  65.645  0.00  0.00
ATOM   3922  CA  PHE   245      48.160  29.894  64.148  0.00  0.00
ATOM   3923  HA  PHE   245      47.564  30.444  63.431  0.00  0.00
ATOM   3924  CB  PHE   245      48.404  30.889  65.312  0.00  0.00
ATOM   3925  HB2 PHE   245      48.918  30.336  66.070  0.00  0.00
ATOM   3926  HB3 PHE   245      48.934  31.664  64.898  0.00  0.00
ATOM   3927  CG  PHE   245      47.206  31.623  65.835  0.00  0.00
ATOM   3928  CD1 PHE   245      46.322  32.204  64.933  0.00  0.00
ATOM   3929  HD1 PHE   245      46.528  32.323  63.866  0.00  0.00
ATOM   3930  CE1 PHE   245      45.148  32.858  65.403  0.00  0.00
ATOM   3931  HE1 PHE   245      44.316  33.299  64.836  0.00  0.00
ATOM   3932  CZ  PHE   245      44.931  32.865  66.783  0.00  0.00
ATOM   3933  HZ  PHE   245      44.075  33.360  67.130  0.00  0.00
ATOM   3934  CE2 PHE   245      45.739  32.135  67.638  0.00  0.00
ATOM   3935  HE2 PHE   245      45.422  32.051  68.655  0.00  0.00
ATOM   3936  CD2 PHE   245      46.903  31.523  67.179  0.00  0.00
ATOM   3937  HD2 PHE   245      47.580  31.044  67.843  0.00  0.00
ATOM   3938  C   PHE   245      49.448  29.335  63.525  0.00  0.00
ATOM   3939  O   PHE   245      49.855  28.093  63.555  0.00  0.00
ATOM   3940  N   SER   246      50.139  30.226  62.813  0.00  0.00
ATOM   3941  H   SER   246      49.855  31.148  62.785  0.00  0.00
ATOM   3942  CA  SER   246      51.442  29.940  62.271  0.00  0.00
ATOM   3943  HA  SER   246      51.499  28.984  61.725  0.00  0.00
ATOM   3944  CB  SER   246      51.883  31.097  61.315  0.00  0.00
ATOM   3945  HB2 SER   246      51.695  32.084  61.905  0.00  0.00
ATOM   3946  HB3 SER   246      52.935  30.927  60.979  0.00  0.00
ATOM   3947  OG  SER   246      50.993  31.022  60.234  0.00  0.00
ATOM   3948  HG  SER   246      50.049  31.172  60.472  0.00  0.00
ATOM   3949  C   SER   246      52.441  29.742  63.377  0.00  0.00
ATOM   3950  O   SER   246      53.301  28.936  63.149  0.00  0.00
ATOM   3951  N   ASN   247      52.261  30.447  64.517  0.00  0.00
ATOM   3952  H   ASN   247      51.697  31.274  64.467  0.00  0.00
ATOM   3953  CA  ASN   247      52.938  30.224  65.729  0.00  0.00
ATOM   3954  HA  ASN   247      54.022  30.067  65.516  0.00  0.00
ATOM   3955  CB  ASN   247      52.899  31.451  66.707  0.00  0.00
ATOM   3956  HB2 ASN   247      53.549  31.185  67.534  0.00  0.00
ATOM   3957  HB3 ASN   247      53.309  32.313  66.169  0.00  0.00
ATOM   3958  CG  ASN   247      51.630  31.767  67.266  0.00  0.00
ATOM   3959  OD1 ASN   247      50.986  30.943  67.842  0.00  0.00
ATOM   3960  ND2 ASN   247      51.268  33.058  67.183  0.00  0.00
ATOM   3961 1HD2 ASN   247      50.330  33.244  67.604  0.00  0.00
ATOM   3962 2HD2 ASN   247      52.014  33.715  67.008  0.00  0.00
ATOM   3963  C   ASN   247      52.625  28.838  66.361  0.00  0.00
ATOM   3964  O   ASN   247      53.374  28.336  67.145  0.00  0.00
ATOM   3965  N   GLY   248      51.524  28.180  65.984  0.00  0.00
ATOM   3966  H   GLY   248      51.135  28.492  65.179  0.00  0.00
ATOM   3967  CA  GLY   248      51.000  26.815  66.327  0.00  0.00
ATOM   3968  HA2 GLY   248      50.268  26.453  65.599  0.00  0.00
ATOM   3969  HA3 GLY   248      51.795  26.154  66.545  0.00  0.00
ATOM   3970  C   GLY   248      50.213  26.740  67.641  0.00  0.00
ATOM   3971  O   GLY   248      49.816  25.670  68.126  0.00  0.00
ATOM   3972  N   GLU   249      49.974  27.869  68.306  0.00  0.00
ATOM   3973  H   GLU   249      50.429  28.668  67.879  0.00  0.00
ATOM   3974  CA  GLU   249      48.963  27.996  69.299  0.00  0.00
ATOM   3975  HA  GLU   249      49.192  27.199  69.990  0.00  0.00
ATOM   3976  CB  GLU   249      49.086  29.302  70.048  0.00  0.00
ATOM   3977  HB2 GLU   249      49.333  30.234  69.482  0.00  0.00
ATOM   3978  HB3 GLU   249      48.157  29.564  70.666  0.00  0.00
ATOM   3979  CG  GLU   249      50.137  29.082  71.112  0.00  0.00
ATOM   3980  HG2 GLU   249      49.723  28.205  71.705  0.00  0.00
ATOM   3981  HG3 GLU   249      51.052  28.785  70.737  0.00  0.00
ATOM   3982  CD  GLU   249      50.438  30.281  72.067  0.00  0.00
ATOM   3983  OE1 GLU   249      51.502  30.781  72.195  0.00  0.00
ATOM   3984  OE2 GLU   249      49.454  30.854  72.616  0.00  0.00
ATOM   3985  C   GLU   249      47.589  27.783  68.693  0.00  0.00
ATOM   3986  O   GLU   249      47.183  28.196  67.625  0.00  0.00
ATOM   3987  N   VAL   250      46.719  27.085  69.520  0.00  0.00
ATOM   3988  H   VAL   250      47.096  26.690  70.335  0.00  0.00
ATOM   3989  CA  VAL   250      45.306  26.780  69.286  0.00  0.00
ATOM   3990  HA  VAL   250      45.045  27.078  68.278  0.00  0.00
ATOM   3991  CB  VAL   250      45.026  25.297  69.461  0.00  0.00
ATOM   3992  HB  VAL   250      45.214  25.179  70.543  0.00  0.00
ATOM   3993  CG1 VAL   250      43.604  24.831  69.159  0.00  0.00
ATOM   3994 1HG1 VAL   250      42.824  25.387  69.653  0.00  0.00
ATOM   3995 2HG1 VAL   250      43.407  24.979  68.103  0.00  0.00
ATOM   3996 3HG1 VAL   250      43.482  23.764  69.334  0.00  0.00
ATOM   3997  CG2 VAL   250      46.053  24.398  68.710  0.00  0.00
ATOM   3998 1HG2 VAL   250      47.132  24.631  68.826  0.00  0.00
ATOM   3999 2HG2 VAL   250      46.080  23.364  69.230  0.00  0.00
ATOM   4000 3HG2 VAL   250      45.916  24.228  67.657  0.00  0.00
ATOM   4001  C   VAL   250      44.347  27.586  70.150  0.00  0.00
ATOM   4002  O   VAL   250      44.540  27.619  71.397  0.00  0.00
ATOM   4003  N   VAL   251      43.362  28.267  69.548  0.00  0.00
ATOM   4004  H   VAL   251      43.206  28.118  68.558  0.00  0.00
ATOM   4005  CA  VAL   251      42.329  29.018  70.262  0.00  0.00
ATOM   4006  HA  VAL   251      42.409  28.773  71.346  0.00  0.00
ATOM   4007  CB  VAL   251      42.435  30.493  70.147  0.00  0.00
ATOM   4008  HB  VAL   251      41.619  31.051  70.645  0.00  0.00
ATOM   4009  CG1 VAL   251      43.696  31.038  70.874  0.00  0.00
ATOM   4010 1HG1 VAL   251      43.805  32.111  70.691  0.00  0.00
ATOM   4011 2HG1 VAL   251      43.641  30.851  71.965  0.00  0.00
ATOM   4012 3HG1 VAL   251      44.532  30.547  70.376  0.00  0.00
ATOM   4013  CG2 VAL   251      42.298  30.967  68.677  0.00  0.00
ATOM   4014 1HG2 VAL   251      41.208  30.945  68.558  0.00  0.00
ATOM   4015 2HG2 VAL   251      42.626  32.065  68.663  0.00  0.00
ATOM   4016 3HG2 VAL   251      42.825  30.303  67.944  0.00  0.00
ATOM   4017  C   VAL   251      40.948  28.574  69.942  0.00  0.00
ATOM   4018  O   VAL   251      40.697  28.214  68.790  0.00  0.00
ATOM   4019  N   SER   252      40.011  28.727  70.883  0.00  0.00
ATOM   4020  H   SER   252      40.335  29.201  71.728  0.00  0.00
ATOM   4021  CA  SER   252      38.640  28.379  70.736  0.00  0.00
ATOM   4022  HA  SER   252      38.470  27.808  69.768  0.00  0.00
ATOM   4023  CB  SER   252      38.260  27.435  71.978  0.00  0.00
ATOM   4024  HB2 SER   252      38.349  28.048  72.906  0.00  0.00
ATOM   4025  HB3 SER   252      37.186  27.194  71.852  0.00  0.00
ATOM   4026  OG  SER   252      38.880  26.201  71.940  0.00  0.00
ATOM   4027  HG  SER   252      38.601  25.701  72.682  0.00  0.00
ATOM   4028  C   SER   252      37.725  29.570  70.472  0.00  0.00
ATOM   4029  O   SER   252      38.030  30.725  70.916  0.00  0.00
ATOM   4030  N   TYR   253      36.639  29.362  69.769  0.00  0.00
ATOM   4031  H   TYR   253      36.456  28.426  69.517  0.00  0.00
ATOM   4032  CA  TYR   253      35.626  30.366  69.459  0.00  0.00
ATOM   4033  HA  TYR   253      35.811  31.152  70.311  0.00  0.00
ATOM   4034  CB  TYR   253      35.869  31.000  68.117  0.00  0.00
ATOM   4035  HB2 TYR   253      35.237  31.940  67.940  0.00  0.00
ATOM   4036  HB3 TYR   253      36.905  31.356  67.906  0.00  0.00
ATOM   4037  CG  TYR   253      35.606  30.107  66.934  0.00  0.00
ATOM   4038  CD1 TYR   253      34.400  30.262  66.307  0.00  0.00
ATOM   4039  HD1 TYR   253      33.691  30.934  66.787  0.00  0.00
ATOM   4040  CE1 TYR   253      34.093  29.574  65.175  0.00  0.00
ATOM   4041  HE1 TYR   253      33.049  29.478  64.869  0.00  0.00
ATOM   4042  CZ  TYR   253      35.002  28.645  64.546  0.00  0.00
ATOM   4043  OH  TYR   253      34.654  27.828  63.539  0.00  0.00
ATOM   4044  HH  TYR   253      33.758  27.897  63.249  0.00  0.00
ATOM   4045  CE2 TYR   253      36.276  28.537  65.180  0.00  0.00
ATOM   4046  HE2 TYR   253      36.950  27.850  64.709  0.00  0.00
ATOM   4047  CD2 TYR   253      36.589  29.200  66.395  0.00  0.00
ATOM   4048  HD2 TYR   253      37.561  29.116  66.887  0.00  0.00
ATOM   4049  C   TYR   253      34.225  29.900  69.551  0.00  0.00
ATOM   4050  O   TYR   253      34.030  28.698  69.657  0.00  0.00
ATOM   4051  N   ASP   254      33.271  30.762  69.619  0.00  0.00
ATOM   4052  H   ASP   254      33.529  31.736  69.555  0.00  0.00
ATOM   4053  CA  ASP   254      31.848  30.518  69.515  0.00  0.00
ATOM   4054  HA  ASP   254      31.631  29.506  69.235  0.00  0.00
ATOM   4055  CB  ASP   254      31.220  30.876  70.892  0.00  0.00
ATOM   4056  HB2 ASP   254      31.156  31.913  71.171  0.00  0.00
ATOM   4057  HB3 ASP   254      30.205  30.500  70.730  0.00  0.00
ATOM   4058  CG  ASP   254      31.896  30.075  72.013  0.00  0.00
ATOM   4059  OD1 ASP   254      31.793  28.852  72.077  0.00  0.00
ATOM   4060  OD2 ASP   254      32.371  30.733  72.996  0.00  0.00
ATOM   4061  C   ASP   254      31.250  31.289  68.281  0.00  0.00
ATOM   4062  O   ASP   254      30.389  30.761  67.547  0.00  0.00
ATOM   4063  N   TYR   255      31.792  32.459  67.922  0.00  0.00
ATOM   4064  H   TYR   255      32.629  32.662  68.406  0.00  0.00
ATOM   4065  CA  TYR   255      31.495  33.333  66.795  0.00  0.00
ATOM   4066  HA  TYR   255      30.945  32.779  65.985  0.00  0.00
ATOM   4067  CB  TYR   255      30.791  34.535  67.306  0.00  0.00
ATOM   4068  HB2 TYR   255      31.246  34.930  68.234  0.00  0.00
ATOM   4069  HB3 TYR   255      30.886  35.337  66.535  0.00  0.00
ATOM   4070  CG  TYR   255      29.343  34.212  67.495  0.00  0.00
ATOM   4071  CD1 TYR   255      28.515  34.196  66.299  0.00  0.00
ATOM   4072  HD1 TYR   255      29.011  34.374  65.357  0.00  0.00
ATOM   4073  CE1 TYR   255      27.172  34.006  66.451  0.00  0.00
ATOM   4074  HE1 TYR   255      26.529  34.048  65.606  0.00  0.00
ATOM   4075  CZ  TYR   255      26.591  33.728  67.725  0.00  0.00
ATOM   4076  OH  TYR   255      25.273  33.505  67.752  0.00  0.00
ATOM   4077  HH  TYR   255      24.908  33.525  66.851  0.00  0.00
ATOM   4078  CE2 TYR   255      27.350  33.747  68.870  0.00  0.00
ATOM   4079  HE2 TYR   255      26.895  33.595  69.819  0.00  0.00
ATOM   4080  CD2 TYR   255      28.778  33.828  68.752  0.00  0.00
ATOM   4081  HD2 TYR   255      29.344  33.762  69.584  0.00  0.00
ATOM   4082  C   TYR   255      32.830  33.722  66.119  0.00  0.00
ATOM   4083  O   TYR   255      33.834  33.984  66.778  0.00  0.00
ATOM   4084  N   LEU   256      32.805  33.873  64.778  0.00  0.00
ATOM   4085  H   LEU   256      31.943  33.727  64.208  0.00  0.00
ATOM   4086  CA  LEU   256      33.964  34.222  64.052  0.00  0.00
ATOM   4087  HA  LEU   256      34.686  34.603  64.728  0.00  0.00
ATOM   4088  CB  LEU   256      34.555  32.950  63.423  0.00  0.00
ATOM   4089  HB2 LEU   256      34.767  32.323  64.239  0.00  0.00
ATOM   4090  HB3 LEU   256      33.858  32.325  62.888  0.00  0.00
ATOM   4091  CG  LEU   256      35.862  33.254  62.523  0.00  0.00
ATOM   4092  HG  LEU   256      35.658  33.847  61.636  0.00  0.00
ATOM   4093  CD1 LEU   256      36.985  33.987  63.277  0.00  0.00
ATOM   4094 1HD1 LEU   256      37.029  33.606  64.335  0.00  0.00
ATOM   4095 2HD1 LEU   256      37.929  33.682  62.737  0.00  0.00
ATOM   4096 3HD1 LEU   256      37.085  35.075  63.305  0.00  0.00
ATOM   4097  CD2 LEU   256      36.462  31.921  62.086  0.00  0.00
ATOM   4098 1HD2 LEU   256      35.704  31.257  61.631  0.00  0.00
ATOM   4099 2HD2 LEU   256      37.249  32.059  61.352  0.00  0.00
ATOM   4100 3HD2 LEU   256      36.727  31.381  62.997  0.00  0.00
ATOM   4101  C   LEU   256      33.681  35.306  62.968  0.00  0.00
ATOM   4102  O   LEU   256      32.675  35.212  62.227  0.00  0.00
ATOM   4103  N   ILE   257      34.602  36.301  62.869  0.00  0.00
ATOM   4104  H   ILE   257      35.323  36.443  63.562  0.00  0.00
ATOM   4105  CA  ILE   257      34.460  37.318  61.845  0.00  0.00
ATOM   4106  HA  ILE   257      33.523  37.235  61.268  0.00  0.00
ATOM   4107  CB  ILE   257      34.415  38.692  62.506  0.00  0.00
ATOM   4108  HB  ILE   257      35.404  38.837  62.916  0.00  0.00
ATOM   4109  CG2 ILE   257      34.172  39.780  61.487  0.00  0.00
ATOM   4110 1HG2 ILE   257      33.213  39.744  61.181  0.00  0.00
ATOM   4111 2HG2 ILE   257      34.398  40.711  62.073  0.00  0.00
ATOM   4112 3HG2 ILE   257      34.845  39.647  60.578  0.00  0.00
ATOM   4113  CG1 ILE   257      33.344  38.805  63.684  0.00  0.00
ATOM   4114 2HG1 ILE   257      33.750  38.151  64.456  0.00  0.00
ATOM   4115 3HG1 ILE   257      33.330  39.870  64.050  0.00  0.00
ATOM   4116  CD1 ILE   257      31.892  38.504  63.330  0.00  0.00
ATOM   4117 1HD1 ILE   257      31.589  38.956  62.357  0.00  0.00
ATOM   4118 2HD1 ILE   257      31.822  37.431  63.361  0.00  0.00
ATOM   4119 3HD1 ILE   257      31.214  38.906  64.033  0.00  0.00
ATOM   4120  C   ILE   257      35.657  37.122  60.985  0.00  0.00
ATOM   4121  O   ILE   257      36.796  37.192  61.480  0.00  0.00
ATOM   4122  N   SER   258      35.460  37.097  59.717  0.00  0.00
ATOM   4123  H   SER   258      34.489  37.236  59.312  0.00  0.00
ATOM   4124  CA  SER   258      36.507  36.808  58.677  0.00  0.00
ATOM   4125  HA  SER   258      37.407  36.762  59.231  0.00  0.00
ATOM   4126  CB  SER   258      36.352  35.404  58.081  0.00  0.00
ATOM   4127  HB2 SER   258      36.039  34.638  58.788  0.00  0.00
ATOM   4128  HB3 SER   258      35.488  35.275  57.399  0.00  0.00
ATOM   4129  OG  SER   258      37.505  35.127  57.352  0.00  0.00
ATOM   4130  HG  SER   258      37.237  35.304  56.380  0.00  0.00
ATOM   4131  C   SER   258      36.550  37.827  57.546  0.00  0.00
ATOM   4132  O   SER   258      35.711  37.923  56.689  0.00  0.00
ATOM   4133  N   THR   259      37.592  38.731  57.628  0.00  0.00
ATOM   4134  H   THR   259      38.320  38.401  58.284  0.00  0.00
ATOM   4135  CA  THR   259      37.882  39.822  56.721  0.00  0.00
ATOM   4136  HA  THR   259      36.872  40.069  56.376  0.00  0.00
ATOM   4137  CB  THR   259      38.653  40.977  57.347  0.00  0.00
ATOM   4138  HB  THR   259      38.727  41.804  56.642  0.00  0.00
ATOM   4139  CG2 THR   259      37.993  41.537  58.621  0.00  0.00
ATOM   4140 1HG2 THR   259      38.488  42.489  58.855  0.00  0.00
ATOM   4141 2HG2 THR   259      36.869  41.662  58.463  0.00  0.00
ATOM   4142 3HG2 THR   259      38.059  40.768  59.396  0.00  0.00
ATOM   4143  OG1 THR   259      40.019  40.599  57.671  0.00  0.00
ATOM   4144  HG1 THR   259      40.073  39.929  58.368  0.00  0.00
ATOM   4145  C   THR   259      38.544  39.387  55.376  0.00  0.00
ATOM   4146  O   THR   259      38.721  40.217  54.450  0.00  0.00
ATOM   4147  N   VAL   260      39.016  38.171  55.368  0.00  0.00
ATOM   4148  H   VAL   260      38.925  37.502  56.100  0.00  0.00
ATOM   4149  CA  VAL   260      39.864  37.761  54.353  0.00  0.00
ATOM   4150  HA  VAL   260      40.480  38.672  54.270  0.00  0.00
ATOM   4151  CB  VAL   260      40.896  36.702  54.792  0.00  0.00
ATOM   4152  HB  VAL   260      41.259  36.188  53.919  0.00  0.00
ATOM   4153  CG1 VAL   260      41.920  37.505  55.538  0.00  0.00
ATOM   4154 1HG1 VAL   260      41.461  38.069  56.341  0.00  0.00
ATOM   4155 2HG1 VAL   260      42.757  36.795  55.960  0.00  0.00
ATOM   4156 3HG1 VAL   260      42.410  38.287  54.935  0.00  0.00
ATOM   4157  CG2 VAL   260      40.290  35.578  55.654  0.00  0.00
ATOM   4158 1HG2 VAL   260      39.790  34.865  55.029  0.00  0.00
ATOM   4159 2HG2 VAL   260      41.131  35.065  56.182  0.00  0.00
ATOM   4160 3HG2 VAL   260      39.727  36.001  56.514  0.00  0.00
ATOM   4161  C   VAL   260      39.222  37.363  53.059  0.00  0.00
ATOM   4162  O   VAL   260      38.030  37.139  53.114  0.00  0.00
ATOM   4163  N   PRO   261      39.944  37.199  51.935  0.00  0.00
ATOM   4164  CD  PRO   261      41.211  37.771  51.715  0.00  0.00
ATOM   4165  HD2 PRO   261      41.811  37.769  52.612  0.00  0.00
ATOM   4166  HD3 PRO   261      41.131  38.725  51.172  0.00  0.00
ATOM   4167  CG  PRO   261      41.798  36.898  50.546  0.00  0.00
ATOM   4168  HG2 PRO   261      42.286  36.222  51.146  0.00  0.00
ATOM   4169  HG3 PRO   261      42.481  37.422  49.883  0.00  0.00
ATOM   4170  CB  PRO   261      40.583  36.277  49.740  0.00  0.00
ATOM   4171  HB2 PRO   261      40.672  35.191  49.588  0.00  0.00
ATOM   4172  HB3 PRO   261      40.521  36.671  48.698  0.00  0.00
ATOM   4173  CA  PRO   261      39.340  36.613  50.617  0.00  0.00
ATOM   4174  HA  PRO   261      38.755  37.402  50.118  0.00  0.00
ATOM   4175  C   PRO   261      38.493  35.262  50.880  0.00  0.00
ATOM   4176  O   PRO   261      38.978  34.395  51.603  0.00  0.00
ATOM   4177  N   PHE   262      37.361  35.194  50.111  0.00  0.00
ATOM   4178  H   PHE   262      37.016  36.015  49.669  0.00  0.00
ATOM   4179  CA  PHE   262      36.440  34.057  50.019  0.00  0.00
ATOM   4180  HA  PHE   262      36.006  33.818  50.977  0.00  0.00
ATOM   4181  CB  PHE   262      35.183  34.526  49.195  0.00  0.00
ATOM   4182  HB2 PHE   262      34.622  35.399  49.620  0.00  0.00
ATOM   4183  HB3 PHE   262      35.482  34.830  48.218  0.00  0.00
ATOM   4184  CG  PHE   262      34.289  33.342  49.016  0.00  0.00
ATOM   4185  CD1 PHE   262      33.268  33.040  49.898  0.00  0.00
ATOM   4186  HD1 PHE   262      33.048  33.609  50.724  0.00  0.00
ATOM   4187  CE1 PHE   262      32.264  32.064  49.556  0.00  0.00
ATOM   4188  HE1 PHE   262      31.482  31.795  50.275  0.00  0.00
ATOM   4189  CZ  PHE   262      32.437  31.242  48.476  0.00  0.00
ATOM   4190  HZ  PHE   262      31.820  30.397  48.295  0.00  0.00
ATOM   4191  CE2 PHE   262      33.426  31.659  47.546  0.00  0.00
ATOM   4192  HE2 PHE   262      33.539  31.123  46.587  0.00  0.00
ATOM   4193  CD2 PHE   262      34.367  32.694  47.799  0.00  0.00
ATOM   4194  HD2 PHE   262      35.065  33.120  47.085  0.00  0.00
ATOM   4195  C   PHE   262      37.136  32.787  49.455  0.00  0.00
ATOM   4196  O   PHE   262      36.895  31.716  49.928  0.00  0.00
ATOM   4197  N   ASP   263      38.050  32.982  48.530  0.00  0.00
ATOM   4198  H   ASP   263      38.245  33.873  48.039  0.00  0.00
ATOM   4199  CA  ASP   263      38.665  31.873  47.871  0.00  0.00
ATOM   4200  HA  ASP   263      38.039  31.043  47.675  0.00  0.00
ATOM   4201  CB  ASP   263      39.033  32.378  46.443  0.00  0.00
ATOM   4202  HB2 ASP   263      39.356  31.490  45.928  0.00  0.00
ATOM   4203  HB3 ASP   263      38.163  33.017  46.047  0.00  0.00
ATOM   4204  CG  ASP   263      40.212  33.178  46.581  0.00  0.00
ATOM   4205  OD1 ASP   263      40.027  34.299  47.069  0.00  0.00
ATOM   4206  OD2 ASP   263      41.327  32.638  46.346  0.00  0.00
ATOM   4207  C   ASP   263      39.862  31.219  48.602  0.00  0.00
ATOM   4208  O   ASP   263      40.269  30.055  48.348  0.00  0.00
ATOM   4209  N   ASN   264      40.447  31.994  49.496  0.00  0.00
ATOM   4210  H   ASN   264      40.136  32.945  49.582  0.00  0.00
ATOM   4211  CA  ASN   264      41.265  31.460  50.628  0.00  0.00
ATOM   4212  HA  ASN   264      41.919  30.696  50.301  0.00  0.00
ATOM   4213  CB  ASN   264      42.067  32.686  51.189  0.00  0.00
ATOM   4214  HB2 ASN   264      41.346  33.469  51.223  0.00  0.00
ATOM   4215  HB3 ASN   264      42.468  32.460  52.102  0.00  0.00
ATOM   4216  CG  ASN   264      43.222  33.095  50.164  0.00  0.00
ATOM   4217  OD1 ASN   264      43.215  34.083  49.454  0.00  0.00
ATOM   4218  ND2 ASN   264      44.210  32.265  50.105  0.00  0.00
ATOM   4219 1HD2 ASN   264      45.119  32.590  49.729  0.00  0.00
ATOM   4220 2HD2 ASN   264      44.169  31.473  50.716  0.00  0.00
ATOM   4221  C   ASN   264      40.388  30.931  51.800  0.00  0.00
ATOM   4222  O   ASN   264      40.641  29.853  52.262  0.00  0.00
ATOM   4223  N   LEU   265      39.232  31.542  52.162  0.00  0.00
ATOM   4224  H   LEU   265      39.045  32.459  51.814  0.00  0.00
ATOM   4225  CA  LEU   265      38.357  31.089  53.259  0.00  0.00
ATOM   4226  HA  LEU   265      38.995  31.096  54.185  0.00  0.00
ATOM   4227  CB  LEU   265      37.211  32.131  53.466  0.00  0.00
ATOM   4228  HB2 LEU   265      37.676  33.089  53.617  0.00  0.00
ATOM   4229  HB3 LEU   265      36.669  32.113  52.537  0.00  0.00
ATOM   4230  CG  LEU   265      36.256  31.695  54.626  0.00  0.00
ATOM   4231  HG  LEU   265      35.828  30.744  54.431  0.00  0.00
ATOM   4232  CD1 LEU   265      36.820  31.791  56.045  0.00  0.00
ATOM   4233 1HD1 LEU   265      36.076  31.879  56.816  0.00  0.00
ATOM   4234 2HD1 LEU   265      37.462  30.905  56.130  0.00  0.00
ATOM   4235 3HD1 LEU   265      37.354  32.702  55.944  0.00  0.00
ATOM   4236  CD2 LEU   265      34.998  32.466  54.596  0.00  0.00
ATOM   4237 1HD2 LEU   265      34.553  32.622  53.647  0.00  0.00
ATOM   4238 2HD2 LEU   265      34.175  31.938  55.138  0.00  0.00
ATOM   4239 3HD2 LEU   265      35.136  33.498  54.985  0.00  0.00
ATOM   4240  C   LEU   265      37.763  29.704  52.995  0.00  0.00
ATOM   4241  O   LEU   265      37.710  28.849  53.888  0.00  0.00
ATOM   4242  N   LEU   266      37.448  29.446  51.723  0.00  0.00
ATOM   4243  H   LEU   266      37.542  30.273  51.114  0.00  0.00
ATOM   4244  CA  LEU   266      36.818  28.167  51.391  0.00  0.00
ATOM   4245  HA  LEU   266      36.254  28.002  52.307  0.00  0.00
ATOM   4246  CB  LEU   266      35.752  28.413  50.304  0.00  0.00
ATOM   4247  HB2 LEU   266      35.314  29.417  50.448  0.00  0.00
ATOM   4248  HB3 LEU   266      36.300  28.324  49.352  0.00  0.00
ATOM   4249  CG  LEU   266      34.578  27.475  50.344  0.00  0.00
ATOM   4250  HG  LEU   266      34.960  26.447  50.492  0.00  0.00
ATOM   4251  CD1 LEU   266      33.580  27.953  51.419  0.00  0.00
ATOM   4252 1HD1 LEU   266      32.628  27.347  51.566  0.00  0.00
ATOM   4253 2HD1 LEU   266      34.094  27.961  52.374  0.00  0.00
ATOM   4254 3HD1 LEU   266      33.205  28.999  51.345  0.00  0.00
ATOM   4255  CD2 LEU   266      33.889  27.527  49.015  0.00  0.00
ATOM   4256 1HD2 LEU   266      33.489  28.486  48.796  0.00  0.00
ATOM   4257 2HD2 LEU   266      34.528  27.191  48.161  0.00  0.00
ATOM   4258 3HD2 LEU   266      33.141  26.812  49.121  0.00  0.00
ATOM   4259  C   LEU   266      37.799  27.026  51.115  0.00  0.00
ATOM   4260  O   LEU   266      37.493  25.838  50.860  0.00  0.00
ATOM   4261  N   ARG   267      39.129  27.364  51.255  0.00  0.00
ATOM   4262  H   ARG   267      39.303  28.322  51.493  0.00  0.00
ATOM   4263  CA  ARG   267      40.363  26.550  51.144  0.00  0.00
ATOM   4264  HA  ARG   267      40.155  25.565  50.815  0.00  0.00
ATOM   4265  CB  ARG   267      41.160  27.312  49.921  0.00  0.00
ATOM   4266  HB2 ARG   267      40.435  27.630  49.204  0.00  0.00
ATOM   4267  HB3 ARG   267      41.624  28.206  50.255  0.00  0.00
ATOM   4268  CG  ARG   267      42.179  26.500  49.141  0.00  0.00
ATOM   4269  HG2 ARG   267      43.172  26.476  49.615  0.00  0.00
ATOM   4270  HG3 ARG   267      41.708  25.590  48.849  0.00  0.00
ATOM   4271  CD  ARG   267      42.396  27.261  47.862  0.00  0.00
ATOM   4272  HD2 ARG   267      41.538  27.313  47.272  0.00  0.00
ATOM   4273  HD3 ARG   267      42.863  28.239  48.080  0.00  0.00
ATOM   4274  NE  ARG   267      43.519  26.604  47.124  0.00  0.00
ATOM   4275  HE  ARG   267      43.775  25.633  47.339  0.00  0.00
ATOM   4276  CZ  ARG   267      44.583  27.207  46.501  0.00  0.00
ATOM   4277  NH1 ARG   267      44.599  28.507  46.220  0.00  0.00
ATOM   4278 1HH1 ARG   267      43.843  29.229  46.417  0.00  0.00
ATOM   4279 2HH1 ARG   267      45.304  28.791  45.560  0.00  0.00
ATOM   4280  NH2 ARG   267      45.655  26.586  46.079  0.00  0.00
ATOM   4281 1HH2 ARG   267      45.833  25.588  46.178  0.00  0.00
ATOM   4282 2HH2 ARG   267      46.457  27.147  45.632  0.00  0.00
ATOM   4283  C   ARG   267      41.304  26.488  52.331  0.00  0.00
ATOM   4284  O   ARG   267      42.425  25.958  52.207  0.00  0.00
ATOM   4285  N   MET   268      40.879  27.158  53.401  0.00  0.00
ATOM   4286  H   MET   268      40.030  27.708  53.273  0.00  0.00
ATOM   4287  CA  MET   268      41.312  26.584  54.700  0.00  0.00
ATOM   4288  HA  MET   268      41.786  25.604  54.591  0.00  0.00
ATOM   4289  CB  MET   268      42.281  27.493  55.389  0.00  0.00
ATOM   4290  HB2 MET   268      42.543  27.048  56.324  0.00  0.00
ATOM   4291  HB3 MET   268      43.177  27.654  54.850  0.00  0.00
ATOM   4292  CG  MET   268      41.662  28.814  55.735  0.00  0.00
ATOM   4293  HG2 MET   268      41.871  29.501  54.983  0.00  0.00
ATOM   4294  HG3 MET   268      40.619  28.807  55.924  0.00  0.00
ATOM   4295  SD  MET   268      42.326  29.534  57.278  0.00  0.00
ATOM   4296  CE  MET   268      41.334  31.121  57.555  0.00  0.00
ATOM   4297  HE1 MET   268      41.460  31.711  56.630  0.00  0.00
ATOM   4298  HE2 MET   268      40.329  30.872  57.756  0.00  0.00
ATOM   4299  HE3 MET   268      41.701  31.684  58.406  0.00  0.00
ATOM   4300  C   MET   268      40.207  26.318  55.697  0.00  0.00
ATOM   4301  O   MET   268      40.479  26.037  56.887  0.00  0.00
ATOM   4302  N   THR   269      38.946  26.379  55.295  0.00  0.00
ATOM   4303  H   THR   269      38.721  26.625  54.332  0.00  0.00
ATOM   4304  CA  THR   269      37.921  25.984  56.279  0.00  0.00
ATOM   4305  HA  THR   269      38.180  26.221  57.363  0.00  0.00
ATOM   4306  CB  THR   269      36.605  26.729  56.036  0.00  0.00
ATOM   4307  HB  THR   269      36.385  26.419  55.007  0.00  0.00
ATOM   4308  CG2 THR   269      35.517  26.365  56.997  0.00  0.00
ATOM   4309 1HG2 THR   269      35.488  25.278  57.099  0.00  0.00
ATOM   4310 2HG2 THR   269      35.561  26.972  57.898  0.00  0.00
ATOM   4311 3HG2 THR   269      34.617  26.695  56.492  0.00  0.00
ATOM   4312  OG1 THR   269      36.956  28.074  56.304  0.00  0.00
ATOM   4313  HG1 THR   269      37.245  28.544  55.362  0.00  0.00
ATOM   4314  C   THR   269      37.675  24.494  56.158  0.00  0.00
ATOM   4315  O   THR   269      37.549  23.934  55.064  0.00  0.00
ATOM   4316  N   LYS   270      37.533  23.768  57.345  0.00  0.00
ATOM   4317  H   LYS   270      38.012  24.068  58.183  0.00  0.00
ATOM   4318  CA  LYS   270      36.982  22.427  57.442  0.00  0.00
ATOM   4319  HA  LYS   270      36.676  22.010  56.504  0.00  0.00
ATOM   4320  CB  LYS   270      38.180  21.459  57.799  0.00  0.00
ATOM   4321  HB2 LYS   270      37.859  20.533  57.373  0.00  0.00
ATOM   4322  HB3 LYS   270      39.087  21.752  57.291  0.00  0.00
ATOM   4323  CG  LYS   270      38.520  21.439  59.314  0.00  0.00
ATOM   4324  HG2 LYS   270      38.972  22.414  59.670  0.00  0.00
ATOM   4325  HG3 LYS   270      37.599  21.266  59.959  0.00  0.00
ATOM   4326  CD  LYS   270      39.585  20.399  59.730  0.00  0.00
ATOM   4327  HD2 LYS   270      39.767  20.415  60.784  0.00  0.00
ATOM   4328  HD3 LYS   270      39.222  19.430  59.481  0.00  0.00
ATOM   4329  CE  LYS   270      40.948  20.813  59.071  0.00  0.00
ATOM   4330  HE2 LYS   270      40.871  20.908  57.973  0.00  0.00
ATOM   4331  HE3 LYS   270      41.237  21.823  59.454  0.00  0.00
ATOM   4332  NZ  LYS   270      41.973  19.819  59.364  0.00  0.00
ATOM   4333  HZ1 LYS   270      41.980  18.978  58.772  0.00  0.00
ATOM   4334  HZ2 LYS   270      42.856  20.161  59.124  0.00  0.00
ATOM   4335  HZ3 LYS   270      41.917  19.566  60.342  0.00  0.00
ATOM   4336  C   LYS   270      35.835  22.309  58.508  0.00  0.00
ATOM   4337  O   LYS   270      35.531  23.326  59.167  0.00  0.00
ATOM   4338  N   GLY   271      35.119  21.147  58.539  0.00  0.00
ATOM   4339  H   GLY   271      35.347  20.538  57.872  0.00  0.00
ATOM   4340  CA  GLY   271      33.926  21.020  59.368  0.00  0.00
ATOM   4341  HA2 GLY   271      34.228  20.688  60.396  0.00  0.00
ATOM   4342  HA3 GLY   271      33.453  21.996  59.379  0.00  0.00
ATOM   4343  C   GLY   271      32.891  20.075  58.735  0.00  0.00
ATOM   4344  O   GLY   271      32.769  20.245  57.521  0.00  0.00
ATOM   4345  N   THR   272      32.112  19.292  59.432  0.00  0.00
ATOM   4346  H   THR   272      32.026  19.281  60.444  0.00  0.00
ATOM   4347  CA  THR   272      31.219  18.269  58.836  0.00  0.00
ATOM   4348  HA  THR   272      31.483  18.119  57.790  0.00  0.00
ATOM   4349  CB  THR   272      31.274  16.886  59.505  0.00  0.00
ATOM   4350  HB  THR   272      30.577  16.197  59.008  0.00  0.00
ATOM   4351  CG2 THR   272      32.663  16.371  59.321  0.00  0.00
ATOM   4352 1HG2 THR   272      32.821  16.127  58.260  0.00  0.00
ATOM   4353 2HG2 THR   272      33.486  17.045  59.594  0.00  0.00
ATOM   4354 3HG2 THR   272      32.836  15.444  59.917  0.00  0.00
ATOM   4355  OG1 THR   272      30.987  16.766  60.884  0.00  0.00
ATOM   4356  HG1 THR   272      31.713  17.257  61.311  0.00  0.00
ATOM   4357  C   THR   272      29.751  18.785  58.833  0.00  0.00
ATOM   4358  O   THR   272      29.188  19.461  59.689  0.00  0.00
ATOM   4359  N   GLY   273      29.001  18.339  57.855  0.00  0.00
ATOM   4360  H   GLY   273      29.575  17.958  57.025  0.00  0.00
ATOM   4361  CA  GLY   273      27.539  18.533  57.586  0.00  0.00
ATOM   4362  HA2 GLY   273      27.035  17.643  57.171  0.00  0.00
ATOM   4363  HA3 GLY   273      27.003  18.689  58.623  0.00  0.00
ATOM   4364  C   GLY   273      27.300  19.695  56.665  0.00  0.00
ATOM   4365  O   GLY   273      26.154  20.246  56.619  0.00  0.00
ATOM   4366  N   PHE   274      28.212  20.200  55.917  0.00  0.00
ATOM   4367  H   PHE   274      29.193  19.759  55.931  0.00  0.00
ATOM   4368  CA  PHE   274      27.912  21.219  54.852  0.00  0.00
ATOM   4369  HA  PHE   274      27.096  21.937  55.171  0.00  0.00
ATOM   4370  CB  PHE   274      29.133  21.980  54.422  0.00  0.00
ATOM   4371  HB2 PHE   274      29.932  21.276  54.031  0.00  0.00
ATOM   4372  HB3 PHE   274      28.796  22.574  53.584  0.00  0.00
ATOM   4373  CG  PHE   274      29.651  22.858  55.528  0.00  0.00
ATOM   4374  CD1 PHE   274      29.211  24.203  55.610  0.00  0.00
ATOM   4375  HD1 PHE   274      28.591  24.630  54.871  0.00  0.00
ATOM   4376  CE1 PHE   274      29.715  25.019  56.749  0.00  0.00
ATOM   4377  HE1 PHE   274      29.251  25.998  56.927  0.00  0.00
ATOM   4378  CZ  PHE   274      30.662  24.561  57.606  0.00  0.00
ATOM   4379  HZ  PHE   274      31.049  25.041  58.429  0.00  0.00
ATOM   4380  CE2 PHE   274      31.158  23.262  57.410  0.00  0.00
ATOM   4381  HE2 PHE   274      31.769  22.837  58.175  0.00  0.00
ATOM   4382  CD2 PHE   274      30.638  22.395  56.445  0.00  0.00
ATOM   4383  HD2 PHE   274      30.990  21.372  56.392  0.00  0.00
ATOM   4384  C   PHE   274      27.351  20.497  53.612  0.00  0.00
ATOM   4385  O   PHE   274      28.076  19.704  53.032  0.00  0.00
ATOM   4386  N   LYS   275      26.117  20.848  53.294  0.00  0.00
ATOM   4387  H   LYS   275      25.610  21.488  53.884  0.00  0.00
ATOM   4388  CA  LYS   275      25.611  20.534  51.935  0.00  0.00
ATOM   4389  HA  LYS   275      25.613  19.542  51.742  0.00  0.00
ATOM   4390  CB  LYS   275      24.274  21.192  51.765  0.00  0.00
ATOM   4391  HB2 LYS   275      24.463  22.296  51.761  0.00  0.00
ATOM   4392  HB3 LYS   275      23.866  20.797  50.806  0.00  0.00
ATOM   4393  CG  LYS   275      23.120  21.061  52.756  0.00  0.00
ATOM   4394  HG2 LYS   275      22.803  20.024  52.727  0.00  0.00
ATOM   4395  HG3 LYS   275      23.567  21.142  53.766  0.00  0.00
ATOM   4396  CD  LYS   275      21.946  22.012  52.428  0.00  0.00
ATOM   4397  HD2 LYS   275      22.313  23.016  52.583  0.00  0.00
ATOM   4398  HD3 LYS   275      21.701  21.798  51.410  0.00  0.00
ATOM   4399  CE  LYS   275      20.832  21.539  53.425  0.00  0.00
ATOM   4400  HE2 LYS   275      20.597  20.531  53.310  0.00  0.00
ATOM   4401  HE3 LYS   275      21.222  21.637  54.508  0.00  0.00
ATOM   4402  NZ  LYS   275      19.581  22.328  53.319  0.00  0.00
ATOM   4403  HZ1 LYS   275      19.643  23.217  53.738  0.00  0.00
ATOM   4404  HZ2 LYS   275      19.436  22.481  52.372  0.00  0.00
ATOM   4405  HZ3 LYS   275      18.784  21.818  53.702  0.00  0.00
ATOM   4406  C   LYS   275      26.437  21.000  50.734  0.00  0.00
ATOM   4407  O   LYS   275      26.953  22.132  50.890  0.00  0.00
ATOM   4408  N   GLY   276      26.579  20.322  49.581  0.00  0.00
ATOM   4409  H   GLY   276      26.078  19.459  49.468  0.00  0.00
ATOM   4410  CA  GLY   276      27.205  20.967  48.411  0.00  0.00
ATOM   4411  HA2 GLY   276      26.925  20.449  47.505  0.00  0.00
ATOM   4412  HA3 GLY   276      26.707  21.959  48.264  0.00  0.00
ATOM   4413  C   GLY   276      28.762  21.190  48.655  0.00  0.00
ATOM   4414  O   GLY   276      29.478  21.742  47.815  0.00  0.00
ATOM   4415  N   TYR   277      29.307  20.699  49.797  0.00  0.00
ATOM   4416  H   TYR   277      28.751  20.312  50.430  0.00  0.00
ATOM   4417  CA  TYR   277      30.820  20.614  50.018  0.00  0.00
ATOM   4418  HA  TYR   277      31.211  21.604  50.052  0.00  0.00
ATOM   4419  CB  TYR   277      30.956  19.902  51.359  0.00  0.00
ATOM   4420  HB2 TYR   277      30.409  20.556  52.030  0.00  0.00
ATOM   4421  HB3 TYR   277      30.458  18.925  51.315  0.00  0.00
ATOM   4422  CG  TYR   277      32.367  19.617  51.939  0.00  0.00
ATOM   4423  CD1 TYR   277      33.069  20.577  52.695  0.00  0.00
ATOM   4424  HD1 TYR   277      32.683  21.566  52.858  0.00  0.00
ATOM   4425  CE1 TYR   277      34.229  20.129  53.351  0.00  0.00
ATOM   4426  HE1 TYR   277      34.705  20.773  54.049  0.00  0.00
ATOM   4427  CZ  TYR   277      34.745  18.813  53.235  0.00  0.00
ATOM   4428  OH  TYR   277      35.859  18.329  53.915  0.00  0.00
ATOM   4429  HH  TYR   277      36.385  18.973  54.417  0.00  0.00
ATOM   4430  CE2 TYR   277      34.038  17.976  52.350  0.00  0.00
ATOM   4431  HE2 TYR   277      34.379  16.984  52.094  0.00  0.00
ATOM   4432  CD2 TYR   277      32.919  18.386  51.727  0.00  0.00
ATOM   4433  HD2 TYR   277      32.441  17.644  51.164  0.00  0.00
ATOM   4434  C   TYR   277      31.513  19.920  48.985  0.00  0.00
ATOM   4435  O   TYR   277      32.673  20.182  48.659  0.00  0.00
ATOM   4436  N   ASP   278      30.854  19.010  48.283  0.00  0.00
ATOM   4437  H   ASP   278      29.973  18.688  48.559  0.00  0.00
ATOM   4438  CA  ASP   278      31.479  18.375  47.092  0.00  0.00
ATOM   4439  HA  ASP   278      32.432  17.936  47.326  0.00  0.00
ATOM   4440  CB  ASP   278      30.538  17.359  46.547  0.00  0.00
ATOM   4441  HB2 ASP   278      30.273  16.602  47.264  0.00  0.00
ATOM   4442  HB3 ASP   278      29.631  17.871  46.170  0.00  0.00
ATOM   4443  CG  ASP   278      31.221  16.491  45.434  0.00  0.00
ATOM   4444  OD1 ASP   278      30.693  16.436  44.323  0.00  0.00
ATOM   4445  OD2 ASP   278      32.134  15.643  45.679  0.00  0.00
ATOM   4446  C   ASP   278      31.933  19.443  45.957  0.00  0.00
ATOM   4447  O   ASP   278      32.743  19.033  45.155  0.00  0.00
ATOM   4448  N   GLU   279      31.470  20.677  45.929  0.00  0.00
ATOM   4449  H   GLU   279      30.768  21.027  46.529  0.00  0.00
ATOM   4450  CA  GLU   279      31.968  21.752  45.038  0.00  0.00
ATOM   4451  HA  GLU   279      32.450  21.308  44.202  0.00  0.00
ATOM   4452  CB  GLU   279      30.847  22.583  44.526  0.00  0.00
ATOM   4453  HB2 GLU   279      30.235  23.049  45.286  0.00  0.00
ATOM   4454  HB3 GLU   279      31.268  23.311  43.819  0.00  0.00
ATOM   4455  CG  GLU   279      29.827  21.778  43.797  0.00  0.00
ATOM   4456  HG2 GLU   279      30.325  21.068  43.175  0.00  0.00
ATOM   4457  HG3 GLU   279      29.272  21.156  44.483  0.00  0.00
ATOM   4458  CD  GLU   279      28.643  22.561  43.237  0.00  0.00
ATOM   4459  OE1 GLU   279      27.624  22.473  43.908  0.00  0.00
ATOM   4460  OE2 GLU   279      28.611  23.255  42.183  0.00  0.00
ATOM   4461  C   GLU   279      32.997  22.700  45.688  0.00  0.00
ATOM   4462  O   GLU   279      33.628  23.540  45.010  0.00  0.00
ATOM   4463  N   TRP   280      33.215  22.571  46.999  0.00  0.00
ATOM   4464  H   TRP   280      32.821  21.735  47.495  0.00  0.00
ATOM   4465  CA  TRP   280      34.037  23.515  47.760  0.00  0.00
ATOM   4466  HA  TRP   280      33.463  24.447  47.810  0.00  0.00
ATOM   4467  CB  TRP   280      34.188  23.081  49.257  0.00  0.00
ATOM   4468  HB2 TRP   280      34.279  21.978  49.342  0.00  0.00
ATOM   4469  HB3 TRP   280      35.276  23.287  49.625  0.00  0.00
ATOM   4470  CG  TRP   280      33.087  23.675  50.174  0.00  0.00
ATOM   4471  CD1 TRP   280      31.796  23.875  49.828  0.00  0.00
ATOM   4472  HD1 TRP   280      31.317  23.644  48.910  0.00  0.00
ATOM   4473  NE1 TRP   280      31.099  24.315  50.881  0.00  0.00
ATOM   4474  HE1 TRP   280      30.009  24.472  50.954  0.00  0.00
ATOM   4475  CE2 TRP   280      31.860  24.414  51.989  0.00  0.00
ATOM   4476  CZ2 TRP   280      31.521  24.672  53.338  0.00  0.00
ATOM   4477  HZ2 TRP   280      30.481  24.880  53.559  0.00  0.00
ATOM   4478  CH2 TRP   280      32.523  24.839  54.301  0.00  0.00
ATOM   4479  HH2 TRP   280      32.329  25.143  55.333  0.00  0.00
ATOM   4480  CZ3 TRP   280      33.856  24.686  53.846  0.00  0.00
ATOM   4481  HZ3 TRP   280      34.668  24.929  54.518  0.00  0.00
ATOM   4482  CE3 TRP   280      34.150  24.290  52.506  0.00  0.00
ATOM   4483  HE3 TRP   280      35.156  24.072  52.181  0.00  0.00
ATOM   4484  CD2 TRP   280      33.189  24.094  51.540  0.00  0.00
ATOM   4485  C   TRP   280      35.419  23.943  47.208  0.00  0.00
ATOM   4486  O   TRP   280      35.669  25.170  47.094  0.00  0.00
ATOM   4487  N   PRO   281      36.306  23.011  46.789  0.00  0.00
ATOM   4488  CD  PRO   281      36.278  21.556  47.138  0.00  0.00
ATOM   4489  HD2 PRO   281      35.319  21.125  46.897  0.00  0.00
ATOM   4490  HD3 PRO   281      36.388  21.579  48.232  0.00  0.00
ATOM   4491  CG  PRO   281      37.342  20.951  46.247  0.00  0.00
ATOM   4492  HG2 PRO   281      37.013  20.738  45.252  0.00  0.00
ATOM   4493  HG3 PRO   281      37.690  20.023  46.703  0.00  0.00
ATOM   4494  CB  PRO   281      38.350  22.122  46.181  0.00  0.00
ATOM   4495  HB2 PRO   281      39.042  22.045  45.348  0.00  0.00
ATOM   4496  HB3 PRO   281      38.897  22.163  47.113  0.00  0.00
ATOM   4497  CA  PRO   281      37.629  23.452  46.156  0.00  0.00
ATOM   4498  HA  PRO   281      38.143  24.201  46.724  0.00  0.00
ATOM   4499  C   PRO   281      37.479  24.028  44.781  0.00  0.00
ATOM   4500  O   PRO   281      38.415  24.692  44.299  0.00  0.00
ATOM   4501  N   ALA   282      36.397  23.658  44.080  0.00  0.00
ATOM   4502  H   ALA   282      35.689  23.082  44.529  0.00  0.00
ATOM   4503  CA  ALA   282      36.179  24.204  42.728  0.00  0.00
ATOM   4504  HA  ALA   282      37.189  24.262  42.160  0.00  0.00
ATOM   4505  CB  ALA   282      35.276  23.229  42.037  0.00  0.00
ATOM   4506  HB1 ALA   282      34.180  23.213  42.351  0.00  0.00
ATOM   4507  HB2 ALA   282      35.237  23.439  40.960  0.00  0.00
ATOM   4508  HB3 ALA   282      35.550  22.202  42.270  0.00  0.00
ATOM   4509  C   ALA   282      35.490  25.576  42.613  0.00  0.00
ATOM   4510  O   ALA   282      35.889  26.441  41.795  0.00  0.00
ATOM   4511  N   ILE   283      34.435  25.716  43.427  0.00  0.00
ATOM   4512  H   ILE   283      34.151  24.946  44.052  0.00  0.00
ATOM   4513  CA  ILE   283      33.810  27.102  43.657  0.00  0.00
ATOM   4514  HA  ILE   283      33.104  27.310  42.867  0.00  0.00
ATOM   4515  CB  ILE   283      32.941  27.217  44.989  0.00  0.00
ATOM   4516  HB  ILE   283      33.481  26.936  45.890  0.00  0.00
ATOM   4517  CG2 ILE   283      32.557  28.720  45.287  0.00  0.00
ATOM   4518 1HG2 ILE   283      31.689  28.893  46.030  0.00  0.00
ATOM   4519 2HG2 ILE   283      33.483  29.174  45.551  0.00  0.00
ATOM   4520 3HG2 ILE   283      32.195  29.084  44.371  0.00  0.00
ATOM   4521  CG1 ILE   283      31.713  26.277  44.944  0.00  0.00
ATOM   4522 2HG1 ILE   283      30.939  26.760  44.316  0.00  0.00
ATOM   4523 3HG1 ILE   283      31.830  25.476  44.308  0.00  0.00
ATOM   4524  CD1 ILE   283      31.180  25.931  46.319  0.00  0.00
ATOM   4525 1HD1 ILE   283      30.849  26.763  46.916  0.00  0.00
ATOM   4526 2HD1 ILE   283      30.265  25.314  46.078  0.00  0.00
ATOM   4527 3HD1 ILE   283      31.980  25.275  46.781  0.00  0.00
ATOM   4528  C   ILE   283      34.843  28.170  43.774  0.00  0.00
ATOM   4529  O   ILE   283      34.881  29.214  43.202  0.00  0.00
ATOM   4530  N   ALA   284      35.755  27.892  44.767  0.00  0.00
ATOM   4531  H   ALA   284      35.455  27.165  45.269  0.00  0.00
ATOM   4532  CA  ALA   284      36.866  28.790  45.154  0.00  0.00
ATOM   4533  HA  ALA   284      36.410  29.757  45.550  0.00  0.00
ATOM   4534  CB  ALA   284      37.588  28.069  46.291  0.00  0.00
ATOM   4535  HB1 ALA   284      38.590  27.635  46.039  0.00  0.00
ATOM   4536  HB2 ALA   284      37.860  28.823  47.011  0.00  0.00
ATOM   4537  HB3 ALA   284      37.079  27.287  46.807  0.00  0.00
ATOM   4538  C   ALA   284      37.805  29.093  43.907  0.00  0.00
ATOM   4539  O   ALA   284      38.280  30.230  43.757  0.00  0.00
ATOM   4540  N   ASP   285      38.058  28.111  43.059  0.00  0.00
ATOM   4541  H   ASP   285      37.570  27.205  43.309  0.00  0.00
ATOM   4542  CA  ASP   285      38.943  28.224  41.869  0.00  0.00
ATOM   4543  HA  ASP   285      39.774  28.838  42.111  0.00  0.00
ATOM   4544  CB  ASP   285      39.460  26.788  41.476  0.00  0.00
ATOM   4545  HB2 ASP   285      40.047  26.376  42.350  0.00  0.00
ATOM   4546  HB3 ASP   285      38.623  26.184  41.248  0.00  0.00
ATOM   4547  CG  ASP   285      40.261  26.793  40.226  0.00  0.00
ATOM   4548  OD1 ASP   285      41.426  27.223  40.212  0.00  0.00
ATOM   4549  OD2 ASP   285      39.811  26.365  39.144  0.00  0.00
ATOM   4550  C   ASP   285      38.259  28.819  40.676  0.00  0.00
ATOM   4551  O   ASP   285      38.916  29.532  39.934  0.00  0.00
ATOM   4552  N   LYS   286      36.931  28.790  40.581  0.00  0.00
ATOM   4553  H   LYS   286      36.501  28.254  41.365  0.00  0.00
ATOM   4554  CA  LYS   286      36.031  29.350  39.510  0.00  0.00
ATOM   4555  HA  LYS   286      36.447  29.316  38.564  0.00  0.00
ATOM   4556  CB  LYS   286      34.739  28.534  39.455  0.00  0.00
ATOM   4557  HB2 LYS   286      35.037  27.494  39.593  0.00  0.00
ATOM   4558  HB3 LYS   286      34.146  28.775  40.268  0.00  0.00
ATOM   4559  CG  LYS   286      33.995  28.752  38.113  0.00  0.00
ATOM   4560  HG2 LYS   286      33.626  29.767  38.137  0.00  0.00
ATOM   4561  HG3 LYS   286      34.683  28.600  37.225  0.00  0.00
ATOM   4562  CD  LYS   286      32.736  27.961  37.814  0.00  0.00
ATOM   4563  HD2 LYS   286      32.987  26.905  37.656  0.00  0.00
ATOM   4564  HD3 LYS   286      32.152  28.031  38.659  0.00  0.00
ATOM   4565  CE  LYS   286      31.965  28.354  36.564  0.00  0.00
ATOM   4566  HE2 LYS   286      31.019  27.881  36.533  0.00  0.00
ATOM   4567  HE3 LYS   286      31.718  29.369  36.704  0.00  0.00
ATOM   4568  NZ  LYS   286      32.739  28.242  35.289  0.00  0.00
ATOM   4569  HZ1 LYS   286      33.527  28.834  35.324  0.00  0.00
ATOM   4570  HZ2 LYS   286      33.181  27.387  34.992  0.00  0.00
ATOM   4571  HZ3 LYS   286      32.197  28.513  34.434  0.00  0.00
ATOM   4572  C   LYS   286      35.794  30.845  39.805  0.00  0.00
ATOM   4573  O   LYS   286      35.105  31.527  39.057  0.00  0.00
ATOM   4574  N   MET   287      36.206  31.396  40.948  0.00  0.00
ATOM   4575  H   MET   287      36.590  30.807  41.555  0.00  0.00
ATOM   4576  CA  MET   287      36.086  32.840  41.152  0.00  0.00
ATOM   4577  HA  MET   287      35.085  33.240  41.004  0.00  0.00
ATOM   4578  CB  MET   287      36.444  33.145  42.667  0.00  0.00
ATOM   4579  HB2 MET   287      37.328  32.735  42.877  0.00  0.00
ATOM   4580  HB3 MET   287      36.497  34.259  42.778  0.00  0.00
ATOM   4581  CG  MET   287      35.451  32.649  43.709  0.00  0.00
ATOM   4582  HG2 MET   287      35.406  31.608  43.749  0.00  0.00
ATOM   4583  HG3 MET   287      35.901  32.934  44.717  0.00  0.00
ATOM   4584  SD  MET   287      33.661  33.106  43.470  0.00  0.00
ATOM   4585  CE  MET   287      33.574  34.687  44.434  0.00  0.00
ATOM   4586  HE1 MET   287      33.944  35.474  43.687  0.00  0.00
ATOM   4587  HE2 MET   287      32.531  34.688  44.647  0.00  0.00
ATOM   4588  HE3 MET   287      34.314  34.551  45.278  0.00  0.00
ATOM   4589  C   MET   287      37.029  33.625  40.249  0.00  0.00
ATOM   4590  O   MET   287      37.993  32.995  39.749  0.00  0.00
ATOM   4591  N   VAL   288      36.694  34.907  40.047  0.00  0.00
ATOM   4592  H   VAL   288      35.854  35.328  40.391  0.00  0.00
ATOM   4593  CA  VAL   288      37.418  35.779  39.060  0.00  0.00
ATOM   4594  HA  VAL   288      38.332  35.252  38.635  0.00  0.00
ATOM   4595  CB  VAL   288      36.512  36.047  37.790  0.00  0.00
ATOM   4596  HB  VAL   288      35.725  36.734  37.990  0.00  0.00
ATOM   4597  CG1 VAL   288      37.401  36.601  36.763  0.00  0.00
ATOM   4598 1HG1 VAL   288      36.874  37.003  35.813  0.00  0.00
ATOM   4599 2HG1 VAL   288      38.019  37.301  37.170  0.00  0.00
ATOM   4600 3HG1 VAL   288      38.091  35.837  36.427  0.00  0.00
ATOM   4601  CG2 VAL   288      35.884  34.769  37.234  0.00  0.00
ATOM   4602 1HG2 VAL   288      35.316  35.086  36.383  0.00  0.00
ATOM   4603 2HG2 VAL   288      36.548  33.984  36.998  0.00  0.00
ATOM   4604 3HG2 VAL   288      35.124  34.464  38.093  0.00  0.00
ATOM   4605  C   VAL   288      37.948  37.090  39.780  0.00  0.00
ATOM   4606  O   VAL   288      37.231  37.713  40.534  0.00  0.00
ATOM   4607  N   TYR   289      39.212  37.444  39.540  0.00  0.00
ATOM   4608  H   TYR   289      39.641  37.142  38.703  0.00  0.00
ATOM   4609  CA  TYR   289      39.911  38.525  40.192  0.00  0.00
ATOM   4610  HA  TYR   289      39.182  39.381  40.325  0.00  0.00
ATOM   4611  CB  TYR   289      40.261  38.171  41.636  0.00  0.00
ATOM   4612  HB2 TYR   289      40.540  39.104  42.122  0.00  0.00
ATOM   4613  HB3 TYR   289      39.299  37.884  42.010  0.00  0.00
ATOM   4614  CG  TYR   289      41.169  36.957  41.902  0.00  0.00
ATOM   4615  CD1 TYR   289      40.702  35.645  42.039  0.00  0.00
ATOM   4616  HD1 TYR   289      39.625  35.423  41.901  0.00  0.00
ATOM   4617  CE1 TYR   289      41.626  34.605  42.363  0.00  0.00
ATOM   4618  HE1 TYR   289      41.270  33.540  42.471  0.00  0.00
ATOM   4619  CZ  TYR   289      43.037  34.924  42.607  0.00  0.00
ATOM   4620  OH  TYR   289      43.893  33.999  42.996  0.00  0.00
ATOM   4621  HH  TYR   289      43.647  33.054  42.978  0.00  0.00
ATOM   4622  CE2 TYR   289      43.487  36.237  42.398  0.00  0.00
ATOM   4623  HE2 TYR   289      44.571  36.524  42.570  0.00  0.00
ATOM   4624  CD2 TYR   289      42.563  37.233  41.982  0.00  0.00
ATOM   4625  HD2 TYR   289      42.921  38.147  41.751  0.00  0.00
ATOM   4626  C   TYR   289      41.158  39.005  39.365  0.00  0.00
ATOM   4627  O   TYR   289      41.476  38.407  38.292  0.00  0.00
ATOM   4628  N   SER   290      41.675  40.240  39.621  0.00  0.00
ATOM   4629  H   SER   290      41.271  40.800  40.325  0.00  0.00
ATOM   4630  CA  SER   290      42.777  40.905  38.998  0.00  0.00
ATOM   4631  HA  SER   290      43.502  40.271  38.546  0.00  0.00
ATOM   4632  CB  SER   290      42.388  41.860  37.865  0.00  0.00
ATOM   4633  HB2 SER   290      43.183  42.453  37.479  0.00  0.00
ATOM   4634  HB3 SER   290      41.902  41.284  37.065  0.00  0.00
ATOM   4635  OG  SER   290      41.502  42.802  38.480  0.00  0.00
ATOM   4636  HG  SER   290      41.962  43.577  38.610  0.00  0.00
ATOM   4637  C   SER   290      43.622  41.801  39.975  0.00  0.00
ATOM   4638  O   SER   290      43.042  42.374  40.956  0.00  0.00
ATOM   4639  N   SER   291      44.961  41.669  39.750  0.00  0.00
ATOM   4640  H   SER   291      45.272  41.329  38.854  0.00  0.00
ATOM   4641  CA  SER   291      45.991  42.396  40.598  0.00  0.00
ATOM   4642  HA  SER   291      45.768  42.465  41.685  0.00  0.00
ATOM   4643  CB  SER   291      47.257  41.582  40.395  0.00  0.00
ATOM   4644  HB2 SER   291      47.597  41.668  39.330  0.00  0.00
ATOM   4645  HB3 SER   291      48.075  42.022  41.089  0.00  0.00
ATOM   4646  OG  SER   291      46.999  40.191  40.700  0.00  0.00
ATOM   4647  HG  SER   291      46.543  40.211  41.537  0.00  0.00
ATOM   4648  C   SER   291      46.208  43.816  40.040  0.00  0.00
ATOM   4649  O   SER   291      45.783  44.240  39.003  0.00  0.00
ATOM   4650  N   THR   292      47.059  44.524  40.752  0.00  0.00
ATOM   4651  H   THR   292      47.459  44.204  41.588  0.00  0.00
ATOM   4652  CA  THR   292      47.296  45.911  40.582  0.00  0.00
ATOM   4653  HA  THR   292      47.221  46.145  39.488  0.00  0.00
ATOM   4654  CB  THR   292      46.233  46.728  41.300  0.00  0.00
ATOM   4655  HB  THR   292      46.337  46.633  42.467  0.00  0.00
ATOM   4656  CG2 THR   292      46.320  48.174  40.855  0.00  0.00
ATOM   4657 1HG2 THR   292      46.031  48.366  39.858  0.00  0.00
ATOM   4658 2HG2 THR   292      45.893  48.831  41.652  0.00  0.00
ATOM   4659 3HG2 THR   292      47.359  48.529  40.834  0.00  0.00
ATOM   4660  OG1 THR   292      44.908  46.370  41.021  0.00  0.00
ATOM   4661  HG1 THR   292      44.548  47.070  40.425  0.00  0.00
ATOM   4662  C   THR   292      48.728  46.281  40.995  0.00  0.00
ATOM   4663  O   THR   292      49.190  45.807  42.029  0.00  0.00
ATOM   4664  N   ASN   293      49.402  46.995  40.075  0.00  0.00
ATOM   4665  H   ASN   293      48.895  47.305  39.216  0.00  0.00
ATOM   4666  CA  ASN   293      50.781  47.589  40.198  0.00  0.00
ATOM   4667  HA  ASN   293      51.164  47.306  41.175  0.00  0.00
ATOM   4668  CB  ASN   293      51.527  47.205  38.907  0.00  0.00
ATOM   4669  HB2 ASN   293      51.013  47.530  38.005  0.00  0.00
ATOM   4670  HB3 ASN   293      52.544  47.765  38.864  0.00  0.00
ATOM   4671  CG  ASN   293      51.741  45.755  38.951  0.00  0.00
ATOM   4672  OD1 ASN   293      52.706  45.325  39.558  0.00  0.00
ATOM   4673  ND2 ASN   293      50.912  45.013  38.331  0.00  0.00
ATOM   4674 1HD2 ASN   293      50.996  44.002  38.326  0.00  0.00
ATOM   4675 2HD2 ASN   293      50.332  45.520  37.582  0.00  0.00
ATOM   4676  C   ASN   293      50.652  49.086  40.268  0.00  0.00
ATOM   4677  O   ASN   293      50.179  49.812  39.393  0.00  0.00
ATOM   4678  N   VAL   294      51.157  49.576  41.436  0.00  0.00
ATOM   4679  H   VAL   294      51.575  48.923  42.042  0.00  0.00
ATOM   4680  CA  VAL   294      51.064  51.016  41.818  0.00  0.00
ATOM   4681  HA  VAL   294      50.705  51.468  40.935  0.00  0.00
ATOM   4682  CB  VAL   294      50.016  51.352  42.872  0.00  0.00
ATOM   4683  HB  VAL   294      50.273  50.931  43.943  0.00  0.00
ATOM   4684  CG1 VAL   294      49.898  52.812  43.079  0.00  0.00
ATOM   4685 1HG1 VAL   294      49.749  53.367  42.144  0.00  0.00
ATOM   4686 2HG1 VAL   294      48.990  52.973  43.645  0.00  0.00
ATOM   4687 3HG1 VAL   294      50.853  53.287  43.583  0.00  0.00
ATOM   4688  CG2 VAL   294      48.718  50.705  42.485  0.00  0.00
ATOM   4689 1HG2 VAL   294      48.864  49.647  42.416  0.00  0.00
ATOM   4690 2HG2 VAL   294      48.081  50.781  43.409  0.00  0.00
ATOM   4691 3HG2 VAL   294      48.202  51.168  41.659  0.00  0.00
ATOM   4692  C   VAL   294      52.453  51.633  41.914  0.00  0.00
ATOM   4693  O   VAL   294      53.374  50.921  42.413  0.00  0.00
ATOM   4694  N   ILE   295      52.576  52.815  41.352  0.00  0.00
ATOM   4695  H   ILE   295      51.782  53.268  40.994  0.00  0.00
ATOM   4696  CA  ILE   295      53.796  53.555  41.252  0.00  0.00
ATOM   4697  HA  ILE   295      54.676  53.053  41.779  0.00  0.00
ATOM   4698  CB  ILE   295      54.337  53.616  39.781  0.00  0.00
ATOM   4699  HB  ILE   295      53.741  54.342  39.281  0.00  0.00
ATOM   4700  CG2 ILE   295      55.785  54.119  39.747  0.00  0.00
ATOM   4701 1HG2 ILE   295      55.876  54.996  40.267  0.00  0.00
ATOM   4702 2HG2 ILE   295      56.380  53.309  40.099  0.00  0.00
ATOM   4703 3HG2 ILE   295      56.011  54.359  38.732  0.00  0.00
ATOM   4704  CG1 ILE   295      54.243  52.254  38.862  0.00  0.00
ATOM   4705 2HG1 ILE   295      53.183  51.933  38.936  0.00  0.00
ATOM   4706 3HG1 ILE   295      54.540  52.450  37.825  0.00  0.00
ATOM   4707  CD1 ILE   295      55.073  51.107  39.408  0.00  0.00
ATOM   4708 1HD1 ILE   295      56.058  51.168  38.998  0.00  0.00
ATOM   4709 2HD1 ILE   295      55.175  51.169  40.502  0.00  0.00
ATOM   4710 3HD1 ILE   295      54.580  50.155  39.130  0.00  0.00
ATOM   4711  C   ILE   295      53.621  54.998  41.779  0.00  0.00
ATOM   4712  O   ILE   295      52.582  55.632  41.608  0.00  0.00
ATOM   4713  N   GLY   296      54.556  55.530  42.528  0.00  0.00
ATOM   4714  H   GLY   296      55.264  54.882  42.739  0.00  0.00
ATOM   4715  CA  GLY   296      54.665  56.970  42.752  0.00  0.00
ATOM   4716  HA2 GLY   296      53.865  57.523  42.325  0.00  0.00
ATOM   4717  HA3 GLY   296      54.697  57.082  43.859  0.00  0.00
ATOM   4718  C   GLY   296      56.022  57.614  42.418  0.00  0.00
ATOM   4719  O   GLY   296      57.113  57.107  42.726  0.00  0.00
ATOM   4720  N   ILE   297      55.929  58.787  41.734  0.00  0.00
ATOM   4721  H   ILE   297      55.002  59.168  41.608  0.00  0.00
ATOM   4722  CA  ILE   297      56.956  59.631  41.293  0.00  0.00
ATOM   4723  HA  ILE   297      57.921  59.089  41.458  0.00  0.00
ATOM   4724  CB  ILE   297      56.822  59.704  39.689  0.00  0.00
ATOM   4725  HB  ILE   297      55.859  59.997  39.544  0.00  0.00
ATOM   4726  CG2 ILE   297      57.643  60.822  39.088  0.00  0.00
ATOM   4727 1HG2 ILE   297      57.202  61.760  39.498  0.00  0.00
ATOM   4728 2HG2 ILE   297      58.633  60.799  39.514  0.00  0.00
ATOM   4729 3HG2 ILE   297      57.429  60.882  37.993  0.00  0.00
ATOM   4730  CG1 ILE   297      57.089  58.443  38.890  0.00  0.00
ATOM   4731 2HG1 ILE   297      56.330  57.671  39.111  0.00  0.00
ATOM   4732 3HG1 ILE   297      56.946  58.749  37.848  0.00  0.00
ATOM   4733  CD1 ILE   297      58.513  57.856  39.048  0.00  0.00
ATOM   4734 1HD1 ILE   297      58.456  56.762  38.945  0.00  0.00
ATOM   4735 2HD1 ILE   297      59.215  58.265  38.263  0.00  0.00
ATOM   4736 3HD1 ILE   297      58.857  58.115  40.020  0.00  0.00
ATOM   4737  C   ILE   297      56.829  61.057  41.809  0.00  0.00
ATOM   4738  O   ILE   297      55.786  61.691  41.647  0.00  0.00
ATOM   4739  N   GLY   298      57.927  61.477  42.399  0.00  0.00
ATOM   4740  H   GLY   298      58.697  60.779  42.381  0.00  0.00
ATOM   4741  CA  GLY   298      58.224  62.818  42.848  0.00  0.00
ATOM   4742  HA2 GLY   298      57.199  63.260  43.053  0.00  0.00
ATOM   4743  HA3 GLY   298      58.636  62.846  43.831  0.00  0.00
ATOM   4744  C   GLY   298      59.078  63.766  41.970  0.00  0.00
ATOM   4745  O   GLY   298      60.076  63.318  41.367  0.00  0.00
ATOM   4746  N   VAL   299      58.685  65.018  41.907  0.00  0.00
ATOM   4747  H   VAL   299      57.816  65.264  42.373  0.00  0.00
ATOM   4748  CA  VAL   299      59.083  65.865  40.816  0.00  0.00
ATOM   4749  HA  VAL   299      60.002  65.507  40.443  0.00  0.00
ATOM   4750  CB  VAL   299      58.021  65.928  39.786  0.00  0.00
ATOM   4751  HB  VAL   299      57.257  66.554  40.232  0.00  0.00
ATOM   4752  CG1 VAL   299      58.539  66.689  38.509  0.00  0.00
ATOM   4753 1HG1 VAL   299      57.615  66.604  37.919  0.00  0.00
ATOM   4754 2HG1 VAL   299      58.779  67.674  38.745  0.00  0.00
ATOM   4755 3HG1 VAL   299      59.362  66.081  38.043  0.00  0.00
ATOM   4756  CG2 VAL   299      57.270  64.670  39.388  0.00  0.00
ATOM   4757 1HG2 VAL   299      56.762  64.183  40.266  0.00  0.00
ATOM   4758 2HG2 VAL   299      56.532  64.718  38.603  0.00  0.00
ATOM   4759 3HG2 VAL   299      57.947  64.015  38.955  0.00  0.00
ATOM   4760  C   VAL   299      59.287  67.229  41.360  0.00  0.00
ATOM   4761  O   VAL   299      58.473  67.797  42.122  0.00  0.00
ATOM   4762  N   LYS   300      60.480  67.794  41.079  0.00  0.00
ATOM   4763  H   LYS   300      61.190  67.293  40.540  0.00  0.00
ATOM   4764  CA  LYS   300      60.816  69.168  41.564  0.00  0.00
ATOM   4765  HA  LYS   300      60.491  69.269  42.623  0.00  0.00
ATOM   4766  CB  LYS   300      62.321  69.478  41.375  0.00  0.00
ATOM   4767  HB2 LYS   300      62.838  68.557  41.628  0.00  0.00
ATOM   4768  HB3 LYS   300      62.565  69.898  40.350  0.00  0.00
ATOM   4769  CG  LYS   300      62.764  70.461  42.464  0.00  0.00
ATOM   4770  HG2 LYS   300      62.174  71.298  42.396  0.00  0.00
ATOM   4771  HG3 LYS   300      62.629  70.033  43.408  0.00  0.00
ATOM   4772  CD  LYS   300      64.205  70.921  42.291  0.00  0.00
ATOM   4773  HD2 LYS   300      64.942  70.156  42.655  0.00  0.00
ATOM   4774  HD3 LYS   300      64.517  71.002  41.213  0.00  0.00
ATOM   4775  CE  LYS   300      64.516  72.210  43.060  0.00  0.00
ATOM   4776  HE2 LYS   300      64.023  72.110  43.997  0.00  0.00
ATOM   4777  HE3 LYS   300      65.622  72.331  43.097  0.00  0.00
ATOM   4778  NZ  LYS   300      64.021  73.369  42.413  0.00  0.00
ATOM   4779  HZ1 LYS   300      64.499  74.186  42.851  0.00  0.00
ATOM   4780  HZ2 LYS   300      64.195  73.324  41.379  0.00  0.00
ATOM   4781  HZ3 LYS   300      63.001  73.554  42.519  0.00  0.00
ATOM   4782  C   LYS   300      60.073  70.288  40.805  0.00  0.00
ATOM   4783  O   LYS   300      59.878  70.261  39.598  0.00  0.00
ATOM   4784  N   GLY   301      59.537  71.247  41.590  0.00  0.00
ATOM   4785  H   GLY   301      59.515  71.075  42.561  0.00  0.00
ATOM   4786  CA  GLY   301      58.676  72.258  40.984  0.00  0.00
ATOM   4787  HA2 GLY   301      59.168  73.230  40.909  0.00  0.00
ATOM   4788  HA3 GLY   301      58.503  71.940  39.947  0.00  0.00
ATOM   4789  C   GLY   301      57.274  72.259  41.610  0.00  0.00
ATOM   4790  O   GLY   301      56.928  71.516  42.534  0.00  0.00
ATOM   4791  N   THR   302      56.365  72.993  40.932  0.00  0.00
ATOM   4792  H   THR   302      56.730  73.660  40.245  0.00  0.00
ATOM   4793  CA  THR   302      54.908  72.973  41.228  0.00  0.00
ATOM   4794  HA  THR   302      54.607  72.330  42.013  0.00  0.00
ATOM   4795  CB  THR   302      54.499  74.392  41.738  0.00  0.00
ATOM   4796  HB  THR   302      55.146  74.750  42.643  0.00  0.00
ATOM   4797  CG2 THR   302      54.711  75.455  40.661  0.00  0.00
ATOM   4798 1HG2 THR   302      55.696  75.416  40.304  0.00  0.00
ATOM   4799 2HG2 THR   302      53.987  75.211  39.934  0.00  0.00
ATOM   4800 3HG2 THR   302      54.576  76.478  41.193  0.00  0.00
ATOM   4801  OG1 THR   302      53.157  74.417  42.246  0.00  0.00
ATOM   4802  HG1 THR   302      53.174  75.147  42.872  0.00  0.00
ATOM   4803  C   THR   302      54.003  72.524  40.017  0.00  0.00
ATOM   4804  O   THR   302      54.400  72.720  38.816  0.00  0.00
ATOM   4805  N   PRO   303      52.739  72.079  40.114  0.00  0.00
ATOM   4806  CD  PRO   303      52.014  71.713  41.336  0.00  0.00
ATOM   4807  HD2 PRO   303      51.553  72.578  41.796  0.00  0.00
ATOM   4808  HD3 PRO   303      52.746  71.277  42.126  0.00  0.00
ATOM   4809  CG  PRO   303      50.886  70.685  41.041  0.00  0.00
ATOM   4810  HG2 PRO   303      49.949  70.944  41.567  0.00  0.00
ATOM   4811  HG3 PRO   303      51.174  69.707  41.388  0.00  0.00
ATOM   4812  CB  PRO   303      50.627  70.799  39.572  0.00  0.00
ATOM   4813  HB2 PRO   303      49.795  71.429  39.291  0.00  0.00
ATOM   4814  HB3 PRO   303      50.603  69.804  39.097  0.00  0.00
ATOM   4815  CA  PRO   303      51.903  71.506  39.022  0.00  0.00
ATOM   4816  HA  PRO   303      52.514  70.686  38.540  0.00  0.00
ATOM   4817  C   PRO   303      51.572  72.490  37.883  0.00  0.00
ATOM   4818  O   PRO   303      51.391  73.724  38.148  0.00  0.00
ATOM   4819  N   PRO   304      51.445  72.123  36.605  0.00  0.00
ATOM   4820  CD  PRO   304      51.675  70.738  36.126  0.00  0.00
ATOM   4821  HD2 PRO   304      51.163  70.014  36.807  0.00  0.00
ATOM   4822  HD3 PRO   304      52.708  70.440  36.244  0.00  0.00
ATOM   4823  CG  PRO   304      51.168  70.562  34.723  0.00  0.00
ATOM   4824  HG2 PRO   304      50.128  70.391  34.583  0.00  0.00
ATOM   4825  HG3 PRO   304      51.763  69.861  34.218  0.00  0.00
ATOM   4826  CB  PRO   304      51.403  71.984  34.206  0.00  0.00
ATOM   4827  HB2 PRO   304      50.844  72.195  33.293  0.00  0.00
ATOM   4828  HB3 PRO   304      52.508  72.181  34.161  0.00  0.00
ATOM   4829  CA  PRO   304      51.001  72.871  35.397  0.00  0.00
ATOM   4830  HA  PRO   304      51.636  73.789  35.446  0.00  0.00
ATOM   4831  C   PRO   304      49.519  73.252  35.447  0.00  0.00
ATOM   4832  O   PRO   304      48.868  72.626  36.333  0.00  0.00
ATOM   4833  N   PRO   305      48.979  74.214  34.686  0.00  0.00
ATOM   4834  CD  PRO   305      49.743  75.004  33.816  0.00  0.00
ATOM   4835  HD2 PRO   305      49.806  74.502  32.878  0.00  0.00
ATOM   4836  HD3 PRO   305      50.710  75.106  34.221  0.00  0.00
ATOM   4837  CG  PRO   305      49.038  76.279  33.567  0.00  0.00
ATOM   4838  HG2 PRO   305      49.174  76.691  32.643  0.00  0.00
ATOM   4839  HG3 PRO   305      49.326  77.057  34.264  0.00  0.00
ATOM   4840  CB  PRO   305      47.561  75.920  33.771  0.00  0.00
ATOM   4841  HB2 PRO   305      47.209  75.394  32.895  0.00  0.00
ATOM   4842  HB3 PRO   305      46.870  76.804  34.064  0.00  0.00
ATOM   4843  CA  PRO   305      47.670  74.824  34.843  0.00  0.00
ATOM   4844  HA  PRO   305      47.664  75.310  35.761  0.00  0.00
ATOM   4845  C   PRO   305      46.529  73.783  34.789  0.00  0.00
ATOM   4846  O   PRO   305      45.545  73.995  35.478  0.00  0.00
ATOM   4847  N   HIE   306      46.650  72.822  33.862  0.00  0.00
ATOM   4848  H   HIE   306      47.448  72.926  33.306  0.00  0.00
ATOM   4849  CA  HIE   306      45.764  71.672  33.470  0.00  0.00
ATOM   4850  HA  HIE   306      44.716  72.084  33.490  0.00  0.00
ATOM   4851  CB  HIE   306      46.045  71.260  32.050  0.00  0.00
ATOM   4852  HB2 HIE   306      45.186  70.651  31.654  0.00  0.00
ATOM   4853  HB3 HIE   306      46.190  72.155  31.408  0.00  0.00
ATOM   4854  CG  HIE   306      47.200  70.252  31.993  0.00  0.00
ATOM   4855  ND1 HIE   306      48.564  70.577  31.994  0.00  0.00
ATOM   4856  CE1 HIE   306      49.170  69.413  31.650  0.00  0.00
ATOM   4857  HE1 HIE   306      50.231  69.299  31.346  0.00  0.00
ATOM   4858  NE2 HIE   306      48.339  68.369  31.614  0.00  0.00
ATOM   4859  HE2 HIE   306      48.565  67.451  31.350  0.00  0.00
ATOM   4860  CD2 HIE   306      47.077  68.920  31.818  0.00  0.00
ATOM   4861  HD2 HIE   306      46.144  68.452  31.654  0.00  0.00
ATOM   4862  C   HIE   306      45.773  70.585  34.495  0.00  0.00
ATOM   4863  O   HIE   306      44.968  69.688  34.394  0.00  0.00
ATOM   4864  N   LEU   307      46.571  70.701  35.490  0.00  0.00
ATOM   4865  H   LEU   307      47.144  71.554  35.542  0.00  0.00
ATOM   4866  CA  LEU   307      46.641  69.816  36.649  0.00  0.00
ATOM   4867  HA  LEU   307      45.926  69.055  36.574  0.00  0.00
ATOM   4868  CB  LEU   307      47.967  69.099  36.666  0.00  0.00
ATOM   4869  HB2 LEU   307      48.714  69.752  36.568  0.00  0.00
ATOM   4870  HB3 LEU   307      48.085  68.699  37.606  0.00  0.00
ATOM   4871  CG  LEU   307      48.075  67.844  35.737  0.00  0.00
ATOM   4872  HG  LEU   307      47.817  68.219  34.734  0.00  0.00
ATOM   4873  CD1 LEU   307      49.511  67.389  35.586  0.00  0.00
ATOM   4874 1HD1 LEU   307      50.150  68.208  35.290  0.00  0.00
ATOM   4875 2HD1 LEU   307      49.911  66.970  36.476  0.00  0.00
ATOM   4876 3HD1 LEU   307      49.485  66.591  34.854  0.00  0.00
ATOM   4877  CD2 LEU   307      47.066  66.675  35.900  0.00  0.00
ATOM   4878 1HD2 LEU   307      46.222  66.932  36.581  0.00  0.00
ATOM   4879 2HD2 LEU   307      46.754  66.348  34.885  0.00  0.00
ATOM   4880 3HD2 LEU   307      47.595  65.851  36.364  0.00  0.00
ATOM   4881  C   LEU   307      46.425  70.416  38.105  0.00  0.00
ATOM   4882  O   LEU   307      46.339  69.679  39.072  0.00  0.00
ATOM   4883  N   LYS   308      46.318  71.734  38.226  0.00  0.00
ATOM   4884  H   LYS   308      46.355  72.254  37.357  0.00  0.00
ATOM   4885  CA  LYS   308      46.448  72.493  39.500  0.00  0.00
ATOM   4886  HA  LYS   308      47.346  72.250  39.996  0.00  0.00
ATOM   4887  CB  LYS   308      46.540  73.895  38.981  0.00  0.00
ATOM   4888  HB2 LYS   308      47.403  74.013  38.318  0.00  0.00
ATOM   4889  HB3 LYS   308      45.649  74.117  38.368  0.00  0.00
ATOM   4890  CG  LYS   308      46.816  74.877  40.101  0.00  0.00
ATOM   4891  HG2 LYS   308      46.505  75.852  39.664  0.00  0.00
ATOM   4892  HG3 LYS   308      46.165  74.694  40.926  0.00  0.00
ATOM   4893  CD  LYS   308      48.286  74.890  40.538  0.00  0.00
ATOM   4894  HD2 LYS   308      48.791  73.994  40.813  0.00  0.00
ATOM   4895  HD3 LYS   308      48.849  75.320  39.666  0.00  0.00
ATOM   4896  CE  LYS   308      48.206  75.859  41.703  0.00  0.00
ATOM   4897  HE2 LYS   308      47.662  76.723  41.395  0.00  0.00
ATOM   4898  HE3 LYS   308      47.745  75.363  42.566  0.00  0.00
ATOM   4899  NZ  LYS   308      49.555  76.326  42.175  0.00  0.00
ATOM   4900  HZ1 LYS   308      49.354  77.170  42.598  0.00  0.00
ATOM   4901  HZ2 LYS   308      49.869  75.688  42.831  0.00  0.00
ATOM   4902  HZ3 LYS   308      50.167  76.365  41.378  0.00  0.00
ATOM   4903  C   LYS   308      45.214  72.190  40.352  0.00  0.00
ATOM   4904  O   LYS   308      45.379  72.254  41.607  0.00  0.00
ATOM   4905  N   THR   309      44.119  71.896  39.738  0.00  0.00
ATOM   4906  H   THR   309      44.067  72.007  38.743  0.00  0.00
ATOM   4907  CA  THR   309      42.915  71.525  40.420  0.00  0.00
ATOM   4908  HA  THR   309      43.047  71.399  41.435  0.00  0.00
ATOM   4909  CB  THR   309      41.816  72.530  40.185  0.00  0.00
ATOM   4910  HB  THR   309      40.851  71.961  40.285  0.00  0.00
ATOM   4911  CG2 THR   309      42.152  73.624  41.224  0.00  0.00
ATOM   4912 1HG2 THR   309      43.133  73.988  41.090  0.00  0.00
ATOM   4913 2HG2 THR   309      41.432  74.417  41.085  0.00  0.00
ATOM   4914 3HG2 THR   309      42.081  73.173  42.185  0.00  0.00
ATOM   4915  OG1 THR   309      41.825  73.171  38.861  0.00  0.00
ATOM   4916  HG1 THR   309      41.358  72.514  38.331  0.00  0.00
ATOM   4917  C   THR   309      42.429  70.091  40.147  0.00  0.00
ATOM   4918  O   THR   309      41.675  69.525  40.916  0.00  0.00
ATOM   4919  N   ALA   310      42.947  69.488  39.094  0.00  0.00
ATOM   4920  H   ALA   310      43.707  69.863  38.559  0.00  0.00
ATOM   4921  CA  ALA   310      42.572  68.148  38.842  0.00  0.00
ATOM   4922  HA  ALA   310      41.541  68.072  38.632  0.00  0.00
ATOM   4923  CB  ALA   310      43.199  67.899  37.484  0.00  0.00
ATOM   4924  HB1 ALA   310      42.964  66.878  37.201  0.00  0.00
ATOM   4925  HB2 ALA   310      42.911  68.579  36.652  0.00  0.00
ATOM   4926  HB3 ALA   310      44.276  67.962  37.648  0.00  0.00
ATOM   4927  C   ALA   310      43.020  67.079  39.887  0.00  0.00
ATOM   4928  O   ALA   310      44.034  67.204  40.583  0.00  0.00
ATOM   4929  N   CYS   311      42.205  66.117  40.155  0.00  0.00
ATOM   4930  H   CYS   311      41.291  66.147  39.674  0.00  0.00
ATOM   4931  CA  CYS   311      42.273  65.172  41.273  0.00  0.00
ATOM   4932  HA  CYS   311      43.076  65.643  41.908  0.00  0.00
ATOM   4933  CB  CYS   311      41.069  65.274  42.107  0.00  0.00
ATOM   4934  HB2 CYS   311      40.267  65.267  41.499  0.00  0.00
ATOM   4935  HB3 CYS   311      41.056  64.495  42.987  0.00  0.00
ATOM   4936  SG  CYS   311      41.107  66.932  42.928  0.00  0.00
ATOM   4937  HG  CYS   311      41.491  67.581  41.899  0.00  0.00
ATOM   4938  C   CYS   311      42.853  63.786  40.847  0.00  0.00
ATOM   4939  O   CYS   311      43.967  63.306  41.241  0.00  0.00
ATOM   4940  N   TRP   312      42.217  63.137  39.898  0.00  0.00
ATOM   4941  H   TRP   312      41.281  63.447  39.725  0.00  0.00
ATOM   4942  CA  TRP   312      42.642  61.919  39.141  0.00  0.00
ATOM   4943  HA  TRP   312      43.748  61.894  39.074  0.00  0.00
ATOM   4944  CB  TRP   312      42.146  60.712  39.911  0.00  0.00
ATOM   4945  HB2 TRP   312      42.474  59.820  39.427  0.00  0.00
ATOM   4946  HB3 TRP   312      42.782  60.722  40.836  0.00  0.00
ATOM   4947  CG  TRP   312      40.719  60.698  40.464  0.00  0.00
ATOM   4948  CD1 TRP   312      39.640  60.176  39.838  0.00  0.00
ATOM   4949  HD1 TRP   312      39.674  59.612  38.888  0.00  0.00
ATOM   4950  NE1 TRP   312      38.515  60.276  40.606  0.00  0.00
ATOM   4951  HE1 TRP   312      37.706  59.706  40.260  0.00  0.00
ATOM   4952  CE2 TRP   312      38.748  60.877  41.859  0.00  0.00
ATOM   4953  CZ2 TRP   312      37.988  61.250  42.995  0.00  0.00
ATOM   4954  HZ2 TRP   312      37.017  60.835  43.035  0.00  0.00
ATOM   4955  CH2 TRP   312      38.505  61.853  44.112  0.00  0.00
ATOM   4956  HH2 TRP   312      37.881  62.108  44.935  0.00  0.00
ATOM   4957  CZ3 TRP   312      39.815  62.132  44.011  0.00  0.00
ATOM   4958  HZ3 TRP   312      40.349  62.751  44.764  0.00  0.00
ATOM   4959  CE3 TRP   312      40.663  61.643  42.977  0.00  0.00
ATOM   4960  HE3 TRP   312      41.713  61.786  43.037  0.00  0.00
ATOM   4961  CD2 TRP   312      40.122  61.101  41.754  0.00  0.00
ATOM   4962  C   TRP   312      41.971  61.959  37.718  0.00  0.00
ATOM   4963  O   TRP   312      40.968  62.692  37.542  0.00  0.00
ATOM   4964  N   LEU   313      42.633  61.263  36.808  0.00  0.00
ATOM   4965  H   LEU   313      43.293  60.617  37.226  0.00  0.00
ATOM   4966  CA  LEU   313      42.499  61.300  35.312  0.00  0.00
ATOM   4967  HA  LEU   313      41.527  61.687  35.093  0.00  0.00
ATOM   4968  CB  LEU   313      43.570  62.162  34.709  0.00  0.00
ATOM   4969  HB2 LEU   313      44.533  61.912  35.083  0.00  0.00
ATOM   4970  HB3 LEU   313      43.583  61.970  33.615  0.00  0.00
ATOM   4971  CG  LEU   313      43.401  63.726  34.944  0.00  0.00
ATOM   4972  HG  LEU   313      42.314  63.882  35.086  0.00  0.00
ATOM   4973  CD1 LEU   313      44.190  64.211  36.191  0.00  0.00
ATOM   4974 1HD1 LEU   313      44.095  63.612  37.018  0.00  0.00
ATOM   4975 2HD1 LEU   313      45.228  63.937  35.870  0.00  0.00
ATOM   4976 3HD1 LEU   313      44.113  65.201  36.463  0.00  0.00
ATOM   4977  CD2 LEU   313      43.856  64.475  33.653  0.00  0.00
ATOM   4978 1HD2 LEU   313      44.853  64.046  33.473  0.00  0.00
ATOM   4979 2HD2 LEU   313      43.088  64.308  32.856  0.00  0.00
ATOM   4980 3HD2 LEU   313      44.044  65.504  33.759  0.00  0.00
ATOM   4981  C   LEU   313      42.435  59.851  34.694  0.00  0.00
ATOM   4982  O   LEU   313      43.120  58.976  35.193  0.00  0.00
ATOM   4983  N   TYR   314      41.582  59.706  33.617  0.00  0.00
ATOM   4984  H   TYR   314      41.229  60.558  33.120  0.00  0.00
ATOM   4985  CA  TYR   314      41.331  58.482  32.870  0.00  0.00
ATOM   4986  HA  TYR   314      41.962  57.720  33.357  0.00  0.00
ATOM   4987  CB  TYR   314      39.836  58.091  32.902  0.00  0.00
ATOM   4988  HB2 TYR   314      39.233  58.777  32.380  0.00  0.00
ATOM   4989  HB3 TYR   314      39.595  57.190  32.416  0.00  0.00
ATOM   4990  CG  TYR   314      39.294  58.016  34.306  0.00  0.00
ATOM   4991  CD1 TYR   314      39.238  56.809  34.974  0.00  0.00
ATOM   4992  HD1 TYR   314      39.725  55.880  34.661  0.00  0.00
ATOM   4993  CE1 TYR   314      38.582  56.735  36.167  0.00  0.00
ATOM   4994  HE1 TYR   314      38.550  55.695  36.573  0.00  0.00
ATOM   4995  CZ  TYR   314      37.969  57.815  36.786  0.00  0.00
ATOM   4996  OH  TYR   314      37.283  57.669  37.898  0.00  0.00
ATOM   4997  HH  TYR   314      37.176  56.764  38.280  0.00  0.00
ATOM   4998  CE2 TYR   314      38.019  59.027  36.167  0.00  0.00
ATOM   4999  HE2 TYR   314      37.435  59.880  36.533  0.00  0.00
ATOM   5000  CD2 TYR   314      38.637  59.127  34.907  0.00  0.00
ATOM   5001  HD2 TYR   314      38.587  60.100  34.348  0.00  0.00
ATOM   5002  C   TYR   314      41.934  58.276  31.431  0.00  0.00
ATOM   5003  O   TYR   314      41.860  59.230  30.640  0.00  0.00
ATOM   5004  N   PHE   315      42.571  57.116  31.141  0.00  0.00
ATOM   5005  H   PHE   315      42.729  56.602  32.042  0.00  0.00
ATOM   5006  CA  PHE   315      43.496  57.008  29.966  0.00  0.00
ATOM   5007  HA  PHE   315      43.288  57.881  29.304  0.00  0.00
ATOM   5008  CB  PHE   315      45.027  57.026  30.394  0.00  0.00
ATOM   5009  HB2 PHE   315      45.221  56.061  30.967  0.00  0.00
ATOM   5010  HB3 PHE   315      45.688  56.943  29.565  0.00  0.00
ATOM   5011  CG  PHE   315      45.378  58.281  31.104  0.00  0.00
ATOM   5012  CD1 PHE   315      46.006  59.365  30.432  0.00  0.00
ATOM   5013  HD1 PHE   315      45.879  59.362  29.370  0.00  0.00
ATOM   5014  CE1 PHE   315      46.259  60.548  31.140  0.00  0.00
ATOM   5015  HE1 PHE   315      46.632  61.433  30.658  0.00  0.00
ATOM   5016  CZ  PHE   315      45.854  60.689  32.517  0.00  0.00
ATOM   5017  HZ  PHE   315      46.000  61.625  33.124  0.00  0.00
ATOM   5018  CE2 PHE   315      45.379  59.515  33.158  0.00  0.00
ATOM   5019  HE2 PHE   315      45.151  59.497  34.171  0.00  0.00
ATOM   5020  CD2 PHE   315      45.078  58.303  32.471  0.00  0.00
ATOM   5021  HD2 PHE   315      44.602  57.478  32.917  0.00  0.00
ATOM   5022  C   PHE   315      43.147  55.752  29.127  0.00  0.00
ATOM   5023  O   PHE   315      43.837  54.801  29.319  0.00  0.00
ATOM   5024  N   PRO   316      42.215  55.678  28.201  0.00  0.00
ATOM   5025  CD  PRO   316      41.288  56.750  27.941  0.00  0.00
ATOM   5026  HD2 PRO   316      41.797  57.552  27.551  0.00  0.00
ATOM   5027  HD3 PRO   316      40.836  57.056  28.891  0.00  0.00
ATOM   5028  CG  PRO   316      40.351  56.242  26.803  0.00  0.00
ATOM   5029  HG2 PRO   316      40.435  56.734  25.809  0.00  0.00
ATOM   5030  HG3 PRO   316      39.299  56.359  27.171  0.00  0.00
ATOM   5031  CB  PRO   316      40.678  54.738  26.669  0.00  0.00
ATOM   5032  HB2 PRO   316      40.765  54.412  25.594  0.00  0.00
ATOM   5033  HB3 PRO   316      39.844  54.275  27.173  0.00  0.00
ATOM   5034  CA  PRO   316      42.030  54.509  27.363  0.00  0.00
ATOM   5035  HA  PRO   316      41.893  53.699  28.083  0.00  0.00
ATOM   5036  C   PRO   316      43.072  54.099  26.341  0.00  0.00
ATOM   5037  O   PRO   316      43.134  52.963  25.969  0.00  0.00
ATOM   5038  N   GLU   317      43.899  55.055  25.821  0.00  0.00
ATOM   5039  H   GLU   317      43.597  56.037  25.960  0.00  0.00
ATOM   5040  CA  GLU   317      44.774  54.799  24.565  0.00  0.00
ATOM   5041  HA  GLU   317      44.274  53.880  24.143  0.00  0.00
ATOM   5042  CB  GLU   317      44.833  55.855  23.475  0.00  0.00
ATOM   5043  HB2 GLU   317      45.433  56.679  23.753  0.00  0.00
ATOM   5044  HB3 GLU   317      45.221  55.554  22.490  0.00  0.00
ATOM   5045  CG  GLU   317      43.319  56.380  23.127  0.00  0.00
ATOM   5046  HG2 GLU   317      42.810  55.436  22.721  0.00  0.00
ATOM   5047  HG3 GLU   317      42.763  56.646  24.074  0.00  0.00
ATOM   5048  CD  GLU   317      43.331  57.566  22.090  0.00  0.00
ATOM   5049  OE1 GLU   317      43.631  58.682  22.467  0.00  0.00
ATOM   5050  OE2 GLU   317      43.192  57.440  20.889  0.00  0.00
ATOM   5051  C   GLU   317      46.124  54.272  24.929  0.00  0.00
ATOM   5052  O   GLU   317      46.613  54.300  26.012  0.00  0.00
ATOM   5053  N   ASP   318      46.602  53.370  24.094  0.00  0.00
ATOM   5054  H   ASP   318      46.116  53.207  23.237  0.00  0.00
ATOM   5055  CA  ASP   318      47.807  52.594  24.274  0.00  0.00
ATOM   5056  HA  ASP   318      47.728  52.174  25.255  0.00  0.00
ATOM   5057  CB  ASP   318      47.817  51.363  23.348  0.00  0.00
ATOM   5058  HB2 ASP   318      48.624  50.671  23.699  0.00  0.00
ATOM   5059  HB3 ASP   318      46.927  50.689  23.436  0.00  0.00
ATOM   5060  CG  ASP   318      48.145  51.711  21.917  0.00  0.00
ATOM   5061  OD1 ASP   318      47.214  51.891  21.149  0.00  0.00
ATOM   5062  OD2 ASP   318      49.328  52.028  21.548  0.00  0.00
ATOM   5063  C   ASP   318      49.120  53.359  24.362  0.00  0.00
ATOM   5064  O   ASP   318      50.152  52.690  24.753  0.00  0.00
ATOM   5065  N   THR   319      49.044  54.711  24.345  0.00  0.00
ATOM   5066  H   THR   319      48.200  55.130  23.950  0.00  0.00
ATOM   5067  CA  THR   319      50.095  55.673  24.676  0.00  0.00
ATOM   5068  HA  THR   319      50.955  55.146  24.279  0.00  0.00
ATOM   5069  CB  THR   319      49.916  57.094  23.947  0.00  0.00
ATOM   5070  HB  THR   319      50.697  57.804  24.160  0.00  0.00
ATOM   5071  CG2 THR   319      49.737  56.865  22.542  0.00  0.00
ATOM   5072 1HG2 THR   319      49.723  57.824  21.938  0.00  0.00
ATOM   5073 2HG2 THR   319      50.604  56.346  22.209  0.00  0.00
ATOM   5074 3HG2 THR   319      48.747  56.387  22.394  0.00  0.00
ATOM   5075  OG1 THR   319      48.744  57.712  24.411  0.00  0.00
ATOM   5076  HG1 THR   319      48.585  58.548  23.861  0.00  0.00
ATOM   5077  C   THR   319      50.379  55.859  26.200  0.00  0.00
ATOM   5078  O   THR   319      51.286  56.685  26.475  0.00  0.00
ATOM   5079  N   SER   320      49.579  55.223  27.037  0.00  0.00
ATOM   5080  H   SER   320      48.776  54.643  26.640  0.00  0.00
ATOM   5081  CA  SER   320      49.783  55.120  28.495  0.00  0.00
ATOM   5082  HA  SER   320      50.720  55.602  28.843  0.00  0.00
ATOM   5083  CB  SER   320      48.598  55.837  29.241  0.00  0.00
ATOM   5084  HB2 SER   320      48.612  55.614  30.349  0.00  0.00
ATOM   5085  HB3 SER   320      48.721  56.892  29.086  0.00  0.00
ATOM   5086  OG  SER   320      47.387  55.445  28.691  0.00  0.00
ATOM   5087  HG  SER   320      47.272  56.189  27.938  0.00  0.00
ATOM   5088  C   SER   320      49.774  53.622  28.888  0.00  0.00
ATOM   5089  O   SER   320      48.853  52.863  28.696  0.00  0.00
ATOM   5090  N   PRO   321      50.722  53.159  29.772  0.00  0.00
ATOM   5091  CD  PRO   321      51.947  53.844  30.273  0.00  0.00
ATOM   5092  HD2 PRO   321      51.626  54.801  30.682  0.00  0.00
ATOM   5093  HD3 PRO   321      52.615  53.867  29.466  0.00  0.00
ATOM   5094  CG  PRO   321      52.562  52.968  31.297  0.00  0.00
ATOM   5095  HG2 PRO   321      52.232  53.417  32.264  0.00  0.00
ATOM   5096  HG3 PRO   321      53.661  53.105  31.259  0.00  0.00
ATOM   5097  CB  PRO   321      51.960  51.620  31.100  0.00  0.00
ATOM   5098  HB2 PRO   321      51.877  51.086  32.141  0.00  0.00
ATOM   5099  HB3 PRO   321      52.602  51.011  30.497  0.00  0.00
ATOM   5100  CA  PRO   321      50.606  51.857  30.435  0.00  0.00
ATOM   5101  HA  PRO   321      50.440  51.122  29.689  0.00  0.00
ATOM   5102  C   PRO   321      49.472  51.894  31.528  0.00  0.00
ATOM   5103  O   PRO   321      49.027  50.815  31.853  0.00  0.00
ATOM   5104  N   PHE   322      49.159  52.982  32.110  0.00  0.00
ATOM   5105  H   PHE   322      49.600  53.824  31.763  0.00  0.00
ATOM   5106  CA  PHE   322      48.301  53.062  33.203  0.00  0.00
ATOM   5107  HA  PHE   322      48.378  52.112  33.685  0.00  0.00
ATOM   5108  CB  PHE   322      48.752  54.158  34.200  0.00  0.00
ATOM   5109  HB2 PHE   322      47.950  54.394  34.863  0.00  0.00
ATOM   5110  HB3 PHE   322      49.520  53.790  34.822  0.00  0.00
ATOM   5111  CG  PHE   322      49.211  55.417  33.556  0.00  0.00
ATOM   5112  CD1 PHE   322      50.534  55.693  33.756  0.00  0.00
ATOM   5113  HD1 PHE   322      51.176  54.935  34.120  0.00  0.00
ATOM   5114  CE1 PHE   322      51.077  56.836  33.176  0.00  0.00
ATOM   5115  HE1 PHE   322      52.137  57.049  33.261  0.00  0.00
ATOM   5116  CZ  PHE   322      50.160  57.777  32.637  0.00  0.00
ATOM   5117  HZ  PHE   322      50.675  58.747  32.497  0.00  0.00
ATOM   5118  CE2 PHE   322      48.817  57.499  32.506  0.00  0.00
ATOM   5119  HE2 PHE   322      48.188  58.247  32.052  0.00  0.00
ATOM   5120  CD2 PHE   322      48.267  56.257  33.036  0.00  0.00
ATOM   5121  HD2 PHE   322      47.239  55.956  32.888  0.00  0.00
ATOM   5122  C   PHE   322      46.747  53.214  32.842  0.00  0.00
ATOM   5123  O   PHE   322      46.344  53.950  31.936  0.00  0.00
ATOM   5124  N   TYR   323      45.907  52.656  33.643  0.00  0.00
ATOM   5125  H   TYR   323      46.227  51.985  34.451  0.00  0.00
ATOM   5126  CA  TYR   323      44.537  53.019  33.541  0.00  0.00
ATOM   5127  HA  TYR   323      44.237  53.139  32.469  0.00  0.00
ATOM   5128  CB  TYR   323      43.603  51.900  34.129  0.00  0.00
ATOM   5129  HB2 TYR   323      42.516  52.083  34.105  0.00  0.00
ATOM   5130  HB3 TYR   323      43.753  51.042  33.480  0.00  0.00
ATOM   5131  CG  TYR   323      43.808  51.532  35.631  0.00  0.00
ATOM   5132  CD1 TYR   323      42.943  52.043  36.611  0.00  0.00
ATOM   5133  HD1 TYR   323      42.015  52.489  36.382  0.00  0.00
ATOM   5134  CE1 TYR   323      43.000  51.725  37.972  0.00  0.00
ATOM   5135  HE1 TYR   323      42.341  52.217  38.726  0.00  0.00
ATOM   5136  CZ  TYR   323      44.077  50.898  38.312  0.00  0.00
ATOM   5137  OH  TYR   323      44.228  50.507  39.643  0.00  0.00
ATOM   5138  HH  TYR   323      44.310  51.271  40.248  0.00  0.00
ATOM   5139  CE2 TYR   323      44.926  50.300  37.342  0.00  0.00
ATOM   5140  HE2 TYR   323      45.615  49.553  37.650  0.00  0.00
ATOM   5141  CD2 TYR   323      44.871  50.671  35.986  0.00  0.00
ATOM   5142  HD2 TYR   323      45.532  50.342  35.258  0.00  0.00
ATOM   5143  C   TYR   323      44.116  54.342  34.127  0.00  0.00
ATOM   5144  O   TYR   323      43.321  55.056  33.518  0.00  0.00
ATOM   5145  N   ARG   324      44.718  54.718  35.262  0.00  0.00
ATOM   5146  H   ARG   324      45.319  54.029  35.827  0.00  0.00
ATOM   5147  CA  ARG   324      44.299  56.025  35.885  0.00  0.00
ATOM   5148  HA  ARG   324      44.012  56.751  35.223  0.00  0.00
ATOM   5149  CB  ARG   324      43.002  55.743  36.711  0.00  0.00
ATOM   5150  HB2 ARG   324      42.161  55.461  36.066  0.00  0.00
ATOM   5151  HB3 ARG   324      43.144  54.799  37.287  0.00  0.00
ATOM   5152  CG  ARG   324      42.676  56.918  37.657  0.00  0.00
ATOM   5153  HG2 ARG   324      43.586  57.439  38.099  0.00  0.00
ATOM   5154  HG3 ARG   324      42.207  57.713  37.044  0.00  0.00
ATOM   5155  CD  ARG   324      41.700  56.532  38.689  0.00  0.00
ATOM   5156  HD2 ARG   324      41.308  57.356  39.329  0.00  0.00
ATOM   5157  HD3 ARG   324      40.785  56.112  38.218  0.00  0.00
ATOM   5158  NE  ARG   324      42.158  55.465  39.494  0.00  0.00
ATOM   5159  HE  ARG   324      43.160  55.540  39.638  0.00  0.00
ATOM   5160  CZ  ARG   324      41.408  54.710  40.336  0.00  0.00
ATOM   5161  NH1 ARG   324      40.064  54.759  40.258  0.00  0.00
ATOM   5162 1HH1 ARG   324      39.731  55.132  39.407  0.00  0.00
ATOM   5163 2HH1 ARG   324      39.598  53.945  40.553  0.00  0.00
ATOM   5164  NH2 ARG   324      41.972  53.832  41.214  0.00  0.00
ATOM   5165 1HH2 ARG   324      43.020  53.848  41.403  0.00  0.00
ATOM   5166 2HH2 ARG   324      41.498  53.083  41.675  0.00  0.00
ATOM   5167  C   ARG   324      45.515  56.546  36.586  0.00  0.00
ATOM   5168  O   ARG   324      46.237  55.856  37.318  0.00  0.00
ATOM   5169  N   ALA   325      45.782  57.851  36.426  0.00  0.00
ATOM   5170  H   ALA   325      45.114  58.442  35.978  0.00  0.00
ATOM   5171  CA  ALA   325      46.794  58.564  37.219  0.00  0.00
ATOM   5172  HA  ALA   325      47.537  57.930  37.779  0.00  0.00
ATOM   5173  CB  ALA   325      47.795  59.330  36.210  0.00  0.00
ATOM   5174  HB1 ALA   325      47.219  59.917  35.490  0.00  0.00
ATOM   5175  HB2 ALA   325      48.444  59.936  36.834  0.00  0.00
ATOM   5176  HB3 ALA   325      48.325  58.610  35.613  0.00  0.00
ATOM   5177  C   ALA   325      46.172  59.634  38.107  0.00  0.00
ATOM   5178  O   ALA   325      45.013  60.039  37.923  0.00  0.00
ATOM   5179  N   THR   326      46.890  60.000  39.156  0.00  0.00
ATOM   5180  H   THR   326      47.819  59.523  39.108  0.00  0.00
ATOM   5181  CA  THR   326      46.533  60.850  40.314  0.00  0.00
ATOM   5182  HA  THR   326      45.601  61.275  40.110  0.00  0.00
ATOM   5183  CB  THR   326      46.097  59.872  41.458  0.00  0.00
ATOM   5184  HB  THR   326      46.763  58.952  41.476  0.00  0.00
ATOM   5185  CG2 THR   326      46.016  60.689  42.782  0.00  0.00
ATOM   5186 1HG2 THR   326      47.035  60.882  43.249  0.00  0.00
ATOM   5187 2HG2 THR   326      45.423  61.589  42.661  0.00  0.00
ATOM   5188 3HG2 THR   326      45.503  60.019  43.528  0.00  0.00
ATOM   5189  OG1 THR   326      44.821  59.272  41.150  0.00  0.00
ATOM   5190  HG1 THR   326      45.047  58.536  40.624  0.00  0.00
ATOM   5191  C   THR   326      47.617  61.775  40.708  0.00  0.00
ATOM   5192  O   THR   326      48.784  61.428  40.900  0.00  0.00
ATOM   5193  N   VAL   327      47.221  63.050  40.854  0.00  0.00
ATOM   5194  H   VAL   327      46.231  63.292  40.770  0.00  0.00
ATOM   5195  CA  VAL   327      48.091  64.024  41.490  0.00  0.00
ATOM   5196  HA  VAL   327      49.090  63.751  41.084  0.00  0.00
ATOM   5197  CB  VAL   327      47.831  65.425  40.935  0.00  0.00
ATOM   5198  HB  VAL   327      46.881  65.707  41.467  0.00  0.00
ATOM   5199  CG1 VAL   327      48.905  66.366  41.538  0.00  0.00
ATOM   5200 1HG1 VAL   327      48.918  67.342  41.015  0.00  0.00
ATOM   5201 2HG1 VAL   327      48.793  66.536  42.608  0.00  0.00
ATOM   5202 3HG1 VAL   327      49.845  65.840  41.361  0.00  0.00
ATOM   5203  CG2 VAL   327      47.724  65.463  39.374  0.00  0.00
ATOM   5204 1HG2 VAL   327      48.586  64.900  38.956  0.00  0.00
ATOM   5205 2HG2 VAL   327      46.736  64.980  39.112  0.00  0.00
ATOM   5206 3HG2 VAL   327      47.829  66.511  38.912  0.00  0.00
ATOM   5207  C   VAL   327      48.138  63.989  43.015  0.00  0.00
ATOM   5208  O   VAL   327      47.278  64.637  43.692  0.00  0.00
ATOM   5209  N   PHE   328      49.015  63.221  43.625  0.00  0.00
ATOM   5210  H   PHE   328      49.877  63.017  43.145  0.00  0.00
ATOM   5211  CA  PHE   328      48.835  62.886  45.029  0.00  0.00
ATOM   5212  HA  PHE   328      47.749  62.665  45.010  0.00  0.00
ATOM   5213  CB  PHE   328      49.667  61.665  45.379  0.00  0.00
ATOM   5214  HB2 PHE   328      49.340  60.895  44.705  0.00  0.00
ATOM   5215  HB3 PHE   328      50.721  61.935  45.426  0.00  0.00
ATOM   5216  CG  PHE   328      49.261  61.312  46.835  0.00  0.00
ATOM   5217  CD1 PHE   328      47.968  61.167  47.316  0.00  0.00
ATOM   5218  HD1 PHE   328      47.182  61.395  46.600  0.00  0.00
ATOM   5219  CE1 PHE   328      47.694  60.887  48.693  0.00  0.00
ATOM   5220  HE1 PHE   328      46.693  60.725  49.014  0.00  0.00
ATOM   5221  CZ  PHE   328      48.722  60.632  49.643  0.00  0.00
ATOM   5222  HZ  PHE   328      48.377  60.309  50.603  0.00  0.00
ATOM   5223  CE2 PHE   328      50.017  60.707  49.179  0.00  0.00
ATOM   5224  HE2 PHE   328      50.790  60.474  49.840  0.00  0.00
ATOM   5225  CD2 PHE   328      50.289  61.058  47.799  0.00  0.00
ATOM   5226  HD2 PHE   328      51.333  61.124  47.479  0.00  0.00
ATOM   5227  C   PHE   328      49.067  64.146  45.943  0.00  0.00
ATOM   5228  O   PHE   328      48.542  64.167  47.104  0.00  0.00
ATOM   5229  N   SER   329      49.685  65.177  45.446  0.00  0.00
ATOM   5230  H   SER   329      50.317  65.087  44.617  0.00  0.00
ATOM   5231  CA  SER   329      49.916  66.513  46.059  0.00  0.00
ATOM   5232  HA  SER   329      50.010  66.423  47.148  0.00  0.00
ATOM   5233  CB  SER   329      51.177  67.117  45.394  0.00  0.00
ATOM   5234  HB2 SER   329      51.259  68.029  45.950  0.00  0.00
ATOM   5235  HB3 SER   329      51.981  66.384  45.563  0.00  0.00
ATOM   5236  OG  SER   329      51.088  67.207  43.993  0.00  0.00
ATOM   5237  HG  SER   329      50.610  68.140  43.718  0.00  0.00
ATOM   5238  C   SER   329      48.615  67.374  45.981  0.00  0.00
ATOM   5239  O   SER   329      48.475  68.354  46.699  0.00  0.00
ATOM   5240  N   ASN   330      47.664  67.101  45.159  0.00  0.00
ATOM   5241  H   ASN   330      47.623  66.210  44.668  0.00  0.00
ATOM   5242  CA  ASN   330      46.442  67.911  45.141  0.00  0.00
ATOM   5243  HA  ASN   330      46.771  68.979  45.249  0.00  0.00
ATOM   5244  CB  ASN   330      45.689  67.886  43.802  0.00  0.00
ATOM   5245  HB2 ASN   330      45.677  66.883  43.432  0.00  0.00
ATOM   5246  HB3 ASN   330      44.723  68.207  43.900  0.00  0.00
ATOM   5247  CG  ASN   330      46.446  68.704  42.742  0.00  0.00
ATOM   5248  OD1 ASN   330      47.201  69.682  43.000  0.00  0.00
ATOM   5249  ND2 ASN   330      46.303  68.405  41.505  0.00  0.00
ATOM   5250 1HD2 ASN   330      46.850  68.899  40.845  0.00  0.00
ATOM   5251 2HD2 ASN   330      45.538  67.825  41.194  0.00  0.00
ATOM   5252  C   ASN   330      45.440  67.663  46.256  0.00  0.00
ATOM   5253  O   ASN   330      44.724  68.613  46.596  0.00  0.00
ATOM   5254  N   TYR   331      45.648  66.580  47.065  0.00  0.00
ATOM   5255  H   TYR   331      46.389  65.907  46.871  0.00  0.00
ATOM   5256  CA  TYR   331      44.822  66.166  48.217  0.00  0.00
ATOM   5257  HA  TYR   331      43.825  66.456  47.992  0.00  0.00
ATOM   5258  CB  TYR   331      44.889  64.657  48.449  0.00  0.00
ATOM   5259  HB2 TYR   331      45.949  64.425  48.482  0.00  0.00
ATOM   5260  HB3 TYR   331      44.572  64.479  49.507  0.00  0.00
ATOM   5261  CG  TYR   331      44.365  63.617  47.613  0.00  0.00
ATOM   5262  CD1 TYR   331      43.944  63.777  46.331  0.00  0.00
ATOM   5263  HD1 TYR   331      44.054  64.789  45.915  0.00  0.00
ATOM   5264  CE1 TYR   331      43.557  62.585  45.588  0.00  0.00
ATOM   5265  HE1 TYR   331      43.290  62.734  44.488  0.00  0.00
ATOM   5266  CZ  TYR   331      43.580  61.279  46.192  0.00  0.00
ATOM   5267  OH  TYR   331      42.962  60.262  45.518  0.00  0.00
ATOM   5268  HH  TYR   331      42.762  60.547  44.699  0.00  0.00
ATOM   5269  CE2 TYR   331      43.860  61.246  47.548  0.00  0.00
ATOM   5270  HE2 TYR   331      43.608  60.301  48.074  0.00  0.00
ATOM   5271  CD2 TYR   331      44.348  62.402  48.231  0.00  0.00
ATOM   5272  HD2 TYR   331      44.667  62.289  49.248  0.00  0.00
ATOM   5273  C   TYR   331      45.197  66.902  49.453  0.00  0.00
ATOM   5274  O   TYR   331      44.335  67.550  50.049  0.00  0.00
ATOM   5275  N   SER   332      46.451  66.793  49.938  0.00  0.00
ATOM   5276  H   SER   332      47.226  66.395  49.329  0.00  0.00
ATOM   5277  CA  SER   332      46.978  67.780  50.940  0.00  0.00
ATOM   5278  HA  SER   332      46.462  68.657  50.998  0.00  0.00
ATOM   5279  CB  SER   332      47.178  67.025  52.243  0.00  0.00
ATOM   5280  HB2 SER   332      46.193  66.601  52.538  0.00  0.00
ATOM   5281  HB3 SER   332      47.915  66.243  52.129  0.00  0.00
ATOM   5282  OG  SER   332      47.710  67.782  53.337  0.00  0.00
ATOM   5283  HG  SER   332      47.665  67.171  54.182  0.00  0.00
ATOM   5284  C   SER   332      48.394  68.155  50.485  0.00  0.00
ATOM   5285  O   SER   332      49.179  67.302  50.089  0.00  0.00
ATOM   5286  N   LYS   333      48.817  69.410  50.704  0.00  0.00
ATOM   5287  H   LYS   333      48.137  70.174  50.774  0.00  0.00
ATOM   5288  CA  LYS   333      50.134  69.878  50.333  0.00  0.00
ATOM   5289  HA  LYS   333      50.223  69.412  49.279  0.00  0.00
ATOM   5290  CB  LYS   333      50.156  71.413  50.254  0.00  0.00
ATOM   5291  HB2 LYS   333      51.106  71.724  49.915  0.00  0.00
ATOM   5292  HB3 LYS   333      49.436  71.675  49.605  0.00  0.00
ATOM   5293  CG  LYS   333      49.965  72.080  51.546  0.00  0.00
ATOM   5294  HG2 LYS   333      49.034  71.826  51.896  0.00  0.00
ATOM   5295  HG3 LYS   333      50.754  71.740  52.341  0.00  0.00
ATOM   5296  CD  LYS   333      49.880  73.602  51.418  0.00  0.00
ATOM   5297  HD2 LYS   333      49.236  73.841  50.573  0.00  0.00
ATOM   5298  HD3 LYS   333      49.498  73.990  52.358  0.00  0.00
ATOM   5299  CE  LYS   333      51.356  74.062  51.159  0.00  0.00
ATOM   5300  HE2 LYS   333      51.831  74.211  52.188  0.00  0.00
ATOM   5301  HE3 LYS   333      52.004  73.298  50.666  0.00  0.00
ATOM   5302  NZ  LYS   333      51.359  75.352  50.497  0.00  0.00
ATOM   5303  HZ1 LYS   333      50.828  76.120  50.941  0.00  0.00
ATOM   5304  HZ2 LYS   333      52.335  75.749  50.448  0.00  0.00
ATOM   5305  HZ3 LYS   333      50.866  75.224  49.600  0.00  0.00
ATOM   5306  C   LYS   333      51.194  69.200  51.129  0.00  0.00
ATOM   5307  O   LYS   333      52.239  68.951  50.495  0.00  0.00
ATOM   5308  N   TYR   334      50.920  68.740  52.336  0.00  0.00
ATOM   5309  H   TYR   334      50.120  69.036  52.882  0.00  0.00
ATOM   5310  CA  TYR   334      51.803  67.875  53.178  0.00  0.00
ATOM   5311  HA  TYR   334      52.797  68.364  53.138  0.00  0.00
ATOM   5312  CB  TYR   334      51.220  67.784  54.585  0.00  0.00
ATOM   5313  HB2 TYR   334      50.230  67.225  54.567  0.00  0.00
ATOM   5314  HB3 TYR   334      51.960  67.349  55.309  0.00  0.00
ATOM   5315  CG  TYR   334      50.986  69.232  55.075  0.00  0.00
ATOM   5316  CD1 TYR   334      52.061  70.202  54.871  0.00  0.00
ATOM   5317  HD1 TYR   334      53.096  69.912  54.603  0.00  0.00
ATOM   5318  CE1 TYR   334      51.748  71.588  55.135  0.00  0.00
ATOM   5319  HE1 TYR   334      52.528  72.384  55.118  0.00  0.00
ATOM   5320  CZ  TYR   334      50.467  71.994  55.561  0.00  0.00
ATOM   5321  OH  TYR   334      50.147  73.324  55.704  0.00  0.00
ATOM   5322  HH  TYR   334      50.935  73.914  55.839  0.00  0.00
ATOM   5323  CE2 TYR   334      49.416  71.069  55.440  0.00  0.00
ATOM   5324  HE2 TYR   334      48.373  71.446  55.583  0.00  0.00
ATOM   5325  CD2 TYR   334      49.655  69.685  55.201  0.00  0.00
ATOM   5326  HD2 TYR   334      48.781  69.018  55.174  0.00  0.00
ATOM   5327  C   TYR   334      52.033  66.476  52.568  0.00  0.00
ATOM   5328  O   TYR   334      52.986  65.875  53.076  0.00  0.00
ATOM   5329  N   ASN   335      51.393  66.033  51.524  0.00  0.00
ATOM   5330  H   ASN   335      50.616  66.634  51.104  0.00  0.00
ATOM   5331  CA  ASN   335      51.832  64.837  50.710  0.00  0.00
ATOM   5332  HA  ASN   335      52.062  64.043  51.357  0.00  0.00
ATOM   5333  CB  ASN   335      50.626  64.528  49.677  0.00  0.00
ATOM   5334  HB2 ASN   335      50.285  65.404  49.082  0.00  0.00
ATOM   5335  HB3 ASN   335      50.927  63.698  49.052  0.00  0.00
ATOM   5336  CG  ASN   335      49.412  63.972  50.371  0.00  0.00
ATOM   5337  OD1 ASN   335      49.442  63.730  51.574  0.00  0.00
ATOM   5338  ND2 ASN   335      48.273  63.934  49.746  0.00  0.00
ATOM   5339 1HD2 ASN   335      47.487  63.559  50.364  0.00  0.00
ATOM   5340 2HD2 ASN   335      48.158  63.958  48.701  0.00  0.00
ATOM   5341  C   ASN   335      53.162  65.011  49.947  0.00  0.00
ATOM   5342  O   ASN   335      53.823  64.080  49.604  0.00  0.00
ATOM   5343  N   VAL   336      53.727  66.199  49.810  0.00  0.00
ATOM   5344  H   VAL   336      53.206  67.035  50.157  0.00  0.00
ATOM   5345  CA  VAL   336      55.036  66.558  49.181  0.00  0.00
ATOM   5346  HA  VAL   336      55.544  65.526  49.142  0.00  0.00
ATOM   5347  CB  VAL   336      54.878  67.171  47.808  0.00  0.00
ATOM   5348  HB  VAL   336      55.839  67.472  47.433  0.00  0.00
ATOM   5349  CG1 VAL   336      54.369  66.113  46.800  0.00  0.00
ATOM   5350 1HG1 VAL   336      54.034  66.460  45.839  0.00  0.00
ATOM   5351 2HG1 VAL   336      55.161  65.376  46.703  0.00  0.00
ATOM   5352 3HG1 VAL   336      53.543  65.576  47.285  0.00  0.00
ATOM   5353  CG2 VAL   336      53.993  68.434  47.741  0.00  0.00
ATOM   5354 1HG2 VAL   336      53.894  68.851  46.748  0.00  0.00
ATOM   5355 2HG2 VAL   336      52.942  68.213  48.063  0.00  0.00
ATOM   5356 3HG2 VAL   336      54.414  69.290  48.303  0.00  0.00
ATOM   5357  C   VAL   336      55.997  67.427  49.956  0.00  0.00
ATOM   5358  O   VAL   336      55.493  68.292  50.588  0.00  0.00
ATOM   5359  N   PRO   337      57.373  67.308  49.957  0.00  0.00
ATOM   5360  CD  PRO   337      58.109  66.250  49.326  0.00  0.00
ATOM   5361  HD2 PRO   337      58.034  66.418  48.284  0.00  0.00
ATOM   5362  HD3 PRO   337      57.825  65.316  49.584  0.00  0.00
ATOM   5363  CG  PRO   337      59.505  66.360  49.808  0.00  0.00
ATOM   5364  HG2 PRO   337      60.131  65.782  49.205  0.00  0.00
ATOM   5365  HG3 PRO   337      59.818  65.956  50.758  0.00  0.00
ATOM   5366  CB  PRO   337      59.751  67.817  49.952  0.00  0.00
ATOM   5367  HB2 PRO   337      60.080  68.287  49.023  0.00  0.00
ATOM   5368  HB3 PRO   337      60.402  67.976  50.868  0.00  0.00
ATOM   5369  CA  PRO   337      58.314  68.312  50.392  0.00  0.00
ATOM   5370  HA  PRO   337      58.197  68.393  51.475  0.00  0.00
ATOM   5371  C   PRO   337      58.055  69.661  49.839  0.00  0.00
ATOM   5372  O   PRO   337      57.379  69.850  48.804  0.00  0.00
ATOM   5373  N   GLU   338      58.595  70.661  50.530  0.00  0.00
ATOM   5374  H   GLU   338      59.151  70.564  51.365  0.00  0.00
ATOM   5375  CA  GLU   338      58.250  72.049  50.163  0.00  0.00
ATOM   5376  HA  GLU   338      57.201  72.177  49.996  0.00  0.00
ATOM   5377  CB  GLU   338      58.583  72.820  51.454  0.00  0.00
ATOM   5378  HB2 GLU   338      57.897  72.369  52.158  0.00  0.00
ATOM   5379  HB3 GLU   338      59.594  72.592  51.713  0.00  0.00
ATOM   5380  CG  GLU   338      58.458  74.377  51.494  0.00  0.00
ATOM   5381  HG2 GLU   338      59.043  74.836  50.654  0.00  0.00
ATOM   5382  HG3 GLU   338      57.405  74.512  51.290  0.00  0.00
ATOM   5383  CD  GLU   338      58.843  75.056  52.890  0.00  0.00
ATOM   5384  OE1 GLU   338      60.034  75.106  53.175  0.00  0.00
ATOM   5385  OE2 GLU   338      57.867  75.581  53.441  0.00  0.00
ATOM   5386  C   GLU   338      58.986  72.418  48.929  0.00  0.00
ATOM   5387  O   GLU   338      60.169  72.163  48.846  0.00  0.00
ATOM   5388  N   GLY   339      58.316  72.940  47.884  0.00  0.00
ATOM   5389  H   GLY   339      57.334  73.096  47.942  0.00  0.00
ATOM   5390  CA  GLY   339      58.740  73.110  46.499  0.00  0.00
ATOM   5391  HA2 GLY   339      57.912  73.719  46.180  0.00  0.00
ATOM   5392  HA3 GLY   339      59.669  73.673  46.396  0.00  0.00
ATOM   5393  C   GLY   339      58.848  71.829  45.584  0.00  0.00
ATOM   5394  O   GLY   339      59.447  71.919  44.471  0.00  0.00
ATOM   5395  N   HIE   340      58.210  70.719  45.936  0.00  0.00
ATOM   5396  H   HIE   340      57.775  70.624  46.841  0.00  0.00
ATOM   5397  CA  HIE   340      57.969  69.583  45.012  0.00  0.00
ATOM   5398  HA  HIE   340      58.612  69.714  44.151  0.00  0.00
ATOM   5399  CB  HIE   340      58.558  68.303  45.683  0.00  0.00
ATOM   5400  HB2 HIE   340      58.063  68.125  46.619  0.00  0.00
ATOM   5401  HB3 HIE   340      58.488  67.331  45.144  0.00  0.00
ATOM   5402  CG  HIE   340      60.081  68.215  45.957  0.00  0.00
ATOM   5403  ND1 HIE   340      60.758  67.290  46.797  0.00  0.00
ATOM   5404  CE1 HIE   340      62.045  67.544  46.527  0.00  0.00
ATOM   5405  HE1 HIE   340      62.791  66.944  47.034  0.00  0.00
ATOM   5406  NE2 HIE   340      62.210  68.509  45.735  0.00  0.00
ATOM   5407  HE2 HIE   340      63.155  68.889  45.564  0.00  0.00
ATOM   5408  CD2 HIE   340      60.990  68.962  45.291  0.00  0.00
ATOM   5409  HD2 HIE   340      60.777  69.689  44.537  0.00  0.00
ATOM   5410  C   HIE   340      56.460  69.416  44.629  0.00  0.00
ATOM   5411  O   HIE   340      55.582  70.203  44.940  0.00  0.00
ATOM   5412  N   TRP   341      56.214  68.285  43.851  0.00  0.00
ATOM   5413  H   TRP   341      57.017  67.931  43.305  0.00  0.00
ATOM   5414  CA  TRP   341      54.879  67.836  43.425  0.00  0.00
ATOM   5415  HA  TRP   341      54.220  67.910  44.340  0.00  0.00
ATOM   5416  CB  TRP   341      54.100  68.761  42.424  0.00  0.00
ATOM   5417  HB2 TRP   341      53.076  68.440  42.426  0.00  0.00
ATOM   5418  HB3 TRP   341      54.127  69.746  42.909  0.00  0.00
ATOM   5419  CG  TRP   341      54.596  68.810  40.991  0.00  0.00
ATOM   5420  CD1 TRP   341      55.864  69.192  40.676  0.00  0.00
ATOM   5421  HD1 TRP   341      56.660  69.306  41.395  0.00  0.00
ATOM   5422  NE1 TRP   341      55.953  69.031  39.270  0.00  0.00
ATOM   5423  HE1 TRP   341      56.737  69.232  38.671  0.00  0.00
ATOM   5424  CE2 TRP   341      54.851  68.603  38.640  0.00  0.00
ATOM   5425  CZ2 TRP   341      54.651  68.310  37.253  0.00  0.00
ATOM   5426  HZ2 TRP   341      55.351  68.412  36.438  0.00  0.00
ATOM   5427  CH2 TRP   341      53.327  67.889  37.020  0.00  0.00
ATOM   5428  HH2 TRP   341      52.988  67.771  36.072  0.00  0.00
ATOM   5429  CZ3 TRP   341      52.383  67.626  38.047  0.00  0.00
ATOM   5430  HZ3 TRP   341      51.423  67.226  37.738  0.00  0.00
ATOM   5431  CE3 TRP   341      52.734  67.726  39.416  0.00  0.00
ATOM   5432  HE3 TRP   341      52.126  67.269  40.207  0.00  0.00
ATOM   5433  CD2 TRP   341      53.950  68.359  39.715  0.00  0.00
ATOM   5434  C   TRP   341      54.965  66.329  42.963  0.00  0.00
ATOM   5435  O   TRP   341      56.101  65.809  42.789  0.00  0.00
ATOM   5436  N   SER   342      53.889  65.554  42.883  0.00  0.00
ATOM   5437  H   SER   342      52.976  65.894  42.891  0.00  0.00
ATOM   5438  CA  SER   342      53.947  64.159  42.748  0.00  0.00
ATOM   5439  HA  SER   342      54.711  63.861  41.975  0.00  0.00
ATOM   5440  CB  SER   342      54.135  63.376  44.079  0.00  0.00
ATOM   5441  HB2 SER   342      53.831  62.351  44.050  0.00  0.00
ATOM   5442  HB3 SER   342      55.128  63.674  44.516  0.00  0.00
ATOM   5443  OG  SER   342      53.278  63.883  45.103  0.00  0.00
ATOM   5444  HG  SER   342      53.459  63.446  45.922  0.00  0.00
ATOM   5445  C   SER   342      52.775  63.504  42.160  0.00  0.00
ATOM   5446  O   SER   342      51.661  63.927  42.199  0.00  0.00
ATOM   5447  N   LEU   343      53.073  62.352  41.563  0.00  0.00
ATOM   5448  H   LEU   343      54.000  61.986  41.757  0.00  0.00
ATOM   5449  CA  LEU   343      52.185  61.562  40.704  0.00  0.00
ATOM   5450  HA  LEU   343      51.155  62.024  40.878  0.00  0.00
ATOM   5451  CB  LEU   343      52.723  61.744  39.236  0.00  0.00
ATOM   5452  HB2 LEU   343      53.831  61.626  39.233  0.00  0.00
ATOM   5453  HB3 LEU   343      52.394  60.892  38.613  0.00  0.00
ATOM   5454  CG  LEU   343      52.343  63.062  38.569  0.00  0.00
ATOM   5455  HG  LEU   343      52.737  63.858  39.171  0.00  0.00
ATOM   5456  CD1 LEU   343      53.016  63.088  37.212  0.00  0.00
ATOM   5457 1HD1 LEU   343      52.812  64.024  36.714  0.00  0.00
ATOM   5458 2HD1 LEU   343      54.094  63.142  37.388  0.00  0.00
ATOM   5459 3HD1 LEU   343      52.673  62.233  36.569  0.00  0.00
ATOM   5460  CD2 LEU   343      50.815  63.300  38.533  0.00  0.00
ATOM   5461 1HD2 LEU   343      50.665  64.355  38.340  0.00  0.00
ATOM   5462 2HD2 LEU   343      50.359  62.792  37.717  0.00  0.00
ATOM   5463 3HD2 LEU   343      50.276  63.023  39.448  0.00  0.00
ATOM   5464  C   LEU   343      52.193  60.095  41.179  0.00  0.00
ATOM   5465  O   LEU   343      53.211  59.414  41.118  0.00  0.00
ATOM   5466  N   MET   344      51.013  59.561  41.511  0.00  0.00
ATOM   5467  H   MET   344      50.211  60.185  41.367  0.00  0.00
ATOM   5468  CA  MET   344      50.710  58.107  41.640  0.00  0.00
ATOM   5469  HA  MET   344      51.724  57.604  41.804  0.00  0.00
ATOM   5470  CB  MET   344      49.751  57.868  42.898  0.00  0.00
ATOM   5471  HB2 MET   344      48.954  58.580  42.691  0.00  0.00
ATOM   5472  HB3 MET   344      49.377  56.848  42.871  0.00  0.00
ATOM   5473  CG  MET   344      50.432  58.205  44.246  0.00  0.00
ATOM   5474  HG2 MET   344      51.417  57.773  44.160  0.00  0.00
ATOM   5475  HG3 MET   344      50.608  59.266  44.323  0.00  0.00
ATOM   5476  SD  MET   344      49.663  57.585  45.840  0.00  0.00
ATOM   5477  CE  MET   344      48.003  58.310  45.651  0.00  0.00
ATOM   5478  HE1 MET   344      47.487  57.808  44.795  0.00  0.00
ATOM   5479  HE2 MET   344      47.339  58.184  46.538  0.00  0.00
ATOM   5480  HE3 MET   344      48.016  59.382  45.375  0.00  0.00
ATOM   5481  C   MET   344      50.096  57.634  40.290  0.00  0.00
ATOM   5482  O   MET   344      49.184  58.302  39.778  0.00  0.00
ATOM   5483  N   LEU   345      50.532  56.473  39.840  0.00  0.00
ATOM   5484  H   LEU   345      51.248  56.064  40.395  0.00  0.00
ATOM   5485  CA  LEU   345      50.197  55.879  38.586  0.00  0.00
ATOM   5486  HA  LEU   345      49.428  56.501  38.134  0.00  0.00
ATOM   5487  CB  LEU   345      51.340  55.962  37.596  0.00  0.00
ATOM   5488  HB2 LEU   345      52.126  55.272  37.890  0.00  0.00
ATOM   5489  HB3 LEU   345      50.958  55.749  36.563  0.00  0.00
ATOM   5490  CG  LEU   345      52.052  57.352  37.433  0.00  0.00
ATOM   5491  HG  LEU   345      52.374  57.663  38.454  0.00  0.00
ATOM   5492  CD1 LEU   345      53.381  57.256  36.756  0.00  0.00
ATOM   5493 1HD1 LEU   345      54.008  58.118  36.898  0.00  0.00
ATOM   5494 2HD1 LEU   345      53.804  56.350  37.196  0.00  0.00
ATOM   5495 3HD1 LEU   345      53.173  57.125  35.711  0.00  0.00
ATOM   5496  CD2 LEU   345      51.200  58.461  36.797  0.00  0.00
ATOM   5497 1HD2 LEU   345      51.673  59.439  36.940  0.00  0.00
ATOM   5498 2HD2 LEU   345      51.004  58.345  35.719  0.00  0.00
ATOM   5499 3HD2 LEU   345      50.288  58.558  37.292  0.00  0.00
ATOM   5500  C   LEU   345      49.740  54.403  38.896  0.00  0.00
ATOM   5501  O   LEU   345      50.350  53.704  39.703  0.00  0.00
ATOM   5502  N   GLU   346      48.721  53.907  38.204  0.00  0.00
ATOM   5503  H   GLU   346      48.277  54.585  37.632  0.00  0.00
ATOM   5504  CA  GLU   346      48.163  52.558  38.299  0.00  0.00
ATOM   5505  HA  GLU   346      48.753  51.959  39.081  0.00  0.00
ATOM   5506  CB  GLU   346      46.818  52.628  38.914  0.00  0.00
ATOM   5507  HB2 GLU   346      46.263  53.140  38.135  0.00  0.00
ATOM   5508  HB3 GLU   346      46.487  51.659  38.986  0.00  0.00
ATOM   5509  CG  GLU   346      46.569  53.433  40.154  0.00  0.00
ATOM   5510  HG2 GLU   346      46.941  52.955  41.044  0.00  0.00
ATOM   5511  HG3 GLU   346      47.012  54.442  39.994  0.00  0.00
ATOM   5512  CD  GLU   346      45.094  53.559  40.474  0.00  0.00
ATOM   5513  OE1 GLU   346      44.540  52.564  40.978  0.00  0.00
ATOM   5514  OE2 GLU   346      44.669  54.747  40.374  0.00  0.00
ATOM   5515  C   GLU   346      48.168  51.717  36.991  0.00  0.00
ATOM   5516  O   GLU   346      47.591  52.088  35.916  0.00  0.00
ATOM   5517  N   VAL   347      48.664  50.470  37.025  0.00  0.00
ATOM   5518  H   VAL   347      49.000  50.128  37.933  0.00  0.00
ATOM   5519  CA  VAL   347      48.731  49.528  36.007  0.00  0.00
ATOM   5520  HA  VAL   347      48.158  49.852  35.093  0.00  0.00
ATOM   5521  CB  VAL   347      50.092  49.197  35.440  0.00  0.00
ATOM   5522  HB  VAL   347      50.523  48.634  36.227  0.00  0.00
ATOM   5523  CG1 VAL   347      50.175  48.258  34.189  0.00  0.00
ATOM   5524 1HG1 VAL   347      49.856  47.299  34.477  0.00  0.00
ATOM   5525 2HG1 VAL   347      49.626  48.757  33.343  0.00  0.00
ATOM   5526 3HG1 VAL   347      51.244  48.187  33.890  0.00  0.00
ATOM   5527  CG2 VAL   347      50.906  50.522  35.188  0.00  0.00
ATOM   5528 1HG2 VAL   347      51.130  50.949  36.202  0.00  0.00
ATOM   5529 2HG2 VAL   347      51.904  50.372  34.593  0.00  0.00
ATOM   5530 3HG2 VAL   347      50.225  51.150  34.692  0.00  0.00
ATOM   5531  C   VAL   347      48.098  48.186  36.385  0.00  0.00
ATOM   5532  O   VAL   347      48.397  47.632  37.475  0.00  0.00
ATOM   5533  N   SER   348      47.292  47.571  35.490  0.00  0.00
ATOM   5534  H   SER   348      47.158  47.945  34.576  0.00  0.00
ATOM   5535  CA  SER   348      46.404  46.404  35.827  0.00  0.00
ATOM   5536  HA  SER   348      46.415  46.288  36.885  0.00  0.00
ATOM   5537  CB  SER   348      45.003  46.640  35.238  0.00  0.00
ATOM   5538  HB2 SER   348      44.450  45.723  35.674  0.00  0.00
ATOM   5539  HB3 SER   348      44.497  47.607  35.471  0.00  0.00
ATOM   5540  OG  SER   348      45.005  46.421  33.801  0.00  0.00
ATOM   5541  HG  SER   348      44.331  47.171  33.554  0.00  0.00
ATOM   5542  C   SER   348      47.081  45.170  35.251  0.00  0.00
ATOM   5543  O   SER   348      47.793  45.240  34.238  0.00  0.00
ATOM   5544  N   GLU   349      46.824  43.965  35.917  0.00  0.00
ATOM   5545  H   GLU   349      46.137  43.994  36.700  0.00  0.00
ATOM   5546  CA  GLU   349      47.434  42.677  35.652  0.00  0.00
ATOM   5547  HA  GLU   349      47.722  42.693  34.599  0.00  0.00
ATOM   5548  CB  GLU   349      48.769  42.682  36.418  0.00  0.00
ATOM   5549  HB2 GLU   349      49.362  43.690  36.338  0.00  0.00
ATOM   5550  HB3 GLU   349      48.574  42.555  37.480  0.00  0.00
ATOM   5551  CG  GLU   349      49.768  41.658  35.952  0.00  0.00
ATOM   5552  HG2 GLU   349      49.317  40.594  36.049  0.00  0.00
ATOM   5553  HG3 GLU   349      49.982  41.759  34.899  0.00  0.00
ATOM   5554  CD  GLU   349      51.076  41.679  36.708  0.00  0.00
ATOM   5555  OE1 GLU   349      51.101  42.117  37.891  0.00  0.00
ATOM   5556  OE2 GLU   349      52.009  40.945  36.313  0.00  0.00
ATOM   5557  C   GLU   349      46.341  41.578  36.076  0.00  0.00
ATOM   5558  O   GLU   349      45.612  41.685  37.010  0.00  0.00
ATOM   5559  N   SER   350      46.354  40.464  35.328  0.00  0.00
ATOM   5560  H   SER   350      47.127  40.386  34.655  0.00  0.00
ATOM   5561  CA  SER   350      45.622  39.205  35.614  0.00  0.00
ATOM   5562  HA  SER   350      45.522  39.002  36.658  0.00  0.00
ATOM   5563  CB  SER   350      44.241  39.435  34.973  0.00  0.00
ATOM   5564  HB2 SER   350      43.514  38.625  35.279  0.00  0.00
ATOM   5565  HB3 SER   350      43.810  40.418  35.319  0.00  0.00
ATOM   5566  OG  SER   350      44.265  39.458  33.542  0.00  0.00
ATOM   5567  HG  SER   350      43.500  40.105  33.245  0.00  0.00
ATOM   5568  C   SER   350      46.244  37.921  35.081  0.00  0.00
ATOM   5569  O   SER   350      47.178  37.910  34.296  0.00  0.00
ATOM   5570  N   LYS   351      45.614  36.764  35.434  0.00  0.00
ATOM   5571  H   LYS   351      44.923  36.827  36.177  0.00  0.00
ATOM   5572  CA  LYS   351      45.710  35.571  34.581  0.00  0.00
ATOM   5573  HA  LYS   351      46.673  35.225  34.770  0.00  0.00
ATOM   5574  CB  LYS   351      44.564  34.620  34.975  0.00  0.00
ATOM   5575  HB2 LYS   351      44.607  34.531  36.018  0.00  0.00
ATOM   5576  HB3 LYS   351      43.571  35.018  34.908  0.00  0.00
ATOM   5577  CG  LYS   351      44.607  33.243  34.199  0.00  0.00
ATOM   5578  HG2 LYS   351      44.512  33.359  33.160  0.00  0.00
ATOM   5579  HG3 LYS   351      45.639  32.714  34.275  0.00  0.00
ATOM   5580  CD  LYS   351      43.610  32.242  34.657  0.00  0.00
ATOM   5581  HD2 LYS   351      43.747  32.107  35.806  0.00  0.00
ATOM   5582  HD3 LYS   351      42.598  32.586  34.546  0.00  0.00
ATOM   5583  CE  LYS   351      43.640  30.894  33.929  0.00  0.00
ATOM   5584  HE2 LYS   351      44.644  30.566  33.961  0.00  0.00
ATOM   5585  HE3 LYS   351      43.063  30.155  34.554  0.00  0.00
ATOM   5586  NZ  LYS   351      43.136  31.007  32.552  0.00  0.00
ATOM   5587  HZ1 LYS   351      43.201  30.149  32.084  0.00  0.00
ATOM   5588  HZ2 LYS   351      42.147  31.227  32.717  0.00  0.00
ATOM   5589  HZ3 LYS   351      43.515  31.825  32.009  0.00  0.00
ATOM   5590  C   LYS   351      45.591  35.882  33.098  0.00  0.00
ATOM   5591  O   LYS   351      46.471  35.407  32.427  0.00  0.00
ATOM   5592  N   TYR   352      44.750  36.778  32.662  0.00  0.00
ATOM   5593  H   TYR   352      44.284  37.250  33.414  0.00  0.00
ATOM   5594  CA  TYR   352      44.624  37.136  31.242  0.00  0.00
ATOM   5595  HA  TYR   352      44.756  36.129  30.807  0.00  0.00
ATOM   5596  CB  TYR   352      43.257  37.747  30.922  0.00  0.00
ATOM   5597  HB2 TYR   352      43.047  38.554  31.517  0.00  0.00
ATOM   5598  HB3 TYR   352      43.205  37.991  29.909  0.00  0.00
ATOM   5599  CG  TYR   352      42.074  36.812  31.217  0.00  0.00
ATOM   5600  CD1 TYR   352      41.720  35.961  30.181  0.00  0.00
ATOM   5601  HD1 TYR   352      42.277  35.942  29.227  0.00  0.00
ATOM   5602  CE1 TYR   352      40.552  35.156  30.342  0.00  0.00
ATOM   5603  HE1 TYR   352      40.196  34.565  29.493  0.00  0.00
ATOM   5604  CZ  TYR   352      39.801  35.338  31.541  0.00  0.00
ATOM   5605  OH  TYR   352      38.541  34.850  31.564  0.00  0.00
ATOM   5606  HH  TYR   352      38.557  34.257  30.831  0.00  0.00
ATOM   5607  CE2 TYR   352      40.174  36.247  32.526  0.00  0.00
ATOM   5608  HE2 TYR   352      39.567  36.254  33.437  0.00  0.00
ATOM   5609  CD2 TYR   352      41.368  36.962  32.383  0.00  0.00
ATOM   5610  HD2 TYR   352      41.679  37.744  33.039  0.00  0.00
ATOM   5611  C   TYR   352      45.752  38.034  30.747  0.00  0.00
ATOM   5612  O   TYR   352      46.033  38.062  29.502  0.00  0.00
ATOM   5613  N   LYS   353      46.267  38.862  31.650  0.00  0.00
ATOM   5614  H   LYS   353      45.772  38.929  32.597  0.00  0.00
ATOM   5615  CA  LYS   353      46.986  40.124  31.258  0.00  0.00
ATOM   5616  HA  LYS   353      47.469  40.085  30.204  0.00  0.00
ATOM   5617  CB  LYS   353      46.061  41.340  31.501  0.00  0.00
ATOM   5618  HB2 LYS   353      45.146  40.925  31.014  0.00  0.00
ATOM   5619  HB3 LYS   353      45.971  41.450  32.591  0.00  0.00
ATOM   5620  CG  LYS   353      46.521  42.667  30.934  0.00  0.00
ATOM   5621  HG2 LYS   353      47.612  42.786  31.240  0.00  0.00
ATOM   5622  HG3 LYS   353      46.369  42.611  29.835  0.00  0.00
ATOM   5623  CD  LYS   353      45.847  43.897  31.451  0.00  0.00
ATOM   5624  HD2 LYS   353      44.732  43.792  31.345  0.00  0.00
ATOM   5625  HD3 LYS   353      46.089  43.911  32.535  0.00  0.00
ATOM   5626  CE  LYS   353      46.305  45.162  30.636  0.00  0.00
ATOM   5627  HE2 LYS   353      46.557  44.890  29.561  0.00  0.00
ATOM   5628  HE3 LYS   353      45.603  45.967  30.449  0.00  0.00
ATOM   5629  NZ  LYS   353      47.445  45.766  31.360  0.00  0.00
ATOM   5630  HZ1 LYS   353      47.223  45.826  32.293  0.00  0.00
ATOM   5631  HZ2 LYS   353      48.220  45.191  31.145  0.00  0.00
ATOM   5632  HZ3 LYS   353      47.590  46.820  31.099  0.00  0.00
ATOM   5633  C   LYS   353      48.256  40.317  32.078  0.00  0.00
ATOM   5634  O   LYS   353      48.180  40.900  33.160  0.00  0.00
ATOM   5635  N   PRO   354      49.428  40.018  31.600  0.00  0.00
ATOM   5636  CD  PRO   354      49.715  38.903  30.689  0.00  0.00
ATOM   5637  HD2 PRO   354      49.412  39.306  29.750  0.00  0.00
ATOM   5638  HD3 PRO   354      49.153  38.010  30.966  0.00  0.00
ATOM   5639  CG  PRO   354      51.176  38.640  30.740  0.00  0.00
ATOM   5640  HG2 PRO   354      51.782  39.212  29.997  0.00  0.00
ATOM   5641  HG3 PRO   354      51.308  37.582  30.561  0.00  0.00
ATOM   5642  CB  PRO   354      51.452  38.937  32.204  0.00  0.00
ATOM   5643  HB2 PRO   354      52.536  39.173  32.357  0.00  0.00
ATOM   5644  HB3 PRO   354      51.080  38.079  32.722  0.00  0.00
ATOM   5645  CA  PRO   354      50.623  40.214  32.422  0.00  0.00
ATOM   5646  HA  PRO   354      50.324  40.230  33.509  0.00  0.00
ATOM   5647  C   PRO   354      51.444  41.410  32.136  0.00  0.00
ATOM   5648  O   PRO   354      51.229  42.059  31.058  0.00  0.00
ATOM   5649  N   VAL   355      52.293  41.884  33.012  0.00  0.00
ATOM   5650  H   VAL   355      52.602  41.196  33.725  0.00  0.00
ATOM   5651  CA  VAL   355      53.024  43.159  33.048  0.00  0.00
ATOM   5652  HA  VAL   355      52.791  43.704  32.041  0.00  0.00
ATOM   5653  CB  VAL   355      52.518  44.045  34.204  0.00  0.00
ATOM   5654  HB  VAL   355      52.570  43.550  35.145  0.00  0.00
ATOM   5655  CG1 VAL   355      53.424  45.347  34.321  0.00  0.00
ATOM   5656 1HG1 VAL   355      53.005  45.914  35.132  0.00  0.00
ATOM   5657 2HG1 VAL   355      54.479  45.111  34.418  0.00  0.00
ATOM   5658 3HG1 VAL   355      53.398  46.030  33.355  0.00  0.00
ATOM   5659  CG2 VAL   355      51.050  44.485  33.949  0.00  0.00
ATOM   5660 1HG2 VAL   355      50.454  43.591  33.887  0.00  0.00
ATOM   5661 2HG2 VAL   355      50.682  45.141  34.684  0.00  0.00
ATOM   5662 3HG2 VAL   355      50.960  45.102  33.004  0.00  0.00
ATOM   5663  C   VAL   355      54.480  42.888  33.071  0.00  0.00
ATOM   5664  O   VAL   355      54.940  41.881  33.618  0.00  0.00
ATOM   5665  N   ASN   356      55.215  43.775  32.384  0.00  0.00
ATOM   5666  H   ASN   356      54.707  44.571  32.034  0.00  0.00
ATOM   5667  CA  ASN   356      56.678  43.671  32.175  0.00  0.00
ATOM   5668  HA  ASN   356      56.960  42.633  32.188  0.00  0.00
ATOM   5669  CB  ASN   356      56.963  44.257  30.708  0.00  0.00
ATOM   5670  HB2 ASN   356      56.318  43.927  30.003  0.00  0.00
ATOM   5671  HB3 ASN   356      56.946  45.308  30.509  0.00  0.00
ATOM   5672  CG  ASN   356      58.324  43.885  30.271  0.00  0.00
ATOM   5673  OD1 ASN   356      58.636  42.735  30.121  0.00  0.00
ATOM   5674  ND2 ASN   356      59.148  44.863  29.899  0.00  0.00
ATOM   5675 1HD2 ASN   356      60.125  44.711  29.814  0.00  0.00
ATOM   5676 2HD2 ASN   356      58.839  45.831  29.908  0.00  0.00
ATOM   5677  C   ASN   356      57.366  44.375  33.322  0.00  0.00
ATOM   5678  O   ASN   356      57.396  45.615  33.380  0.00  0.00
ATOM   5679  N   HIE   357      57.699  43.578  34.361  0.00  0.00
ATOM   5680  H   HIE   357      57.399  42.622  34.249  0.00  0.00
ATOM   5681  CA  HIE   357      58.095  44.251  35.663  0.00  0.00
ATOM   5682  HA  HIE   357      57.415  45.046  35.803  0.00  0.00
ATOM   5683  CB  HIE   357      57.775  43.298  36.826  0.00  0.00
ATOM   5684  HB2 HIE   357      58.250  42.343  36.779  0.00  0.00
ATOM   5685  HB3 HIE   357      58.001  43.814  37.738  0.00  0.00
ATOM   5686  CG  HIE   357      56.299  43.068  36.975  0.00  0.00
ATOM   5687  ND1 HIE   357      55.392  43.936  37.649  0.00  0.00
ATOM   5688  CE1 HIE   357      54.248  43.292  37.554  0.00  0.00
ATOM   5689  HE1 HIE   357      53.327  43.725  37.923  0.00  0.00
ATOM   5690  NE2 HIE   357      54.364  42.050  37.045  0.00  0.00
ATOM   5691  HE2 HIE   357      53.595  41.337  36.920  0.00  0.00
ATOM   5692  CD2 HIE   357      55.679  41.872  36.664  0.00  0.00
ATOM   5693  HD2 HIE   357      56.060  41.013  36.151  0.00  0.00
ATOM   5694  C   HIE   357      59.579  44.777  35.728  0.00  0.00
ATOM   5695  O   HIE   357      59.809  45.596  36.632  0.00  0.00
ATOM   5696  N   SER   358      60.355  44.357  34.704  0.00  0.00
ATOM   5697  H   SER   358      59.926  43.673  34.066  0.00  0.00
ATOM   5698  CA  SER   358      61.641  44.953  34.319  0.00  0.00
ATOM   5699  HA  SER   358      62.259  45.000  35.237  0.00  0.00
ATOM   5700  CB  SER   358      62.226  44.097  33.273  0.00  0.00
ATOM   5701  HB2 SER   358      63.134  44.540  32.923  0.00  0.00
ATOM   5702  HB3 SER   358      62.555  43.111  33.675  0.00  0.00
ATOM   5703  OG  SER   358      61.332  43.802  32.284  0.00  0.00
ATOM   5704  HG  SER   358      61.731  43.101  31.722  0.00  0.00
ATOM   5705  C   SER   358      61.624  46.451  33.912  0.00  0.00
ATOM   5706  O   SER   358      62.607  47.130  34.199  0.00  0.00
ATOM   5707  N   THR   359      60.474  46.894  33.311  0.00  0.00
ATOM   5708  H   THR   359      59.695  46.224  33.211  0.00  0.00
ATOM   5709  CA  THR   359      60.393  48.248  32.714  0.00  0.00
ATOM   5710  HA  THR   359      61.281  48.818  33.011  0.00  0.00
ATOM   5711  CB  THR   359      60.257  48.260  31.139  0.00  0.00
ATOM   5712  HB  THR   359      60.203  49.308  30.846  0.00  0.00
ATOM   5713  CG2 THR   359      61.360  47.528  30.379  0.00  0.00
ATOM   5714 1HG2 THR   359      61.392  46.520  30.559  0.00  0.00
ATOM   5715 2HG2 THR   359      61.220  47.692  29.339  0.00  0.00
ATOM   5716 3HG2 THR   359      62.230  48.121  30.650  0.00  0.00
ATOM   5717  OG1 THR   359      59.120  47.492  30.687  0.00  0.00
ATOM   5718  HG1 THR   359      58.399  48.092  30.719  0.00  0.00
ATOM   5719  C   THR   359      59.216  49.071  33.308  0.00  0.00
ATOM   5720  O   THR   359      59.234  50.230  33.060  0.00  0.00
ATOM   5721  N   LEU   360      58.360  48.556  34.246  0.00  0.00
ATOM   5722  H   LEU   360      58.467  47.554  34.461  0.00  0.00
ATOM   5723  CA  LEU   360      57.151  49.131  34.737  0.00  0.00
ATOM   5724  HA  LEU   360      56.486  48.962  33.937  0.00  0.00
ATOM   5725  CB  LEU   360      56.774  48.221  35.903  0.00  0.00
ATOM   5726  HB2 LEU   360      56.333  47.399  35.307  0.00  0.00
ATOM   5727  HB3 LEU   360      57.611  47.831  36.455  0.00  0.00
ATOM   5728  CG  LEU   360      55.525  48.814  36.744  0.00  0.00
ATOM   5729  HG  LEU   360      55.892  49.781  37.161  0.00  0.00
ATOM   5730  CD1 LEU   360      54.279  48.934  36.007  0.00  0.00
ATOM   5731 1HD1 LEU   360      54.300  49.669  35.259  0.00  0.00
ATOM   5732 2HD1 LEU   360      54.003  47.987  35.525  0.00  0.00
ATOM   5733 3HD1 LEU   360      53.594  49.087  36.834  0.00  0.00
ATOM   5734  CD2 LEU   360      55.423  47.760  37.834  0.00  0.00
ATOM   5735 1HD2 LEU   360      54.719  48.219  38.582  0.00  0.00
ATOM   5736 2HD2 LEU   360      55.064  46.809  37.441  0.00  0.00
ATOM   5737 3HD2 LEU   360      56.385  47.782  38.339  0.00  0.00
ATOM   5738  C   LEU   360      57.130  50.588  35.028  0.00  0.00
ATOM   5739  O   LEU   360      56.193  51.223  34.544  0.00  0.00
ATOM   5740  N   ILE   361      58.147  51.105  35.829  0.00  0.00
ATOM   5741  H   ILE   361      59.018  50.593  36.067  0.00  0.00
ATOM   5742  CA  ILE   361      58.287  52.529  36.143  0.00  0.00
ATOM   5743  HA  ILE   361      57.301  52.881  36.408  0.00  0.00
ATOM   5744  CB  ILE   361      59.255  52.755  37.306  0.00  0.00
ATOM   5745  HB  ILE   361      60.253  52.510  37.011  0.00  0.00
ATOM   5746  CG2 ILE   361      59.149  54.255  37.735  0.00  0.00
ATOM   5747 1HG2 ILE   361      59.097  54.905  36.885  0.00  0.00
ATOM   5748 2HG2 ILE   361      58.260  54.404  38.261  0.00  0.00
ATOM   5749 3HG2 ILE   361      60.066  54.664  38.241  0.00  0.00
ATOM   5750  CG1 ILE   361      58.968  51.867  38.496  0.00  0.00
ATOM   5751 2HG1 ILE   361      58.037  52.292  38.938  0.00  0.00
ATOM   5752 3HG1 ILE   361      58.867  50.898  38.073  0.00  0.00
ATOM   5753  CD1 ILE   361      59.909  52.019  39.760  0.00  0.00
ATOM   5754 1HD1 ILE   361      59.863  51.216  40.445  0.00  0.00
ATOM   5755 2HD1 ILE   361      61.015  51.983  39.454  0.00  0.00
ATOM   5756 3HD1 ILE   361      59.742  52.970  40.153  0.00  0.00
ATOM   5757  C   ILE   361      58.761  53.320  34.932  0.00  0.00
ATOM   5758  O   ILE   361      58.408  54.378  34.748  0.00  0.00
ATOM   5759  N   GLU   362      59.661  52.840  34.102  0.00  0.00
ATOM   5760  H   GLU   362      59.789  51.895  34.288  0.00  0.00
ATOM   5761  CA  GLU   362      60.415  53.553  33.032  0.00  0.00
ATOM   5762  HA  GLU   362      60.817  54.444  33.434  0.00  0.00
ATOM   5763  CB  GLU   362      61.603  52.618  32.588  0.00  0.00
ATOM   5764  HB2 GLU   362      61.118  51.766  32.111  0.00  0.00
ATOM   5765  HB3 GLU   362      62.146  53.244  31.802  0.00  0.00
ATOM   5766  CG  GLU   362      62.599  52.092  33.679  0.00  0.00
ATOM   5767  HG2 GLU   362      63.089  52.824  34.293  0.00  0.00
ATOM   5768  HG3 GLU   362      61.996  51.327  34.265  0.00  0.00
ATOM   5769  CD  GLU   362      63.647  51.312  32.963  0.00  0.00
ATOM   5770  OE1 GLU   362      64.626  51.854  32.364  0.00  0.00
ATOM   5771  OE2 GLU   362      63.667  50.042  32.916  0.00  0.00
ATOM   5772  C   GLU   362      59.377  53.748  31.844  0.00  0.00
ATOM   5773  O   GLU   362      59.383  54.714  31.063  0.00  0.00
ATOM   5774  N   ASP   363      58.428  52.845  31.722  0.00  0.00
ATOM   5775  H   ASP   363      58.594  51.900  32.202  0.00  0.00
ATOM   5776  CA  ASP   363      57.251  52.961  30.778  0.00  0.00
ATOM   5777  HA  ASP   363      57.679  53.278  29.791  0.00  0.00
ATOM   5778  CB  ASP   363      56.666  51.542  30.894  0.00  0.00
ATOM   5779  HB2 ASP   363      56.284  51.340  31.907  0.00  0.00
ATOM   5780  HB3 ASP   363      55.748  51.520  30.278  0.00  0.00
ATOM   5781  CG  ASP   363      57.527  50.454  30.318  0.00  0.00
ATOM   5782  OD1 ASP   363      58.359  50.700  29.413  0.00  0.00
ATOM   5783  OD2 ASP   363      57.158  49.265  30.571  0.00  0.00
ATOM   5784  C   ASP   363      56.202  53.976  31.155  0.00  0.00
ATOM   5785  O   ASP   363      55.647  54.731  30.327  0.00  0.00
ATOM   5786  N   CYS   364      55.946  54.103  32.476  0.00  0.00
ATOM   5787  H   CYS   364      56.529  53.570  33.031  0.00  0.00
ATOM   5788  CA  CYS   364      54.967  55.034  33.046  0.00  0.00
ATOM   5789  HA  CYS   364      54.045  54.995  32.504  0.00  0.00
ATOM   5790  CB  CYS   364      54.703  54.678  34.485  0.00  0.00
ATOM   5791  HB2 CYS   364      55.662  54.500  35.029  0.00  0.00
ATOM   5792  HB3 CYS   364      54.160  55.502  34.948  0.00  0.00
ATOM   5793  SG  CYS   364      53.733  53.084  34.581  0.00  0.00
ATOM   5794  HG  CYS   364      54.843  52.138  34.071  0.00  0.00
ATOM   5795  C   CYS   364      55.472  56.485  33.064  0.00  0.00
ATOM   5796  O   CYS   364      54.600  57.377  33.040  0.00  0.00
ATOM   5797  N   ILE   365      56.810  56.616  33.013  0.00  0.00
ATOM   5798  H   ILE   365      57.377  55.776  32.997  0.00  0.00
ATOM   5799  CA  ILE   365      57.581  57.932  32.877  0.00  0.00
ATOM   5800  HA  ILE   365      57.051  58.743  33.457  0.00  0.00
ATOM   5801  CB  ILE   365      59.014  57.868  33.285  0.00  0.00
ATOM   5802  HB  ILE   365      59.429  56.906  32.804  0.00  0.00
ATOM   5803  CG2 ILE   365      59.907  59.054  32.913  0.00  0.00
ATOM   5804 1HG2 ILE   365      59.953  59.158  31.881  0.00  0.00
ATOM   5805 2HG2 ILE   365      59.556  60.063  33.234  0.00  0.00
ATOM   5806 3HG2 ILE   365      60.865  58.891  33.243  0.00  0.00
ATOM   5807  CG1 ILE   365      59.167  57.715  34.822  0.00  0.00
ATOM   5808 2HG1 ILE   365      58.971  58.705  35.334  0.00  0.00
ATOM   5809 3HG1 ILE   365      58.442  57.004  35.089  0.00  0.00
ATOM   5810  CD1 ILE   365      60.521  57.210  35.388  0.00  0.00
ATOM   5811 1HD1 ILE   365      60.851  56.313  34.800  0.00  0.00
ATOM   5812 2HD1 ILE   365      61.182  58.040  35.573  0.00  0.00
ATOM   5813 3HD1 ILE   365      60.353  56.870  36.434  0.00  0.00
ATOM   5814  C   ILE   365      57.526  58.314  31.435  0.00  0.00
ATOM   5815  O   ILE   365      56.890  59.333  31.114  0.00  0.00
ATOM   5816  N   VAL   366      57.790  57.370  30.472  0.00  0.00
ATOM   5817  H   VAL   366      58.256  56.514  30.656  0.00  0.00
ATOM   5818  CA  VAL   366      57.461  57.648  29.032  0.00  0.00
ATOM   5819  HA  VAL   366      58.043  58.512  28.643  0.00  0.00
ATOM   5820  CB  VAL   366      57.851  56.423  28.245  0.00  0.00
ATOM   5821  HB  VAL   366      57.428  55.608  28.883  0.00  0.00
ATOM   5822  CG1 VAL   366      57.255  56.503  26.771  0.00  0.00
ATOM   5823 1HG1 VAL   366      56.198  56.245  26.837  0.00  0.00
ATOM   5824 2HG1 VAL   366      57.394  57.569  26.463  0.00  0.00
ATOM   5825 3HG1 VAL   366      57.816  55.883  26.002  0.00  0.00
ATOM   5826  CG2 VAL   366      59.379  56.346  28.166  0.00  0.00
ATOM   5827 1HG2 VAL   366      59.566  55.487  27.532  0.00  0.00
ATOM   5828 2HG2 VAL   366      59.681  57.256  27.743  0.00  0.00
ATOM   5829 3HG2 VAL   366      59.900  56.045  29.102  0.00  0.00
ATOM   5830  C   VAL   366      55.944  57.864  28.806  0.00  0.00
ATOM   5831  O   VAL   366      55.380  58.888  28.377  0.00  0.00
ATOM   5832  N   GLY   367      55.078  57.243  29.642  0.00  0.00
ATOM   5833  H   GLY   367      55.432  56.479  30.139  0.00  0.00
ATOM   5834  CA  GLY   367      53.640  57.502  29.718  0.00  0.00
ATOM   5835  HA2 GLY   367      53.341  57.428  28.740  0.00  0.00
ATOM   5836  HA3 GLY   367      52.988  56.779  30.309  0.00  0.00
ATOM   5837  C   GLY   367      53.185  58.888  30.276  0.00  0.00
ATOM   5838  O   GLY   367      52.402  59.561  29.582  0.00  0.00
ATOM   5839  N   CYS   368      53.856  59.401  31.273  0.00  0.00
ATOM   5840  H   CYS   368      54.570  58.925  31.820  0.00  0.00
ATOM   5841  CA  CYS   368      53.746  60.781  31.747  0.00  0.00
ATOM   5842  HA  CYS   368      52.696  60.966  31.877  0.00  0.00
ATOM   5843  CB  CYS   368      54.496  60.941  33.068  0.00  0.00
ATOM   5844  HB2 CYS   368      55.536  60.656  32.918  0.00  0.00
ATOM   5845  HB3 CYS   368      54.428  61.941  33.356  0.00  0.00
ATOM   5846  SG  CYS   368      53.425  60.027  34.205  0.00  0.00
ATOM   5847  HG  CYS   368      53.546  58.611  33.748  0.00  0.00
ATOM   5848  C   CYS   368      54.139  61.883  30.768  0.00  0.00
ATOM   5849  O   CYS   368      53.780  63.011  31.077  0.00  0.00
ATOM   5850  N   LEU   369      55.052  61.655  29.867  0.00  0.00
ATOM   5851  H   LEU   369      55.563  60.768  29.848  0.00  0.00
ATOM   5852  CA  LEU   369      55.433  62.613  28.771  0.00  0.00
ATOM   5853  HA  LEU   369      55.585  63.601  29.045  0.00  0.00
ATOM   5854  CB  LEU   369      56.759  62.094  28.196  0.00  0.00
ATOM   5855  HB2 LEU   369      56.483  61.170  27.664  0.00  0.00
ATOM   5856  HB3 LEU   369      57.064  62.824  27.438  0.00  0.00
ATOM   5857  CG  LEU   369      57.982  61.892  29.055  0.00  0.00
ATOM   5858  HG  LEU   369      58.022  60.966  29.572  0.00  0.00
ATOM   5859  CD1 LEU   369      59.307  62.033  28.317  0.00  0.00
ATOM   5860 1HD1 LEU   369      59.558  63.019  28.098  0.00  0.00
ATOM   5861 2HD1 LEU   369      60.052  61.630  28.996  0.00  0.00
ATOM   5862 3HD1 LEU   369      59.407  61.463  27.450  0.00  0.00
ATOM   5863  CD2 LEU   369      58.077  62.948  30.231  0.00  0.00
ATOM   5864 1HD2 LEU   369      57.642  63.900  29.907  0.00  0.00
ATOM   5865 2HD2 LEU   369      57.584  62.465  31.127  0.00  0.00
ATOM   5866 3HD2 LEU   369      59.160  63.189  30.461  0.00  0.00
ATOM   5867  C   LEU   369      54.378  62.551  27.654  0.00  0.00
ATOM   5868  O   LEU   369      53.711  63.520  27.268  0.00  0.00
ATOM   5869  N   ALA   370      54.120  61.275  27.222  0.00  0.00
ATOM   5870  H   ALA   370      54.426  60.497  27.781  0.00  0.00
ATOM   5871  CA  ALA   370      53.412  60.805  26.015  0.00  0.00
ATOM   5872  HA  ALA   370      53.693  61.338  25.072  0.00  0.00
ATOM   5873  CB  ALA   370      53.628  59.253  25.819  0.00  0.00
ATOM   5874  HB1 ALA   370      53.131  58.839  26.641  0.00  0.00
ATOM   5875  HB2 ALA   370      53.244  58.852  24.868  0.00  0.00
ATOM   5876  HB3 ALA   370      54.723  59.182  25.922  0.00  0.00
ATOM   5877  C   ALA   370      51.848  60.999  26.185  0.00  0.00
ATOM   5878  O   ALA   370      51.113  61.029  25.233  0.00  0.00
ATOM   5879  N   SER   371      51.395  61.184  27.441  0.00  0.00
ATOM   5880  H   SER   371      52.133  61.022  28.122  0.00  0.00
ATOM   5881  CA  SER   371      49.940  61.459  27.766  0.00  0.00
ATOM   5882  HA  SER   371      49.357  61.766  26.886  0.00  0.00
ATOM   5883  CB  SER   371      49.342  60.203  28.361  0.00  0.00
ATOM   5884  HB2 SER   371      50.000  59.864  29.184  0.00  0.00
ATOM   5885  HB3 SER   371      48.400  60.378  28.752  0.00  0.00
ATOM   5886  OG  SER   371      49.140  59.048  27.449  0.00  0.00
ATOM   5887  HG  SER   371      49.914  59.001  26.941  0.00  0.00
ATOM   5888  C   SER   371      49.795  62.743  28.680  0.00  0.00
ATOM   5889  O   SER   371      48.817  62.872  29.405  0.00  0.00
ATOM   5890  N   ASN   372      50.760  63.659  28.435  0.00  0.00
ATOM   5891  H   ASN   372      51.497  63.412  27.894  0.00  0.00
ATOM   5892  CA  ASN   372      50.705  65.048  28.758  0.00  0.00
ATOM   5893  HA  ASN   372      51.686  65.454  28.594  0.00  0.00
ATOM   5894  CB  ASN   372      49.757  65.690  27.729  0.00  0.00
ATOM   5895  HB2 ASN   372      49.802  65.102  26.753  0.00  0.00
ATOM   5896  HB3 ASN   372      48.706  65.628  28.031  0.00  0.00
ATOM   5897  CG  ASN   372      50.104  67.159  27.548  0.00  0.00
ATOM   5898  OD1 ASN   372      50.313  67.879  28.490  0.00  0.00
ATOM   5899  ND2 ASN   372      50.009  67.616  26.367  0.00  0.00
ATOM   5900 1HD2 ASN   372      50.147  68.656  26.103  0.00  0.00
ATOM   5901 2HD2 ASN   372      49.683  67.083  25.578  0.00  0.00
ATOM   5902  C   ASN   372      50.458  65.252  30.207  0.00  0.00
ATOM   5903  O   ASN   372      49.420  65.837  30.609  0.00  0.00
ATOM   5904  N   LEU   373      51.380  64.755  31.084  0.00  0.00
ATOM   5905  H   LEU   373      52.145  64.223  30.658  0.00  0.00
ATOM   5906  CA  LEU   373      51.316  65.117  32.533  0.00  0.00
ATOM   5907  HA  LEU   373      50.486  65.701  32.655  0.00  0.00
ATOM   5908  CB  LEU   373      51.324  63.807  33.325  0.00  0.00
ATOM   5909  HB2 LEU   373      52.159  63.248  33.040  0.00  0.00
ATOM   5910  HB3 LEU   373      51.592  64.044  34.346  0.00  0.00
ATOM   5911  CG  LEU   373      49.995  63.077  33.308  0.00  0.00
ATOM   5912  HG  LEU   373      49.760  62.894  32.264  0.00  0.00
ATOM   5913  CD1 LEU   373      49.899  61.669  34.097  0.00  0.00
ATOM   5914 1HD1 LEU   373      49.915  61.716  35.187  0.00  0.00
ATOM   5915 2HD1 LEU   373      48.994  61.036  33.791  0.00  0.00
ATOM   5916 3HD1 LEU   373      50.817  61.141  33.809  0.00  0.00
ATOM   5917  CD2 LEU   373      48.771  63.809  33.847  0.00  0.00
ATOM   5918 1HD2 LEU   373      48.642  64.719  33.338  0.00  0.00
ATOM   5919 2HD2 LEU   373      47.820  63.277  33.783  0.00  0.00
ATOM   5920 3HD2 LEU   373      48.775  64.144  34.911  0.00  0.00
ATOM   5921  C   LEU   373      52.610  66.020  32.824  0.00  0.00
ATOM   5922  O   LEU   373      52.542  66.974  33.609  0.00  0.00
ATOM   5923  N   LEU   374      53.715  65.591  32.163  0.00  0.00
ATOM   5924  H   LEU   374      53.714  64.670  31.650  0.00  0.00
ATOM   5925  CA  LEU   374      55.060  66.271  32.107  0.00  0.00
ATOM   5926  HA  LEU   374      55.060  67.275  32.645  0.00  0.00
ATOM   5927  CB  LEU   374      56.097  65.359  32.835  0.00  0.00
ATOM   5928  HB2 LEU   374      56.053  64.386  32.166  0.00  0.00
ATOM   5929  HB3 LEU   374      57.111  65.781  32.740  0.00  0.00
ATOM   5930  CG  LEU   374      55.696  64.691  34.175  0.00  0.00
ATOM   5931  HG  LEU   374      54.804  64.102  33.908  0.00  0.00
ATOM   5932  CD1 LEU   374      56.811  63.857  34.813  0.00  0.00
ATOM   5933 1HD1 LEU   374      57.012  63.007  34.191  0.00  0.00
ATOM   5934 2HD1 LEU   374      57.750  64.421  34.881  0.00  0.00
ATOM   5935 3HD1 LEU   374      56.425  63.513  35.772  0.00  0.00
ATOM   5936  CD2 LEU   374      55.129  65.592  35.259  0.00  0.00
ATOM   5937 1HD2 LEU   374      55.166  66.613  34.838  0.00  0.00
ATOM   5938 2HD2 LEU   374      54.109  65.259  35.351  0.00  0.00
ATOM   5939 3HD2 LEU   374      55.781  65.534  36.222  0.00  0.00
ATOM   5940  C   LEU   374      55.555  66.629  30.699  0.00  0.00
ATOM   5941  O   LEU   374      54.911  66.421  29.694  0.00  0.00
ATOM   5942  N   LEU   375      56.677  67.239  30.668  0.00  0.00
ATOM   5943  H   LEU   375      57.156  67.363  31.562  0.00  0.00
ATOM   5944  CA  LEU   375      57.664  67.335  29.574  0.00  0.00
ATOM   5945  HA  LEU   375      57.275  66.702  28.751  0.00  0.00
ATOM   5946  CB  LEU   375      57.855  68.812  29.225  0.00  0.00
ATOM   5947  HB2 LEU   375      57.964  69.364  30.135  0.00  0.00
ATOM   5948  HB3 LEU   375      58.769  68.958  28.758  0.00  0.00
ATOM   5949  CG  LEU   375      56.735  69.482  28.628  0.00  0.00
ATOM   5950  HG  LEU   375      55.889  69.434  29.316  0.00  0.00
ATOM   5951  CD1 LEU   375      57.061  70.899  28.278  0.00  0.00
ATOM   5952 1HD1 LEU   375      57.913  70.829  27.695  0.00  0.00
ATOM   5953 2HD1 LEU   375      56.192  71.403  27.789  0.00  0.00
ATOM   5954 3HD1 LEU   375      57.381  71.372  29.134  0.00  0.00
ATOM   5955  CD2 LEU   375      56.197  68.734  27.338  0.00  0.00
ATOM   5956 1HD2 LEU   375      55.772  67.827  27.598  0.00  0.00
ATOM   5957 2HD2 LEU   375      55.354  69.256  26.908  0.00  0.00
ATOM   5958 3HD2 LEU   375      56.982  68.667  26.577  0.00  0.00
ATOM   5959  C   LEU   375      59.011  66.617  30.028  0.00  0.00
ATOM   5960  O   LEU   375      59.271  66.340  31.174  0.00  0.00
ATOM   5961  N   PRO   376      59.964  66.386  29.084  0.00  0.00
ATOM   5962  CD  PRO   376      59.878  66.513  27.639  0.00  0.00
ATOM   5963  HD2 PRO   376      59.993  67.502  27.344  0.00  0.00
ATOM   5964  HD3 PRO   376      58.940  66.206  27.242  0.00  0.00
ATOM   5965  CG  PRO   376      61.054  65.712  27.128  0.00  0.00
ATOM   5966  HG2 PRO   376      61.296  65.890  26.053  0.00  0.00
ATOM   5967  HG3 PRO   376      60.684  64.667  27.220  0.00  0.00
ATOM   5968  CB  PRO   376      62.116  65.763  28.151  0.00  0.00
ATOM   5969  HB2 PRO   376      62.833  66.644  28.075  0.00  0.00
[truncated: 112,615 more chars]
