# Supplementary material for: QM/MM Molecular Dynamics Study of the Galactopyranose → Galactofuranose Reaction Catalysed by Trypanosoma cruzi UDP-Galactopyranose Mutase
Source: PLoS One. 2014 Oct 9;9(10):e109559. doi: 10.1371/journal.pone.0109559 (PMC4192007; doi:10.1371/journal.pone.0109559)
Supplement: Text S3 — PDB file for the third species of the mechanism proposed for the reaction catalysed by UGM. This species is labelled as c in Fig. 2. (PDB) [file pone.0109559.s010.pdb]

REMARK   1                     PDB file generated by ptraj (set     3)
ATOM      1  N   LEU     1      25.629  36.275  84.189  0.00  0.00
ATOM      2  H1  LEU     1      24.853  35.670  84.397  0.00  0.00
ATOM      3  H2  LEU     1      25.696  36.957  84.930  0.00  0.00
ATOM      4  H3  LEU     1      26.494  35.748  84.173  0.00  0.00
ATOM      5  CA  LEU     1      25.451  37.076  82.941  0.00  0.00
ATOM      6  HA  LEU     1      24.403  37.094  82.765  0.00  0.00
ATOM      7  CB  LEU     1      25.800  38.568  83.184  0.00  0.00
ATOM      8  HB2 LEU     1      25.292  39.047  84.049  0.00  0.00
ATOM      9  HB3 LEU     1      26.888  38.572  83.384  0.00  0.00
ATOM     10  CG  LEU     1      25.538  39.373  81.933  0.00  0.00
ATOM     11  HG  LEU     1      25.797  38.742  81.095  0.00  0.00
ATOM     12  CD1 LEU     1      24.109  39.832  81.855  0.00  0.00
ATOM     13 1HD1 LEU     1      23.404  39.011  81.565  0.00  0.00
ATOM     14 2HD1 LEU     1      23.888  40.415  82.767  0.00  0.00
ATOM     15 3HD1 LEU     1      24.050  40.588  81.061  0.00  0.00
ATOM     16  CD2 LEU     1      26.414  40.643  81.736  0.00  0.00
ATOM     17 1HD2 LEU     1      27.431  40.446  81.974  0.00  0.00
ATOM     18 2HD2 LEU     1      26.313  40.977  80.736  0.00  0.00
ATOM     19 3HD2 LEU     1      25.958  41.476  82.328  0.00  0.00
ATOM     20  C   LEU     1      26.359  36.376  81.845  0.00  0.00
ATOM     21  O   LEU     1      27.569  36.471  81.984  0.00  0.00
ATOM     22  N   LEU     2      25.756  35.487  80.975  0.00  0.00
ATOM     23  H   LEU     2      24.765  35.384  80.982  0.00  0.00
ATOM     24  CA  LEU     2      26.378  34.808  79.887  0.00  0.00
ATOM     25  HA  LEU     2      27.196  34.205  80.171  0.00  0.00
ATOM     26  CB  LEU     2      25.489  33.697  79.252  0.00  0.00
ATOM     27  HB2 LEU     2      25.121  32.966  80.034  0.00  0.00
ATOM     28  HB3 LEU     2      24.675  34.296  78.804  0.00  0.00
ATOM     29  CG  LEU     2      26.041  32.909  77.996  0.00  0.00
ATOM     30  HG  LEU     2      26.406  33.610  77.281  0.00  0.00
ATOM     31  CD1 LEU     2      27.290  31.908  78.281  0.00  0.00
ATOM     32 1HD1 LEU     2      27.077  31.324  79.236  0.00  0.00
ATOM     33 2HD1 LEU     2      27.481  31.287  77.438  0.00  0.00
ATOM     34 3HD1 LEU     2      28.141  32.496  78.562  0.00  0.00
ATOM     35  CD2 LEU     2      24.939  31.956  77.572  0.00  0.00
ATOM     36 1HD2 LEU     2      25.133  31.702  76.456  0.00  0.00
ATOM     37 2HD2 LEU     2      24.780  31.173  78.326  0.00  0.00
ATOM     38 3HD2 LEU     2      24.050  32.499  77.473  0.00  0.00
ATOM     39  C   LEU     2      27.018  35.849  78.963  0.00  0.00
ATOM     40  O   LEU     2      26.348  36.706  78.418  0.00  0.00
ATOM     41  N   THR     3      28.306  35.734  78.753  0.00  0.00
ATOM     42  H   THR     3      28.840  34.890  79.041  0.00  0.00
ATOM     43  CA  THR     3      29.015  36.598  77.853  0.00  0.00
ATOM     44  HA  THR     3      28.294  37.155  77.171  0.00  0.00
ATOM     45  CB  THR     3      29.787  37.628  78.563  0.00  0.00
ATOM     46  HB  THR     3      30.463  38.100  77.804  0.00  0.00
ATOM     47  CG2 THR     3      28.911  38.739  79.006  0.00  0.00
ATOM     48 1HG2 THR     3      28.301  38.514  79.864  0.00  0.00
ATOM     49 2HG2 THR     3      29.494  39.537  79.427  0.00  0.00
ATOM     50 3HG2 THR     3      28.343  39.241  78.186  0.00  0.00
ATOM     51  OG1 THR     3      30.430  37.113  79.696  0.00  0.00
ATOM     52  HG1 THR     3      31.005  37.826  80.030  0.00  0.00
ATOM     53  C   THR     3      30.033  35.733  76.995  0.00  0.00
ATOM     54  O   THR     3      31.084  35.390  77.444  0.00  0.00
ATOM     55  N   PRO     4      29.566  35.281  75.777  0.00  0.00
ATOM     56  CD  PRO     4      28.227  35.504  75.215  0.00  0.00
ATOM     57  HD2 PRO     4      28.196  36.533  74.772  0.00  0.00
ATOM     58  HD3 PRO     4      27.468  35.403  76.007  0.00  0.00
ATOM     59  CG  PRO     4      28.106  34.372  74.171  0.00  0.00
ATOM     60  HG2 PRO     4      27.611  34.732  73.316  0.00  0.00
ATOM     61  HG3 PRO     4      27.619  33.511  74.602  0.00  0.00
ATOM     62  CB  PRO     4      29.446  34.019  73.819  0.00  0.00
ATOM     63  HB2 PRO     4      29.810  34.365  72.815  0.00  0.00
ATOM     64  HB3 PRO     4      29.398  32.930  73.803  0.00  0.00
ATOM     65  CA  PRO     4      30.428  34.447  74.910  0.00  0.00
ATOM     66  HA  PRO     4      30.597  33.565  75.506  0.00  0.00
ATOM     67  C   PRO     4      31.657  35.214  74.363  0.00  0.00
ATOM     68  O   PRO     4      31.472  36.294  73.820  0.00  0.00
ATOM     69  N   LYS     5      32.828  34.566  74.154  0.00  0.00
ATOM     70  H   LYS     5      32.917  33.568  74.268  0.00  0.00
ATOM     71  CA  LYS     5      34.063  35.210  73.634  0.00  0.00
ATOM     72  HA  LYS     5      34.333  36.099  74.111  0.00  0.00
ATOM     73  CB  LYS     5      35.221  34.371  74.089  0.00  0.00
ATOM     74  HB2 LYS     5      35.134  34.190  75.162  0.00  0.00
ATOM     75  HB3 LYS     5      35.235  33.375  73.564  0.00  0.00
ATOM     76  CG  LYS     5      36.518  35.144  73.932  0.00  0.00
ATOM     77  HG2 LYS     5      36.545  35.372  72.877  0.00  0.00
ATOM     78  HG3 LYS     5      36.484  36.043  74.537  0.00  0.00
ATOM     79  CD  LYS     5      37.696  34.333  74.374  0.00  0.00
ATOM     80  HD2 LYS     5      37.655  34.332  75.503  0.00  0.00
ATOM     81  HD3 LYS     5      37.553  33.293  74.037  0.00  0.00
ATOM     82  CE  LYS     5      38.970  34.935  73.806  0.00  0.00
ATOM     83  HE2 LYS     5      38.875  35.188  72.732  0.00  0.00
ATOM     84  HE3 LYS     5      39.149  35.856  74.300  0.00  0.00
ATOM     85  NZ  LYS     5      40.137  33.982  73.881  0.00  0.00
ATOM     86  HZ1 LYS     5      40.397  33.518  74.722  0.00  0.00
ATOM     87  HZ2 LYS     5      40.076  33.207  73.280  0.00  0.00
ATOM     88  HZ3 LYS     5      40.963  34.437  73.614  0.00  0.00
ATOM     89  C   LYS     5      33.922  35.502  72.130  0.00  0.00
ATOM     90  O   LYS     5      33.720  34.547  71.350  0.00  0.00
ATOM     91  N   ILE     6      34.222  36.773  71.708  0.00  0.00
ATOM     92  H   ILE     6      34.330  37.472  72.389  0.00  0.00
ATOM     93  CA  ILE     6      34.321  37.273  70.319  0.00  0.00
ATOM     94  HA  ILE     6      33.720  36.627  69.655  0.00  0.00
ATOM     95  CB  ILE     6      33.511  38.666  70.165  0.00  0.00
ATOM     96  HB  ILE     6      34.063  39.412  70.719  0.00  0.00
ATOM     97  CG2 ILE     6      33.356  39.186  68.664  0.00  0.00
ATOM     98 1HG2 ILE     6      34.079  38.730  67.940  0.00  0.00
ATOM     99 2HG2 ILE     6      32.287  38.909  68.343  0.00  0.00
ATOM    100 3HG2 ILE     6      33.444  40.286  68.727  0.00  0.00
ATOM    101  CG1 ILE     6      32.189  38.696  70.925  0.00  0.00
ATOM    102 2HG1 ILE     6      31.531  37.880  70.595  0.00  0.00
ATOM    103 3HG1 ILE     6      32.403  38.382  72.009  0.00  0.00
ATOM    104  CD1 ILE     6      31.588  39.986  71.135  0.00  0.00
ATOM    105 1HD1 ILE     6      32.113  40.493  71.885  0.00  0.00
ATOM    106 2HD1 ILE     6      31.747  40.558  70.190  0.00  0.00
ATOM    107 3HD1 ILE     6      30.534  39.878  71.362  0.00  0.00
ATOM    108  C   ILE     6      35.785  37.445  69.866  0.00  0.00
ATOM    109  O   ILE     6      36.572  38.012  70.609  0.00  0.00
ATOM    110  N   VAL     7      36.225  37.055  68.690  0.00  0.00
ATOM    111  H   VAL     7      35.590  36.488  68.022  0.00  0.00
ATOM    112  CA  VAL     7      37.615  37.276  68.254  0.00  0.00
ATOM    113  HA  VAL     7      38.046  37.968  68.905  0.00  0.00
ATOM    114  CB  VAL     7      38.477  36.035  68.434  0.00  0.00
ATOM    115  HB  VAL     7      38.119  35.259  67.780  0.00  0.00
ATOM    116  CG1 VAL     7      39.936  36.306  67.954  0.00  0.00
ATOM    117 1HG1 VAL     7      40.630  35.390  68.121  0.00  0.00
ATOM    118 2HG1 VAL     7      39.977  36.549  66.840  0.00  0.00
ATOM    119 3HG1 VAL     7      40.342  37.048  68.477  0.00  0.00
ATOM    120  CG2 VAL     7      38.642  35.586  69.955  0.00  0.00
ATOM    121 1HG2 VAL     7      39.201  34.605  70.064  0.00  0.00
ATOM    122 2HG2 VAL     7      39.195  36.347  70.537  0.00  0.00
ATOM    123 3HG2 VAL     7      37.659  35.335  70.392  0.00  0.00
ATOM    124  C   VAL     7      37.592  37.920  66.909  0.00  0.00
ATOM    125  O   VAL     7      36.664  37.632  66.151  0.00  0.00
ATOM    126  N   ILE     8      38.607  38.696  66.603  0.00  0.00
ATOM    127  H   ILE     8      39.375  38.921  67.227  0.00  0.00
ATOM    128  CA  ILE     8      38.616  39.448  65.384  0.00  0.00
ATOM    129  HA  ILE     8      37.898  39.032  64.681  0.00  0.00
ATOM    130  CB  ILE     8      38.181  40.953  65.580  0.00  0.00
ATOM    131  HB  ILE     8      39.011  41.323  66.225  0.00  0.00
ATOM    132  CG2 ILE     8      38.117  41.754  64.242  0.00  0.00
ATOM    133 1HG2 ILE     8      37.877  42.759  64.514  0.00  0.00
ATOM    134 2HG2 ILE     8      39.048  41.653  63.733  0.00  0.00
ATOM    135 3HG2 ILE     8      37.327  41.457  63.640  0.00  0.00
ATOM    136  CG1 ILE     8      36.961  41.229  66.504  0.00  0.00
ATOM    137 2HG1 ILE     8      36.036  40.771  66.177  0.00  0.00
ATOM    138 3HG1 ILE     8      37.152  40.806  67.474  0.00  0.00
ATOM    139  CD1 ILE     8      36.711  42.681  66.766  0.00  0.00
ATOM    140 1HD1 ILE     8      36.360  43.123  65.922  0.00  0.00
ATOM    141 2HD1 ILE     8      35.828  42.777  67.349  0.00  0.00
ATOM    142 3HD1 ILE     8      37.496  43.197  67.332  0.00  0.00
ATOM    143  C   ILE     8      40.006  39.300  64.776  0.00  0.00
ATOM    144  O   ILE     8      41.063  39.413  65.481  0.00  0.00
ATOM    145  N   ILE     9      40.053  38.995  63.447  0.00  0.00
ATOM    146  H   ILE     9      39.227  38.590  62.979  0.00  0.00
ATOM    147  CA  ILE     9      41.311  38.738  62.795  0.00  0.00
ATOM    148  HA  ILE     9      42.162  38.731  63.464  0.00  0.00
ATOM    149  CB  ILE     9      41.116  37.319  62.155  0.00  0.00
ATOM    150  HB  ILE     9      40.188  37.384  61.517  0.00  0.00
ATOM    151  CG2 ILE     9      42.283  36.965  61.220  0.00  0.00
ATOM    152 1HG2 ILE     9      43.163  37.045  61.826  0.00  0.00
ATOM    153 2HG2 ILE     9      42.070  36.000  60.793  0.00  0.00
ATOM    154 3HG2 ILE     9      42.357  37.736  60.399  0.00  0.00
ATOM    155  CG1 ILE     9      40.858  36.144  63.070  0.00  0.00
ATOM    156 2HG1 ILE     9      39.902  36.308  63.560  0.00  0.00
ATOM    157 3HG1 ILE     9      40.821  35.308  62.323  0.00  0.00
ATOM    158  CD1 ILE     9      41.982  36.012  64.103  0.00  0.00
ATOM    159 1HD1 ILE     9      42.837  35.505  63.637  0.00  0.00
ATOM    160 2HD1 ILE     9      42.245  36.932  64.644  0.00  0.00
ATOM    161 3HD1 ILE     9      41.639  35.174  64.781  0.00  0.00
ATOM    162  C   ILE     9      41.426  39.801  61.693  0.00  0.00
ATOM    163  O   ILE     9      40.540  39.962  60.887  0.00  0.00
ATOM    164  N   GLY    10      42.609  40.376  61.595  0.00  0.00
ATOM    165  H   GLY    10      43.191  40.353  62.405  0.00  0.00
ATOM    166  CA  GLY    10      42.951  41.566  60.831  0.00  0.00
ATOM    167  HA2 GLY    10      44.011  41.591  60.941  0.00  0.00
ATOM    168  HA3 GLY    10      42.689  41.473  59.691  0.00  0.00
ATOM    169  C   GLY    10      42.333  42.863  61.247  0.00  0.00
ATOM    170  O   GLY    10      41.206  42.913  61.655  0.00  0.00
ATOM    171  N   ALA    11      43.093  43.993  61.092  0.00  0.00
ATOM    172  H   ALA    11      44.076  43.841  60.801  0.00  0.00
ATOM    173  CA  ALA    11      42.743  45.411  61.462  0.00  0.00
ATOM    174  HA  ALA    11      41.764  45.291  61.911  0.00  0.00
ATOM    175  CB  ALA    11      43.664  45.932  62.488  0.00  0.00
ATOM    176  HB1 ALA    11      44.493  46.393  61.923  0.00  0.00
ATOM    177  HB2 ALA    11      43.253  46.781  63.006  0.00  0.00
ATOM    178  HB3 ALA    11      44.035  45.248  63.254  0.00  0.00
ATOM    179  C   ALA    11      42.500  46.439  60.296  0.00  0.00
ATOM    180  O   ALA    11      42.896  47.626  60.429  0.00  0.00
ATOM    181  N   GLY    12      41.755  45.971  59.248  0.00  0.00
ATOM    182  H   GLY    12      41.563  44.963  59.257  0.00  0.00
ATOM    183  CA  GLY    12      41.227  46.910  58.227  0.00  0.00
ATOM    184  HA2 GLY    12      41.995  47.647  57.972  0.00  0.00
ATOM    185  HA3 GLY    12      40.999  46.380  57.336  0.00  0.00
ATOM    186  C   GLY    12      40.058  47.655  58.680  0.00  0.00
ATOM    187  O   GLY    12      39.624  47.442  59.821  0.00  0.00
ATOM    188  N   PRO    13      39.344  48.453  57.817  0.00  0.00
ATOM    189  CD  PRO    13      39.785  48.715  56.487  0.00  0.00
ATOM    190  HD2 PRO    13      39.501  47.898  55.785  0.00  0.00
ATOM    191  HD3 PRO    13      40.865  48.922  56.422  0.00  0.00
ATOM    192  CG  PRO    13      39.061  49.904  55.954  0.00  0.00
ATOM    193  HG2 PRO    13      39.056  49.808  54.884  0.00  0.00
ATOM    194  HG3 PRO    13      39.419  50.847  56.311  0.00  0.00
ATOM    195  CB  PRO    13      37.707  49.697  56.632  0.00  0.00
ATOM    196  HB2 PRO    13      37.072  48.992  56.134  0.00  0.00
ATOM    197  HB3 PRO    13      37.189  50.637  56.802  0.00  0.00
ATOM    198  CA  PRO    13      38.061  49.101  58.021  0.00  0.00
ATOM    199  HA  PRO    13      38.321  49.928  58.691  0.00  0.00
ATOM    200  C   PRO    13      37.073  48.149  58.674  0.00  0.00
ATOM    201  O   PRO    13      36.399  48.362  59.683  0.00  0.00
ATOM    202  N   THR    14      37.082  46.920  58.214  0.00  0.00
ATOM    203  H   THR    14      37.448  46.745  57.311  0.00  0.00
ATOM    204  CA  THR    14      36.143  45.930  58.698  0.00  0.00
ATOM    205  HA  THR    14      35.146  46.377  58.767  0.00  0.00
ATOM    206  CB  THR    14      36.134  44.584  57.857  0.00  0.00
ATOM    207  HB  THR    14      37.025  44.078  58.078  0.00  0.00
ATOM    208  CG2 THR    14      34.929  43.609  58.166  0.00  0.00
ATOM    209 1HG2 THR    14      34.983  43.289  59.166  0.00  0.00
ATOM    210 2HG2 THR    14      34.032  44.248  57.930  0.00  0.00
ATOM    211 3HG2 THR    14      34.853  42.747  57.548  0.00  0.00
ATOM    212  OG1 THR    14      36.052  44.824  56.482  0.00  0.00
ATOM    213  HG1 THR    14      36.894  45.086  56.105  0.00  0.00
ATOM    214  C   THR    14      36.444  45.572  60.167  0.00  0.00
ATOM    215  O   THR    14      35.713  45.643  61.164  0.00  0.00
ATOM    216  N   GLY    15      37.727  45.251  60.471  0.00  0.00
ATOM    217  H   GLY    15      38.419  45.207  59.734  0.00  0.00
ATOM    218  CA  GLY    15      38.259  44.915  61.844  0.00  0.00
ATOM    219  HA2 GLY    15      37.588  44.124  62.084  0.00  0.00
ATOM    220  HA3 GLY    15      39.250  44.567  61.746  0.00  0.00
ATOM    221  C   GLY    15      38.161  45.906  62.964  0.00  0.00
ATOM    222  O   GLY    15      37.786  45.531  64.086  0.00  0.00
ATOM    223  N   LEU    16      38.323  47.195  62.642  0.00  0.00
ATOM    224  H   LEU    16      38.539  47.399  61.686  0.00  0.00
ATOM    225  CA  LEU    16      38.115  48.458  63.463  0.00  0.00
ATOM    226  HA  LEU    16      38.247  48.320  64.522  0.00  0.00
ATOM    227  CB  LEU    16      39.075  49.542  62.804  0.00  0.00
ATOM    228  HB2 LEU    16      38.778  49.638  61.745  0.00  0.00
ATOM    229  HB3 LEU    16      38.949  50.494  63.215  0.00  0.00
ATOM    230  CG  LEU    16      40.501  49.225  62.858  0.00  0.00
ATOM    231  HG  LEU    16      40.704  48.142  62.584  0.00  0.00
ATOM    232  CD1 LEU    16      41.315  50.094  61.972  0.00  0.00
ATOM    233 1HD1 LEU    16      41.341  51.144  62.358  0.00  0.00
ATOM    234 2HD1 LEU    16      42.258  49.526  61.861  0.00  0.00
ATOM    235 3HD1 LEU    16      40.930  50.197  60.983  0.00  0.00
ATOM    236  CD2 LEU    16      41.049  49.367  64.238  0.00  0.00
ATOM    237 1HD2 LEU    16      40.963  50.358  64.544  0.00  0.00
ATOM    238 2HD2 LEU    16      40.595  48.623  64.804  0.00  0.00
ATOM    239 3HD2 LEU    16      42.163  49.116  64.287  0.00  0.00
ATOM    240  C   LEU    16      36.586  48.858  63.498  0.00  0.00
ATOM    241  O   LEU    16      36.222  49.453  64.523  0.00  0.00
ATOM    242  N   GLY    17      35.772  48.415  62.538  0.00  0.00
ATOM    243  H   GLY    17      36.187  47.918  61.719  0.00  0.00
ATOM    244  CA  GLY    17      34.306  48.412  62.669  0.00  0.00
ATOM    245  HA2 GLY    17      33.882  49.408  62.739  0.00  0.00
ATOM    246  HA3 GLY    17      33.832  47.921  61.716  0.00  0.00
ATOM    247  C   GLY    17      33.759  47.615  63.826  0.00  0.00
ATOM    248  O   GLY    17      32.916  48.100  64.609  0.00  0.00
ATOM    249  N   ALA    18      34.232  46.373  63.930  0.00  0.00
ATOM    250  H   ALA    18      34.792  45.976  63.157  0.00  0.00
ATOM    251  CA  ALA    18      33.858  45.454  65.022  0.00  0.00
ATOM    252  HA  ALA    18      32.770  45.554  65.203  0.00  0.00
ATOM    253  CB  ALA    18      34.204  44.064  64.548  0.00  0.00
ATOM    254  HB1 ALA    18      33.492  43.809  63.718  0.00  0.00
ATOM    255  HB2 ALA    18      35.255  44.030  64.184  0.00  0.00
ATOM    256  HB3 ALA    18      33.982  43.384  65.431  0.00  0.00
ATOM    257  C   ALA    18      34.427  45.782  66.435  0.00  0.00
ATOM    258  O   ALA    18      33.809  45.694  67.499  0.00  0.00
ATOM    259  N   ALA    19      35.751  45.966  66.544  0.00  0.00
ATOM    260  H   ALA    19      36.352  45.937  65.702  0.00  0.00
ATOM    261  CA  ALA    19      36.341  46.537  67.690  0.00  0.00
ATOM    262  HA  ALA    19      36.572  45.714  68.337  0.00  0.00
ATOM    263  CB  ALA    19      37.760  46.993  67.335  0.00  0.00
ATOM    264  HB1 ALA    19      38.280  46.091  66.920  0.00  0.00
ATOM    265  HB2 ALA    19      38.023  47.759  66.703  0.00  0.00
ATOM    266  HB3 ALA    19      38.259  47.186  68.241  0.00  0.00
ATOM    267  C   ALA    19      35.674  47.753  68.354  0.00  0.00
ATOM    268  O   ALA    19      35.451  47.832  69.579  0.00  0.00
ATOM    269  N   VAL    20      35.344  48.788  67.574  0.00  0.00
ATOM    270  H   VAL    20      35.660  48.846  66.603  0.00  0.00
ATOM    271  CA  VAL    20      34.637  49.990  68.065  0.00  0.00
ATOM    272  HA  VAL    20      35.098  50.181  69.075  0.00  0.00
ATOM    273  CB  VAL    20      34.902  51.273  67.137  0.00  0.00
ATOM    274  HB  VAL    20      35.895  51.185  66.682  0.00  0.00
ATOM    275  CG1 VAL    20      33.834  51.316  65.940  0.00  0.00
ATOM    276 1HG1 VAL    20      32.741  51.318  66.308  0.00  0.00
ATOM    277 2HG1 VAL    20      34.096  52.217  65.451  0.00  0.00
ATOM    278 3HG1 VAL    20      33.972  50.450  65.256  0.00  0.00
ATOM    279  CG2 VAL    20      34.688  52.569  67.995  0.00  0.00
ATOM    280 1HG2 VAL    20      35.074  53.377  67.330  0.00  0.00
ATOM    281 2HG2 VAL    20      33.655  52.710  68.206  0.00  0.00
ATOM    282 3HG2 VAL    20      35.227  52.409  68.975  0.00  0.00
ATOM    283  C   VAL    20      33.115  49.796  68.213  0.00  0.00
ATOM    284  O   VAL    20      32.488  50.441  69.069  0.00  0.00
ATOM    285  N   ARG    21      32.423  48.962  67.466  0.00  0.00
ATOM    286  H   ARG    21      32.860  48.530  66.669  0.00  0.00
ATOM    287  CA  ARG    21      30.986  48.594  67.880  0.00  0.00
ATOM    288  HA  ARG    21      30.518  49.582  68.025  0.00  0.00
ATOM    289  CB  ARG    21      30.293  47.828  66.728  0.00  0.00
ATOM    290  HB2 ARG    21      30.314  48.404  65.915  0.00  0.00
ATOM    291  HB3 ARG    21      30.829  46.855  66.499  0.00  0.00
ATOM    292  CG  ARG    21      28.792  47.617  67.156  0.00  0.00
ATOM    293  HG2 ARG    21      28.262  46.968  66.475  0.00  0.00
ATOM    294  HG3 ARG    21      28.754  47.163  68.153  0.00  0.00
ATOM    295  CD  ARG    21      27.933  48.875  67.366  0.00  0.00
ATOM    296  HD2 ARG    21      28.344  49.191  68.366  0.00  0.00
ATOM    297  HD3 ARG    21      28.223  49.620  66.591  0.00  0.00
ATOM    298  NE  ARG    21      26.476  48.441  67.469  0.00  0.00
ATOM    299  HE  ARG    21      26.313  47.475  67.156  0.00  0.00
ATOM    300  CZ  ARG    21      25.501  49.173  67.949  0.00  0.00
ATOM    301  NH1 ARG    21      25.614  50.438  67.999  0.00  0.00
ATOM    302 1HH1 ARG    21      26.568  50.811  67.879  0.00  0.00
ATOM    303 2HH1 ARG    21      25.000  50.991  68.512  0.00  0.00
ATOM    304  NH2 ARG    21      24.427  48.613  68.401  0.00  0.00
ATOM    305 1HH2 ARG    21      24.244  47.687  68.001  0.00  0.00
ATOM    306 2HH2 ARG    21      23.677  49.163  68.727  0.00  0.00
ATOM    307  C   ARG    21      30.935  47.895  69.252  0.00  0.00
ATOM    308  O   ARG    21      29.998  48.150  70.059  0.00  0.00
ATOM    309  N   LEU    22      31.878  46.927  69.540  0.00  0.00
ATOM    310  H   LEU    22      32.612  46.657  68.826  0.00  0.00
ATOM    311  CA  LEU    22      31.955  46.356  70.905  0.00  0.00
ATOM    312  HA  LEU    22      30.925  46.169  71.220  0.00  0.00
ATOM    313  CB  LEU    22      32.756  45.143  70.970  0.00  0.00
ATOM    314  HB2 LEU    22      33.810  45.378  70.694  0.00  0.00
ATOM    315  HB3 LEU    22      32.935  44.788  71.951  0.00  0.00
ATOM    316  CG  LEU    22      32.252  44.003  70.097  0.00  0.00
ATOM    317  HG  LEU    22      32.100  44.249  69.099  0.00  0.00
ATOM    318  CD1 LEU    22      33.304  42.881  70.218  0.00  0.00
ATOM    319 1HD1 LEU    22      33.268  42.276  71.204  0.00  0.00
ATOM    320 2HD1 LEU    22      33.153  42.206  69.450  0.00  0.00
ATOM    321 3HD1 LEU    22      34.320  43.130  70.229  0.00  0.00
ATOM    322  CD2 LEU    22      30.963  43.378  70.645  0.00  0.00
ATOM    323 1HD2 LEU    22      30.231  44.161  70.852  0.00  0.00
ATOM    324 2HD2 LEU    22      30.545  42.824  69.830  0.00  0.00
ATOM    325 3HD2 LEU    22      31.047  42.866  71.557  0.00  0.00
ATOM    326  C   LEU    22      32.369  47.447  71.993  0.00  0.00
ATOM    327  O   LEU    22      31.692  47.407  72.991  0.00  0.00
ATOM    328  N   THR    23      33.209  48.419  71.633  0.00  0.00
ATOM    329  H   THR    23      33.510  48.466  70.677  0.00  0.00
ATOM    330  CA  THR    23      33.533  49.498  72.542  0.00  0.00
ATOM    331  HA  THR    23      33.715  49.012  73.481  0.00  0.00
ATOM    332  CB  THR    23      34.702  50.357  72.033  0.00  0.00
ATOM    333  HB  THR    23      34.378  50.821  71.089  0.00  0.00
ATOM    334  CG2 THR    23      35.230  51.414  73.047  0.00  0.00
ATOM    335 1HG2 THR    23      34.358  51.982  73.408  0.00  0.00
ATOM    336 2HG2 THR    23      35.662  50.939  73.872  0.00  0.00
ATOM    337 3HG2 THR    23      36.003  52.036  72.539  0.00  0.00
ATOM    338  OG1 THR    23      35.932  49.657  71.664  0.00  0.00
ATOM    339  HG1 THR    23      35.644  49.048  70.964  0.00  0.00
ATOM    340  C   THR    23      32.324  50.489  72.733  0.00  0.00
ATOM    341  O   THR    23      32.103  51.126  73.750  0.00  0.00
ATOM    342  N   GLU    24      31.501  50.735  71.661  0.00  0.00
ATOM    343  H   GLU    24      31.589  50.323  70.775  0.00  0.00
ATOM    344  CA  GLU    24      30.335  51.668  71.748  0.00  0.00
ATOM    345  HA  GLU    24      30.683  52.602  72.257  0.00  0.00
ATOM    346  CB  GLU    24      29.684  51.935  70.333  0.00  0.00
ATOM    347  HB2 GLU    24      30.417  52.383  69.733  0.00  0.00
ATOM    348  HB3 GLU    24      29.529  50.942  69.947  0.00  0.00
ATOM    349  CG  GLU    24      28.416  52.777  70.128  0.00  0.00
ATOM    350  HG2 GLU    24      27.646  52.409  70.887  0.00  0.00
ATOM    351  HG3 GLU    24      28.684  53.754  70.558  0.00  0.00
ATOM    352  CD  GLU    24      27.914  52.771  68.693  0.00  0.00
ATOM    353  OE1 GLU    24      27.266  53.767  68.228  0.00  0.00
ATOM    354  OE2 GLU    24      27.987  51.681  68.091  0.00  0.00
ATOM    355  C   GLU    24      29.190  50.977  72.520  0.00  0.00
ATOM    356  O   GLU    24      28.624  51.632  73.344  0.00  0.00
ATOM    357  N   LEU    25      29.045  49.666  72.363  0.00  0.00
ATOM    358  H   LEU    25      29.598  49.192  71.566  0.00  0.00
ATOM    359  CA  LEU    25      28.263  48.939  73.353  0.00  0.00
ATOM    360  HA  LEU    25      27.481  49.594  73.686  0.00  0.00
ATOM    361  CB  LEU    25      27.730  47.654  72.644  0.00  0.00
ATOM    362  HB2 LEU    25      28.555  47.056  72.326  0.00  0.00
ATOM    363  HB3 LEU    25      27.229  47.118  73.398  0.00  0.00
ATOM    364  CG  LEU    25      26.800  47.766  71.500  0.00  0.00
ATOM    365  HG  LEU    25      27.251  48.311  70.647  0.00  0.00
ATOM    366  CD1 LEU    25      26.422  46.401  70.859  0.00  0.00
ATOM    367 1HD1 LEU    25      25.892  45.859  71.560  0.00  0.00
ATOM    368 2HD1 LEU    25      25.815  46.608  69.978  0.00  0.00
ATOM    369 3HD1 LEU    25      27.299  45.837  70.430  0.00  0.00
ATOM    370  CD2 LEU    25      25.545  48.566  71.825  0.00  0.00
ATOM    371 1HD2 LEU    25      25.010  48.836  70.952  0.00  0.00
ATOM    372 2HD2 LEU    25      24.970  47.815  72.461  0.00  0.00
ATOM    373 3HD2 LEU    25      25.699  49.514  72.272  0.00  0.00
ATOM    374  C   LEU    25      29.016  48.591  74.730  0.00  0.00
ATOM    375  O   LEU    25      28.507  47.746  75.461  0.00  0.00
ATOM    376  N   GLY    26      30.171  49.112  75.070  0.00  0.00
ATOM    377  H   GLY    26      30.600  49.727  74.424  0.00  0.00
ATOM    378  CA  GLY    26      30.863  48.827  76.333  0.00  0.00
ATOM    379  HA2 GLY    26      31.755  49.499  76.432  0.00  0.00
ATOM    380  HA3 GLY    26      30.078  49.116  77.038  0.00  0.00
ATOM    381  C   GLY    26      31.138  47.373  76.689  0.00  0.00
ATOM    382  O   GLY    26      31.228  46.999  77.869  0.00  0.00
ATOM    383  N   TYR    27      31.167  46.472  75.727  0.00  0.00
ATOM    384  H   TYR    27      30.776  46.669  74.822  0.00  0.00
ATOM    385  CA  TYR    27      31.146  45.000  76.039  0.00  0.00
ATOM    386  HA  TYR    27      30.428  44.752  76.859  0.00  0.00
ATOM    387  CB  TYR    27      30.756  44.334  74.682  0.00  0.00
ATOM    388  HB2 TYR    27      29.934  44.919  74.304  0.00  0.00
ATOM    389  HB3 TYR    27      31.530  44.429  73.929  0.00  0.00
ATOM    390  CG  TYR    27      30.406  42.837  74.814  0.00  0.00
ATOM    391  CD1 TYR    27      29.033  42.651  75.016  0.00  0.00
ATOM    392  HD1 TYR    27      28.356  43.458  75.108  0.00  0.00
ATOM    393  CE1 TYR    27      28.590  41.324  75.053  0.00  0.00
ATOM    394  HE1 TYR    27      27.613  41.214  75.517  0.00  0.00
ATOM    395  CZ  TYR    27      29.501  40.251  75.082  0.00  0.00
ATOM    396  OH  TYR    27      29.072  38.985  75.192  0.00  0.00
ATOM    397  HH  TYR    27      28.094  38.954  75.298  0.00  0.00
ATOM    398  CE2 TYR    27      30.825  40.470  74.795  0.00  0.00
ATOM    399  HE2 TYR    27      31.513  39.684  74.704  0.00  0.00
ATOM    400  CD2 TYR    27      31.291  41.771  74.650  0.00  0.00
ATOM    401  HD2 TYR    27      32.357  41.938  74.667  0.00  0.00
ATOM    402  C   TYR    27      32.537  44.575  76.499  0.00  0.00
ATOM    403  O   TYR    27      33.497  45.061  75.970  0.00  0.00
ATOM    404  N   LYS    28      32.627  43.555  77.353  0.00  0.00
ATOM    405  H   LYS    28      31.775  43.090  77.657  0.00  0.00
ATOM    406  CA  LYS    28      33.917  43.223  77.904  0.00  0.00
ATOM    407  HA  LYS    28      34.634  44.007  77.842  0.00  0.00
ATOM    408  CB  LYS    28      33.701  42.716  79.337  0.00  0.00
ATOM    409  HB2 LYS    28      33.072  41.771  79.398  0.00  0.00
ATOM    410  HB3 LYS    28      34.655  42.319  79.777  0.00  0.00
ATOM    411  CG  LYS    28      33.177  43.825  80.250  0.00  0.00
ATOM    412  HG2 LYS    28      33.875  44.694  80.231  0.00  0.00
ATOM    413  HG3 LYS    28      32.136  44.079  80.013  0.00  0.00
ATOM    414  CD  LYS    28      33.343  43.224  81.674  0.00  0.00
ATOM    415  HD2 LYS    28      33.047  42.151  81.767  0.00  0.00
ATOM    416  HD3 LYS    28      34.408  43.185  81.844  0.00  0.00
ATOM    417  CE  LYS    28      32.509  44.313  82.422  0.00  0.00
ATOM    418  HE2 LYS    28      32.978  45.236  82.267  0.00  0.00
ATOM    419  HE3 LYS    28      31.499  44.245  82.009  0.00  0.00
ATOM    420  NZ  LYS    28      32.504  44.113  83.914  0.00  0.00
ATOM    421  HZ1 LYS    28      32.475  43.131  84.096  0.00  0.00
ATOM    422  HZ2 LYS    28      33.335  44.334  84.372  0.00  0.00
ATOM    423  HZ3 LYS    28      31.804  44.582  84.461  0.00  0.00
ATOM    424  C   LYS    28      34.734  42.115  77.182  0.00  0.00
ATOM    425  O   LYS    28      35.922  42.186  77.041  0.00  0.00
ATOM    426  N   ASN    29      34.029  41.016  76.870  0.00  0.00
ATOM    427  H   ASN    29      33.037  40.897  77.214  0.00  0.00
ATOM    428  CA  ASN    29      34.752  39.790  76.503  0.00  0.00
ATOM    429  HA  ASN    29      35.670  39.827  77.060  0.00  0.00
ATOM    430  CB  ASN    29      33.876  38.615  77.064  0.00  0.00
ATOM    431  HB2 ASN    29      33.641  38.711  78.156  0.00  0.00
ATOM    432  HB3 ASN    29      32.940  38.492  76.585  0.00  0.00
ATOM    433  CG  ASN    29      34.599  37.310  76.884  0.00  0.00
ATOM    434  OD1 ASN    29      35.709  37.267  76.499  0.00  0.00
ATOM    435  ND2 ASN    29      33.981  36.210  77.280  0.00  0.00
ATOM    436 1HD2 ASN    29      34.588  35.496  77.240  0.00  0.00
ATOM    437 2HD2 ASN    29      32.974  36.237  77.594  0.00  0.00
ATOM    438  C   ASN    29      35.053  39.806  74.950  0.00  0.00
ATOM    439  O   ASN    29      34.268  39.342  74.118  0.00  0.00
ATOM    440  N   TRP    30      36.193  40.240  74.504  0.00  0.00
ATOM    441  H   TRP    30      36.827  40.648  75.140  0.00  0.00
ATOM    442  CA  TRP    30      36.824  40.145  73.180  0.00  0.00
ATOM    443  HA  TRP    30      36.702  39.130  72.932  0.00  0.00
ATOM    444  CB  TRP    30      36.052  41.117  72.215  0.00  0.00
ATOM    445  HB2 TRP    30      36.503  41.116  71.272  0.00  0.00
ATOM    446  HB3 TRP    30      34.978  40.889  72.090  0.00  0.00
ATOM    447  CG  TRP    30      36.035  42.593  72.586  0.00  0.00
ATOM    448  CD1 TRP    30      35.060  43.035  73.408  0.00  0.00
ATOM    449  HD1 TRP    30      34.347  42.357  73.846  0.00  0.00
ATOM    450  NE1 TRP    30      35.090  44.368  73.492  0.00  0.00
ATOM    451  HE1 TRP    30      34.533  44.945  74.067  0.00  0.00
ATOM    452  CE2 TRP    30      36.122  44.858  72.743  0.00  0.00
ATOM    453  CZ2 TRP    30      36.558  46.193  72.647  0.00  0.00
ATOM    454  HZ2 TRP    30      36.037  47.013  73.103  0.00  0.00
ATOM    455  CH2 TRP    30      37.742  46.411  71.937  0.00  0.00
ATOM    456  HH2 TRP    30      38.051  47.411  71.780  0.00  0.00
ATOM    457  CZ3 TRP    30      38.467  45.280  71.397  0.00  0.00
ATOM    458  HZ3 TRP    30      39.374  45.507  70.727  0.00  0.00
ATOM    459  CE3 TRP    30      37.820  43.991  71.399  0.00  0.00
ATOM    460  HE3 TRP    30      38.339  43.087  71.028  0.00  0.00
ATOM    461  CD2 TRP    30      36.746  43.765  72.158  0.00  0.00
ATOM    462  C   TRP    30      38.344  40.406  73.099  0.00  0.00
ATOM    463  O   TRP    30      38.885  40.932  74.055  0.00  0.00
ATOM    464  N   HIE    31      38.955  40.109  71.941  0.00  0.00
ATOM    465  H   HIE    31      38.391  39.817  71.190  0.00  0.00
ATOM    466  CA  HIE    31      40.335  40.323  71.635  0.00  0.00
ATOM    467  HA  HIE    31      40.700  41.207  72.160  0.00  0.00
ATOM    468  CB  HIE    31      41.244  39.078  71.907  0.00  0.00
ATOM    469  HB2 HIE    31      40.865  38.685  72.806  0.00  0.00
ATOM    470  HB3 HIE    31      41.226  38.319  71.075  0.00  0.00
ATOM    471  CG  HIE    31      42.652  39.618  72.010  0.00  0.00
ATOM    472  ND1 HIE    31      43.181  40.159  73.175  0.00  0.00
ATOM    473  CE1 HIE    31      44.418  40.621  72.852  0.00  0.00
ATOM    474  HE1 HIE    31      45.036  41.292  73.450  0.00  0.00
ATOM    475  NE2 HIE    31      44.777  40.164  71.617  0.00  0.00
ATOM    476  HE2 HIE    31      45.666  40.442  71.238  0.00  0.00
ATOM    477  CD2 HIE    31      43.659  39.686  71.047  0.00  0.00
ATOM    478  HD2 HIE    31      43.660  39.205  70.100  0.00  0.00
ATOM    479  C   HIE    31      40.456  40.578  70.132  0.00  0.00
ATOM    480  O   HIE    31      39.647  40.106  69.311  0.00  0.00
ATOM    481  N   LEU    32      41.484  41.262  69.594  0.00  0.00
ATOM    482  H   LEU    32      42.033  41.833  70.284  0.00  0.00
ATOM    483  CA  LEU    32      41.819  41.436  68.210  0.00  0.00
ATOM    484  HA  LEU    32      41.161  40.714  67.619  0.00  0.00
ATOM    485  CB  LEU    32      41.369  42.842  67.734  0.00  0.00
ATOM    486  HB2 LEU    32      40.280  42.899  67.727  0.00  0.00
ATOM    487  HB3 LEU    32      41.678  43.605  68.439  0.00  0.00
ATOM    488  CG  LEU    32      41.803  43.182  66.229  0.00  0.00
ATOM    489  HG  LEU    32      41.766  42.220  65.553  0.00  0.00
ATOM    490  CD1 LEU    32      40.790  44.251  65.763  0.00  0.00
ATOM    491 1HD1 LEU    32      40.956  44.503  64.696  0.00  0.00
ATOM    492 2HD1 LEU    32      39.887  43.727  65.561  0.00  0.00
ATOM    493 3HD1 LEU    32      40.704  45.108  66.474  0.00  0.00
ATOM    494  CD2 LEU    32      43.278  43.892  66.107  0.00  0.00
ATOM    495 1HD2 LEU    32      43.315  44.802  66.618  0.00  0.00
ATOM    496 2HD2 LEU    32      44.082  43.281  66.537  0.00  0.00
ATOM    497 3HD2 LEU    32      43.470  44.066  65.072  0.00  0.00
ATOM    498  C   LEU    32      43.240  41.145  67.880  0.00  0.00
ATOM    499  O   LEU    32      44.250  41.650  68.523  0.00  0.00
ATOM    500  N   TYR    33      43.471  40.280  66.880  0.00  0.00
ATOM    501  H   TYR    33      42.599  39.975  66.525  0.00  0.00
ATOM    502  CA  TYR    33      44.791  39.958  66.296  0.00  0.00
ATOM    503  HA  TYR    33      45.558  40.303  66.986  0.00  0.00
ATOM    504  CB  TYR    33      44.977  38.457  66.296  0.00  0.00
ATOM    505  HB2 TYR    33      44.351  37.930  65.574  0.00  0.00
ATOM    506  HB3 TYR    33      46.049  38.372  66.134  0.00  0.00
ATOM    507  CG  TYR    33      44.766  37.862  67.693  0.00  0.00
ATOM    508  CD1 TYR    33      45.822  38.006  68.696  0.00  0.00
ATOM    509  HD1 TYR    33      46.804  38.439  68.499  0.00  0.00
ATOM    510  CE1 TYR    33      45.729  37.197  69.874  0.00  0.00
ATOM    511  HE1 TYR    33      46.573  37.140  70.517  0.00  0.00
ATOM    512  CZ  TYR    33      44.472  36.701  70.171  0.00  0.00
ATOM    513  OH  TYR    33      44.291  35.918  71.259  0.00  0.00
ATOM    514  HH  TYR    33      45.079  35.942  71.830  0.00  0.00
ATOM    515  CE2 TYR    33      43.414  36.616  69.233  0.00  0.00
ATOM    516  HE2 TYR    33      42.528  36.075  69.450  0.00  0.00
ATOM    517  CD2 TYR    33      43.574  37.146  67.987  0.00  0.00
ATOM    518  HD2 TYR    33      42.812  37.033  67.216  0.00  0.00
ATOM    519  C   TYR    33      44.997  40.470  64.816  0.00  0.00
ATOM    520  O   TYR    33      44.123  40.302  64.012  0.00  0.00
ATOM    521  N   GLU    34      46.145  41.092  64.521  0.00  0.00
ATOM    522  H   GLU    34      46.701  41.288  65.311  0.00  0.00
ATOM    523  CA  GLU    34      46.514  41.583  63.195  0.00  0.00
ATOM    524  HA  GLU    34      45.816  41.273  62.504  0.00  0.00
ATOM    525  CB  GLU    34      46.309  43.083  63.182  0.00  0.00
ATOM    526  HB2 GLU    34      45.172  43.176  63.271  0.00  0.00
ATOM    527  HB3 GLU    34      46.781  43.559  64.000  0.00  0.00
ATOM    528  CG  GLU    34      46.818  43.911  61.993  0.00  0.00
ATOM    529  HG2 GLU    34      46.530  44.911  62.185  0.00  0.00
ATOM    530  HG3 GLU    34      47.898  43.783  62.040  0.00  0.00
ATOM    531  CD  GLU    34      46.351  43.443  60.601  0.00  0.00
ATOM    532  OE1 GLU    34      45.735  44.211  59.807  0.00  0.00
ATOM    533  OE2 GLU    34      46.498  42.284  60.155  0.00  0.00
ATOM    534  C   GLU    34      48.030  41.238  62.930  0.00  0.00
ATOM    535  O   GLU    34      48.840  41.503  63.815  0.00  0.00
ATOM    536  N   CYS    35      48.438  40.575  61.792  0.00  0.00
ATOM    537  H   CYS    35      47.623  40.430  61.170  0.00  0.00
ATOM    538  CA  CYS    35      49.772  40.012  61.621  0.00  0.00
ATOM    539  HA  CYS    35      49.982  39.422  62.577  0.00  0.00
ATOM    540  CB  CYS    35      49.732  39.061  60.415  0.00  0.00
ATOM    541  HB2 CYS    35      50.712  38.691  60.146  0.00  0.00
ATOM    542  HB3 CYS    35      49.113  38.165  60.747  0.00  0.00
ATOM    543  SG  CYS    35      49.032  39.770  58.882  0.00  0.00
ATOM    544  HG  CYS    35      47.831  39.854  59.442  0.00  0.00
ATOM    545  C   CYS    35      50.772  41.089  61.260  0.00  0.00
ATOM    546  O   CYS    35      51.848  40.816  60.811  0.00  0.00
ATOM    547  N   ASN    36      50.337  42.333  61.324  0.00  0.00
ATOM    548  H   ASN    36      49.520  42.405  61.961  0.00  0.00
ATOM    549  CA  ASN    36      51.029  43.478  60.732  0.00  0.00
ATOM    550  HA  ASN    36      51.997  43.036  60.436  0.00  0.00
ATOM    551  CB  ASN    36      50.275  44.060  59.544  0.00  0.00
ATOM    552  HB2 ASN    36      49.209  43.710  59.715  0.00  0.00
ATOM    553  HB3 ASN    36      50.271  45.179  59.676  0.00  0.00
ATOM    554  CG  ASN    36      50.936  43.626  58.284  0.00  0.00
ATOM    555  OD1 ASN    36      51.454  44.380  57.492  0.00  0.00
ATOM    556  ND2 ASN    36      50.854  42.322  58.107  0.00  0.00
ATOM    557 1HD2 ASN    36      50.939  41.969  57.132  0.00  0.00
ATOM    558 2HD2 ASN    36      50.302  41.815  58.814  0.00  0.00
ATOM    559  C   ASN    36      51.261  44.521  61.827  0.00  0.00
ATOM    560  O   ASN    36      50.777  44.376  62.923  0.00  0.00
ATOM    561  N   ASP    37      52.061  45.568  61.607  0.00  0.00
ATOM    562  H   ASP    37      52.502  45.509  60.685  0.00  0.00
ATOM    563  CA  ASP    37      52.609  46.446  62.620  0.00  0.00
ATOM    564  HA  ASP    37      52.614  45.980  63.643  0.00  0.00
ATOM    565  CB  ASP    37      54.149  46.711  62.421  0.00  0.00
ATOM    566  HB2 ASP    37      54.618  45.760  62.309  0.00  0.00
ATOM    567  HB3 ASP    37      54.330  47.355  61.565  0.00  0.00
ATOM    568  CG  ASP    37      54.765  47.436  63.591  0.00  0.00
ATOM    569  OD1 ASP    37      55.177  46.759  64.541  0.00  0.00
ATOM    570  OD2 ASP    37      55.072  48.622  63.405  0.00  0.00
ATOM    571  C   ASP    37      51.838  47.763  62.785  0.00  0.00
ATOM    572  O   ASP    37      51.938  48.397  63.856  0.00  0.00
ATOM    573  N   THR    38      50.833  48.034  61.961  0.00  0.00
ATOM    574  H   THR    38      50.804  47.566  61.062  0.00  0.00
ATOM    575  CA  THR    38      49.835  49.135  62.078  0.00  0.00
ATOM    576  HA  THR    38      49.968  49.455  63.154  0.00  0.00
ATOM    577  CB  THR    38      50.316  50.352  61.140  0.00  0.00
ATOM    578  HB  THR    38      49.560  51.089  61.067  0.00  0.00
ATOM    579  CG2 THR    38      51.604  51.023  61.709  0.00  0.00
ATOM    580 1HG2 THR    38      51.554  52.085  61.323  0.00  0.00
ATOM    581 2HG2 THR    38      51.709  50.803  62.815  0.00  0.00
ATOM    582 3HG2 THR    38      52.521  50.550  61.308  0.00  0.00
ATOM    583  OG1 THR    38      50.699  49.872  59.873  0.00  0.00
ATOM    584  HG1 THR    38      51.125  50.624  59.389  0.00  0.00
ATOM    585  C   THR    38      48.381  48.756  61.985  0.00  0.00
ATOM    586  O   THR    38      48.062  47.731  61.454  0.00  0.00
ATOM    587  N   PRO    39      47.437  49.529  62.504  0.00  0.00
ATOM    588  CD  PRO    39      47.624  50.803  63.259  0.00  0.00
ATOM    589  HD2 PRO    39      48.338  51.437  62.879  0.00  0.00
ATOM    590  HD3 PRO    39      47.996  50.612  64.287  0.00  0.00
ATOM    591  CG  PRO    39      46.285  51.548  63.273  0.00  0.00
ATOM    592  HG2 PRO    39      46.188  52.300  62.497  0.00  0.00
ATOM    593  HG3 PRO    39      45.978  52.133  64.167  0.00  0.00
ATOM    594  CB  PRO    39      45.258  50.396  63.046  0.00  0.00
ATOM    595  HB2 PRO    39      44.309  50.690  62.799  0.00  0.00
ATOM    596  HB3 PRO    39      45.228  49.791  63.941  0.00  0.00
ATOM    597  CA  PRO    39      46.027  49.478  62.034  0.00  0.00
ATOM    598  HA  PRO    39      45.709  48.438  62.100  0.00  0.00
ATOM    599  C   PRO    39      45.688  50.063  60.641  0.00  0.00
ATOM    600  O   PRO    39      46.491  50.911  60.142  0.00  0.00
ATOM    601  N   GLY    40      44.611  49.771  60.071  0.00  0.00
ATOM    602  H   GLY    40      44.080  48.992  60.417  0.00  0.00
ATOM    603  CA  GLY    40      44.021  50.450  58.916  0.00  0.00
ATOM    604  HA2 GLY    40      42.973  50.571  59.019  0.00  0.00
ATOM    605  HA3 GLY    40      44.508  51.373  58.839  0.00  0.00
ATOM    606  C   GLY    40      44.133  49.631  57.667  0.00  0.00
ATOM    607  O   GLY    40      43.739  50.123  56.597  0.00  0.00
ATOM    608  N   GLY    41      44.770  48.442  57.717  0.00  0.00
ATOM    609  H   GLY    41      44.879  48.004  58.653  0.00  0.00
ATOM    610  CA  GLY    41      44.668  47.384  56.703  0.00  0.00
ATOM    611  HA2 GLY    41      45.188  46.558  57.204  0.00  0.00
ATOM    612  HA3 GLY    41      43.620  47.010  56.581  0.00  0.00
ATOM    613  C   GLY    41      45.230  47.710  55.228  0.00  0.00
ATOM    614  O   GLY    41      46.452  47.819  55.069  0.00  0.00
ATOM    615  N   LEU    42      44.332  47.769  54.235  0.00  0.00
ATOM    616  H   LEU    42      43.336  47.566  54.391  0.00  0.00
ATOM    617  CA  LEU    42      44.745  48.191  52.875  0.00  0.00
ATOM    618  HA  LEU    42      45.729  47.752  52.712  0.00  0.00
ATOM    619  CB  LEU    42      43.628  47.653  51.922  0.00  0.00
ATOM    620  HB2 LEU    42      42.896  47.015  52.441  0.00  0.00
ATOM    621  HB3 LEU    42      43.088  48.512  51.583  0.00  0.00
ATOM    622  CG  LEU    42      44.082  46.861  50.702  0.00  0.00
ATOM    623  HG  LEU    42      44.333  45.876  51.094  0.00  0.00
ATOM    624  CD1 LEU    42      42.946  46.660  49.691  0.00  0.00
ATOM    625 1HD1 LEU    42      42.420  47.588  49.445  0.00  0.00
ATOM    626 2HD1 LEU    42      43.355  46.366  48.727  0.00  0.00
ATOM    627 3HD1 LEU    42      42.292  45.885  50.180  0.00  0.00
ATOM    628  CD2 LEU    42      45.306  47.490  49.998  0.00  0.00
ATOM    629 1HD2 LEU    42      45.634  47.081  49.066  0.00  0.00
ATOM    630 2HD2 LEU    42      45.179  48.530  49.753  0.00  0.00
ATOM    631 3HD2 LEU    42      46.138  47.398  50.691  0.00  0.00
ATOM    632  C   LEU    42      44.886  49.709  52.791  0.00  0.00
ATOM    633  O   LEU    42      45.410  50.283  51.834  0.00  0.00
ATOM    634  N   SER    43      44.450  50.509  53.742  0.00  0.00
ATOM    635  H   SER    43      44.179  50.144  54.654  0.00  0.00
ATOM    636  CA  SER    43      44.148  51.964  53.724  0.00  0.00
ATOM    637  HA  SER    43      44.162  52.286  52.684  0.00  0.00
ATOM    638  CB  SER    43      42.706  52.248  54.285  0.00  0.00
ATOM    639  HB2 SER    43      42.467  51.730  55.219  0.00  0.00
ATOM    640  HB3 SER    43      42.554  53.276  54.405  0.00  0.00
ATOM    641  OG  SER    43      41.731  51.718  53.354  0.00  0.00
ATOM    642  HG  SER    43      41.585  50.734  53.500  0.00  0.00
ATOM    643  C   SER    43      45.148  52.738  54.587  0.00  0.00
ATOM    644  O   SER    43      44.869  53.574  55.421  0.00  0.00
ATOM    645  N   ARG    44      46.377  52.322  54.372  0.00  0.00
ATOM    646  H   ARG    44      46.410  51.817  53.456  0.00  0.00
ATOM    647  CA  ARG    44      47.601  52.547  55.042  0.00  0.00
ATOM    648  HA  ARG    44      47.330  53.179  55.891  0.00  0.00
ATOM    649  CB  ARG    44      48.203  51.201  55.685  0.00  0.00
ATOM    650  HB2 ARG    44      48.395  50.474  54.806  0.00  0.00
ATOM    651  HB3 ARG    44      49.180  51.511  56.071  0.00  0.00
ATOM    652  CG  ARG    44      47.399  50.590  56.829  0.00  0.00
ATOM    653  HG2 ARG    44      47.025  51.310  57.522  0.00  0.00
ATOM    654  HG3 ARG    44      46.589  50.020  56.444  0.00  0.00
ATOM    655  CD  ARG    44      48.352  49.675  57.585  0.00  0.00
ATOM    656  HD2 ARG    44      49.326  50.134  57.865  0.00  0.00
ATOM    657  HD3 ARG    44      47.904  49.433  58.486  0.00  0.00
ATOM    658  NE  ARG    44      48.601  48.328  56.992  0.00  0.00
ATOM    659  HE  ARG    44      47.975  48.039  56.171  0.00  0.00
ATOM    660  CZ  ARG    44      49.526  47.478  57.356  0.00  0.00
ATOM    661  NH1 ARG    44      49.658  46.377  56.698  0.00  0.00
ATOM    662 1HH1 ARG    44      48.979  46.041  56.085  0.00  0.00
ATOM    663 2HH1 ARG    44      50.351  45.671  57.020  0.00  0.00
ATOM    664  NH2 ARG    44      50.305  47.624  58.412  0.00  0.00
ATOM    665 1HH2 ARG    44      50.140  48.453  58.934  0.00  0.00
ATOM    666 2HH2 ARG    44      51.104  46.928  58.539  0.00  0.00
ATOM    667  C   ARG    44      48.474  53.397  54.169  0.00  0.00
ATOM    668  O   ARG    44      48.414  53.381  52.941  0.00  0.00
ATOM    669  N   SER    45      49.437  54.112  54.727  0.00  0.00
ATOM    670  H   SER    45      49.518  54.077  55.731  0.00  0.00
ATOM    671  CA  SER    45      50.088  55.238  54.053  0.00  0.00
ATOM    672  HA  SER    45      49.978  55.061  52.951  0.00  0.00
ATOM    673  CB  SER    45      49.489  56.557  54.516  0.00  0.00
ATOM    674  HB2 SER    45      49.873  56.742  55.540  0.00  0.00
ATOM    675  HB3 SER    45      49.863  57.485  53.948  0.00  0.00
ATOM    676  OG  SER    45      48.106  56.463  54.342  0.00  0.00
ATOM    677  HG  SER    45      47.934  56.325  53.355  0.00  0.00
ATOM    678  C   SER    45      51.504  55.237  54.534  0.00  0.00
ATOM    679  O   SER    45      51.812  55.195  55.723  0.00  0.00
ATOM    680  N   PHE    46      52.435  55.361  53.530  0.00  0.00
ATOM    681  H   PHE    46      52.065  55.594  52.549  0.00  0.00
ATOM    682  CA  PHE    46      53.917  55.187  53.578  0.00  0.00
ATOM    683  HA  PHE    46      54.081  54.948  54.629  0.00  0.00
ATOM    684  CB  PHE    46      54.262  53.843  52.862  0.00  0.00
ATOM    685  HB2 PHE    46      54.169  53.977  51.809  0.00  0.00
ATOM    686  HB3 PHE    46      55.227  53.462  53.188  0.00  0.00
ATOM    687  CG  PHE    46      53.364  52.608  53.169  0.00  0.00
ATOM    688  CD1 PHE    46      53.693  51.827  54.241  0.00  0.00
ATOM    689  HD1 PHE    46      54.571  52.099  54.763  0.00  0.00
ATOM    690  CE1 PHE    46      52.954  50.655  54.496  0.00  0.00
ATOM    691  HE1 PHE    46      53.331  50.065  55.299  0.00  0.00
ATOM    692  CZ  PHE    46      51.873  50.266  53.664  0.00  0.00
ATOM    693  HZ  PHE    46      51.491  49.249  53.697  0.00  0.00
ATOM    694  CE2 PHE    46      51.566  51.102  52.626  0.00  0.00
ATOM    695  HE2 PHE    46      50.800  50.811  51.978  0.00  0.00
ATOM    696  CD2 PHE    46      52.239  52.305  52.396  0.00  0.00
ATOM    697  HD2 PHE    46      51.993  52.882  51.599  0.00  0.00
ATOM    698  C   PHE    46      54.669  56.508  53.169  0.00  0.00
ATOM    699  O   PHE    46      54.012  57.516  53.011  0.00  0.00
ATOM    700  N   LEU    47      55.979  56.422  52.941  0.00  0.00
ATOM    701  H   LEU    47      56.348  55.517  53.136  0.00  0.00
ATOM    702  CA  LEU    47      56.796  57.509  52.683  0.00  0.00
ATOM    703  HA  LEU    47      56.230  58.369  52.240  0.00  0.00
ATOM    704  CB  LEU    47      57.409  58.068  53.997  0.00  0.00
ATOM    705  HB2 LEU    47      56.594  58.108  54.763  0.00  0.00
ATOM    706  HB3 LEU    47      58.164  57.296  54.354  0.00  0.00
ATOM    707  CG  LEU    47      58.117  59.410  53.997  0.00  0.00
ATOM    708  HG  LEU    47      58.864  59.407  53.228  0.00  0.00
ATOM    709  CD1 LEU    47      57.246  60.589  53.982  0.00  0.00
ATOM    710 1HD1 LEU    47      56.867  60.674  52.930  0.00  0.00
ATOM    711 2HD1 LEU    47      56.456  60.604  54.654  0.00  0.00
ATOM    712 3HD1 LEU    47      57.804  61.517  54.296  0.00  0.00
ATOM    713  CD2 LEU    47      59.008  59.468  55.333  0.00  0.00
ATOM    714 1HD2 LEU    47      59.741  58.628  55.421  0.00  0.00
ATOM    715 2HD2 LEU    47      59.511  60.392  55.316  0.00  0.00
ATOM    716 3HD2 LEU    47      58.449  59.539  56.194  0.00  0.00
ATOM    717  C   LEU    47      57.969  57.221  51.639  0.00  0.00
ATOM    718  O   LEU    47      58.503  56.119  51.596  0.00  0.00
ATOM    719  N   ASP    48      58.312  58.259  50.851  0.00  0.00
ATOM    720  H   ASP    48      57.834  59.038  51.052  0.00  0.00
ATOM    721  CA  ASP    48      59.654  58.372  50.172  0.00  0.00
ATOM    722  HA  ASP    48      60.086  57.421  50.381  0.00  0.00
ATOM    723  CB  ASP    48      59.709  58.451  48.574  0.00  0.00
ATOM    724  HB2 ASP    48      59.321  57.480  48.254  0.00  0.00
ATOM    725  HB3 ASP    48      59.121  59.276  48.068  0.00  0.00
ATOM    726  CG  ASP    48      61.098  58.540  47.993  0.00  0.00
ATOM    727  OD1 ASP    48      61.495  59.656  47.463  0.00  0.00
ATOM    728  OD2 ASP    48      61.795  57.540  48.122  0.00  0.00
ATOM    729  C   ASP    48      60.493  59.509  50.771  0.00  0.00
ATOM    730  O   ASP    48      60.112  60.605  50.966  0.00  0.00
ATOM    731  N   GLU    49      61.755  59.163  50.976  0.00  0.00
ATOM    732  H   GLU    49      61.912  58.177  50.832  0.00  0.00
ATOM    733  CA  GLU    49      62.934  59.833  51.543  0.00  0.00
ATOM    734  HA  GLU    49      62.678  59.931  52.581  0.00  0.00
ATOM    735  CB  GLU    49      64.111  58.917  51.459  0.00  0.00
ATOM    736  HB2 GLU    49      64.886  59.303  52.182  0.00  0.00
ATOM    737  HB3 GLU    49      63.809  57.910  51.938  0.00  0.00
ATOM    738  CG  GLU    49      64.656  58.584  50.121  0.00  0.00
ATOM    739  HG2 GLU    49      63.846  58.154  49.627  0.00  0.00
ATOM    740  HG3 GLU    49      65.153  59.449  49.585  0.00  0.00
ATOM    741  CD  GLU    49      65.688  57.464  50.266  0.00  0.00
ATOM    742  OE1 GLU    49      65.591  56.555  49.378  0.00  0.00
ATOM    743  OE2 GLU    49      66.469  57.316  51.233  0.00  0.00
ATOM    744  C   GLU    49      63.275  61.210  50.960  0.00  0.00
ATOM    745  O   GLU    49      64.100  61.943  51.505  0.00  0.00
ATOM    746  N   ASN    50      62.713  61.620  49.848  0.00  0.00
ATOM    747  H   ASN    50      62.166  60.925  49.355  0.00  0.00
ATOM    748  CA  ASN    50      62.748  63.007  49.250  0.00  0.00
ATOM    749  HA  ASN    50      63.742  63.408  49.464  0.00  0.00
ATOM    750  CB  ASN    50      62.765  62.818  47.705  0.00  0.00
ATOM    751  HB2 ASN    50      61.802  62.316  47.334  0.00  0.00
ATOM    752  HB3 ASN    50      62.747  63.769  47.294  0.00  0.00
ATOM    753  CG  ASN    50      63.988  62.059  47.196  0.00  0.00
ATOM    754  OD1 ASN    50      65.155  62.518  47.119  0.00  0.00
ATOM    755  ND2 ASN    50      63.868  60.772  46.896  0.00  0.00
ATOM    756 1HD2 ASN    50      64.780  60.420  46.873  0.00  0.00
ATOM    757 2HD2 ASN    50      63.028  60.306  47.120  0.00  0.00
ATOM    758  C   ASN    50      61.707  63.972  49.817  0.00  0.00
ATOM    759  O   ASN    50      61.462  65.067  49.283  0.00  0.00
ATOM    760  N   GLY    51      60.921  63.415  50.790  0.00  0.00
ATOM    761  H   GLY    51      61.338  62.636  51.261  0.00  0.00
ATOM    762  CA  GLY    51      59.892  64.118  51.577  0.00  0.00
ATOM    763  HA2 GLY    51      60.040  63.973  52.672  0.00  0.00
ATOM    764  HA3 GLY    51      59.984  65.186  51.381  0.00  0.00
ATOM    765  C   GLY    51      58.451  63.823  51.272  0.00  0.00
ATOM    766  O   GLY    51      57.604  64.655  51.646  0.00  0.00
ATOM    767  N   PHE    52      58.191  62.682  50.618  0.00  0.00
ATOM    768  H   PHE    52      58.792  61.925  50.701  0.00  0.00
ATOM    769  CA  PHE    52      56.959  62.459  49.878  0.00  0.00
ATOM    770  HA  PHE    52      56.464  63.439  49.853  0.00  0.00
ATOM    771  CB  PHE    52      57.206  62.123  48.420  0.00  0.00
ATOM    772  HB2 PHE    52      57.956  61.309  48.315  0.00  0.00
ATOM    773  HB3 PHE    52      56.357  61.685  47.916  0.00  0.00
ATOM    774  CG  PHE    52      57.627  63.241  47.504  0.00  0.00
ATOM    775  CD1 PHE    52      58.928  63.765  47.520  0.00  0.00
ATOM    776  HD1 PHE    52      59.611  63.352  48.216  0.00  0.00
ATOM    777  CE1 PHE    52      59.354  64.851  46.739  0.00  0.00
ATOM    778  HE1 PHE    52      60.393  65.112  46.805  0.00  0.00
ATOM    779  CZ  PHE    52      58.438  65.464  45.887  0.00  0.00
ATOM    780  HZ  PHE    52      58.834  66.309  45.250  0.00  0.00
ATOM    781  CE2 PHE    52      57.126  65.032  45.860  0.00  0.00
ATOM    782  HE2 PHE    52      56.485  65.580  45.187  0.00  0.00
ATOM    783  CD2 PHE    52      56.750  63.851  46.566  0.00  0.00
ATOM    784  HD2 PHE    52      55.794  63.522  46.620  0.00  0.00
ATOM    785  C   PHE    52      56.073  61.447  50.538  0.00  0.00
ATOM    786  O   PHE    52      56.382  60.269  50.721  0.00  0.00
ATOM    787  N   THR    53      54.792  61.797  50.674  0.00  0.00
ATOM    788  H   THR    53      54.532  62.789  50.599  0.00  0.00
ATOM    789  CA  THR    53      53.788  60.825  51.234  0.00  0.00
ATOM    790  HA  THR    53      54.354  60.158  51.772  0.00  0.00
ATOM    791  CB  THR    53      52.650  61.611  51.963  0.00  0.00
ATOM    792  HB  THR    53      52.019  62.113  51.274  0.00  0.00
ATOM    793  CG2 THR    53      51.894  60.611  52.876  0.00  0.00
ATOM    794 1HG2 THR    53      51.246  61.080  53.712  0.00  0.00
ATOM    795 2HG2 THR    53      51.252  59.981  52.212  0.00  0.00
ATOM    796 3HG2 THR    53      52.569  59.923  53.332  0.00  0.00
ATOM    797  OG1 THR    53      53.266  62.523  52.912  0.00  0.00
ATOM    798  HG1 THR    53      53.948  63.071  52.457  0.00  0.00
ATOM    799  C   THR    53      53.118  60.006  50.078  0.00  0.00
ATOM    800  O   THR    53      52.813  60.580  49.065  0.00  0.00
ATOM    801  N   TRP    54      52.849  58.693  50.298  0.00  0.00
ATOM    802  H   TRP    54      53.081  58.258  51.214  0.00  0.00
ATOM    803  CA  TRP    54      52.207  57.862  49.283  0.00  0.00
ATOM    804  HA  TRP    54      51.692  58.442  48.560  0.00  0.00
ATOM    805  CB  TRP    54      53.284  57.018  48.620  0.00  0.00
ATOM    806  HB2 TRP    54      53.614  56.314  49.315  0.00  0.00
ATOM    807  HB3 TRP    54      53.005  56.325  47.848  0.00  0.00
ATOM    808  CG  TRP    54      54.397  57.724  47.954  0.00  0.00
ATOM    809  CD1 TRP    54      55.743  57.641  48.337  0.00  0.00
ATOM    810  HD1 TRP    54      56.205  56.988  49.072  0.00  0.00
ATOM    811  NE1 TRP    54      56.484  58.472  47.543  0.00  0.00
ATOM    812  HE1 TRP    54      57.450  58.402  47.558  0.00  0.00
ATOM    813  CE2 TRP    54      55.711  59.125  46.573  0.00  0.00
ATOM    814  CZ2 TRP    54      56.052  60.112  45.594  0.00  0.00
ATOM    815  HZ2 TRP    54      57.062  60.400  45.425  0.00  0.00
ATOM    816  CH2 TRP    54      54.916  60.586  44.898  0.00  0.00
ATOM    817  HH2 TRP    54      54.952  61.469  44.243  0.00  0.00
ATOM    818  CZ3 TRP    54      53.622  60.168  45.057  0.00  0.00
ATOM    819  HZ3 TRP    54      52.906  60.644  44.415  0.00  0.00
ATOM    820  CE3 TRP    54      53.358  59.054  45.834  0.00  0.00
ATOM    821  HE3 TRP    54      52.323  58.651  45.846  0.00  0.00
ATOM    822  CD2 TRP    54      54.340  58.698  46.841  0.00  0.00
ATOM    823  C   TRP    54      51.079  57.081  49.919  0.00  0.00
ATOM    824  O   TRP    54      51.115  56.734  51.123  0.00  0.00
ATOM    825  N   ASP    55      50.042  56.808  49.086  0.00  0.00
ATOM    826  H   ASP    55      50.028  57.020  48.069  0.00  0.00
ATOM    827  CA  ASP    55      48.895  55.945  49.579  0.00  0.00
ATOM    828  HA  ASP    55      49.169  55.524  50.549  0.00  0.00
ATOM    829  CB  ASP    55      47.684  56.884  49.685  0.00  0.00
ATOM    830  HB2 ASP    55      48.200  57.878  49.661  0.00  0.00
ATOM    831  HB3 ASP    55      47.055  56.735  48.807  0.00  0.00
ATOM    832  CG  ASP    55      46.873  56.866  51.006  0.00  0.00
ATOM    833  OD1 ASP    55      47.390  56.118  51.867  0.00  0.00
ATOM    834  OD2 ASP    55      45.755  57.367  51.055  0.00  0.00
ATOM    835  C   ASP    55      48.738  54.776  48.625  0.00  0.00
ATOM    836  O   ASP    55      49.139  54.775  47.416  0.00  0.00
ATOM    837  N   LEU    56      48.275  53.630  49.056  0.00  0.00
ATOM    838  H   LEU    56      48.006  53.572  50.020  0.00  0.00
ATOM    839  CA  LEU    56      47.994  52.454  48.163  0.00  0.00
ATOM    840  HA  LEU    56      48.926  52.288  47.608  0.00  0.00
ATOM    841  CB  LEU    56      47.777  51.234  49.081  0.00  0.00
ATOM    842  HB2 LEU    56      46.954  51.463  49.856  0.00  0.00
ATOM    843  HB3 LEU    56      47.532  50.297  48.385  0.00  0.00
ATOM    844  CG  LEU    56      49.031  50.759  49.893  0.00  0.00
ATOM    845  HG  LEU    56      49.301  51.621  50.444  0.00  0.00
ATOM    846  CD1 LEU    56      48.742  49.598  50.903  0.00  0.00
ATOM    847 1HD1 LEU    56      48.192  50.096  51.722  0.00  0.00
ATOM    848 2HD1 LEU    56      48.088  48.819  50.459  0.00  0.00
ATOM    849 3HD1 LEU    56      49.609  49.151  51.385  0.00  0.00
ATOM    850  CD2 LEU    56      50.244  50.331  49.002  0.00  0.00
ATOM    851 1HD2 LEU    56      50.469  51.065  48.244  0.00  0.00
ATOM    852 2HD2 LEU    56      51.145  50.168  49.669  0.00  0.00
ATOM    853 3HD2 LEU    56      49.993  49.452  48.420  0.00  0.00
ATOM    854  C   LEU    56      46.869  52.651  47.183  0.00  0.00
ATOM    855  O   LEU    56      45.878  51.991  47.272  0.00  0.00
ATOM    856  N   GLY    57      46.840  53.635  46.287  0.00  0.00
ATOM    857  H   GLY    57      47.613  54.287  46.392  0.00  0.00
ATOM    858  CA  GLY    57      45.626  54.147  45.601  0.00  0.00
ATOM    859  HA2 GLY    57      45.743  54.780  44.789  0.00  0.00
ATOM    860  HA3 GLY    57      44.945  53.378  45.284  0.00  0.00
ATOM    861  C   GLY    57      44.729  54.989  46.483  0.00  0.00
ATOM    862  O   GLY    57      45.178  55.496  47.510  0.00  0.00
ATOM    863  N   GLY    58      43.566  55.274  45.938  0.00  0.00
ATOM    864  H   GLY    58      43.422  54.887  45.021  0.00  0.00
ATOM    865  CA  GLY    58      42.567  56.235  46.442  0.00  0.00
ATOM    866  HA2 GLY    58      42.958  57.216  46.496  0.00  0.00
ATOM    867  HA3 GLY    58      41.752  56.287  45.684  0.00  0.00
ATOM    868  C   GLY    58      41.922  55.704  47.716  0.00  0.00
ATOM    869  O   GLY    58      41.058  54.835  47.609  0.00  0.00
ATOM    870  N   HIP    59      42.279  56.216  48.901  0.00  0.00
ATOM    871  H   HIP    59      43.030  56.833  48.939  0.00  0.00
ATOM    872  CA  HIP    59      41.643  55.783  50.073  0.00  0.00
ATOM    873  HA  HIP    59      40.824  55.123  49.810  0.00  0.00
ATOM    874  CB  HIP    59      42.723  54.881  50.835  0.00  0.00
ATOM    875  HB2 HIP    59      43.705  55.433  50.826  0.00  0.00
ATOM    876  HB3 HIP    59      42.219  54.742  51.786  0.00  0.00
ATOM    877  CG  HIP    59      42.904  53.548  50.159  0.00  0.00
ATOM    878  ND1 HIP    59      44.130  52.874  50.048  0.00  0.00
ATOM    879  HD1 HIP    59      44.958  53.419  50.466  0.00  0.00
ATOM    880  CE1 HIP    59      43.966  51.635  49.555  0.00  0.00
ATOM    881  HE1 HIP    59      44.713  50.924  49.293  0.00  0.00
ATOM    882  NE2 HIP    59      42.652  51.516  49.189  0.00  0.00
ATOM    883  HE2 HIP    59      42.132  50.686  48.774  0.00  0.00
ATOM    884  CD2 HIP    59      41.985  52.650  49.678  0.00  0.00
ATOM    885  HD2 HIP    59      40.862  52.739  49.626  0.00  0.00
ATOM    886  C   HIP    59      41.061  56.955  50.855  0.00  0.00
ATOM    887  O   HIP    59      41.032  56.975  52.083  0.00  0.00
ATOM    888  N   VAL    60      40.684  57.975  50.107  0.00  0.00
ATOM    889  H   VAL    60      40.952  57.922  49.080  0.00  0.00
ATOM    890  CA  VAL    60      39.816  59.034  50.627  0.00  0.00
ATOM    891  HA  VAL    60      40.326  59.582  51.435  0.00  0.00
ATOM    892  CB  VAL    60      39.417  60.111  49.594  0.00  0.00
ATOM    893  HB  VAL    60      38.735  60.893  50.053  0.00  0.00
ATOM    894  CG1 VAL    60      40.713  60.750  49.097  0.00  0.00
ATOM    895 1HG1 VAL    60      40.509  61.659  48.528  0.00  0.00
ATOM    896 2HG1 VAL    60      41.212  61.157  49.967  0.00  0.00
ATOM    897 3HG1 VAL    60      41.354  59.996  48.666  0.00  0.00
ATOM    898  CG2 VAL    60      38.601  59.403  48.487  0.00  0.00
ATOM    899 1HG2 VAL    60      39.317  58.688  47.943  0.00  0.00
ATOM    900 2HG2 VAL    60      37.766  58.917  48.888  0.00  0.00
ATOM    901 3HG2 VAL    60      38.279  60.288  47.889  0.00  0.00
ATOM    902  C   VAL    60      38.518  58.502  51.194  0.00  0.00
ATOM    903  O   VAL    60      37.979  57.465  50.805  0.00  0.00
ATOM    904  N   ILE    61      37.978  59.254  52.139  0.00  0.00
ATOM    905  H   ILE    61      38.547  60.061  52.398  0.00  0.00
ATOM    906  CA  ILE    61      36.562  59.113  52.598  0.00  0.00
ATOM    907  HA  ILE    61      36.354  58.038  52.556  0.00  0.00
ATOM    908  CB  ILE    61      36.549  59.423  54.192  0.00  0.00
ATOM    909  HB  ILE    61      36.622  60.529  54.289  0.00  0.00
ATOM    910  CG2 ILE    61      35.173  59.141  54.801  0.00  0.00
ATOM    911 1HG2 ILE    61      35.060  58.060  54.695  0.00  0.00
ATOM    912 2HG2 ILE    61      35.154  59.365  55.789  0.00  0.00
ATOM    913 3HG2 ILE    61      34.447  59.650  54.233  0.00  0.00
ATOM    914  CG1 ILE    61      37.670  58.820  55.105  0.00  0.00
ATOM    915 2HG1 ILE    61      38.612  59.192  54.928  0.00  0.00
ATOM    916 3HG1 ILE    61      37.381  59.110  56.127  0.00  0.00
ATOM    917  CD1 ILE    61      37.661  57.277  54.951  0.00  0.00
ATOM    918 1HD1 ILE    61      38.426  56.734  55.491  0.00  0.00
ATOM    919 2HD1 ILE    61      36.774  56.815  55.322  0.00  0.00
ATOM    920 3HD1 ILE    61      37.727  57.040  53.923  0.00  0.00
ATOM    921  C   ILE    61      35.420  59.849  51.888  0.00  0.00
ATOM    922  O   ILE    61      35.429  61.089  51.917  0.00  0.00
ATOM    923  N   PHE    62      34.371  59.158  51.341  0.00  0.00
ATOM    924  H   PHE    62      34.409  58.139  51.257  0.00  0.00
ATOM    925  CA  PHE    62      33.202  59.848  50.682  0.00  0.00
ATOM    926  HA  PHE    62      33.440  60.938  50.995  0.00  0.00
ATOM    927  CB  PHE    62      33.179  59.843  49.168  0.00  0.00
ATOM    928  HB2 PHE    62      32.203  60.267  48.850  0.00  0.00
ATOM    929  HB3 PHE    62      34.006  60.545  48.837  0.00  0.00
ATOM    930  CG  PHE    62      33.446  58.531  48.483  0.00  0.00
ATOM    931  CD1 PHE    62      34.700  58.169  48.000  0.00  0.00
ATOM    932  HD1 PHE    62      35.506  58.817  48.150  0.00  0.00
ATOM    933  CE1 PHE    62      34.916  57.022  47.263  0.00  0.00
ATOM    934  HE1 PHE    62      35.910  56.748  47.091  0.00  0.00
ATOM    935  CZ  PHE    62      33.841  56.151  47.027  0.00  0.00
ATOM    936  HZ  PHE    62      33.962  55.211  46.573  0.00  0.00
ATOM    937  CE2 PHE    62      32.507  56.495  47.503  0.00  0.00
ATOM    938  HE2 PHE    62      31.694  55.747  47.521  0.00  0.00
ATOM    939  CD2 PHE    62      32.363  57.701  48.214  0.00  0.00
ATOM    940  HD2 PHE    62      31.373  57.931  48.706  0.00  0.00
ATOM    941  C   PHE    62      31.881  59.513  51.472  0.00  0.00
ATOM    942  O   PHE    62      31.084  60.370  51.754  0.00  0.00
ATOM    943  N   SER    63      31.765  58.280  52.086  0.00  0.00
ATOM    944  H   SER    63      32.318  57.515  51.769  0.00  0.00
ATOM    945  CA  SER    63      30.793  57.819  53.155  0.00  0.00
ATOM    946  HA  SER    63      31.002  56.780  53.405  0.00  0.00
ATOM    947  CB  SER    63      31.109  58.497  54.509  0.00  0.00
ATOM    948  HB2 SER    63      32.114  58.209  54.960  0.00  0.00
ATOM    949  HB3 SER    63      31.032  59.523  54.232  0.00  0.00
ATOM    950  OG  SER    63      30.066  58.199  55.419  0.00  0.00
ATOM    951  HG  SER    63      30.154  58.987  55.935  0.00  0.00
ATOM    952  C   SER    63      29.314  57.908  52.720  0.00  0.00
ATOM    953  O   SER    63      28.767  58.883  52.269  0.00  0.00
ATOM    954  N   HIE    64      28.616  56.788  52.989  0.00  0.00
ATOM    955  H   HIE    64      29.139  56.035  53.472  0.00  0.00
ATOM    956  CA  HIE    64      27.097  56.643  52.844  0.00  0.00
ATOM    957  HA  HIE    64      26.674  57.499  52.311  0.00  0.00
ATOM    958  CB  HIE    64      26.789  55.285  52.201  0.00  0.00
ATOM    959  HB2 HIE    64      27.252  54.497  52.765  0.00  0.00
ATOM    960  HB3 HIE    64      25.728  55.165  52.372  0.00  0.00
ATOM    961  CG  HIE    64      27.035  55.174  50.744  0.00  0.00
ATOM    962  ND1 HIE    64      28.293  55.311  50.059  0.00  0.00
ATOM    963  CE1 HIE    64      27.939  55.176  48.749  0.00  0.00
ATOM    964  HE1 HIE    64      28.655  55.177  47.886  0.00  0.00
ATOM    965  NE2 HIE    64      26.623  54.857  48.655  0.00  0.00
ATOM    966  HE2 HIE    64      26.156  54.908  47.780  0.00  0.00
ATOM    967  CD2 HIE    64      26.014  54.875  49.856  0.00  0.00
ATOM    968  HD2 HIE    64      25.015  54.728  50.171  0.00  0.00
ATOM    969  C   HIE    64      26.369  56.862  54.146  0.00  0.00
ATOM    970  O   HIE    64      25.143  56.970  54.188  0.00  0.00
ATOM    971  N   TYR    65      27.073  56.813  55.231  0.00  0.00
ATOM    972  H   TYR    65      28.113  56.724  55.181  0.00  0.00
ATOM    973  CA  TYR    65      26.399  56.596  56.587  0.00  0.00
ATOM    974  HA  TYR    65      25.367  56.450  56.488  0.00  0.00
ATOM    975  CB  TYR    65      26.955  55.309  57.261  0.00  0.00
ATOM    976  HB2 TYR    65      27.967  55.560  57.396  0.00  0.00
ATOM    977  HB3 TYR    65      26.437  55.188  58.215  0.00  0.00
ATOM    978  CG  TYR    65      26.927  53.981  56.449  0.00  0.00
ATOM    979  CD1 TYR    65      25.844  53.005  56.516  0.00  0.00
ATOM    980  HD1 TYR    65      25.003  53.312  57.115  0.00  0.00
ATOM    981  CE1 TYR    65      25.948  51.766  55.851  0.00  0.00
ATOM    982  HE1 TYR    65      25.017  51.160  55.814  0.00  0.00
ATOM    983  CZ  TYR    65      27.169  51.519  55.111  0.00  0.00
ATOM    984  OH  TYR    65      27.382  50.316  54.660  0.00  0.00
ATOM    985  HH  TYR    65      26.782  49.566  54.958  0.00  0.00
ATOM    986  CE2 TYR    65      28.161  52.519  54.933  0.00  0.00
ATOM    987  HE2 TYR    65      29.003  52.382  54.275  0.00  0.00
ATOM    988  CD2 TYR    65      28.064  53.741  55.658  0.00  0.00
ATOM    989  HD2 TYR    65      28.872  54.424  55.527  0.00  0.00
ATOM    990  C   TYR    65      26.550  57.754  57.566  0.00  0.00
ATOM    991  O   TYR    65      27.673  58.105  58.008  0.00  0.00
ATOM    992  N   GLN    66      25.473  58.256  58.214  0.00  0.00
ATOM    993  H   GLN    66      24.534  58.045  57.816  0.00  0.00
ATOM    994  CA  GLN    66      25.579  59.382  59.221  0.00  0.00
ATOM    995  HA  GLN    66      26.351  60.065  58.772  0.00  0.00
ATOM    996  CB  GLN    66      24.220  59.983  59.318  0.00  0.00
ATOM    997  HB2 GLN    66      23.924  60.159  58.219  0.00  0.00
ATOM    998  HB3 GLN    66      23.478  59.387  59.892  0.00  0.00
ATOM    999  CG  GLN    66      24.193  61.392  59.977  0.00  0.00
ATOM   1000  HG2 GLN    66      24.226  61.223  61.022  0.00  0.00
ATOM   1001  HG3 GLN    66      24.984  62.029  59.649  0.00  0.00
ATOM   1002  CD  GLN    66      22.853  62.149  59.615  0.00  0.00
ATOM   1003  OE1 GLN    66      21.905  61.538  59.092  0.00  0.00
ATOM   1004  NE2 GLN    66      22.807  63.378  60.055  0.00  0.00
ATOM   1005 1HE2 GLN    66      22.004  63.901  59.782  0.00  0.00
ATOM   1006 2HE2 GLN    66      23.554  63.816  60.639  0.00  0.00
ATOM   1007  C   GLN    66      26.079  58.868  60.595  0.00  0.00
ATOM   1008  O   GLN    66      26.422  59.694  61.449  0.00  0.00
ATOM   1009  N   TYR    67      26.206  57.540  60.736  0.00  0.00
ATOM   1010  H   TYR    67      25.958  56.977  59.936  0.00  0.00
ATOM   1011  CA  TYR    67      27.017  56.829  61.749  0.00  0.00
ATOM   1012  HA  TYR    67      26.731  57.260  62.738  0.00  0.00
ATOM   1013  CB  TYR    67      26.682  55.314  61.812  0.00  0.00
ATOM   1014  HB2 TYR    67      25.631  55.210  61.836  0.00  0.00
ATOM   1015  HB3 TYR    67      26.986  54.762  60.942  0.00  0.00
ATOM   1016  CG  TYR    67      27.377  54.514  62.962  0.00  0.00
ATOM   1017  CD1 TYR    67      26.624  54.212  64.121  0.00  0.00
ATOM   1018  HD1 TYR    67      25.545  54.365  64.052  0.00  0.00
ATOM   1019  CE1 TYR    67      27.255  53.432  65.151  0.00  0.00
ATOM   1020  HE1 TYR    67      26.685  53.070  66.000  0.00  0.00
ATOM   1021  CZ  TYR    67      28.556  52.986  65.037  0.00  0.00
ATOM   1022  OH  TYR    67      29.153  52.152  65.882  0.00  0.00
ATOM   1023  HH  TYR    67      28.744  51.885  66.623  0.00  0.00
ATOM   1024  CE2 TYR    67      29.282  53.370  63.880  0.00  0.00
ATOM   1025  HE2 TYR    67      30.279  52.948  63.674  0.00  0.00
ATOM   1026  CD2 TYR    67      28.699  54.079  62.863  0.00  0.00
ATOM   1027  HD2 TYR    67      29.322  54.234  62.036  0.00  0.00
ATOM   1028  C   TYR    67      28.534  56.975  61.497  0.00  0.00
ATOM   1029  O   TYR    67      29.241  57.593  62.318  0.00  0.00
ATOM   1030  N   PHE    68      29.021  56.650  60.328  0.00  0.00
ATOM   1031  H   PHE    68      28.373  56.182  59.718  0.00  0.00
ATOM   1032  CA  PHE    68      30.438  56.633  60.034  0.00  0.00
ATOM   1033  HA  PHE    68      30.850  56.134  60.911  0.00  0.00
ATOM   1034  CB  PHE    68      30.689  55.812  58.770  0.00  0.00
ATOM   1035  HB2 PHE    68      30.219  54.790  58.868  0.00  0.00
ATOM   1036  HB3 PHE    68      30.221  56.304  57.896  0.00  0.00
ATOM   1037  CG  PHE    68      32.170  55.661  58.428  0.00  0.00
ATOM   1038  CD1 PHE    68      32.939  54.554  58.893  0.00  0.00
ATOM   1039  HD1 PHE    68      32.552  53.874  59.633  0.00  0.00
ATOM   1040  CE1 PHE    68      34.253  54.404  58.337  0.00  0.00
ATOM   1041  HE1 PHE    68      34.919  53.515  58.547  0.00  0.00
ATOM   1042  CZ  PHE    68      34.837  55.521  57.594  0.00  0.00
ATOM   1043  HZ  PHE    68      35.790  55.524  57.161  0.00  0.00
ATOM   1044  CE2 PHE    68      34.054  56.574  57.104  0.00  0.00
ATOM   1045  HE2 PHE    68      34.425  57.371  56.554  0.00  0.00
ATOM   1046  CD2 PHE    68      32.678  56.590  57.496  0.00  0.00
ATOM   1047  HD2 PHE    68      31.992  57.285  57.181  0.00  0.00
ATOM   1048  C   PHE    68      30.941  58.117  59.856  0.00  0.00
ATOM   1049  O   PHE    68      32.032  58.405  60.373  0.00  0.00
ATOM   1050  N   ASP    69      30.116  58.965  59.291  0.00  0.00
ATOM   1051  H   ASP    69      29.282  58.595  58.902  0.00  0.00
ATOM   1052  CA  ASP    69      30.295  60.383  59.369  0.00  0.00
ATOM   1053  HA  ASP    69      31.146  60.617  58.798  0.00  0.00
ATOM   1054  CB  ASP    69      29.082  61.112  58.754  0.00  0.00
ATOM   1055  HB2 ASP    69      28.130  60.812  59.270  0.00  0.00
ATOM   1056  HB3 ASP    69      29.201  62.214  58.892  0.00  0.00
ATOM   1057  CG  ASP    69      28.968  60.899  57.264  0.00  0.00
ATOM   1058  OD1 ASP    69      27.900  61.294  56.720  0.00  0.00
ATOM   1059  OD2 ASP    69      29.936  60.605  56.557  0.00  0.00
ATOM   1060  C   ASP    69      30.662  61.080  60.740  0.00  0.00
ATOM   1061  O   ASP    69      31.296  62.129  60.638  0.00  0.00
ATOM   1062  N   ASP    70      30.254  60.589  61.952  0.00  0.00
ATOM   1063  H   ASP    70      29.528  59.872  62.041  0.00  0.00
ATOM   1064  CA  ASP    70      30.690  61.068  63.254  0.00  0.00
ATOM   1065  HA  ASP    70      31.066  62.129  63.290  0.00  0.00
ATOM   1066  CB  ASP    70      29.439  61.104  64.124  0.00  0.00
ATOM   1067  HB2 ASP    70      28.671  60.382  63.940  0.00  0.00
ATOM   1068  HB3 ASP    70      29.604  60.870  65.172  0.00  0.00
ATOM   1069  CG  ASP    70      28.586  62.425  64.045  0.00  0.00
ATOM   1070  OD1 ASP    70      29.192  63.453  64.469  0.00  0.00
ATOM   1071  OD2 ASP    70      27.423  62.421  63.744  0.00  0.00
ATOM   1072  C   ASP    70      31.782  60.229  63.849  0.00  0.00
ATOM   1073  O   ASP    70      32.548  60.793  64.593  0.00  0.00
ATOM   1074  N   VAL    71      32.004  58.942  63.382  0.00  0.00
ATOM   1075  H   VAL    71      31.310  58.435  62.922  0.00  0.00
ATOM   1076  CA  VAL    71      33.304  58.281  63.697  0.00  0.00
ATOM   1077  HA  VAL    71      33.410  58.259  64.755  0.00  0.00
ATOM   1078  CB  VAL    71      33.260  56.816  63.128  0.00  0.00
ATOM   1079  HB  VAL    71      33.123  56.879  61.995  0.00  0.00
ATOM   1080  CG1 VAL    71      34.577  56.061  63.448  0.00  0.00
ATOM   1081 1HG1 VAL    71      34.809  55.847  64.491  0.00  0.00
ATOM   1082 2HG1 VAL    71      34.601  55.042  62.928  0.00  0.00
ATOM   1083 3HG1 VAL    71      35.395  56.729  63.132  0.00  0.00
ATOM   1084  CG2 VAL    71      32.111  55.905  63.534  0.00  0.00
ATOM   1085 1HG2 VAL    71      31.162  56.376  63.347  0.00  0.00
ATOM   1086 2HG2 VAL    71      32.111  54.988  62.899  0.00  0.00
ATOM   1087 3HG2 VAL    71      32.006  55.616  64.543  0.00  0.00
ATOM   1088  C   VAL    71      34.500  59.024  63.132  0.00  0.00
ATOM   1089  O   VAL    71      35.496  59.125  63.839  0.00  0.00
ATOM   1090  N   MET    72      34.294  59.757  62.003  0.00  0.00
ATOM   1091  H   MET    72      33.564  59.562  61.457  0.00  0.00
ATOM   1092  CA  MET    72      35.353  60.499  61.332  0.00  0.00
ATOM   1093  HA  MET    72      36.267  59.945  61.417  0.00  0.00
ATOM   1094  CB  MET    72      35.182  60.601  59.839  0.00  0.00
ATOM   1095  HB2 MET    72      34.218  60.999  59.694  0.00  0.00
ATOM   1096  HB3 MET    72      35.997  61.216  59.433  0.00  0.00
ATOM   1097  CG  MET    72      35.079  59.312  58.948  0.00  0.00
ATOM   1098  HG2 MET    72      34.085  58.824  59.171  0.00  0.00
ATOM   1099  HG3 MET    72      34.967  59.594  57.854  0.00  0.00
ATOM   1100  SD  MET    72      36.441  58.180  59.009  0.00  0.00
ATOM   1101  CE  MET    72      35.795  57.177  60.403  0.00  0.00
ATOM   1102  HE1 MET    72      36.151  56.229  60.174  0.00  0.00
ATOM   1103  HE2 MET    72      36.213  57.414  61.416  0.00  0.00
ATOM   1104  HE3 MET    72      34.618  57.086  60.394  0.00  0.00
ATOM   1105  C   MET    72      35.642  61.887  62.035  0.00  0.00
ATOM   1106  O   MET    72      36.703  62.498  61.967  0.00  0.00
ATOM   1107  N   ASP    73      34.663  62.369  62.788  0.00  0.00
ATOM   1108  H   ASP    73      33.883  61.846  62.997  0.00  0.00
ATOM   1109  CA  ASP    73      34.736  63.641  63.575  0.00  0.00
ATOM   1110  HA  ASP    73      35.464  64.346  63.135  0.00  0.00
ATOM   1111  CB  ASP    73      33.377  64.344  63.560  0.00  0.00
ATOM   1112  HB2 ASP    73      33.019  64.293  62.510  0.00  0.00
ATOM   1113  HB3 ASP    73      32.575  63.806  64.162  0.00  0.00
ATOM   1114  CG  ASP    73      33.347  65.803  64.073  0.00  0.00
ATOM   1115  OD1 ASP    73      32.333  66.236  64.631  0.00  0.00
ATOM   1116  OD2 ASP    73      34.353  66.551  64.208  0.00  0.00
ATOM   1117  C   ASP    73      35.153  63.378  65.067  0.00  0.00
ATOM   1118  O   ASP    73      35.523  64.354  65.760  0.00  0.00
ATOM   1119  N   TRP    74      35.078  62.168  65.569  0.00  0.00
ATOM   1120  H   TRP    74      34.575  61.507  65.104  0.00  0.00
ATOM   1121  CA  TRP    74      35.545  61.644  66.853  0.00  0.00
ATOM   1122  HA  TRP    74      35.514  62.456  67.566  0.00  0.00
ATOM   1123  CB  TRP    74      34.672  60.509  67.313  0.00  0.00
ATOM   1124  HB2 TRP    74      33.659  60.861  67.502  0.00  0.00
ATOM   1125  HB3 TRP    74      34.466  59.766  66.496  0.00  0.00
ATOM   1126  CG  TRP    74      35.223  59.670  68.448  0.00  0.00
ATOM   1127  CD1 TRP    74      35.123  59.964  69.832  0.00  0.00
ATOM   1128  HD1 TRP    74      34.644  60.840  70.261  0.00  0.00
ATOM   1129  NE1 TRP    74      35.496  58.868  70.553  0.00  0.00
ATOM   1130  HE1 TRP    74      35.414  58.870  71.527  0.00  0.00
ATOM   1131  CE2 TRP    74      35.912  57.865  69.786  0.00  0.00
ATOM   1132  CZ2 TRP    74      36.289  56.543  70.009  0.00  0.00
ATOM   1133  HZ2 TRP    74      36.243  56.048  70.984  0.00  0.00
ATOM   1134  CH2 TRP    74      36.524  55.691  68.891  0.00  0.00
ATOM   1135  HH2 TRP    74      36.719  54.674  69.173  0.00  0.00
ATOM   1136  CZ3 TRP    74      36.585  56.190  67.604  0.00  0.00
ATOM   1137  HZ3 TRP    74      36.879  55.607  66.779  0.00  0.00
ATOM   1138  CE3 TRP    74      36.161  57.515  67.347  0.00  0.00
ATOM   1139  HE3 TRP    74      36.193  57.890  66.314  0.00  0.00
ATOM   1140  CD2 TRP    74      35.735  58.324  68.397  0.00  0.00
ATOM   1141  C   TRP    74      37.009  61.161  66.659  0.00  0.00
ATOM   1142  O   TRP    74      37.818  61.339  67.645  0.00  0.00
ATOM   1143  N   ALA    75      37.367  60.691  65.477  0.00  0.00
ATOM   1144  H   ALA    75      36.704  60.647  64.710  0.00  0.00
ATOM   1145  CA  ALA    75      38.670  60.274  65.147  0.00  0.00
ATOM   1146  HA  ALA    75      38.957  59.750  66.057  0.00  0.00
ATOM   1147  CB  ALA    75      38.705  59.190  64.041  0.00  0.00
ATOM   1148  HB1 ALA    75      38.249  59.609  63.139  0.00  0.00
ATOM   1149  HB2 ALA    75      39.753  58.931  63.754  0.00  0.00
ATOM   1150  HB3 ALA    75      38.075  58.424  64.362  0.00  0.00
ATOM   1151  C   ALA    75      39.694  61.391  64.915  0.00  0.00
ATOM   1152  O   ALA    75      40.569  61.609  65.773  0.00  0.00
ATOM   1153  N   VAL    76      39.611  62.171  63.851  0.00  0.00
ATOM   1154  H   VAL    76      38.970  61.869  63.165  0.00  0.00
ATOM   1155  CA  VAL    76      40.488  63.303  63.534  0.00  0.00
ATOM   1156  HA  VAL    76      41.250  63.281  64.257  0.00  0.00
ATOM   1157  CB  VAL    76      41.068  63.073  62.186  0.00  0.00
ATOM   1158  HB  VAL    76      40.238  62.764  61.553  0.00  0.00
ATOM   1159  CG1 VAL    76      41.679  64.330  61.543  0.00  0.00
ATOM   1160 1HG1 VAL    76      40.827  65.008  61.573  0.00  0.00
ATOM   1161 2HG1 VAL    76      42.516  64.790  62.040  0.00  0.00
ATOM   1162 3HG1 VAL    76      41.951  64.184  60.550  0.00  0.00
ATOM   1163  CG2 VAL    76      41.950  61.903  62.048  0.00  0.00
ATOM   1164 1HG2 VAL    76      42.202  61.920  61.034  0.00  0.00
ATOM   1165 2HG2 VAL    76      42.841  61.963  62.757  0.00  0.00
ATOM   1166 3HG2 VAL    76      41.387  60.977  62.218  0.00  0.00
ATOM   1167  C   VAL    76      39.658  64.591  63.691  0.00  0.00
ATOM   1168  O   VAL    76      38.419  64.657  63.416  0.00  0.00
ATOM   1169  N   GLN    77      40.330  65.649  64.109  0.00  0.00
ATOM   1170  H   GLN    77      41.367  65.458  64.264  0.00  0.00
ATOM   1171  CA  GLN    77      39.736  67.032  64.120  0.00  0.00
ATOM   1172  HA  GLN    77      38.712  67.019  63.687  0.00  0.00
ATOM   1173  CB  GLN    77      39.654  67.612  65.503  0.00  0.00
ATOM   1174  HB2 GLN    77      40.649  67.496  65.866  0.00  0.00
ATOM   1175  HB3 GLN    77      39.469  68.691  65.632  0.00  0.00
ATOM   1176  CG  GLN    77      38.822  66.809  66.544  0.00  0.00
ATOM   1177  HG2 GLN    77      38.741  67.398  67.415  0.00  0.00
ATOM   1178  HG3 GLN    77      37.828  66.709  66.071  0.00  0.00
ATOM   1179  CD  GLN    77      39.225  65.356  66.950  0.00  0.00
ATOM   1180  OE1 GLN    77      40.333  65.002  67.312  0.00  0.00
ATOM   1181  NE2 GLN    77      38.247  64.429  66.993  0.00  0.00
ATOM   1182 1HE2 GLN    77      38.587  63.563  67.387  0.00  0.00
ATOM   1183 2HE2 GLN    77      37.236  64.493  66.662  0.00  0.00
ATOM   1184  C   GLN    77      40.475  67.931  63.070  0.00  0.00
ATOM   1185  O   GLN    77      39.722  68.722  62.488  0.00  0.00
ATOM   1186  N   GLY    78      41.760  67.846  62.746  0.00  0.00
ATOM   1187  H   GLY    78      42.418  67.185  63.217  0.00  0.00
ATOM   1188  CA  GLY    78      42.272  68.536  61.555  0.00  0.00
ATOM   1189  HA2 GLY    78      41.844  69.494  61.495  0.00  0.00
ATOM   1190  HA3 GLY    78      43.369  68.626  61.633  0.00  0.00
ATOM   1191  C   GLY    78      41.983  67.818  60.288  0.00  0.00
ATOM   1192  O   GLY    78      42.706  66.975  59.807  0.00  0.00
ATOM   1193  N   TRP    79      40.901  68.113  59.572  0.00  0.00
ATOM   1194  H   TRP    79      40.276  68.822  59.946  0.00  0.00
ATOM   1195  CA  TRP    79      40.607  67.521  58.223  0.00  0.00
ATOM   1196  HA  TRP    79      41.382  66.787  58.048  0.00  0.00
ATOM   1197  CB  TRP    79      39.191  66.863  58.144  0.00  0.00
ATOM   1198  HB2 TRP    79      38.357  67.591  58.365  0.00  0.00
ATOM   1199  HB3 TRP    79      39.123  66.496  57.099  0.00  0.00
ATOM   1200  CG  TRP    79      39.002  65.632  58.939  0.00  0.00
ATOM   1201  CD1 TRP    79      38.750  65.507  60.168  0.00  0.00
ATOM   1202  HD1 TRP    79      38.507  66.309  60.923  0.00  0.00
ATOM   1203  NE1 TRP    79      38.393  64.232  60.447  0.00  0.00
ATOM   1204  HE1 TRP    79      38.126  63.878  61.365  0.00  0.00
ATOM   1205  CE2 TRP    79      38.585  63.401  59.319  0.00  0.00
ATOM   1206  CZ2 TRP    79      38.516  62.061  59.052  0.00  0.00
ATOM   1207  HZ2 TRP    79      38.207  61.406  59.900  0.00  0.00
ATOM   1208  CH2 TRP    79      38.736  61.608  57.746  0.00  0.00
ATOM   1209  HH2 TRP    79      38.575  60.573  57.563  0.00  0.00
ATOM   1210  CZ3 TRP    79      39.272  62.390  56.748  0.00  0.00
ATOM   1211  HZ3 TRP    79      39.687  61.960  55.845  0.00  0.00
ATOM   1212  CE3 TRP    79      39.383  63.761  57.001  0.00  0.00
ATOM   1213  HE3 TRP    79      39.737  64.474  56.309  0.00  0.00
ATOM   1214  CD2 TRP    79      39.013  64.315  58.273  0.00  0.00
ATOM   1215  C   TRP    79      40.746  68.481  57.050  0.00  0.00
ATOM   1216  O   TRP    79      40.673  69.691  57.192  0.00  0.00
ATOM   1217  N   ASN    80      40.969  67.974  55.802  0.00  0.00
ATOM   1218  H   ASN    80      41.097  66.986  55.626  0.00  0.00
ATOM   1219  CA  ASN    80      40.798  68.702  54.547  0.00  0.00
ATOM   1220  HA  ASN    80      40.591  69.738  54.777  0.00  0.00
ATOM   1221  CB  ASN    80      42.087  68.575  53.690  0.00  0.00
ATOM   1222  HB2 ASN    80      42.451  67.543  53.663  0.00  0.00
ATOM   1223  HB3 ASN    80      41.857  68.778  52.654  0.00  0.00
ATOM   1224  CG  ASN    80      43.217  69.485  53.968  0.00  0.00
ATOM   1225  OD1 ASN    80      43.183  70.311  54.872  0.00  0.00
ATOM   1226  ND2 ASN    80      44.192  69.496  53.111  0.00  0.00
ATOM   1227 1HD2 ASN    80      44.861  70.276  53.149  0.00  0.00
ATOM   1228 2HD2 ASN    80      44.217  68.748  52.415  0.00  0.00
ATOM   1229  C   ASN    80      39.573  68.149  53.765  0.00  0.00
ATOM   1230  O   ASN    80      39.313  66.960  53.833  0.00  0.00
ATOM   1231  N   VAL    81      38.922  69.038  52.956  0.00  0.00
ATOM   1232  H   VAL    81      39.357  69.988  52.801  0.00  0.00
ATOM   1233  CA  VAL    81      37.789  68.610  52.105  0.00  0.00
ATOM   1234  HA  VAL    81      37.821  67.566  52.016  0.00  0.00
ATOM   1235  CB  VAL    81      36.338  68.928  52.682  0.00  0.00
ATOM   1236  HB  VAL    81      36.119  69.997  52.519  0.00  0.00
ATOM   1237  CG1 VAL    81      35.303  68.198  51.892  0.00  0.00
ATOM   1238 1HG1 VAL    81      34.386  68.474  52.352  0.00  0.00
ATOM   1239 2HG1 VAL    81      35.257  68.530  50.956  0.00  0.00
ATOM   1240 3HG1 VAL    81      35.388  67.115  51.899  0.00  0.00
ATOM   1241  CG2 VAL    81      36.251  68.547  54.159  0.00  0.00
ATOM   1242 1HG2 VAL    81      37.066  69.031  54.602  0.00  0.00
ATOM   1243 2HG2 VAL    81      35.310  68.921  54.479  0.00  0.00
ATOM   1244 3HG2 VAL    81      36.422  67.442  54.178  0.00  0.00
ATOM   1245  C   VAL    81      37.864  69.123  50.687  0.00  0.00
ATOM   1246  O   VAL    81      38.114  70.289  50.432  0.00  0.00
ATOM   1247  N   LEU    82      37.569  68.217  49.761  0.00  0.00
ATOM   1248  H   LEU    82      37.048  67.357  50.132  0.00  0.00
ATOM   1249  CA  LEU    82      37.347  68.571  48.356  0.00  0.00
ATOM   1250  HA  LEU    82      37.475  69.672  48.216  0.00  0.00
ATOM   1251  CB  LEU    82      38.418  67.664  47.589  0.00  0.00
ATOM   1252  HB2 LEU    82      38.458  66.630  48.027  0.00  0.00
ATOM   1253  HB3 LEU    82      38.259  67.656  46.546  0.00  0.00
ATOM   1254  CG  LEU    82      39.860  68.333  47.757  0.00  0.00
ATOM   1255  HG  LEU    82      39.890  68.418  48.841  0.00  0.00
ATOM   1256  CD1 LEU    82      40.928  67.369  47.258  0.00  0.00
ATOM   1257 1HD1 LEU    82      40.928  67.423  46.183  0.00  0.00
ATOM   1258 2HD1 LEU    82      41.884  67.578  47.648  0.00  0.00
ATOM   1259 3HD1 LEU    82      40.696  66.385  47.738  0.00  0.00
ATOM   1260  CD2 LEU    82      39.916  69.647  46.994  0.00  0.00
ATOM   1261 1HD2 LEU    82      39.589  69.522  45.954  0.00  0.00
ATOM   1262 2HD2 LEU    82      39.348  70.307  47.589  0.00  0.00
ATOM   1263 3HD2 LEU    82      40.943  69.919  46.837  0.00  0.00
ATOM   1264  C   LEU    82      35.983  68.276  47.890  0.00  0.00
ATOM   1265  O   LEU    82      35.288  67.434  48.371  0.00  0.00
ATOM   1266  N   GLN    83      35.524  68.945  46.862  0.00  0.00
ATOM   1267  H   GLN    83      36.305  69.365  46.480  0.00  0.00
ATOM   1268  CA  GLN    83      34.543  68.341  45.821  0.00  0.00
ATOM   1269  HA  GLN    83      33.785  67.711  46.262  0.00  0.00
ATOM   1270  CB  GLN    83      33.729  69.523  45.304  0.00  0.00
ATOM   1271  HB2 GLN    83      34.514  70.184  45.093  0.00  0.00
ATOM   1272  HB3 GLN    83      33.271  69.283  44.297  0.00  0.00
ATOM   1273  CG  GLN    83      32.602  70.077  46.196  0.00  0.00
ATOM   1274  HG2 GLN    83      31.882  69.331  46.462  0.00  0.00
ATOM   1275  HG3 GLN    83      32.957  70.476  47.174  0.00  0.00
ATOM   1276  CD  GLN    83      31.941  71.288  45.508  0.00  0.00
ATOM   1277  OE1 GLN    83      32.524  71.938  44.605  0.00  0.00
ATOM   1278  NE2 GLN    83      30.740  71.553  45.912  0.00  0.00
ATOM   1279 1HE2 GLN    83      30.139  72.166  45.368  0.00  0.00
ATOM   1280 2HE2 GLN    83      30.325  70.887  46.518  0.00  0.00
ATOM   1281  C   GLN    83      35.425  67.607  44.822  0.00  0.00
ATOM   1282  O   GLN    83      36.620  67.927  44.606  0.00  0.00
ATOM   1283  N   ARG    84      34.773  66.624  44.212  0.00  0.00
ATOM   1284  H   ARG    84      33.800  66.472  44.467  0.00  0.00
ATOM   1285  CA  ARG    84      35.428  65.941  43.054  0.00  0.00
ATOM   1286  HA  ARG    84      36.504  65.750  43.216  0.00  0.00
ATOM   1287  CB  ARG    84      34.790  64.528  42.816  0.00  0.00
ATOM   1288  HB2 ARG    84      34.992  63.961  43.714  0.00  0.00
ATOM   1289  HB3 ARG    84      33.677  64.575  42.714  0.00  0.00
ATOM   1290  CG  ARG    84      35.428  63.789  41.572  0.00  0.00
ATOM   1291  HG2 ARG    84      35.742  64.419  40.737  0.00  0.00
ATOM   1292  HG3 ARG    84      36.413  63.221  41.920  0.00  0.00
ATOM   1293  CD  ARG    84      34.534  62.735  41.047  0.00  0.00
ATOM   1294  HD2 ARG    84      35.198  61.964  40.584  0.00  0.00
ATOM   1295  HD3 ARG    84      34.131  62.342  41.960  0.00  0.00
ATOM   1296  NE  ARG    84      33.384  63.183  40.251  0.00  0.00
ATOM   1297  HE  ARG    84      33.336  64.162  39.935  0.00  0.00
ATOM   1298  CZ  ARG    84      32.256  62.580  40.136  0.00  0.00
ATOM   1299  NH1 ARG    84      31.840  61.499  40.610  0.00  0.00
ATOM   1300 1HH1 ARG    84      32.470  60.954  41.204  0.00  0.00
ATOM   1301 2HH1 ARG    84      30.829  61.331  40.603  0.00  0.00
ATOM   1302  NH2 ARG    84      31.444  63.120  39.311  0.00  0.00
ATOM   1303 1HH2 ARG    84      31.853  63.888  38.749  0.00  0.00
ATOM   1304 2HH2 ARG    84      30.579  62.651  38.884  0.00  0.00
ATOM   1305  C   ARG    84      35.260  66.812  41.832  0.00  0.00
ATOM   1306  O   ARG    84      34.356  67.567  41.699  0.00  0.00
ATOM   1307  N   GLU    85      36.358  66.838  41.066  0.00  0.00
ATOM   1308  H   GLU    85      37.089  66.182  41.344  0.00  0.00
ATOM   1309  CA  GLU    85      36.321  67.113  39.626  0.00  0.00
ATOM   1310  HA  GLU    85      35.282  66.999  39.113  0.00  0.00
ATOM   1311  CB  GLU    85      36.940  68.481  39.456  0.00  0.00
ATOM   1312  HB2 GLU    85      36.565  69.231  40.204  0.00  0.00
ATOM   1313  HB3 GLU    85      38.015  68.432  39.508  0.00  0.00
ATOM   1314  CG  GLU    85      36.796  68.945  38.051  0.00  0.00
ATOM   1315  HG2 GLU    85      36.986  68.139  37.373  0.00  0.00
ATOM   1316  HG3 GLU    85      35.789  69.289  37.935  0.00  0.00
ATOM   1317  CD  GLU    85      37.654  70.179  37.862  0.00  0.00
ATOM   1318  OE1 GLU    85      38.692  70.091  37.180  0.00  0.00
ATOM   1319  OE2 GLU    85      37.327  71.299  38.265  0.00  0.00
ATOM   1320  C   GLU    85      37.149  66.093  38.884  0.00  0.00
ATOM   1321  O   GLU    85      38.213  65.731  39.344  0.00  0.00
ATOM   1322  N   SER    86      36.789  65.590  37.721  0.00  0.00
ATOM   1323  H   SER    86      35.910  65.816  37.385  0.00  0.00
ATOM   1324  CA  SER    86      37.450  64.483  37.097  0.00  0.00
ATOM   1325  HA  SER    86      38.499  64.584  37.382  0.00  0.00
ATOM   1326  CB  SER    86      36.929  63.187  37.633  0.00  0.00
ATOM   1327  HB2 SER    86      37.140  63.275  38.749  0.00  0.00
ATOM   1328  HB3 SER    86      35.811  62.990  37.420  0.00  0.00
ATOM   1329  OG  SER    86      37.651  62.122  37.089  0.00  0.00
ATOM   1330  HG  SER    86      38.552  62.192  37.169  0.00  0.00
ATOM   1331  C   SER    86      37.270  64.483  35.603  0.00  0.00
ATOM   1332  O   SER    86      36.179  64.907  35.082  0.00  0.00
ATOM   1333  N   TRP    87      38.236  63.907  34.911  0.00  0.00
ATOM   1334  H   TRP    87      38.904  63.325  35.372  0.00  0.00
ATOM   1335  CA  TRP    87      38.413  63.945  33.518  0.00  0.00
ATOM   1336  HA  TRP    87      37.469  64.174  33.063  0.00  0.00
ATOM   1337  CB  TRP    87      39.317  65.100  33.116  0.00  0.00
ATOM   1338  HB2 TRP    87      40.349  64.855  33.490  0.00  0.00
ATOM   1339  HB3 TRP    87      39.261  65.158  32.010  0.00  0.00
ATOM   1340  CG  TRP    87      38.849  66.409  33.589  0.00  0.00
ATOM   1341  CD1 TRP    87      39.156  66.886  34.807  0.00  0.00
ATOM   1342  HD1 TRP    87      39.847  66.502  35.470  0.00  0.00
ATOM   1343  NE1 TRP    87      38.647  68.147  34.988  0.00  0.00
ATOM   1344  HE1 TRP    87      38.680  68.650  35.940  0.00  0.00
ATOM   1345  CE2 TRP    87      38.060  68.626  33.759  0.00  0.00
ATOM   1346  CZ2 TRP    87      37.567  69.877  33.426  0.00  0.00
ATOM   1347  HZ2 TRP    87      37.451  70.593  34.184  0.00  0.00
ATOM   1348  CH2 TRP    87      37.128  70.023  32.072  0.00  0.00
ATOM   1349  HH2 TRP    87      36.776  71.012  31.778  0.00  0.00
ATOM   1350  CZ3 TRP    87      37.147  69.016  31.140  0.00  0.00
ATOM   1351  HZ3 TRP    87      36.746  69.293  30.124  0.00  0.00
ATOM   1352  CE3 TRP    87      37.594  67.700  31.563  0.00  0.00
ATOM   1353  HE3 TRP    87      37.443  66.865  30.880  0.00  0.00
ATOM   1354  CD2 TRP    87      38.130  67.489  32.873  0.00  0.00
ATOM   1355  C   TRP    87      38.823  62.590  32.858  0.00  0.00
ATOM   1356  O   TRP    87      39.667  61.917  33.517  0.00  0.00
ATOM   1357  N   VAL    88      38.300  62.332  31.687  0.00  0.00
ATOM   1358  H   VAL    88      37.721  63.078  31.207  0.00  0.00
ATOM   1359  CA  VAL    88      38.746  61.262  30.834  0.00  0.00
ATOM   1360  HA  VAL    88      39.387  60.570  31.451  0.00  0.00
ATOM   1361  CB  VAL    88      37.566  60.534  30.274  0.00  0.00
ATOM   1362  HB  VAL    88      37.198  61.110  29.352  0.00  0.00
ATOM   1363  CG1 VAL    88      37.941  59.164  29.729  0.00  0.00
ATOM   1364 1HG1 VAL    88      37.104  58.701  29.231  0.00  0.00
ATOM   1365 2HG1 VAL    88      38.832  59.264  29.099  0.00  0.00
ATOM   1366 3HG1 VAL    88      38.257  58.680  30.607  0.00  0.00
ATOM   1367  CG2 VAL    88      36.427  60.434  31.435  0.00  0.00
ATOM   1368 1HG2 VAL    88      35.724  61.229  31.407  0.00  0.00
ATOM   1369 2HG2 VAL    88      35.886  59.552  31.179  0.00  0.00
ATOM   1370 3HG2 VAL    88      36.864  60.393  32.409  0.00  0.00
ATOM   1371  C   VAL    88      39.579  61.847  29.706  0.00  0.00
ATOM   1372  O   VAL    88      39.277  62.927  29.086  0.00  0.00
ATOM   1373  N   TRP    89      40.670  61.168  29.344  0.00  0.00
ATOM   1374  H   TRP    89      40.754  60.304  29.795  0.00  0.00
ATOM   1375  CA  TRP    89      41.521  61.510  28.165  0.00  0.00
ATOM   1376  HA  TRP    89      41.296  62.513  27.786  0.00  0.00
ATOM   1377  CB  TRP    89      43.012  61.650  28.555  0.00  0.00
ATOM   1378  HB2 TRP    89      42.990  62.539  29.151  0.00  0.00
ATOM   1379  HB3 TRP    89      43.237  60.838  29.249  0.00  0.00
ATOM   1380  CG  TRP    89      44.002  61.771  27.492  0.00  0.00
ATOM   1381  CD1 TRP    89      44.631  60.778  26.913  0.00  0.00
ATOM   1382  HD1 TRP    89      44.525  59.795  27.356  0.00  0.00
ATOM   1383  NE1 TRP    89      45.410  61.181  25.876  0.00  0.00
ATOM   1384  HE1 TRP    89      46.141  60.491  25.550  0.00  0.00
ATOM   1385  CE2 TRP    89      45.331  62.565  25.829  0.00  0.00
ATOM   1386  CZ2 TRP    89      46.013  63.463  25.063  0.00  0.00
ATOM   1387  HZ2 TRP    89      46.791  63.119  24.385  0.00  0.00
ATOM   1388  CH2 TRP    89      45.504  64.813  25.061  0.00  0.00
ATOM   1389  HH2 TRP    89      45.879  65.565  24.403  0.00  0.00
ATOM   1390  CZ3 TRP    89      44.378  65.193  25.820  0.00  0.00
ATOM   1391  HZ3 TRP    89      43.922  66.204  25.746  0.00  0.00
ATOM   1392  CE3 TRP    89      43.784  64.248  26.673  0.00  0.00
ATOM   1393  HE3 TRP    89      42.994  64.530  27.260  0.00  0.00
ATOM   1394  CD2 TRP    89      44.244  62.899  26.636  0.00  0.00
ATOM   1395  C   TRP    89      41.444  60.506  26.995  0.00  0.00
ATOM   1396  O   TRP    89      41.809  59.335  27.123  0.00  0.00
ATOM   1397  N   VAL    90      40.921  61.021  25.848  0.00  0.00
ATOM   1398  H   VAL    90      40.455  61.926  25.847  0.00  0.00
ATOM   1399  CA  VAL    90      40.643  60.209  24.692  0.00  0.00
ATOM   1400  HA  VAL    90      41.488  59.530  24.476  0.00  0.00
ATOM   1401  CB  VAL    90      39.342  59.343  24.854  0.00  0.00
ATOM   1402  HB  VAL    90      39.638  58.708  25.624  0.00  0.00
ATOM   1403  CG1 VAL    90      38.134  59.996  25.459  0.00  0.00
ATOM   1404 1HG1 VAL    90      37.369  59.194  25.397  0.00  0.00
ATOM   1405 2HG1 VAL    90      38.199  60.214  26.473  0.00  0.00
ATOM   1406 3HG1 VAL    90      37.829  60.802  24.872  0.00  0.00
ATOM   1407  CG2 VAL    90      38.953  58.404  23.735  0.00  0.00
ATOM   1408 1HG2 VAL    90      38.601  57.415  24.043  0.00  0.00
ATOM   1409 2HG2 VAL    90      38.214  58.877  23.096  0.00  0.00
ATOM   1410 3HG2 VAL    90      39.782  58.260  23.093  0.00  0.00
ATOM   1411  C   VAL    90      40.602  61.080  23.418  0.00  0.00
ATOM   1412  O   VAL    90      39.975  62.099  23.447  0.00  0.00
ATOM   1413  N   ARG    91      41.091  60.560  22.295  0.00  0.00
ATOM   1414  H   ARG    91      41.389  59.668  22.423  0.00  0.00
ATOM   1415  CA  ARG    91      41.243  61.223  20.993  0.00  0.00
ATOM   1416  HA  ARG    91      41.946  60.626  20.437  0.00  0.00
ATOM   1417  CB  ARG    91      39.852  61.168  20.216  0.00  0.00
ATOM   1418  HB2 ARG    91      39.122  61.757  20.792  0.00  0.00
ATOM   1419  HB3 ARG    91      39.967  61.714  19.202  0.00  0.00
ATOM   1420  CG  ARG    91      39.153  59.875  19.928  0.00  0.00
ATOM   1421  HG2 ARG    91      38.657  59.517  20.886  0.00  0.00
ATOM   1422  HG3 ARG    91      38.468  59.965  19.146  0.00  0.00
ATOM   1423  CD  ARG    91      40.085  58.781  19.503  0.00  0.00
ATOM   1424  HD2 ARG    91      40.677  59.358  18.798  0.00  0.00
ATOM   1425  HD3 ARG    91      40.727  58.478  20.340  0.00  0.00
ATOM   1426  NE  ARG    91      39.365  57.580  19.026  0.00  0.00
ATOM   1427  HE  ARG    91      38.667  57.785  18.305  0.00  0.00
ATOM   1428  CZ  ARG    91      39.129  56.495  19.734  0.00  0.00
ATOM   1429  NH1 ARG    91      39.875  56.196  20.674  0.00  0.00
ATOM   1430 1HH1 ARG    91      40.746  56.771  20.635  0.00  0.00
ATOM   1431 2HH1 ARG    91      39.649  55.392  21.351  0.00  0.00
ATOM   1432  NH2 ARG    91      38.123  55.762  19.432  0.00  0.00
ATOM   1433 1HH2 ARG    91      37.630  55.880  18.561  0.00  0.00
ATOM   1434 2HH2 ARG    91      38.072  54.776  19.769  0.00  0.00
ATOM   1435  C   ARG    91      41.848  62.539  20.949  0.00  0.00
ATOM   1436  O   ARG    91      41.611  63.346  20.088  0.00  0.00
ATOM   1437  N   GLY    92      42.808  62.833  21.903  0.00  0.00
ATOM   1438  H   GLY    92      43.053  62.044  22.537  0.00  0.00
ATOM   1439  CA  GLY    92      43.642  63.990  22.167  0.00  0.00
ATOM   1440  HA2 GLY    92      44.289  63.684  22.920  0.00  0.00
ATOM   1441  HA3 GLY    92      44.332  64.188  21.299  0.00  0.00
ATOM   1442  C   GLY    92      42.906  65.196  22.787  0.00  0.00
ATOM   1443  O   GLY    92      43.361  66.393  22.699  0.00  0.00
ATOM   1444  N   ARG    93      41.757  64.951  23.396  0.00  0.00
ATOM   1445  H   ARG    93      41.399  63.936  23.473  0.00  0.00
ATOM   1446  CA  ARG    93      40.985  65.936  24.089  0.00  0.00
ATOM   1447  HA  ARG    93      41.693  66.732  24.120  0.00  0.00
ATOM   1448  CB  ARG    93      39.646  66.059  23.407  0.00  0.00
ATOM   1449  HB2 ARG    93      39.140  65.108  23.398  0.00  0.00
ATOM   1450  HB3 ARG    93      39.128  66.771  24.031  0.00  0.00
ATOM   1451  CG  ARG    93      39.709  66.517  21.945  0.00  0.00
ATOM   1452  HG2 ARG    93      40.098  65.683  21.292  0.00  0.00
ATOM   1453  HG3 ARG    93      38.673  66.723  21.746  0.00  0.00
ATOM   1454  CD  ARG    93      40.422  67.844  21.733  0.00  0.00
ATOM   1455  HD2 ARG    93      40.052  68.459  22.483  0.00  0.00
ATOM   1456  HD3 ARG    93      41.505  67.694  21.919  0.00  0.00
ATOM   1457  NE  ARG    93      40.317  68.339  20.396  0.00  0.00
ATOM   1458  HE  ARG    93      41.130  68.221  19.819  0.00  0.00
ATOM   1459  CZ  ARG    93      39.237  68.769  19.765  0.00  0.00
ATOM   1460  NH1 ARG    93      39.319  68.972  18.494  0.00  0.00
ATOM   1461 1HH1 ARG    93      40.162  68.669  18.056  0.00  0.00
ATOM   1462 2HH1 ARG    93      38.443  68.851  17.981  0.00  0.00
ATOM   1463  NH2 ARG    93      38.059  68.992  20.359  0.00  0.00
ATOM   1464 1HH2 ARG    93      38.011  69.002  21.397  0.00  0.00
ATOM   1465 2HH2 ARG    93      37.315  69.397  19.804  0.00  0.00
ATOM   1466  C   ARG    93      40.704  65.518  25.568  0.00  0.00
ATOM   1467  O   ARG    93      40.629  64.410  25.859  0.00  0.00
ATOM   1468  N   TRP    94      40.373  66.446  26.503  0.00  0.00
ATOM   1469  H   TRP    94      40.258  67.417  26.189  0.00  0.00
ATOM   1470  CA  TRP    94      39.990  66.196  27.890  0.00  0.00
ATOM   1471  HA  TRP    94      40.264  65.215  28.244  0.00  0.00
ATOM   1472  CB  TRP    94      40.637  67.196  28.789  0.00  0.00
ATOM   1473  HB2 TRP    94      40.427  68.105  28.207  0.00  0.00
ATOM   1474  HB3 TRP    94      40.165  67.026  29.719  0.00  0.00
ATOM   1475  CG  TRP    94      42.081  67.036  29.085  0.00  0.00
ATOM   1476  CD1 TRP    94      43.041  67.590  28.327  0.00  0.00
ATOM   1477  HD1 TRP    94      42.841  68.288  27.554  0.00  0.00
ATOM   1478  NE1 TRP    94      44.231  67.123  28.709  0.00  0.00
ATOM   1479  HE1 TRP    94      45.062  67.489  28.270  0.00  0.00
ATOM   1480  CE2 TRP    94      44.144  66.114  29.610  0.00  0.00
ATOM   1481  CZ2 TRP    94      45.091  65.186  30.209  0.00  0.00
ATOM   1482  HZ2 TRP    94      46.135  65.249  30.008  0.00  0.00
ATOM   1483  CH2 TRP    94      44.714  64.384  31.227  0.00  0.00
ATOM   1484  HH2 TRP    94      45.469  63.796  31.801  0.00  0.00
ATOM   1485  CZ3 TRP    94      43.309  64.273  31.567  0.00  0.00
ATOM   1486  HZ3 TRP    94      42.948  63.533  32.204  0.00  0.00
ATOM   1487  CE3 TRP    94      42.404  65.137  30.953  0.00  0.00
ATOM   1488  HE3 TRP    94      41.385  65.049  31.270  0.00  0.00
ATOM   1489  CD2 TRP    94      42.735  66.090  29.954  0.00  0.00
ATOM   1490  C   TRP    94      38.516  66.295  27.939  0.00  0.00
ATOM   1491  O   TRP    94      37.883  67.280  27.467  0.00  0.00
ATOM   1492  N   VAL    95      37.876  65.189  28.378  0.00  0.00
ATOM   1493  H   VAL    95      38.554  64.447  28.545  0.00  0.00
ATOM   1494  CA  VAL    95      36.472  64.939  28.305  0.00  0.00
ATOM   1495  HA  VAL    95      35.943  65.769  27.831  0.00  0.00
ATOM   1496  CB  VAL    95      36.316  63.672  27.402  0.00  0.00
ATOM   1497  HB  VAL    95      36.663  62.759  27.956  0.00  0.00
ATOM   1498  CG1 VAL    95      34.807  63.342  26.980  0.00  0.00
ATOM   1499 1HG1 VAL    95      34.177  63.542  27.892  0.00  0.00
ATOM   1500 2HG1 VAL    95      34.419  64.138  26.377  0.00  0.00
ATOM   1501 3HG1 VAL    95      34.669  62.421  26.421  0.00  0.00
ATOM   1502  CG2 VAL    95      37.016  63.680  26.027  0.00  0.00
ATOM   1503 1HG2 VAL    95      36.373  64.204  25.356  0.00  0.00
ATOM   1504 2HG2 VAL    95      37.944  64.298  26.080  0.00  0.00
ATOM   1505 3HG2 VAL    95      37.248  62.702  25.574  0.00  0.00
ATOM   1506  C   VAL    95      35.971  64.835  29.733  0.00  0.00
ATOM   1507  O   VAL    95      36.416  63.998  30.467  0.00  0.00
ATOM   1508  N   PRO    96      34.969  65.636  30.157  0.00  0.00
ATOM   1509  CD  PRO    96      34.588  66.913  29.519  0.00  0.00
ATOM   1510  HD2 PRO    96      33.701  66.552  28.849  0.00  0.00
ATOM   1511  HD3 PRO    96      35.398  67.342  28.911  0.00  0.00
ATOM   1512  CG  PRO    96      34.037  67.782  30.617  0.00  0.00
ATOM   1513  HG2 PRO    96      33.238  68.316  30.206  0.00  0.00
ATOM   1514  HG3 PRO    96      34.742  68.421  31.105  0.00  0.00
ATOM   1515  CB  PRO    96      33.506  66.743  31.549  0.00  0.00
ATOM   1516  HB2 PRO    96      32.552  66.289  31.274  0.00  0.00
ATOM   1517  HB3 PRO    96      33.346  67.065  32.549  0.00  0.00
ATOM   1518  CA  PRO    96      34.503  65.680  31.580  0.00  0.00
ATOM   1519  HA  PRO    96      35.446  65.854  32.152  0.00  0.00
ATOM   1520  C   PRO    96      33.929  64.332  31.971  0.00  0.00
ATOM   1521  O   PRO    96      33.280  63.665  31.171  0.00  0.00
ATOM   1522  N   TYR    97      34.051  63.948  33.229  0.00  0.00
ATOM   1523  H   TYR    97      34.484  64.478  33.910  0.00  0.00
ATOM   1524  CA  TYR    97      33.491  62.672  33.742  0.00  0.00
ATOM   1525  HA  TYR    97      33.447  61.877  33.040  0.00  0.00
ATOM   1526  CB  TYR    97      34.202  62.241  34.990  0.00  0.00
ATOM   1527  HB2 TYR    97      35.297  62.295  34.819  0.00  0.00
ATOM   1528  HB3 TYR    97      34.060  63.071  35.699  0.00  0.00
ATOM   1529  CG  TYR    97      33.733  61.005  35.650  0.00  0.00
ATOM   1530  CD1 TYR    97      32.848  61.082  36.730  0.00  0.00
ATOM   1531  HD1 TYR    97      32.488  62.057  36.985  0.00  0.00
ATOM   1532  CE1 TYR    97      32.485  59.970  37.508  0.00  0.00
ATOM   1533  HE1 TYR    97      31.692  60.110  38.220  0.00  0.00
ATOM   1534  CZ  TYR    97      33.050  58.652  37.294  0.00  0.00
ATOM   1535  OH  TYR    97      32.610  57.582  37.874  0.00  0.00
ATOM   1536  HH  TYR    97      32.014  57.810  38.655  0.00  0.00
ATOM   1537  CE2 TYR    97      33.960  58.599  36.221  0.00  0.00
ATOM   1538  HE2 TYR    97      34.329  57.657  36.072  0.00  0.00
ATOM   1539  CD2 TYR    97      34.257  59.749  35.362  0.00  0.00
ATOM   1540  HD2 TYR    97      35.095  59.675  34.646  0.00  0.00
ATOM   1541  C   TYR    97      32.043  63.043  34.189  0.00  0.00
ATOM   1542  O   TYR    97      31.928  64.121  34.795  0.00  0.00
ATOM   1543  N   PRO    98      31.059  62.201  33.994  0.00  0.00
ATOM   1544  CD  PRO    98      29.721  62.429  34.541  0.00  0.00
ATOM   1545  HD2 PRO    98      29.184  63.101  33.840  0.00  0.00
ATOM   1546  HD3 PRO    98      29.672  62.668  35.640  0.00  0.00
ATOM   1547  CG  PRO    98      28.998  61.114  34.574  0.00  0.00
ATOM   1548  HG2 PRO    98      27.919  61.104  34.171  0.00  0.00
ATOM   1549  HG3 PRO    98      28.916  60.700  35.559  0.00  0.00
ATOM   1550  CB  PRO    98      29.835  60.162  33.699  0.00  0.00
ATOM   1551  HB2 PRO    98      29.047  59.930  32.983  0.00  0.00
ATOM   1552  HB3 PRO    98      30.248  59.351  34.371  0.00  0.00
ATOM   1553  CA  PRO    98      31.056  60.981  33.191  0.00  0.00
ATOM   1554  HA  PRO    98      31.893  60.505  33.570  0.00  0.00
ATOM   1555  C   PRO    98      31.092  61.258  31.674  0.00  0.00
ATOM   1556  O   PRO    98      30.355  62.074  31.134  0.00  0.00
ATOM   1557  N   PHE    99      31.883  60.477  30.988  0.00  0.00
ATOM   1558  H   PHE    99      32.370  59.755  31.534  0.00  0.00
ATOM   1559  CA  PHE    99      32.129  60.494  29.526  0.00  0.00
ATOM   1560  HA  PHE    99      32.685  61.402  29.240  0.00  0.00
ATOM   1561  CB  PHE    99      32.991  59.278  29.217  0.00  0.00
ATOM   1562  HB2 PHE    99      33.993  59.297  29.606  0.00  0.00
ATOM   1563  HB3 PHE    99      32.493  58.386  29.702  0.00  0.00
ATOM   1564  CG  PHE    99      33.229  59.100  27.702  0.00  0.00
ATOM   1565  CD1 PHE    99      34.364  59.587  27.051  0.00  0.00
ATOM   1566  HD1 PHE    99      35.013  60.283  27.527  0.00  0.00
ATOM   1567  CE1 PHE    99      34.464  59.364  25.641  0.00  0.00
ATOM   1568  HE1 PHE    99      35.307  59.804  25.038  0.00  0.00
ATOM   1569  CZ  PHE    99      33.447  58.603  24.932  0.00  0.00
ATOM   1570  HZ  PHE    99      33.406  58.424  23.811  0.00  0.00
ATOM   1571  CE2 PHE    99      32.349  57.999  25.640  0.00  0.00
ATOM   1572  HE2 PHE    99      31.679  57.235  25.179  0.00  0.00
ATOM   1573  CD2 PHE    99      32.245  58.315  27.024  0.00  0.00
ATOM   1574  HD2 PHE    99      31.463  57.793  27.447  0.00  0.00
ATOM   1575  C   PHE    99      30.823  60.319  28.742  0.00  0.00
ATOM   1576  O   PHE    99      30.595  61.070  27.800  0.00  0.00
ATOM   1577  N   GLN   100      30.017  59.368  29.193  0.00  0.00
ATOM   1578  H   GLN   100      30.211  58.949  30.130  0.00  0.00
ATOM   1579  CA  GLN   100      28.904  58.990  28.300  0.00  0.00
ATOM   1580  HA  GLN   100      29.285  58.946  27.293  0.00  0.00
ATOM   1581  CB  GLN   100      28.317  57.616  28.624  0.00  0.00
ATOM   1582  HB2 GLN   100      27.552  57.402  27.852  0.00  0.00
ATOM   1583  HB3 GLN   100      29.132  56.909  28.754  0.00  0.00
ATOM   1584  CG  GLN   100      27.693  57.655  30.042  0.00  0.00
ATOM   1585  HG2 GLN   100      27.361  58.615  30.363  0.00  0.00
ATOM   1586  HG3 GLN   100      26.869  56.957  29.983  0.00  0.00
ATOM   1587  CD  GLN   100      28.649  57.135  31.073  0.00  0.00
ATOM   1588  OE1 GLN   100      29.726  57.611  31.321  0.00  0.00
ATOM   1589  NE2 GLN   100      28.333  55.989  31.592  0.00  0.00
ATOM   1590 1HE2 GLN   100      28.882  55.429  32.259  0.00  0.00
ATOM   1591 2HE2 GLN   100      27.416  55.612  31.572  0.00  0.00
ATOM   1592  C   GLN   100      27.887  60.131  28.255  0.00  0.00
ATOM   1593  O   GLN   100      26.972  60.075  27.449  0.00  0.00
ATOM   1594  N   ASN   101      28.023  61.113  29.115  0.00  0.00
ATOM   1595  H   ASN   101      28.852  61.184  29.630  0.00  0.00
ATOM   1596  CA  ASN   101      27.103  62.291  29.077  0.00  0.00
ATOM   1597  HA  ASN   101      26.268  62.017  28.456  0.00  0.00
ATOM   1598  CB  ASN   101      26.869  62.670  30.625  0.00  0.00
ATOM   1599  HB2 ASN   101      27.767  63.077  31.086  0.00  0.00
ATOM   1600  HB3 ASN   101      26.135  63.496  30.597  0.00  0.00
ATOM   1601  CG  ASN   101      26.117  61.566  31.464  0.00  0.00
ATOM   1602  OD1 ASN   101      26.662  60.650  32.108  0.00  0.00
ATOM   1603  ND2 ASN   101      24.820  61.516  31.225  0.00  0.00
ATOM   1604 1HD2 ASN   101      24.281  60.786  31.703  0.00  0.00
ATOM   1605 2HD2 ASN   101      24.231  62.247  30.719  0.00  0.00
ATOM   1606  C   ASN   101      27.644  63.585  28.390  0.00  0.00
ATOM   1607  O   ASN   101      26.996  64.635  28.109  0.00  0.00
ATOM   1608  N   ASN   102      28.965  63.650  28.234  0.00  0.00
ATOM   1609  H   ASN   102      29.591  62.832  28.317  0.00  0.00
ATOM   1610  CA  ASN   102      29.775  64.871  27.774  0.00  0.00
ATOM   1611  HA  ASN   102      29.096  65.750  27.575  0.00  0.00
ATOM   1612  CB  ASN   102      30.776  65.172  28.876  0.00  0.00
ATOM   1613  HB2 ASN   102      31.256  64.281  29.071  0.00  0.00
ATOM   1614  HB3 ASN   102      31.587  65.841  28.614  0.00  0.00
ATOM   1615  CG  ASN   102      30.166  65.761  30.139  0.00  0.00
ATOM   1616  OD1 ASN   102      29.882  66.983  30.211  0.00  0.00
ATOM   1617  ND2 ASN   102      29.818  64.994  31.110  0.00  0.00
ATOM   1618 1HD2 ASN   102      29.371  65.502  31.856  0.00  0.00
ATOM   1619 2HD2 ASN   102      30.208  64.067  31.214  0.00  0.00
ATOM   1620  C   ASN   102      30.644  64.742  26.460  0.00  0.00
ATOM   1621  O   ASN   102      31.578  65.484  26.202  0.00  0.00
ATOM   1622  N   ILE   103      30.201  63.768  25.678  0.00  0.00
ATOM   1623  H   ILE   103      29.445  63.164  25.970  0.00  0.00
ATOM   1624  CA  ILE   103      30.731  63.524  24.338  0.00  0.00
ATOM   1625  HA  ILE   103      31.709  63.089  24.461  0.00  0.00
ATOM   1626  CB  ILE   103      29.866  62.484  23.533  0.00  0.00
ATOM   1627  HB  ILE   103      30.299  62.408  22.508  0.00  0.00
ATOM   1628  CG2 ILE   103      30.112  61.084  24.129  0.00  0.00
ATOM   1629 1HG2 ILE   103      29.719  60.267  23.574  0.00  0.00
ATOM   1630 2HG2 ILE   103      31.153  60.933  24.147  0.00  0.00
ATOM   1631 3HG2 ILE   103      29.712  61.124  25.162  0.00  0.00
ATOM   1632  CG1 ILE   103      28.368  62.904  23.464  0.00  0.00
ATOM   1633 2HG1 ILE   103      27.727  62.719  24.307  0.00  0.00
ATOM   1634 3HG1 ILE   103      28.247  63.967  23.212  0.00  0.00
ATOM   1635  CD1 ILE   103      27.617  62.202  22.344  0.00  0.00
ATOM   1636 1HD1 ILE   103      27.692  61.158  22.498  0.00  0.00
ATOM   1637 2HD1 ILE   103      26.544  62.328  22.336  0.00  0.00
ATOM   1638 3HD1 ILE   103      28.034  62.535  21.379  0.00  0.00
ATOM   1639  C   ILE   103      30.843  64.656  23.367  0.00  0.00
ATOM   1640  O   ILE   103      31.387  64.545  22.223  0.00  0.00
ATOM   1641  N   HIE   104      30.209  65.843  23.719  0.00  0.00
ATOM   1642  H   HIE   104      29.543  65.686  24.441  0.00  0.00
ATOM   1643  CA  HIE   104      30.477  67.126  23.034  0.00  0.00
ATOM   1644  HA  HIE   104      30.413  66.932  21.974  0.00  0.00
ATOM   1645  CB  HIE   104      29.347  68.126  23.505  0.00  0.00
ATOM   1646  HB2 HIE   104      29.254  68.916  22.715  0.00  0.00
ATOM   1647  HB3 HIE   104      28.404  67.591  23.232  0.00  0.00
ATOM   1648  CG  HIE   104      29.257  68.525  24.898  0.00  0.00
ATOM   1649  ND1 HIE   104      28.694  67.942  25.978  0.00  0.00
ATOM   1650  CE1 HIE   104      29.242  68.482  27.077  0.00  0.00
ATOM   1651  HE1 HIE   104      28.993  68.348  28.080  0.00  0.00
ATOM   1652  NE2 HIE   104      30.073  69.431  26.717  0.00  0.00
ATOM   1653  HE2 HIE   104      30.560  69.955  27.406  0.00  0.00
ATOM   1654  CD2 HIE   104      30.143  69.461  25.347  0.00  0.00
ATOM   1655  HD2 HIE   104      30.805  70.019  24.709  0.00  0.00
ATOM   1656  C   HIE   104      31.899  67.691  23.058  0.00  0.00
ATOM   1657  O   HIE   104      32.310  68.517  22.225  0.00  0.00
ATOM   1658  N   ARG   105      32.727  67.117  23.956  0.00  0.00
ATOM   1659  H   ARG   105      32.333  66.441  24.645  0.00  0.00
ATOM   1660  CA  ARG   105      34.143  67.437  24.117  0.00  0.00
ATOM   1661  HA  ARG   105      34.437  68.464  23.792  0.00  0.00
ATOM   1662  CB  ARG   105      34.479  67.408  25.660  0.00  0.00
ATOM   1663  HB2 ARG   105      34.089  66.396  25.982  0.00  0.00
ATOM   1664  HB3 ARG   105      35.586  67.519  25.806  0.00  0.00
ATOM   1665  CG  ARG   105      33.762  68.612  26.337  0.00  0.00
ATOM   1666  HG2 ARG   105      32.711  68.462  26.383  0.00  0.00
ATOM   1667  HG3 ARG   105      34.128  68.662  27.386  0.00  0.00
ATOM   1668  CD  ARG   105      33.823  70.052  25.772  0.00  0.00
ATOM   1669  HD2 ARG   105      34.947  70.319  25.590  0.00  0.00
ATOM   1670  HD3 ARG   105      33.347  70.006  24.806  0.00  0.00
ATOM   1671  NE  ARG   105      33.185  71.115  26.629  0.00  0.00
ATOM   1672  HE  ARG   105      32.790  70.799  27.452  0.00  0.00
ATOM   1673  CZ  ARG   105      33.113  72.422  26.522  0.00  0.00
ATOM   1674  NH1 ARG   105      33.375  72.967  25.365  0.00  0.00
ATOM   1675 1HH1 ARG   105      33.440  72.343  24.581  0.00  0.00
ATOM   1676 2HH1 ARG   105      33.233  74.011  25.208  0.00  0.00
ATOM   1677  NH2 ARG   105      32.723  73.153  27.430  0.00  0.00
ATOM   1678 1HH2 ARG   105      32.549  72.732  28.348  0.00  0.00
ATOM   1679 2HH2 ARG   105      32.754  74.151  27.190  0.00  0.00
ATOM   1680  C   ARG   105      35.113  66.521  23.322  0.00  0.00
ATOM   1681  O   ARG   105      36.375  66.667  23.464  0.00  0.00
ATOM   1682  N   LEU   106      34.466  65.771  22.405  0.00  0.00
ATOM   1683  H   LEU   106      33.477  65.683  22.595  0.00  0.00
ATOM   1684  CA  LEU   106      35.229  65.002  21.374  0.00  0.00
ATOM   1685  HA  LEU   106      36.142  64.661  21.728  0.00  0.00
ATOM   1686  CB  LEU   106      34.497  63.786  20.920  0.00  0.00
ATOM   1687  HB2 LEU   106      33.411  63.923  20.796  0.00  0.00
ATOM   1688  HB3 LEU   106      34.856  63.433  19.993  0.00  0.00
ATOM   1689  CG  LEU   106      34.587  62.645  22.031  0.00  0.00
ATOM   1690  HG  LEU   106      34.371  62.999  23.081  0.00  0.00
ATOM   1691  CD1 LEU   106      33.682  61.504  21.771  0.00  0.00
ATOM   1692 1HD1 LEU   106      32.586  61.814  21.637  0.00  0.00
ATOM   1693 2HD1 LEU   106      33.908  61.107  20.694  0.00  0.00
ATOM   1694 3HD1 LEU   106      33.659  60.741  22.522  0.00  0.00
ATOM   1695  CD2 LEU   106      36.061  62.053  22.054  0.00  0.00
ATOM   1696 1HD2 LEU   106      36.815  62.813  22.074  0.00  0.00
ATOM   1697 2HD2 LEU   106      36.193  61.471  22.995  0.00  0.00
ATOM   1698 3HD2 LEU   106      36.235  61.499  21.155  0.00  0.00
ATOM   1699  C   LEU   106      35.576  65.686  20.078  0.00  0.00
ATOM   1700  O   LEU   106      34.735  66.583  19.714  0.00  0.00
ATOM   1701  N   PRO   107      36.630  65.415  19.364  0.00  0.00
ATOM   1702  CD  PRO   107      37.491  64.267  19.688  0.00  0.00
ATOM   1703  HD2 PRO   107      36.930  63.338  19.597  0.00  0.00
ATOM   1704  HD3 PRO   107      37.943  64.161  20.637  0.00  0.00
ATOM   1705  CG  PRO   107      38.630  64.192  18.606  0.00  0.00
ATOM   1706  HG2 PRO   107      38.914  63.164  18.389  0.00  0.00
ATOM   1707  HG3 PRO   107      39.384  64.952  18.762  0.00  0.00
ATOM   1708  CB  PRO   107      37.760  64.562  17.399  0.00  0.00
ATOM   1709  HB2 PRO   107      37.261  63.686  17.038  0.00  0.00
ATOM   1710  HB3 PRO   107      38.326  64.987  16.535  0.00  0.00
ATOM   1711  CA  PRO   107      36.697  65.623  17.942  0.00  0.00
ATOM   1712  HA  PRO   107      37.123  66.608  17.775  0.00  0.00
ATOM   1713  C   PRO   107      35.324  65.415  17.285  0.00  0.00
ATOM   1714  O   PRO   107      34.592  64.425  17.503  0.00  0.00
ATOM   1715  N   GLU   108      35.051  66.262  16.325  0.00  0.00
ATOM   1716  H   GLU   108      35.842  66.921  16.146  0.00  0.00
ATOM   1717  CA  GLU   108      33.706  66.396  15.654  0.00  0.00
ATOM   1718  HA  GLU   108      32.985  66.641  16.388  0.00  0.00
ATOM   1719  CB  GLU   108      33.724  67.543  14.620  0.00  0.00
ATOM   1720  HB2 GLU   108      34.227  68.415  15.137  0.00  0.00
ATOM   1721  HB3 GLU   108      34.235  67.291  13.661  0.00  0.00
ATOM   1722  CG  GLU   108      32.266  68.083  14.351  0.00  0.00
ATOM   1723  HG2 GLU   108      31.805  67.192  13.941  0.00  0.00
ATOM   1724  HG3 GLU   108      31.928  68.472  15.284  0.00  0.00
ATOM   1725  CD  GLU   108      32.098  69.169  13.283  0.00  0.00
ATOM   1726  OE1 GLU   108      32.390  69.019  12.084  0.00  0.00
ATOM   1727  OE2 GLU   108      31.495  70.187  13.600  0.00  0.00
ATOM   1728  C   GLU   108      33.159  65.207  14.915  0.00  0.00
ATOM   1729  O   GLU   108      32.003  64.868  14.994  0.00  0.00
ATOM   1730  N   GLN   109      33.996  64.352  14.209  0.00  0.00
ATOM   1731  H   GLN   109      34.924  64.723  13.979  0.00  0.00
ATOM   1732  CA  GLN   109      33.569  63.070  13.657  0.00  0.00
ATOM   1733  HA  GLN   109      32.735  63.148  12.941  0.00  0.00
ATOM   1734  CB  GLN   109      34.778  62.492  12.815  0.00  0.00
ATOM   1735  HB2 GLN   109      34.307  61.704  12.242  0.00  0.00
ATOM   1736  HB3 GLN   109      35.100  63.276  12.076  0.00  0.00
ATOM   1737  CG  GLN   109      35.998  62.100  13.510  0.00  0.00
ATOM   1738  HG2 GLN   109      36.333  62.859  14.217  0.00  0.00
ATOM   1739  HG3 GLN   109      35.717  61.115  13.797  0.00  0.00
ATOM   1740  CD  GLN   109      37.206  61.876  12.496  0.00  0.00
ATOM   1741  OE1 GLN   109      37.055  61.315  11.416  0.00  0.00
ATOM   1742  NE2 GLN   109      38.466  62.311  12.789  0.00  0.00
ATOM   1743 1HE2 GLN   109      39.210  62.350  12.031  0.00  0.00
ATOM   1744 2HE2 GLN   109      38.472  62.972  13.539  0.00  0.00
ATOM   1745  C   GLN   109      33.089  62.008  14.697  0.00  0.00
ATOM   1746  O   GLN   109      32.273  61.157  14.356  0.00  0.00
ATOM   1747  N   ASP   110      33.813  62.082  15.845  0.00  0.00
ATOM   1748  H   ASP   110      34.511  62.787  15.768  0.00  0.00
ATOM   1749  CA  ASP   110      33.807  61.099  17.080  0.00  0.00
ATOM   1750  HA  ASP   110      33.531  60.087  16.767  0.00  0.00
ATOM   1751  CB  ASP   110      35.162  60.929  17.700  0.00  0.00
ATOM   1752  HB2 ASP   110      35.569  61.969  17.920  0.00  0.00
ATOM   1753  HB3 ASP   110      35.166  60.277  18.582  0.00  0.00
ATOM   1754  CG  ASP   110      36.203  60.387  16.685  0.00  0.00
ATOM   1755  OD1 ASP   110      36.041  59.208  16.309  0.00  0.00
ATOM   1756  OD2 ASP   110      37.207  60.990  16.371  0.00  0.00
ATOM   1757  C   ASP   110      32.678  61.467  18.052  0.00  0.00
ATOM   1758  O   ASP   110      31.937  60.668  18.592  0.00  0.00
ATOM   1759  N   ARG   111      32.274  62.732  18.176  0.00  0.00
ATOM   1760  H   ARG   111      32.854  63.359  17.626  0.00  0.00
ATOM   1761  CA  ARG   111      30.994  63.249  18.644  0.00  0.00
ATOM   1762  HA  ARG   111      30.856  63.105  19.741  0.00  0.00
ATOM   1763  CB  ARG   111      30.968  64.793  18.572  0.00  0.00
ATOM   1764  HB2 ARG   111      31.662  65.224  19.274  0.00  0.00
ATOM   1765  HB3 ARG   111      31.359  65.100  17.560  0.00  0.00
ATOM   1766  CG  ARG   111      29.618  65.321  19.145  0.00  0.00
ATOM   1767  HG2 ARG   111      28.814  64.910  18.620  0.00  0.00
ATOM   1768  HG3 ARG   111      29.554  65.032  20.212  0.00  0.00
ATOM   1769  CD  ARG   111      29.563  66.862  19.117  0.00  0.00
ATOM   1770  HD2 ARG   111      28.733  67.086  19.794  0.00  0.00
ATOM   1771  HD3 ARG   111      30.470  67.233  19.601  0.00  0.00
ATOM   1772  NE  ARG   111      29.262  67.437  17.809  0.00  0.00
ATOM   1773  HE  ARG   111      28.401  67.128  17.287  0.00  0.00
ATOM   1774  CZ  ARG   111      29.779  68.569  17.337  0.00  0.00
ATOM   1775  NH1 ARG   111      30.678  69.386  17.803  0.00  0.00
ATOM   1776 1HH1 ARG   111      30.991  69.276  18.803  0.00  0.00
ATOM   1777 2HH1 ARG   111      30.746  70.311  17.414  0.00  0.00
ATOM   1778  NH2 ARG   111      29.411  68.928  16.170  0.00  0.00
ATOM   1779 1HH2 ARG   111      28.714  68.471  15.609  0.00  0.00
ATOM   1780 2HH2 ARG   111      29.860  69.711  15.726  0.00  0.00
ATOM   1781  C   ARG   111      29.769  62.719  17.832  0.00  0.00
ATOM   1782  O   ARG   111      28.869  61.968  18.268  0.00  0.00
ATOM   1783  N   LYS   112      29.809  62.953  16.509  0.00  0.00
ATOM   1784  H   LYS   112      30.513  63.531  16.162  0.00  0.00
ATOM   1785  CA  LYS   112      28.843  62.394  15.547  0.00  0.00
ATOM   1786  HA  LYS   112      27.790  62.888  15.716  0.00  0.00
ATOM   1787  CB  LYS   112      29.282  62.798  14.064  0.00  0.00
ATOM   1788  HB2 LYS   112      30.385  62.580  14.167  0.00  0.00
ATOM   1789  HB3 LYS   112      28.917  62.063  13.404  0.00  0.00
ATOM   1790  CG  LYS   112      29.035  64.213  13.601  0.00  0.00
ATOM   1791  HG2 LYS   112      27.914  64.371  13.506  0.00  0.00
ATOM   1792  HG3 LYS   112      29.394  64.986  14.311  0.00  0.00
ATOM   1793  CD  LYS   112      29.750  64.590  12.352  0.00  0.00
ATOM   1794  HD2 LYS   112      30.755  64.922  12.546  0.00  0.00
ATOM   1795  HD3 LYS   112      29.635  63.678  11.682  0.00  0.00
ATOM   1796  CE  LYS   112      29.022  65.654  11.523  0.00  0.00
ATOM   1797  HE2 LYS   112      27.938  65.373  11.357  0.00  0.00
ATOM   1798  HE3 LYS   112      29.119  66.530  12.128  0.00  0.00
ATOM   1799  NZ  LYS   112      29.864  65.929  10.297  0.00  0.00
ATOM   1800  HZ1 LYS   112      29.338  66.589   9.706  0.00  0.00
ATOM   1801  HZ2 LYS   112      30.808  66.329  10.466  0.00  0.00
ATOM   1802  HZ3 LYS   112      30.024  65.148   9.695  0.00  0.00
ATOM   1803  C   LYS   112      28.630  60.958  15.707  0.00  0.00
ATOM   1804  O   LYS   112      27.398  60.559  15.751  0.00  0.00
ATOM   1805  N   ARG   113      29.688  60.146  15.899  0.00  0.00
ATOM   1806  H   ARG   113      30.550  60.554  15.806  0.00  0.00
ATOM   1807  CA  ARG   113      29.647  58.637  16.165  0.00  0.00
ATOM   1808  HA  ARG   113      29.026  58.142  15.434  0.00  0.00
ATOM   1809  CB  ARG   113      31.149  58.187  15.894  0.00  0.00
ATOM   1810  HB2 ARG   113      31.213  58.185  14.820  0.00  0.00
ATOM   1811  HB3 ARG   113      31.787  58.965  16.246  0.00  0.00
ATOM   1812  CG  ARG   113      31.566  56.746  16.355  0.00  0.00
ATOM   1813  HG2 ARG   113      32.568  56.511  16.087  0.00  0.00
ATOM   1814  HG3 ARG   113      31.535  56.691  17.473  0.00  0.00
ATOM   1815  CD  ARG   113      30.700  55.728  15.762  0.00  0.00
ATOM   1816  HD2 ARG   113      29.774  56.078  16.120  0.00  0.00
ATOM   1817  HD3 ARG   113      30.748  55.880  14.694  0.00  0.00
ATOM   1818  NE  ARG   113      30.989  54.331  16.196  0.00  0.00
ATOM   1819  HE  ARG   113      30.394  53.785  16.803  0.00  0.00
ATOM   1820  CZ  ARG   113      31.863  53.519  15.585  0.00  0.00
ATOM   1821  NH1 ARG   113      32.698  53.805  14.632  0.00  0.00
ATOM   1822 1HH1 ARG   113      32.644  54.744  14.141  0.00  0.00
ATOM   1823 2HH1 ARG   113      33.081  53.012  14.078  0.00  0.00
ATOM   1824  NH2 ARG   113      31.834  52.358  16.118  0.00  0.00
ATOM   1825 1HH2 ARG   113      31.044  52.161  16.760  0.00  0.00
ATOM   1826 2HH2 ARG   113      32.441  51.687  15.715  0.00  0.00
ATOM   1827  C   ARG   113      29.126  58.244  17.521  0.00  0.00
ATOM   1828  O   ARG   113      28.444  57.182  17.526  0.00  0.00
ATOM   1829  N   CYS   114      29.254  59.063  18.601  0.00  0.00
ATOM   1830  H   CYS   114      29.960  59.788  18.499  0.00  0.00
ATOM   1831  CA  CYS   114      28.606  58.671  19.881  0.00  0.00
ATOM   1832  HA  CYS   114      28.605  57.625  20.068  0.00  0.00
ATOM   1833  CB  CYS   114      29.392  59.408  20.989  0.00  0.00
ATOM   1834  HB2 CYS   114      29.604  60.489  20.807  0.00  0.00
ATOM   1835  HB3 CYS   114      28.684  59.341  21.849  0.00  0.00
ATOM   1836  SG  CYS   114      31.064  58.636  21.243  0.00  0.00
ATOM   1837  HG  CYS   114      31.623  59.025  19.784  0.00  0.00
ATOM   1838  C   CYS   114      27.140  59.097  19.812  0.00  0.00
ATOM   1839  O   CYS   114      26.282  58.581  20.576  0.00  0.00
ATOM   1840  N   LEU   115      26.703  60.133  19.040  0.00  0.00
ATOM   1841  H   LEU   115      27.404  60.509  18.347  0.00  0.00
ATOM   1842  CA  LEU   115      25.385  60.552  18.982  0.00  0.00
ATOM   1843  HA  LEU   115      24.957  60.515  19.974  0.00  0.00
ATOM   1844  CB  LEU   115      25.201  61.972  18.501  0.00  0.00
ATOM   1845  HB2 LEU   115      25.725  62.545  19.248  0.00  0.00
ATOM   1846  HB3 LEU   115      25.555  62.113  17.456  0.00  0.00
ATOM   1847  CG  LEU   115      23.758  62.524  18.629  0.00  0.00
ATOM   1848  HG  LEU   115      23.167  61.896  17.939  0.00  0.00
ATOM   1849  CD1 LEU   115      23.279  62.436  20.069  0.00  0.00
ATOM   1850 1HD1 LEU   115      22.334  63.113  20.121  0.00  0.00
ATOM   1851 2HD1 LEU   115      22.920  61.452  20.401  0.00  0.00
ATOM   1852 3HD1 LEU   115      24.033  62.786  20.804  0.00  0.00
ATOM   1853  CD2 LEU   115      23.693  63.919  17.915  0.00  0.00
ATOM   1854 1HD2 LEU   115      22.763  64.257  18.237  0.00  0.00
ATOM   1855 2HD2 LEU   115      24.554  64.586  18.315  0.00  0.00
ATOM   1856 3HD2 LEU   115      23.787  63.714  16.833  0.00  0.00
ATOM   1857  C   LEU   115      24.525  59.554  18.139  0.00  0.00
ATOM   1858  O   LEU   115      23.548  59.038  18.574  0.00  0.00
ATOM   1859  N   ASP   116      24.825  59.356  16.817  0.00  0.00
ATOM   1860  H   ASP   116      25.721  59.828  16.512  0.00  0.00
ATOM   1861  CA  ASP   116      24.062  58.614  15.849  0.00  0.00
ATOM   1862  HA  ASP   116      23.023  59.038  15.950  0.00  0.00
ATOM   1863  CB  ASP   116      24.642  58.720  14.446  0.00  0.00
ATOM   1864  HB2 ASP   116      24.544  59.827  14.290  0.00  0.00
ATOM   1865  HB3 ASP   116      25.643  58.302  14.493  0.00  0.00
ATOM   1866  CG  ASP   116      23.885  58.107  13.280  0.00  0.00
ATOM   1867  OD1 ASP   116      24.392  57.158  12.554  0.00  0.00
ATOM   1868  OD2 ASP   116      22.942  58.799  12.776  0.00  0.00
ATOM   1869  C   ASP   116      23.888  57.140  16.347  0.00  0.00
ATOM   1870  O   ASP   116      22.777  56.634  16.340  0.00  0.00
ATOM   1871  N   GLU   117      24.974  56.483  16.859  0.00  0.00
ATOM   1872  H   GLU   117      25.790  57.033  16.940  0.00  0.00
ATOM   1873  CA  GLU   117      24.747  55.171  17.513  0.00  0.00
ATOM   1874  HA  GLU   117      24.290  54.516  16.760  0.00  0.00
ATOM   1875  CB  GLU   117      26.059  54.614  17.936  0.00  0.00
ATOM   1876  HB2 GLU   117      26.634  55.223  18.653  0.00  0.00
ATOM   1877  HB3 GLU   117      25.879  53.747  18.520  0.00  0.00
ATOM   1878  CG  GLU   117      26.913  54.209  16.760  0.00  0.00
ATOM   1879  HG2 GLU   117      27.115  55.247  16.319  0.00  0.00
ATOM   1880  HG3 GLU   117      27.864  53.994  17.149  0.00  0.00
ATOM   1881  CD  GLU   117      26.401  53.169  15.824  0.00  0.00
ATOM   1882  OE1 GLU   117      25.350  52.545  16.075  0.00  0.00
ATOM   1883  OE2 GLU   117      26.883  53.035  14.698  0.00  0.00
ATOM   1884  C   GLU   117      23.847  55.242  18.787  0.00  0.00
ATOM   1885  O   GLU   117      23.154  54.188  19.061  0.00  0.00
ATOM   1886  N   LEU   118      23.706  56.352  19.515  0.00  0.00
ATOM   1887  H   LEU   118      24.217  57.135  19.213  0.00  0.00
ATOM   1888  CA  LEU   118      22.858  56.431  20.707  0.00  0.00
ATOM   1889  HA  LEU   118      22.877  55.459  21.169  0.00  0.00
ATOM   1890  CB  LEU   118      23.387  57.454  21.679  0.00  0.00
ATOM   1891  HB2 LEU   118      24.424  57.187  21.850  0.00  0.00
ATOM   1892  HB3 LEU   118      23.498  58.365  21.102  0.00  0.00
ATOM   1893  CG  LEU   118      22.603  57.789  23.031  0.00  0.00
ATOM   1894  HG  LEU   118      21.719  58.284  22.693  0.00  0.00
ATOM   1895  CD1 LEU   118      22.330  56.523  23.862  0.00  0.00
ATOM   1896 1HD1 LEU   118      21.942  55.822  23.188  0.00  0.00
ATOM   1897 2HD1 LEU   118      23.233  56.173  24.378  0.00  0.00
ATOM   1898 3HD1 LEU   118      21.502  56.821  24.503  0.00  0.00
ATOM   1899  CD2 LEU   118      23.284  58.850  23.873  0.00  0.00
ATOM   1900 1HD2 LEU   118      24.378  58.861  23.729  0.00  0.00
ATOM   1901 2HD2 LEU   118      22.761  59.832  23.623  0.00  0.00
ATOM   1902 3HD2 LEU   118      23.082  58.741  24.944  0.00  0.00
ATOM   1903  C   LEU   118      21.361  56.697  20.294  0.00  0.00
ATOM   1904  O   LEU   118      20.455  56.259  21.005  0.00  0.00
ATOM   1905  N   VAL   119      21.056  57.188  19.101  0.00  0.00
ATOM   1906  H   VAL   119      21.846  57.407  18.468  0.00  0.00
ATOM   1907  CA  VAL   119      19.693  57.250  18.566  0.00  0.00
ATOM   1908  HA  VAL   119      19.156  57.684  19.474  0.00  0.00
ATOM   1909  CB  VAL   119      19.540  58.220  17.300  0.00  0.00
ATOM   1910  HB  VAL   119      19.919  57.720  16.418  0.00  0.00
ATOM   1911  CG1 VAL   119      18.075  58.808  16.957  0.00  0.00
ATOM   1912 1HG1 VAL   119      17.510  58.849  17.912  0.00  0.00
ATOM   1913 2HG1 VAL   119      17.971  59.752  16.364  0.00  0.00
ATOM   1914 3HG1 VAL   119      17.626  58.005  16.390  0.00  0.00
ATOM   1915  CG2 VAL   119      20.407  59.468  17.450  0.00  0.00
ATOM   1916 1HG2 VAL   119      20.050  60.014  18.391  0.00  0.00
ATOM   1917 2HG2 VAL   119      21.375  59.213  17.422  0.00  0.00
ATOM   1918 3HG2 VAL   119      20.272  60.162  16.619  0.00  0.00
ATOM   1919  C   VAL   119      19.193  55.831  18.298  0.00  0.00
ATOM   1920  O   VAL   119      18.026  55.536  18.622  0.00  0.00
ATOM   1921  N   ARG   120      20.055  54.955  17.803  0.00  0.00
ATOM   1922  H   ARG   120      21.043  55.156  17.631  0.00  0.00
ATOM   1923  CA  ARG   120      19.771  53.487  17.592  0.00  0.00
ATOM   1924  HA  ARG   120      18.826  53.459  17.016  0.00  0.00
ATOM   1925  CB  ARG   120      20.855  52.772  16.727  0.00  0.00
ATOM   1926  HB2 ARG   120      21.760  52.795  17.265  0.00  0.00
ATOM   1927  HB3 ARG   120      20.566  51.682  16.635  0.00  0.00
ATOM   1928  CG  ARG   120      21.047  53.389  15.307  0.00  0.00
ATOM   1929  HG2 ARG   120      20.056  53.526  14.779  0.00  0.00
ATOM   1930  HG3 ARG   120      21.339  54.412  15.462  0.00  0.00
ATOM   1931  CD  ARG   120      22.019  52.451  14.519  0.00  0.00
ATOM   1932  HD2 ARG   120      22.120  51.434  14.934  0.00  0.00
ATOM   1933  HD3 ARG   120      21.701  52.156  13.500  0.00  0.00
ATOM   1934  NE  ARG   120      23.313  53.102  14.337  0.00  0.00
ATOM   1935  HE  ARG   120      24.096  52.720  14.858  0.00  0.00
ATOM   1936  CZ  ARG   120      23.604  54.183  13.605  0.00  0.00
ATOM   1937  NH1 ARG   120      22.689  54.895  12.965  0.00  0.00
ATOM   1938 1HH1 ARG   120      21.771  54.439  12.798  0.00  0.00
ATOM   1939 2HH1 ARG   120      22.943  55.851  12.538  0.00  0.00
ATOM   1940  NH2 ARG   120      24.831  54.706  13.662  0.00  0.00
ATOM   1941 1HH2 ARG   120      25.618  54.146  14.079  0.00  0.00
ATOM   1942 2HH2 ARG   120      25.112  55.495  13.109  0.00  0.00
ATOM   1943  C   ARG   120      19.443  52.747  18.904  0.00  0.00
ATOM   1944  O   ARG   120      18.400  52.117  18.938  0.00  0.00
ATOM   1945  N   SER   121      20.165  52.911  19.934  0.00  0.00
ATOM   1946  H   SER   121      20.853  53.645  19.843  0.00  0.00
ATOM   1947  CA  SER   121      19.886  52.456  21.264  0.00  0.00
ATOM   1948  HA  SER   121      19.458  51.492  21.039  0.00  0.00
ATOM   1949  CB  SER   121      21.243  52.352  21.997  0.00  0.00
ATOM   1950  HB2 SER   121      21.911  53.079  21.640  0.00  0.00
ATOM   1951  HB3 SER   121      21.215  52.340  23.058  0.00  0.00
ATOM   1952  OG  SER   121      21.883  51.125  21.696  0.00  0.00
ATOM   1953  HG  SER   121      22.723  51.038  22.204  0.00  0.00
ATOM   1954  C   SER   121      18.773  53.180  21.977  0.00  0.00
ATOM   1955  O   SER   121      18.247  52.592  22.946  0.00  0.00
ATOM   1956  N   HIE   122      18.336  54.404  21.704  0.00  0.00
ATOM   1957  H   HIE   122      18.905  54.911  21.071  0.00  0.00
ATOM   1958  CA  HIE   122      17.100  55.037  22.108  0.00  0.00
ATOM   1959  HA  HIE   122      16.966  54.923  23.138  0.00  0.00
ATOM   1960  CB  HIE   122      17.131  56.525  21.710  0.00  0.00
ATOM   1961  HB2 HIE   122      18.124  56.945  21.917  0.00  0.00
ATOM   1962  HB3 HIE   122      17.202  56.540  20.657  0.00  0.00
ATOM   1963  CG  HIE   122      15.970  57.344  22.157  0.00  0.00
ATOM   1964  ND1 HIE   122      15.045  58.130  21.367  0.00  0.00
ATOM   1965  CE1 HIE   122      14.194  58.750  22.219  0.00  0.00
ATOM   1966  HE1 HIE   122      13.316  59.349  21.931  0.00  0.00
ATOM   1967  NE2 HIE   122      14.521  58.323  23.475  0.00  0.00
ATOM   1968  HE2 HIE   122      14.045  58.598  24.311  0.00  0.00
ATOM   1969  CD2 HIE   122      15.612  57.486  23.476  0.00  0.00
ATOM   1970  HD2 HIE   122      16.077  56.985  24.330  0.00  0.00
ATOM   1971  C   HIE   122      15.877  54.364  21.530  0.00  0.00
ATOM   1972  O   HIE   122      14.956  54.041  22.294  0.00  0.00
ATOM   1973  N   ALA   123      15.851  54.243  20.189  0.00  0.00
ATOM   1974  H   ALA   123      16.531  54.568  19.579  0.00  0.00
ATOM   1975  CA  ALA   123      14.839  53.582  19.421  0.00  0.00
ATOM   1976  HA  ALA   123      13.857  53.823  19.797  0.00  0.00
ATOM   1977  CB  ALA   123      14.835  54.038  17.926  0.00  0.00
ATOM   1978  HB1 ALA   123      15.123  55.101  17.768  0.00  0.00
ATOM   1979  HB2 ALA   123      15.607  53.379  17.416  0.00  0.00
ATOM   1980  HB3 ALA   123      13.857  53.858  17.430  0.00  0.00
ATOM   1981  C   ALA   123      15.018  52.064  19.415  0.00  0.00
ATOM   1982  O   ALA   123      14.586  51.432  18.460  0.00  0.00
ATOM   1983  N   ARG   124      15.652  51.415  20.472  0.00  0.00
ATOM   1984  H   ARG   124      15.940  51.919  21.267  0.00  0.00
ATOM   1985  CA  ARG   124      15.727  49.971  20.639  0.00  0.00
ATOM   1986  HA  ARG   124      15.143  49.575  19.703  0.00  0.00
ATOM   1987  CB  ARG   124      17.009  49.222  20.298  0.00  0.00
ATOM   1988  HB2 ARG   124      17.795  49.853  20.614  0.00  0.00
ATOM   1989  HB3 ARG   124      17.171  48.283  20.826  0.00  0.00
ATOM   1990  CG  ARG   124      17.126  48.758  18.788  0.00  0.00
ATOM   1991  HG2 ARG   124      16.298  48.158  18.533  0.00  0.00
ATOM   1992  HG3 ARG   124      16.959  49.606  18.107  0.00  0.00
ATOM   1993  CD  ARG   124      18.384  48.052  18.441  0.00  0.00
ATOM   1994  HD2 ARG   124      18.231  47.169  18.986  0.00  0.00
ATOM   1995  HD3 ARG   124      18.316  47.810  17.357  0.00  0.00
ATOM   1996  NE  ARG   124      19.563  48.826  18.795  0.00  0.00
ATOM   1997  HE  ARG   124      19.569  49.053  19.745  0.00  0.00
ATOM   1998  CZ  ARG   124      20.557  49.203  18.103  0.00  0.00
ATOM   1999  NH1 ARG   124      20.703  48.970  16.827  0.00  0.00
ATOM   2000 1HH1 ARG   124      20.043  48.274  16.303  0.00  0.00
ATOM   2001 2HH1 ARG   124      21.552  49.196  16.338  0.00  0.00
ATOM   2002  NH2 ARG   124      21.563  49.741  18.769  0.00  0.00
ATOM   2003 1HH2 ARG   124      21.542  49.790  19.828  0.00  0.00
ATOM   2004 2HH2 ARG   124      22.385  50.084  18.166  0.00  0.00
ATOM   2005  C   ARG   124      15.041  49.540  21.917  0.00  0.00
ATOM   2006  O   ARG   124      15.201  50.263  22.888  0.00  0.00
ATOM   2007  N   THR   125      14.294  48.469  21.876  0.00  0.00
ATOM   2008  H   THR   125      14.440  47.851  21.081  0.00  0.00
ATOM   2009  CA  THR   125      13.351  47.963  22.947  0.00  0.00
ATOM   2010  HA  THR   125      13.845  48.068  23.885  0.00  0.00
ATOM   2011  CB  THR   125      11.938  48.565  22.832  0.00  0.00
ATOM   2012  HB  THR   125      11.269  48.171  23.508  0.00  0.00
ATOM   2013  CG2 THR   125      12.005  50.115  23.139  0.00  0.00
ATOM   2014 1HG2 THR   125      10.956  50.428  23.091  0.00  0.00
ATOM   2015 2HG2 THR   125      12.341  50.252  24.179  0.00  0.00
ATOM   2016 3HG2 THR   125      12.592  50.642  22.357  0.00  0.00
ATOM   2017  OG1 THR   125      11.215  48.287  21.647  0.00  0.00
ATOM   2018  HG1 THR   125      11.758  48.698  20.936  0.00  0.00
ATOM   2019  C   THR   125      13.354  46.401  22.761  0.00  0.00
ATOM   2020  O   THR   125      13.308  45.982  21.610  0.00  0.00
ATOM   2021  N   TYR   126      13.346  45.701  23.859  0.00  0.00
ATOM   2022  H   TYR   126      13.264  46.250  24.657  0.00  0.00
ATOM   2023  CA  TYR   126      13.722  44.252  23.925  0.00  0.00
ATOM   2024  HA  TYR   126      13.647  43.865  22.922  0.00  0.00
ATOM   2025  CB  TYR   126      15.147  44.122  24.459  0.00  0.00
ATOM   2026  HB2 TYR   126      15.189  44.530  25.463  0.00  0.00
ATOM   2027  HB3 TYR   126      15.406  43.034  24.446  0.00  0.00
ATOM   2028  CG  TYR   126      16.238  44.949  23.773  0.00  0.00
ATOM   2029  CD1 TYR   126      16.423  46.287  24.201  0.00  0.00
ATOM   2030  HD1 TYR   126      15.769  46.685  24.964  0.00  0.00
ATOM   2031  CE1 TYR   126      17.366  47.064  23.633  0.00  0.00
ATOM   2032  HE1 TYR   126      17.481  48.099  23.864  0.00  0.00
ATOM   2033  CZ  TYR   126      18.267  46.559  22.612  0.00  0.00
ATOM   2034  OH  TYR   126      19.254  47.329  22.094  0.00  0.00
ATOM   2035  HH  TYR   126      19.297  48.239  22.623  0.00  0.00
ATOM   2036  CE2 TYR   126      18.124  45.205  22.182  0.00  0.00
ATOM   2037  HE2 TYR   126      18.812  44.753  21.552  0.00  0.00
ATOM   2038  CD2 TYR   126      17.104  44.391  22.776  0.00  0.00
ATOM   2039  HD2 TYR   126      16.914  43.379  22.437  0.00  0.00
ATOM   2040  C   TYR   126      12.697  43.372  24.736  0.00  0.00
ATOM   2041  O   TYR   126      12.290  43.786  25.815  0.00  0.00
ATOM   2042  N   THR   127      12.475  42.204  24.212  0.00  0.00
ATOM   2043  H   THR   127      12.839  41.973  23.234  0.00  0.00
ATOM   2044  CA  THR   127      11.582  41.215  24.938  0.00  0.00
ATOM   2045  HA  THR   127      10.646  41.795  25.318  0.00  0.00
ATOM   2046  CB  THR   127      11.034  40.067  24.103  0.00  0.00
ATOM   2047  HB  THR   127      10.557  39.352  24.807  0.00  0.00
ATOM   2048  CG2 THR   127      10.022  40.667  23.115  0.00  0.00
ATOM   2049 1HG2 THR   127       9.582  39.722  22.724  0.00  0.00
ATOM   2050 2HG2 THR   127       9.187  41.111  23.561  0.00  0.00
ATOM   2051 3HG2 THR   127      10.556  41.332  22.428  0.00  0.00
ATOM   2052  OG1 THR   127      12.163  39.530  23.400  0.00  0.00
ATOM   2053  HG1 THR   127      12.078  38.601  23.658  0.00  0.00
ATOM   2054  C   THR   127      12.168  40.617  26.185  0.00  0.00
ATOM   2055  O   THR   127      11.418  40.433  27.155  0.00  0.00
ATOM   2056  N   GLU   128      13.463  40.345  26.261  0.00  0.00
ATOM   2057  H   GLU   128      13.866  40.350  25.395  0.00  0.00
ATOM   2058  CA  GLU   128      14.274  39.716  27.380  0.00  0.00
ATOM   2059  HA  GLU   128      13.753  39.622  28.333  0.00  0.00
ATOM   2060  CB  GLU   128      14.822  38.366  26.856  0.00  0.00
ATOM   2061  HB2 GLU   128      15.292  38.658  25.934  0.00  0.00
ATOM   2062  HB3 GLU   128      15.500  37.983  27.635  0.00  0.00
ATOM   2063  CG  GLU   128      13.797  37.329  26.552  0.00  0.00
ATOM   2064  HG2 GLU   128      13.240  37.712  25.691  0.00  0.00
ATOM   2065  HG3 GLU   128      14.282  36.385  26.177  0.00  0.00
ATOM   2066  CD  GLU   128      12.941  36.836  27.715  0.00  0.00
ATOM   2067  OE1 GLU   128      13.194  37.093  28.910  0.00  0.00
ATOM   2068  OE2 GLU   128      11.878  36.153  27.460  0.00  0.00
ATOM   2069  C   GLU   128      15.478  40.555  27.685  0.00  0.00
ATOM   2070  O   GLU   128      15.995  41.264  26.688  0.00  0.00
ATOM   2071  N   PRO   129      16.022  40.585  28.929  0.00  0.00
ATOM   2072  CD  PRO   129      15.564  39.694  30.061  0.00  0.00
ATOM   2073  HD2 PRO   129      15.322  38.756  29.712  0.00  0.00
ATOM   2074  HD3 PRO   129      14.678  40.174  30.430  0.00  0.00
ATOM   2075  CG  PRO   129      16.754  39.710  31.044  0.00  0.00
ATOM   2076  HG2 PRO   129      17.549  39.009  30.926  0.00  0.00
ATOM   2077  HG3 PRO   129      16.308  39.658  32.077  0.00  0.00
ATOM   2078  CB  PRO   129      17.340  41.130  30.880  0.00  0.00
ATOM   2079  HB2 PRO   129      18.318  41.164  31.274  0.00  0.00
ATOM   2080  HB3 PRO   129      16.753  41.848  31.297  0.00  0.00
ATOM   2081  CA  PRO   129      17.122  41.431  29.395  0.00  0.00
ATOM   2082  HA  PRO   129      16.944  42.447  29.223  0.00  0.00
ATOM   2083  C   PRO   129      18.407  41.102  28.661  0.00  0.00
ATOM   2084  O   PRO   129      18.487  40.052  28.105  0.00  0.00
ATOM   2085  N   PRO   130      19.368  42.011  28.727  0.00  0.00
ATOM   2086  CD  PRO   130      19.256  43.375  29.337  0.00  0.00
ATOM   2087  HD2 PRO   130      18.620  43.450  30.205  0.00  0.00
ATOM   2088  HD3 PRO   130      19.056  44.095  28.489  0.00  0.00
ATOM   2089  CG  PRO   130      20.627  43.670  29.827  0.00  0.00
ATOM   2090  HG2 PRO   130      20.816  43.257  30.838  0.00  0.00
ATOM   2091  HG3 PRO   130      20.836  44.744  29.971  0.00  0.00
ATOM   2092  CB  PRO   130      21.595  42.958  28.896  0.00  0.00
ATOM   2093  HB2 PRO   130      22.546  42.791  29.406  0.00  0.00
ATOM   2094  HB3 PRO   130      21.822  43.636  28.048  0.00  0.00
ATOM   2095  CA  PRO   130      20.775  41.746  28.462  0.00  0.00
ATOM   2096  HA  PRO   130      20.866  41.636  27.391  0.00  0.00
ATOM   2097  C   PRO   130      21.246  40.462  29.127  0.00  0.00
ATOM   2098  O   PRO   130      20.967  40.224  30.262  0.00  0.00
ATOM   2099  N   ASN   131      21.887  39.619  28.372  0.00  0.00
ATOM   2100  H   ASN   131      21.964  39.841  27.441  0.00  0.00
ATOM   2101  CA  ASN   131      22.607  38.395  28.963  0.00  0.00
ATOM   2102  HA  ASN   131      21.897  37.922  29.677  0.00  0.00
ATOM   2103  CB  ASN   131      22.934  37.411  27.819  0.00  0.00
ATOM   2104  HB2 ASN   131      23.024  36.428  28.296  0.00  0.00
ATOM   2105  HB3 ASN   131      22.138  37.290  27.024  0.00  0.00
ATOM   2106  CG  ASN   131      24.283  37.682  27.209  0.00  0.00
ATOM   2107  OD1 ASN   131      25.205  36.939  27.407  0.00  0.00
ATOM   2108  ND2 ASN   131      24.484  38.806  26.566  0.00  0.00
ATOM   2109 1HD2 ASN   131      25.394  39.094  26.194  0.00  0.00
ATOM   2110 2HD2 ASN   131      23.712  39.474  26.501  0.00  0.00
ATOM   2111  C   ASN   131      23.912  38.708  29.784  0.00  0.00
ATOM   2112  O   ASN   131      24.206  38.098  30.807  0.00  0.00
ATOM   2113  N   ASN   132      24.638  39.812  29.516  0.00  0.00
ATOM   2114  H   ASN   132      24.558  40.348  28.653  0.00  0.00
ATOM   2115  CA  ASN   132      25.949  40.159  30.159  0.00  0.00
ATOM   2116  HA  ASN   132      25.886  39.894  31.244  0.00  0.00
ATOM   2117  CB  ASN   132      27.115  39.469  29.441  0.00  0.00
ATOM   2118  HB2 ASN   132      28.030  39.802  29.920  0.00  0.00
ATOM   2119  HB3 ASN   132      26.942  38.444  29.604  0.00  0.00
ATOM   2120  CG  ASN   132      27.303  39.823  27.935  0.00  0.00
ATOM   2121  OD1 ASN   132      26.961  40.942  27.528  0.00  0.00
ATOM   2122  ND2 ASN   132      27.674  38.927  27.091  0.00  0.00
ATOM   2123 1HD2 ASN   132      27.701  39.174  26.074  0.00  0.00
ATOM   2124 2HD2 ASN   132      28.212  38.184  27.434  0.00  0.00
ATOM   2125  C   ASN   132      26.174  41.748  30.152  0.00  0.00
ATOM   2126  O   ASN   132      25.353  42.486  29.634  0.00  0.00
ATOM   2127  N   PHE   133      27.284  42.192  30.790  0.00  0.00
ATOM   2128  H   PHE   133      27.736  41.472  31.379  0.00  0.00
ATOM   2129  CA  PHE   133      27.794  43.562  30.829  0.00  0.00
ATOM   2130  HA  PHE   133      27.023  44.164  31.329  0.00  0.00
ATOM   2131  CB  PHE   133      29.033  43.664  31.734  0.00  0.00
ATOM   2132  HB2 PHE   133      28.711  43.183  32.609  0.00  0.00
ATOM   2133  HB3 PHE   133      29.748  42.867  31.469  0.00  0.00
ATOM   2134  CG  PHE   133      29.693  45.035  31.910  0.00  0.00
ATOM   2135  CD1 PHE   133      29.086  46.294  32.123  0.00  0.00
ATOM   2136  HD1 PHE   133      27.989  46.402  32.252  0.00  0.00
ATOM   2137  CE1 PHE   133      29.843  47.489  32.166  0.00  0.00
ATOM   2138  HE1 PHE   133      29.299  48.377  32.330  0.00  0.00
ATOM   2139  CZ  PHE   133      31.197  47.454  31.913  0.00  0.00
ATOM   2140  HZ  PHE   133      31.682  48.440  31.880  0.00  0.00
ATOM   2141  CE2 PHE   133      31.821  46.201  31.738  0.00  0.00
ATOM   2142  HE2 PHE   133      32.789  46.159  31.382  0.00  0.00
ATOM   2143  CD2 PHE   133      31.085  45.004  31.738  0.00  0.00
ATOM   2144  HD2 PHE   133      31.589  44.117  31.426  0.00  0.00
ATOM   2145  C   PHE   133      28.050  44.234  29.406  0.00  0.00
ATOM   2146  O   PHE   133      27.721  45.340  29.104  0.00  0.00
ATOM   2147  N   GLU   134      28.671  43.462  28.535  0.00  0.00
ATOM   2148  H   GLU   134      28.921  42.534  28.907  0.00  0.00
ATOM   2149  CA  GLU   134      29.037  43.790  27.138  0.00  0.00
ATOM   2150  HA  GLU   134      29.602  44.692  27.096  0.00  0.00
ATOM   2151  CB  GLU   134      29.754  42.569  26.464  0.00  0.00
ATOM   2152  HB2 GLU   134      30.618  42.211  27.080  0.00  0.00
ATOM   2153  HB3 GLU   134      29.100  41.649  26.268  0.00  0.00
ATOM   2154  CG  GLU   134      30.399  42.865  25.081  0.00  0.00
ATOM   2155  HG2 GLU   134      29.689  43.286  24.472  0.00  0.00
ATOM   2156  HG3 GLU   134      31.170  43.618  25.188  0.00  0.00
ATOM   2157  CD  GLU   134      30.986  41.599  24.502  0.00  0.00
ATOM   2158  OE1 GLU   134      31.313  41.681  23.326  0.00  0.00
ATOM   2159  OE2 GLU   134      31.326  40.624  25.201  0.00  0.00
ATOM   2160  C   GLU   134      27.824  44.204  26.288  0.00  0.00
ATOM   2161  O   GLU   134      27.764  45.328  25.727  0.00  0.00
ATOM   2162  N   GLU   135      26.777  43.281  26.368  0.00  0.00
ATOM   2163  H   GLU   135      26.845  42.409  26.845  0.00  0.00
ATOM   2164  CA  GLU   135      25.439  43.491  25.907  0.00  0.00
ATOM   2165  HA  GLU   135      25.546  43.753  24.842  0.00  0.00
ATOM   2166  CB  GLU   135      24.569  42.244  26.016  0.00  0.00
ATOM   2167  HB2 GLU   135      25.071  41.364  25.609  0.00  0.00
ATOM   2168  HB3 GLU   135      24.475  41.954  27.111  0.00  0.00
ATOM   2169  CG  GLU   135      23.186  42.584  25.345  0.00  0.00
ATOM   2170  HG2 GLU   135      22.607  43.295  26.015  0.00  0.00
ATOM   2171  HG3 GLU   135      23.323  43.113  24.357  0.00  0.00
ATOM   2172  CD  GLU   135      22.313  41.331  25.106  0.00  0.00
ATOM   2173  OE1 GLU   135      21.470  41.345  24.174  0.00  0.00
ATOM   2174  OE2 GLU   135      22.490  40.328  25.855  0.00  0.00
ATOM   2175  C   GLU   135      24.857  44.649  26.615  0.00  0.00
ATOM   2176  O   GLU   135      24.511  45.653  25.972  0.00  0.00
ATOM   2177  N   SER   136      24.875  44.681  28.010  0.00  0.00
ATOM   2178  H   SER   136      25.226  43.838  28.451  0.00  0.00
ATOM   2179  CA  SER   136      24.317  45.698  28.842  0.00  0.00
ATOM   2180  HA  SER   136      23.226  45.761  28.703  0.00  0.00
ATOM   2181  CB  SER   136      24.480  45.502  30.323  0.00  0.00
ATOM   2182  HB2 SER   136      24.636  44.492  30.539  0.00  0.00
ATOM   2183  HB3 SER   136      25.472  46.036  30.586  0.00  0.00
ATOM   2184  OG  SER   136      23.446  45.938  31.224  0.00  0.00
ATOM   2185  HG  SER   136      23.120  46.751  30.811  0.00  0.00
ATOM   2186  C   SER   136      24.863  47.104  28.398  0.00  0.00
ATOM   2187  O   SER   136      24.046  48.014  28.113  0.00  0.00
ATOM   2188  N   PHE   137      26.147  47.355  28.245  0.00  0.00
ATOM   2189  H   PHE   137      26.854  46.732  28.566  0.00  0.00
ATOM   2190  CA  PHE   137      26.657  48.679  27.828  0.00  0.00
ATOM   2191  HA  PHE   137      26.090  49.394  28.334  0.00  0.00
ATOM   2192  CB  PHE   137      28.144  48.937  28.232  0.00  0.00
ATOM   2193  HB2 PHE   137      28.305  49.918  27.785  0.00  0.00
ATOM   2194  HB3 PHE   137      28.255  48.968  29.313  0.00  0.00
ATOM   2195  CG  PHE   137      29.288  48.101  27.551  0.00  0.00
ATOM   2196  CD1 PHE   137      29.323  48.025  26.185  0.00  0.00
ATOM   2197  HD1 PHE   137      28.611  48.536  25.645  0.00  0.00
ATOM   2198  CE1 PHE   137      30.300  47.200  25.594  0.00  0.00
ATOM   2199  HE1 PHE   137      30.414  47.115  24.514  0.00  0.00
ATOM   2200  CZ  PHE   137      31.272  46.539  26.373  0.00  0.00
ATOM   2201  HZ  PHE   137      32.119  46.049  25.910  0.00  0.00
ATOM   2202  CE2 PHE   137      31.331  46.789  27.660  0.00  0.00
ATOM   2203  HE2 PHE   137      32.126  46.406  28.217  0.00  0.00
ATOM   2204  CD2 PHE   137      30.268  47.470  28.305  0.00  0.00
ATOM   2205  HD2 PHE   137      30.411  47.696  29.388  0.00  0.00
ATOM   2206  C   PHE   137      26.376  49.017  26.330  0.00  0.00
ATOM   2207  O   PHE   137      26.247  50.216  25.932  0.00  0.00
ATOM   2208  N   THR   138      26.225  47.963  25.539  0.00  0.00
ATOM   2209  H   THR   138      26.433  46.983  25.914  0.00  0.00
ATOM   2210  CA  THR   138      25.918  48.165  24.148  0.00  0.00
ATOM   2211  HA  THR   138      26.385  49.108  23.833  0.00  0.00
ATOM   2212  CB  THR   138      26.479  47.046  23.159  0.00  0.00
ATOM   2213  HB  THR   138      25.863  46.196  23.388  0.00  0.00
ATOM   2214  CG2 THR   138      26.112  47.441  21.685  0.00  0.00
ATOM   2215 1HG2 THR   138      26.729  48.346  21.337  0.00  0.00
ATOM   2216 2HG2 THR   138      26.133  46.577  21.150  0.00  0.00
ATOM   2217 3HG2 THR   138      25.054  47.719  21.623  0.00  0.00
ATOM   2218  OG1 THR   138      27.861  46.898  23.186  0.00  0.00
ATOM   2219  HG1 THR   138      28.014  46.648  24.135  0.00  0.00
ATOM   2220  C   THR   138      24.460  48.465  24.009  0.00  0.00
ATOM   2221  O   THR   138      24.077  49.372  23.288  0.00  0.00
ATOM   2222  N   ARG   139      23.543  47.939  24.774  0.00  0.00
ATOM   2223  H   ARG   139      23.950  47.343  25.479  0.00  0.00
ATOM   2224  CA  ARG   139      22.100  48.243  24.788  0.00  0.00
ATOM   2225  HA  ARG   139      21.751  48.399  23.790  0.00  0.00
ATOM   2226  CB  ARG   139      21.298  47.130  25.486  0.00  0.00
ATOM   2227  HB2 ARG   139      21.653  47.079  26.521  0.00  0.00
ATOM   2228  HB3 ARG   139      20.284  47.503  25.494  0.00  0.00
ATOM   2229  CG  ARG   139      21.318  45.754  24.712  0.00  0.00
ATOM   2230  HG2 ARG   139      21.009  45.772  23.656  0.00  0.00
ATOM   2231  HG3 ARG   139      22.243  45.233  24.920  0.00  0.00
ATOM   2232  CD  ARG   139      20.142  45.013  25.449  0.00  0.00
ATOM   2233  HD2 ARG   139      20.268  45.201  26.513  0.00  0.00
ATOM   2234  HD3 ARG   139      19.203  45.374  25.237  0.00  0.00
ATOM   2235  NE  ARG   139      19.996  43.580  25.179  0.00  0.00
ATOM   2236  HE  ARG   139      20.761  43.136  24.713  0.00  0.00
ATOM   2237  CZ  ARG   139      18.911  42.851  25.417  0.00  0.00
ATOM   2238  NH1 ARG   139      17.841  43.383  26.013  0.00  0.00
ATOM   2239 1HH1 ARG   139      17.899  44.324  26.374  0.00  0.00
ATOM   2240 2HH1 ARG   139      17.148  42.805  26.407  0.00  0.00
ATOM   2241  NH2 ARG   139      18.946  41.680  24.975  0.00  0.00
ATOM   2242 1HH2 ARG   139      19.680  41.395  24.333  0.00  0.00
ATOM   2243 2HH2 ARG   139      18.179  41.048  25.001  0.00  0.00
ATOM   2244  C   ARG   139      21.922  49.634  25.513  0.00  0.00
ATOM   2245  O   ARG   139      21.082  50.439  24.999  0.00  0.00
ATOM   2246  N   GLN   140      22.690  49.962  26.531  0.00  0.00
ATOM   2247  H   GLN   140      23.347  49.339  26.998  0.00  0.00
ATOM   2248  CA  GLN   140      22.475  51.238  27.229  0.00  0.00
ATOM   2249  HA  GLN   140      21.461  51.393  27.455  0.00  0.00
ATOM   2250  CB  GLN   140      23.194  51.120  28.590  0.00  0.00
ATOM   2251  HB2 GLN   140      22.890  50.123  29.014  0.00  0.00
ATOM   2252  HB3 GLN   140      24.287  51.210  28.530  0.00  0.00
ATOM   2253  CG  GLN   140      22.725  52.207  29.617  0.00  0.00
ATOM   2254  HG2 GLN   140      23.018  53.199  29.262  0.00  0.00
ATOM   2255  HG3 GLN   140      21.637  51.980  29.737  0.00  0.00
ATOM   2256  CD  GLN   140      23.410  52.010  30.987  0.00  0.00
ATOM   2257  OE1 GLN   140      24.352  51.237  31.122  0.00  0.00
ATOM   2258  NE2 GLN   140      23.037  52.767  32.009  0.00  0.00
ATOM   2259 1HE2 GLN   140      23.656  52.737  32.762  0.00  0.00
ATOM   2260 2HE2 GLN   140      22.328  53.499  31.887  0.00  0.00
ATOM   2261  C   GLN   140      22.885  52.466  26.354  0.00  0.00
ATOM   2262  O   GLN   140      22.268  53.505  26.440  0.00  0.00
ATOM   2263  N   PHE   141      24.051  52.404  25.607  0.00  0.00
ATOM   2264  H   PHE   141      24.614  51.525  25.837  0.00  0.00
ATOM   2265  CA  PHE   141      24.739  53.572  25.048  0.00  0.00
ATOM   2266  HA  PHE   141      24.070  54.412  25.334  0.00  0.00
ATOM   2267  CB  PHE   141      26.183  53.778  25.777  0.00  0.00
ATOM   2268  HB2 PHE   141      26.913  53.086  25.267  0.00  0.00
ATOM   2269  HB3 PHE   141      26.561  54.825  25.493  0.00  0.00
ATOM   2270  CG  PHE   141      26.148  53.597  27.292  0.00  0.00
ATOM   2271  CD1 PHE   141      25.249  54.384  28.106  0.00  0.00
ATOM   2272  HD1 PHE   141      24.612  55.098  27.672  0.00  0.00
ATOM   2273  CE1 PHE   141      25.333  54.310  29.470  0.00  0.00
ATOM   2274  HE1 PHE   141      24.922  55.115  30.051  0.00  0.00
ATOM   2275  CZ  PHE   141      26.232  53.382  30.125  0.00  0.00
ATOM   2276  HZ  PHE   141      26.444  53.491  31.133  0.00  0.00
ATOM   2277  CE2 PHE   141      27.143  52.627  29.335  0.00  0.00
ATOM   2278  HE2 PHE   141      27.732  51.952  29.720  0.00  0.00
ATOM   2279  CD2 PHE   141      27.063  52.717  27.902  0.00  0.00
ATOM   2280  HD2 PHE   141      27.791  52.208  27.211  0.00  0.00
ATOM   2281  C   PHE   141      24.969  53.502  23.538  0.00  0.00
ATOM   2282  O   PHE   141      25.070  54.552  22.837  0.00  0.00
ATOM   2283  N   GLY   142      25.008  52.245  23.014  0.00  0.00
ATOM   2284  H   GLY   142      24.881  51.474  23.687  0.00  0.00
ATOM   2285  CA  GLY   142      25.285  51.916  21.573  0.00  0.00
ATOM   2286  HA2 GLY   142      24.979  50.948  21.325  0.00  0.00
ATOM   2287  HA3 GLY   142      24.733  52.594  21.022  0.00  0.00
ATOM   2288  C   GLY   142      26.694  52.105  21.074  0.00  0.00
ATOM   2289  O   GLY   142      27.674  52.339  21.872  0.00  0.00
ATOM   2290  N   GLU   143      26.965  51.648  19.844  0.00  0.00
ATOM   2291  H   GLU   143      26.137  51.207  19.497  0.00  0.00
ATOM   2292  CA  GLU   143      28.265  51.360  19.211  0.00  0.00
ATOM   2293  HA  GLU   143      28.823  50.879  20.075  0.00  0.00
ATOM   2294  CB  GLU   143      28.192  50.319  18.101  0.00  0.00
ATOM   2295  HB2 GLU   143      28.048  50.816  17.218  0.00  0.00
ATOM   2296  HB3 GLU   143      29.150  49.944  18.043  0.00  0.00
ATOM   2297  CG  GLU   143      27.129  49.207  18.197  0.00  0.00
ATOM   2298  HG2 GLU   143      27.262  48.617  19.084  0.00  0.00
ATOM   2299  HG3 GLU   143      26.175  49.847  18.253  0.00  0.00
ATOM   2300  CD  GLU   143      27.126  48.187  16.987  0.00  0.00
ATOM   2301  OE1 GLU   143      27.782  47.159  17.241  0.00  0.00
ATOM   2302  OE2 GLU   143      26.375  48.362  16.003  0.00  0.00
ATOM   2303  C   GLU   143      29.162  52.580  18.873  0.00  0.00
ATOM   2304  O   GLU   143      30.181  52.435  18.188  0.00  0.00
ATOM   2305  N   GLY   144      28.844  53.697  19.494  0.00  0.00
ATOM   2306  H   GLY   144      28.024  53.733  20.050  0.00  0.00
ATOM   2307  CA  GLY   144      29.765  54.799  19.609  0.00  0.00
ATOM   2308  HA2 GLY   144      30.463  54.911  18.771  0.00  0.00
ATOM   2309  HA3 GLY   144      29.126  55.641  19.462  0.00  0.00
ATOM   2310  C   GLY   144      30.390  54.902  20.955  0.00  0.00
ATOM   2311  O   GLY   144      31.565  54.554  21.055  0.00  0.00
ATOM   2312  N   ILE   145      29.685  55.358  21.983  0.00  0.00
ATOM   2313  H   ILE   145      28.747  55.687  21.822  0.00  0.00
ATOM   2314  CA  ILE   145      30.143  55.282  23.371  0.00  0.00
ATOM   2315  HA  ILE   145      30.931  56.010  23.361  0.00  0.00
ATOM   2316  CB  ILE   145      29.034  55.729  24.329  0.00  0.00
ATOM   2317  HB  ILE   145      28.172  55.134  24.006  0.00  0.00
ATOM   2318  CG2 ILE   145      29.188  55.272  25.776  0.00  0.00
ATOM   2319 1HG2 ILE   145      29.066  54.188  25.843  0.00  0.00
ATOM   2320 2HG2 ILE   145      29.991  55.713  26.322  0.00  0.00
ATOM   2321 3HG2 ILE   145      28.313  55.727  26.372  0.00  0.00
ATOM   2322  CG1 ILE   145      28.820  57.226  24.258  0.00  0.00
ATOM   2323 2HG1 ILE   145      29.441  57.618  25.057  0.00  0.00
ATOM   2324 3HG1 ILE   145      29.208  57.580  23.291  0.00  0.00
ATOM   2325  CD1 ILE   145      27.415  57.824  24.423  0.00  0.00
ATOM   2326 1HD1 ILE   145      26.920  57.590  23.492  0.00  0.00
ATOM   2327 2HD1 ILE   145      26.819  57.327  25.117  0.00  0.00
ATOM   2328 3HD1 ILE   145      27.458  58.904  24.454  0.00  0.00
ATOM   2329  C   ILE   145      30.745  53.990  23.775  0.00  0.00
ATOM   2330  O   ILE   145      31.684  54.017  24.621  0.00  0.00
ATOM   2331  N   ALA   146      30.263  52.838  23.203  0.00  0.00
ATOM   2332  H   ALA   146      29.595  52.829  22.437  0.00  0.00
ATOM   2333  CA  ALA   146      30.590  51.527  23.667  0.00  0.00
ATOM   2334  HA  ALA   146      30.609  51.573  24.741  0.00  0.00
ATOM   2335  CB  ALA   146      29.521  50.495  23.254  0.00  0.00
ATOM   2336  HB1 ALA   146      29.783  49.535  23.649  0.00  0.00
ATOM   2337  HB2 ALA   146      28.505  50.586  23.824  0.00  0.00
ATOM   2338  HB3 ALA   146      29.347  50.440  22.172  0.00  0.00
ATOM   2339  C   ALA   146      31.977  50.984  23.282  0.00  0.00
ATOM   2340  O   ALA   146      32.790  50.432  24.071  0.00  0.00
ATOM   2341  N   ASP   147      32.277  51.311  22.018  0.00  0.00
ATOM   2342  H   ASP   147      31.586  51.751  21.453  0.00  0.00
ATOM   2343  CA  ASP   147      33.522  50.947  21.445  0.00  0.00
ATOM   2344  HA  ASP   147      33.966  50.038  21.968  0.00  0.00
ATOM   2345  CB  ASP   147      33.431  50.508  19.939  0.00  0.00
ATOM   2346  HB2 ASP   147      32.902  49.575  20.131  0.00  0.00
ATOM   2347  HB3 ASP   147      32.853  51.240  19.342  0.00  0.00
ATOM   2348  CG  ASP   147      34.851  50.319  19.371  0.00  0.00
ATOM   2349  OD1 ASP   147      35.432  51.261  18.876  0.00  0.00
ATOM   2350  OD2 ASP   147      35.432  49.232  19.419  0.00  0.00
ATOM   2351  C   ASP   147      34.601  51.981  21.744  0.00  0.00
ATOM   2352  O   ASP   147      35.725  51.600  22.065  0.00  0.00
ATOM   2353  N   ILE   148      34.355  53.299  21.612  0.00  0.00
ATOM   2354  H   ILE   148      33.422  53.581  21.367  0.00  0.00
ATOM   2355  CA  ILE   148      35.345  54.391  21.799  0.00  0.00
ATOM   2356  HA  ILE   148      36.094  54.040  21.179  0.00  0.00
ATOM   2357  CB  ILE   148      34.857  55.729  21.345  0.00  0.00
ATOM   2358  HB  ILE   148      33.977  55.913  22.003  0.00  0.00
ATOM   2359  CG2 ILE   148      35.803  56.864  21.692  0.00  0.00
ATOM   2360 1HG2 ILE   148      36.704  56.903  21.147  0.00  0.00
ATOM   2361 2HG2 ILE   148      35.198  57.702  21.648  0.00  0.00
ATOM   2362 3HG2 ILE   148      36.018  56.857  22.766  0.00  0.00
ATOM   2363  CG1 ILE   148      34.391  55.798  19.942  0.00  0.00
ATOM   2364 2HG1 ILE   148      35.118  55.371  19.279  0.00  0.00
ATOM   2365 3HG1 ILE   148      33.498  55.224  19.939  0.00  0.00
ATOM   2366  CD1 ILE   148      33.997  57.150  19.342  0.00  0.00
ATOM   2367 1HD1 ILE   148      33.573  57.108  18.328  0.00  0.00
ATOM   2368 2HD1 ILE   148      33.303  57.763  19.931  0.00  0.00
ATOM   2369 3HD1 ILE   148      34.932  57.640  19.158  0.00  0.00
ATOM   2370  C   ILE   148      35.975  54.440  23.231  0.00  0.00
ATOM   2371  O   ILE   148      37.211  54.496  23.330  0.00  0.00
ATOM   2372  N   PHE   149      35.126  54.259  24.190  0.00  0.00
ATOM   2373  H   PHE   149      34.210  54.032  23.849  0.00  0.00
ATOM   2374  CA  PHE   149      35.322  54.340  25.607  0.00  0.00
ATOM   2375  HA  PHE   149      36.376  54.602  25.639  0.00  0.00
ATOM   2376  CB  PHE   149      34.567  55.502  26.178  0.00  0.00
ATOM   2377  HB2 PHE   149      34.714  56.366  25.560  0.00  0.00
ATOM   2378  HB3 PHE   149      33.439  55.235  26.232  0.00  0.00
ATOM   2379  CG  PHE   149      34.755  55.806  27.666  0.00  0.00
ATOM   2380  CD1 PHE   149      36.128  55.856  28.106  0.00  0.00
ATOM   2381  HD1 PHE   149      36.890  55.913  27.338  0.00  0.00
ATOM   2382  CE1 PHE   149      36.450  55.760  29.445  0.00  0.00
ATOM   2383  HE1 PHE   149      37.442  55.891  29.808  0.00  0.00
ATOM   2384  CZ  PHE   149      35.416  55.515  30.360  0.00  0.00
ATOM   2385  HZ  PHE   149      35.720  55.280  31.347  0.00  0.00
ATOM   2386  CE2 PHE   149      34.090  55.453  29.986  0.00  0.00
ATOM   2387  HE2 PHE   149      33.348  55.217  30.682  0.00  0.00
ATOM   2388  CD2 PHE   149      33.713  55.717  28.622  0.00  0.00
ATOM   2389  HD2 PHE   149      32.668  55.731  28.247  0.00  0.00
ATOM   2390  C   PHE   149      35.062  53.133  26.454  0.00  0.00
ATOM   2391  O   PHE   149      35.995  52.808  27.249  0.00  0.00
ATOM   2392  N   MET   150      33.965  52.426  26.331  0.00  0.00
ATOM   2393  H   MET   150      33.267  52.699  25.676  0.00  0.00
ATOM   2394  CA  MET   150      33.558  51.464  27.414  0.00  0.00
ATOM   2395  HA  MET   150      33.753  52.009  28.390  0.00  0.00
ATOM   2396  CB  MET   150      32.081  51.057  27.365  0.00  0.00
ATOM   2397  HB2 MET   150      31.840  50.636  26.344  0.00  0.00
ATOM   2398  HB3 MET   150      31.809  50.373  28.155  0.00  0.00
ATOM   2399  CG  MET   150      31.191  52.197  27.567  0.00  0.00
ATOM   2400  HG2 MET   150      31.464  53.033  26.894  0.00  0.00
ATOM   2401  HG3 MET   150      30.166  51.707  27.318  0.00  0.00
ATOM   2402  SD  MET   150      31.086  52.881  29.293  0.00  0.00
ATOM   2403  CE  MET   150      30.137  54.455  29.020  0.00  0.00
ATOM   2404  HE1 MET   150      29.017  54.493  28.860  0.00  0.00
ATOM   2405  HE2 MET   150      30.254  55.071  29.940  0.00  0.00
ATOM   2406  HE3 MET   150      30.623  55.034  28.153  0.00  0.00
ATOM   2407  C   MET   150      34.381  50.159  27.367  0.00  0.00
ATOM   2408  O   MET   150      34.997  49.772  28.333  0.00  0.00
ATOM   2409  N   ARG   151      34.323  49.414  26.319  0.00  0.00
ATOM   2410  H   ARG   151      33.686  49.762  25.569  0.00  0.00
ATOM   2411  CA  ARG   151      35.272  48.288  26.080  0.00  0.00
ATOM   2412  HA  ARG   151      35.003  47.498  26.786  0.00  0.00
ATOM   2413  CB  ARG   151      35.065  47.700  24.723  0.00  0.00
ATOM   2414  HB2 ARG   151      33.902  47.587  24.568  0.00  0.00
ATOM   2415  HB3 ARG   151      35.266  48.337  23.957  0.00  0.00
ATOM   2416  CG  ARG   151      35.734  46.294  24.546  0.00  0.00
ATOM   2417  HG2 ARG   151      36.726  46.484  24.947  0.00  0.00
ATOM   2418  HG3 ARG   151      35.361  45.623  25.283  0.00  0.00
ATOM   2419  CD  ARG   151      35.630  45.629  23.091  0.00  0.00
ATOM   2420  HD2 ARG   151      34.631  45.738  22.804  0.00  0.00
ATOM   2421  HD3 ARG   151      36.401  46.233  22.439  0.00  0.00
ATOM   2422  NE  ARG   151      35.853  44.141  23.073  0.00  0.00
ATOM   2423  HE  ARG   151      36.825  43.861  23.045  0.00  0.00
ATOM   2424  CZ  ARG   151      34.887  43.281  23.467  0.00  0.00
ATOM   2425  NH1 ARG   151      35.418  42.125  23.935  0.00  0.00
ATOM   2426 1HH1 ARG   151      36.447  42.086  23.952  0.00  0.00
ATOM   2427 2HH1 ARG   151      34.822  41.382  24.329  0.00  0.00
ATOM   2428  NH2 ARG   151      33.601  43.494  23.353  0.00  0.00
ATOM   2429 1HH2 ARG   151      33.306  44.447  23.093  0.00  0.00
ATOM   2430 2HH2 ARG   151      32.971  42.704  23.238  0.00  0.00
ATOM   2431  C   ARG   151      36.775  48.657  26.397  0.00  0.00
ATOM   2432  O   ARG   151      37.236  48.045  27.367  0.00  0.00
ATOM   2433  N   PRO   152      37.316  49.727  25.759  0.00  0.00
ATOM   2434  CD  PRO   152      36.861  50.564  24.666  0.00  0.00
ATOM   2435  HD2 PRO   152      35.823  50.970  24.749  0.00  0.00
ATOM   2436  HD3 PRO   152      37.091  49.891  23.801  0.00  0.00
ATOM   2437  CG  PRO   152      37.805  51.745  24.555  0.00  0.00
ATOM   2438  HG2 PRO   152      37.414  52.487  25.213  0.00  0.00
ATOM   2439  HG3 PRO   152      37.802  52.037  23.497  0.00  0.00
ATOM   2440  CB  PRO   152      39.144  51.201  24.982  0.00  0.00
ATOM   2441  HB2 PRO   152      39.742  52.042  25.380  0.00  0.00
ATOM   2442  HB3 PRO   152      39.694  50.880  24.158  0.00  0.00
ATOM   2443  CA  PRO   152      38.773  50.029  25.864  0.00  0.00
ATOM   2444  HA  PRO   152      39.326  49.091  25.632  0.00  0.00
ATOM   2445  C   PRO   152      39.159  50.316  27.379  0.00  0.00
ATOM   2446  O   PRO   152      40.235  49.849  27.824  0.00  0.00
ATOM   2447  N   TYR   153      38.245  51.009  28.107  0.00  0.00
ATOM   2448  H   TYR   153      37.529  51.485  27.620  0.00  0.00
ATOM   2449  CA  TYR   153      38.546  51.412  29.538  0.00  0.00
ATOM   2450  HA  TYR   153      39.590  51.703  29.512  0.00  0.00
ATOM   2451  CB  TYR   153      37.732  52.642  29.960  0.00  0.00
ATOM   2452  HB2 TYR   153      38.089  53.441  29.266  0.00  0.00
ATOM   2453  HB3 TYR   153      36.693  52.392  29.829  0.00  0.00
ATOM   2454  CG  TYR   153      37.937  52.939  31.440  0.00  0.00
ATOM   2455  CD1 TYR   153      39.009  53.763  31.882  0.00  0.00
ATOM   2456  HD1 TYR   153      39.562  54.247  31.081  0.00  0.00
ATOM   2457  CE1 TYR   153      39.219  54.077  33.247  0.00  0.00
ATOM   2458  HE1 TYR   153      40.067  54.745  33.459  0.00  0.00
ATOM   2459  CZ  TYR   153      38.386  53.478  34.196  0.00  0.00
ATOM   2460  OH  TYR   153      38.759  53.585  35.516  0.00  0.00
ATOM   2461  HH  TYR   153      38.293  53.104  36.133  0.00  0.00
ATOM   2462  CE2 TYR   153      37.224  52.713  33.819  0.00  0.00
ATOM   2463  HE2 TYR   153      36.639  52.253  34.598  0.00  0.00
ATOM   2464  CD2 TYR   153      37.028  52.416  32.353  0.00  0.00
ATOM   2465  HD2 TYR   153      36.255  51.743  32.059  0.00  0.00
ATOM   2466  C   TYR   153      38.393  50.204  30.412  0.00  0.00
ATOM   2467  O   TYR   153      39.247  49.865  31.228  0.00  0.00
ATOM   2468  N   ASN   154      37.265  49.401  30.279  0.00  0.00
ATOM   2469  H   ASN   154      36.510  49.699  29.588  0.00  0.00
ATOM   2470  CA  ASN   154      36.901  48.423  31.352  0.00  0.00
ATOM   2471  HA  ASN   154      37.141  48.937  32.274  0.00  0.00
ATOM   2472  CB  ASN   154      35.379  48.159  31.319  0.00  0.00
ATOM   2473  HB2 ASN   154      35.041  47.900  30.333  0.00  0.00
ATOM   2474  HB3 ASN   154      35.146  47.224  31.855  0.00  0.00
ATOM   2475  CG  ASN   154      34.523  49.248  31.879  0.00  0.00
ATOM   2476  OD1 ASN   154      34.174  49.241  33.058  0.00  0.00
ATOM   2477  ND2 ASN   154      34.137  50.322  31.164  0.00  0.00
ATOM   2478 1HD2 ASN   154      33.350  50.844  31.666  0.00  0.00
ATOM   2479 2HD2 ASN   154      34.255  50.340  30.126  0.00  0.00
ATOM   2480  C   ASN   154      37.842  47.239  31.293  0.00  0.00
ATOM   2481  O   ASN   154      38.248  46.869  32.388  0.00  0.00
ATOM   2482  N   PHE   155      38.497  46.985  30.171  0.00  0.00
ATOM   2483  H   PHE   155      38.223  47.486  29.332  0.00  0.00
ATOM   2484  CA  PHE   155      39.659  46.047  30.078  0.00  0.00
ATOM   2485  HA  PHE   155      39.569  45.057  30.425  0.00  0.00
ATOM   2486  CB  PHE   155      40.159  45.789  28.597  0.00  0.00
ATOM   2487  HB2 PHE   155      39.338  45.210  28.145  0.00  0.00
ATOM   2488  HB3 PHE   155      40.321  46.703  28.061  0.00  0.00
ATOM   2489  CG  PHE   155      41.299  44.828  28.520  0.00  0.00
ATOM   2490  CD1 PHE   155      41.106  43.443  28.503  0.00  0.00
ATOM   2491  HD1 PHE   155      40.102  43.011  28.477  0.00  0.00
ATOM   2492  CE1 PHE   155      42.246  42.667  28.608  0.00  0.00
ATOM   2493  HE1 PHE   155      42.204  41.596  28.561  0.00  0.00
ATOM   2494  CZ  PHE   155      43.572  43.227  28.563  0.00  0.00
ATOM   2495  HZ  PHE   155      44.348  42.523  28.634  0.00  0.00
ATOM   2496  CE2 PHE   155      43.747  44.580  28.622  0.00  0.00
ATOM   2497  HE2 PHE   155      44.810  44.971  28.517  0.00  0.00
ATOM   2498  CD2 PHE   155      42.584  45.396  28.420  0.00  0.00
ATOM   2499  HD2 PHE   155      42.722  46.431  28.375  0.00  0.00
ATOM   2500  C   PHE   155      40.838  46.642  30.879  0.00  0.00
ATOM   2501  O   PHE   155      41.471  45.929  31.663  0.00  0.00
ATOM   2502  N   LYS   156      41.177  47.973  30.743  0.00  0.00
ATOM   2503  H   LYS   156      40.549  48.545  30.218  0.00  0.00
ATOM   2504  CA  LYS   156      42.316  48.554  31.343  0.00  0.00
ATOM   2505  HA  LYS   156      43.197  47.910  31.127  0.00  0.00
ATOM   2506  CB  LYS   156      42.426  49.850  30.558  0.00  0.00
ATOM   2507  HB2 LYS   156      42.129  49.735  29.503  0.00  0.00
ATOM   2508  HB3 LYS   156      41.816  50.638  31.021  0.00  0.00
ATOM   2509  CG  LYS   156      43.843  50.410  30.569  0.00  0.00
ATOM   2510  HG2 LYS   156      44.320  50.305  31.623  0.00  0.00
ATOM   2511  HG3 LYS   156      44.422  49.678  29.950  0.00  0.00
ATOM   2512  CD  LYS   156      43.873  51.843  30.181  0.00  0.00
ATOM   2513  HD2 LYS   156      42.995  52.014  29.513  0.00  0.00
ATOM   2514  HD3 LYS   156      43.780  52.493  31.006  0.00  0.00
ATOM   2515  CE  LYS   156      45.164  52.122  29.439  0.00  0.00
ATOM   2516  HE2 LYS   156      45.945  51.855  30.026  0.00  0.00
ATOM   2517  HE3 LYS   156      45.178  51.487  28.532  0.00  0.00
ATOM   2518  NZ  LYS   156      45.311  53.544  29.284  0.00  0.00
ATOM   2519  HZ1 LYS   156      46.049  53.699  28.591  0.00  0.00
ATOM   2520  HZ2 LYS   156      44.559  54.041  28.933  0.00  0.00
ATOM   2521  HZ3 LYS   156      45.710  54.061  30.107  0.00  0.00
ATOM   2522  C   LYS   156      42.282  48.783  32.893  0.00  0.00
ATOM   2523  O   LYS   156      43.365  48.888  33.493  0.00  0.00
ATOM   2524  N   VAL   157      41.125  48.663  33.507  0.00  0.00
ATOM   2525  H   VAL   157      40.283  48.556  32.904  0.00  0.00
ATOM   2526  CA  VAL   157      40.999  48.687  34.994  0.00  0.00
ATOM   2527  HA  VAL   157      41.974  48.963  35.413  0.00  0.00
ATOM   2528  CB  VAL   157      39.977  49.777  35.503  0.00  0.00
ATOM   2529  HB  VAL   157      40.394  50.746  35.016  0.00  0.00
ATOM   2530  CG1 VAL   157      38.619  49.749  34.886  0.00  0.00
ATOM   2531 1HG1 VAL   157      38.734  49.885  33.825  0.00  0.00
ATOM   2532 2HG1 VAL   157      38.068  48.911  35.128  0.00  0.00
ATOM   2533 3HG1 VAL   157      38.012  50.609  35.131  0.00  0.00
ATOM   2534  CG2 VAL   157      39.867  49.939  37.042  0.00  0.00
ATOM   2535 1HG2 VAL   157      39.510  48.991  37.406  0.00  0.00
ATOM   2536 2HG2 VAL   157      40.860  49.979  37.410  0.00  0.00
ATOM   2537 3HG2 VAL   157      39.239  50.714  37.427  0.00  0.00
ATOM   2538  C   VAL   157      40.631  47.360  35.635  0.00  0.00
ATOM   2539  O   VAL   157      41.223  47.007  36.624  0.00  0.00
ATOM   2540  N   TRP   158      39.762  46.529  35.056  0.00  0.00
ATOM   2541  H   TRP   158      39.276  46.907  34.283  0.00  0.00
ATOM   2542  CA  TRP   158      39.302  45.275  35.556  0.00  0.00
ATOM   2543  HA  TRP   158      39.352  45.462  36.675  0.00  0.00
ATOM   2544  CB  TRP   158      37.869  44.933  35.053  0.00  0.00
ATOM   2545  HB2 TRP   158      37.837  44.839  33.970  0.00  0.00
ATOM   2546  HB3 TRP   158      37.623  43.969  35.380  0.00  0.00
ATOM   2547  CG  TRP   158      36.732  45.813  35.540  0.00  0.00
ATOM   2548  CD1 TRP   158      36.113  46.859  34.887  0.00  0.00
ATOM   2549  HD1 TRP   158      36.374  47.297  33.923  0.00  0.00
ATOM   2550  NE1 TRP   158      35.191  47.477  35.733  0.00  0.00
ATOM   2551  HE1 TRP   158      34.409  48.124  35.415  0.00  0.00
ATOM   2552  CE2 TRP   158      35.149  46.866  36.987  0.00  0.00
ATOM   2553  CZ2 TRP   158      34.357  47.017  38.136  0.00  0.00
ATOM   2554  HZ2 TRP   158      33.684  47.808  38.155  0.00  0.00
ATOM   2555  CH2 TRP   158      34.543  46.156  39.205  0.00  0.00
ATOM   2556  HH2 TRP   158      33.954  46.373  40.026  0.00  0.00
ATOM   2557  CZ3 TRP   158      35.340  45.099  39.082  0.00  0.00
ATOM   2558  HZ3 TRP   158      35.369  44.398  39.917  0.00  0.00
ATOM   2559  CE3 TRP   158      36.243  44.914  37.947  0.00  0.00
ATOM   2560  HE3 TRP   158      36.950  44.108  37.915  0.00  0.00
ATOM   2561  CD2 TRP   158      36.177  45.833  36.871  0.00  0.00
ATOM   2562  C   TRP   158      40.222  44.105  35.244  0.00  0.00
ATOM   2563  O   TRP   158      40.265  43.130  35.955  0.00  0.00
ATOM   2564  N   ALA   159      40.938  44.223  34.114  0.00  0.00
ATOM   2565  H   ALA   159      40.920  45.109  33.650  0.00  0.00
ATOM   2566  CA  ALA   159      41.823  43.263  33.506  0.00  0.00
ATOM   2567  HA  ALA   159      42.133  43.828  32.616  0.00  0.00
ATOM   2568  CB  ALA   159      42.964  43.021  34.569  0.00  0.00
ATOM   2569  HB1 ALA   159      42.558  42.341  35.338  0.00  0.00
ATOM   2570  HB2 ALA   159      43.849  42.621  34.133  0.00  0.00
ATOM   2571  HB3 ALA   159      43.367  43.924  35.079  0.00  0.00
ATOM   2572  C   ALA   159      41.050  41.985  33.034  0.00  0.00
ATOM   2573  O   ALA   159      41.453  40.857  33.193  0.00  0.00
ATOM   2574  N   VAL   160      39.820  42.158  32.515  0.00  0.00
ATOM   2575  H   VAL   160      39.502  43.105  32.530  0.00  0.00
ATOM   2576  CA  VAL   160      38.828  41.103  32.280  0.00  0.00
ATOM   2577  HA  VAL   160      39.325  40.132  32.268  0.00  0.00
ATOM   2578  CB  VAL   160      37.774  40.923  33.389  0.00  0.00
ATOM   2579  HB  VAL   160      37.535  41.930  33.626  0.00  0.00
ATOM   2580  CG1 VAL   160      36.583  39.994  33.104  0.00  0.00
ATOM   2581 1HG1 VAL   160      36.850  39.108  32.584  0.00  0.00
ATOM   2582 2HG1 VAL   160      36.153  39.680  34.078  0.00  0.00
ATOM   2583 3HG1 VAL   160      35.741  40.438  32.482  0.00  0.00
ATOM   2584  CG2 VAL   160      38.565  40.309  34.611  0.00  0.00
ATOM   2585 1HG2 VAL   160      38.873  39.345  34.303  0.00  0.00
ATOM   2586 2HG2 VAL   160      39.334  40.933  34.917  0.00  0.00
ATOM   2587 3HG2 VAL   160      37.983  40.131  35.560  0.00  0.00
ATOM   2588  C   VAL   160      37.999  41.410  31.026  0.00  0.00
ATOM   2589  O   VAL   160      37.550  42.548  30.902  0.00  0.00
ATOM   2590  N   PRO   161      37.628  40.433  30.136  0.00  0.00
ATOM   2591  CD  PRO   161      38.366  39.139  29.885  0.00  0.00
ATOM   2592  HD2 PRO   161      37.973  38.201  30.238  0.00  0.00
ATOM   2593  HD3 PRO   161      39.437  39.105  30.095  0.00  0.00
ATOM   2594  CG  PRO   161      38.350  38.988  28.370  0.00  0.00
ATOM   2595  HG2 PRO   161      38.639  37.934  28.080  0.00  0.00
ATOM   2596  HG3 PRO   161      39.081  39.630  27.821  0.00  0.00
ATOM   2597  CB  PRO   161      36.955  39.408  27.992  0.00  0.00
ATOM   2598  HB2 PRO   161      36.361  38.573  28.298  0.00  0.00
ATOM   2599  HB3 PRO   161      36.845  39.602  26.940  0.00  0.00
ATOM   2600  CA  PRO   161      36.758  40.653  28.971  0.00  0.00
ATOM   2601  HA  PRO   161      37.167  41.557  28.469  0.00  0.00
ATOM   2602  C   PRO   161      35.308  40.772  29.410  0.00  0.00
ATOM   2603  O   PRO   161      34.853  39.976  30.237  0.00  0.00
ATOM   2604  N   PRO   162      34.595  41.693  28.830  0.00  0.00
ATOM   2605  CD  PRO   162      35.029  42.488  27.684  0.00  0.00
ATOM   2606  HD2 PRO   162      35.410  41.788  26.964  0.00  0.00
ATOM   2607  HD3 PRO   162      35.797  43.256  27.942  0.00  0.00
ATOM   2608  CG  PRO   162      33.789  43.080  27.128  0.00  0.00
ATOM   2609  HG2 PRO   162      33.283  42.405  26.414  0.00  0.00
ATOM   2610  HG3 PRO   162      33.990  44.118  26.628  0.00  0.00
ATOM   2611  CB  PRO   162      32.950  43.358  28.379  0.00  0.00
ATOM   2612  HB2 PRO   162      31.893  43.480  27.969  0.00  0.00
ATOM   2613  HB3 PRO   162      33.275  44.284  28.900  0.00  0.00
ATOM   2614  CA  PRO   162      33.219  42.093  29.275  0.00  0.00
ATOM   2615  HA  PRO   162      33.368  42.366  30.356  0.00  0.00
ATOM   2616  C   PRO   162      32.155  40.982  29.181  0.00  0.00
ATOM   2617  O   PRO   162      31.171  41.027  29.953  0.00  0.00
ATOM   2618  N   CYS   163      32.377  40.015  28.321  0.00  0.00
ATOM   2619  H   CYS   163      33.044  40.143  27.570  0.00  0.00
ATOM   2620  CA  CYS   163      31.568  38.714  28.228  0.00  0.00
ATOM   2621  HA  CYS   163      30.547  39.082  28.117  0.00  0.00
ATOM   2622  CB  CYS   163      32.093  37.881  27.100  0.00  0.00
ATOM   2623  HB2 CYS   163      31.594  36.933  26.962  0.00  0.00
ATOM   2624  HB3 CYS   163      32.209  38.524  26.215  0.00  0.00
ATOM   2625  SG  CYS   163      33.749  37.421  27.378  0.00  0.00
ATOM   2626  HG  CYS   163      34.050  38.420  27.013  0.00  0.00
ATOM   2627  C   CYS   163      31.473  37.918  29.538  0.00  0.00
ATOM   2628  O   CYS   163      30.730  36.890  29.499  0.00  0.00
ATOM   2629  N   LEU   164      32.332  38.114  30.542  0.00  0.00
ATOM   2630  H   LEU   164      32.855  39.018  30.448  0.00  0.00
ATOM   2631  CA  LEU   164      32.414  37.399  31.847  0.00  0.00
ATOM   2632  HA  LEU   164      31.793  36.516  31.754  0.00  0.00
ATOM   2633  CB  LEU   164      33.885  37.027  31.864  0.00  0.00
ATOM   2634  HB2 LEU   164      34.390  37.587  30.967  0.00  0.00
ATOM   2635  HB3 LEU   164      34.305  37.343  32.799  0.00  0.00
ATOM   2636  CG  LEU   164      34.066  35.489  31.817  0.00  0.00
ATOM   2637  HG  LEU   164      33.478  35.100  32.651  0.00  0.00
ATOM   2638  CD1 LEU   164      33.808  34.713  30.518  0.00  0.00
ATOM   2639 1HD1 LEU   164      32.790  35.102  30.084  0.00  0.00
ATOM   2640 2HD1 LEU   164      34.586  34.925  29.796  0.00  0.00
ATOM   2641 3HD1 LEU   164      33.795  33.685  30.758  0.00  0.00
ATOM   2642  CD2 LEU   164      35.539  35.170  32.180  0.00  0.00
ATOM   2643 1HD2 LEU   164      35.608  35.784  33.089  0.00  0.00
ATOM   2644 2HD2 LEU   164      35.732  34.215  32.476  0.00  0.00
ATOM   2645 3HD2 LEU   164      36.219  35.595  31.431  0.00  0.00
ATOM   2646  C   LEU   164      31.968  38.067  33.056  0.00  0.00
ATOM   2647  O   LEU   164      32.037  37.376  34.084  0.00  0.00
ATOM   2648  N   MET   165      31.482  39.277  32.971  0.00  0.00
ATOM   2649  H   MET   165      31.607  39.585  32.002  0.00  0.00
ATOM   2650  CA  MET   165      30.887  40.097  33.997  0.00  0.00
ATOM   2651  HA  MET   165      31.108  39.701  34.906  0.00  0.00
ATOM   2652  CB  MET   165      31.589  41.432  34.135  0.00  0.00
ATOM   2653  HB2 MET   165      31.294  42.092  33.297  0.00  0.00
ATOM   2654  HB3 MET   165      31.293  41.836  35.153  0.00  0.00
ATOM   2655  CG  MET   165      33.109  41.219  34.165  0.00  0.00
ATOM   2656  HG2 MET   165      33.397  40.318  34.684  0.00  0.00
ATOM   2657  HG3 MET   165      33.398  41.247  33.117  0.00  0.00
ATOM   2658  SD  MET   165      34.073  42.642  34.944  0.00  0.00
ATOM   2659  CE  MET   165      33.565  43.982  33.912  0.00  0.00
ATOM   2660  HE1 MET   165      33.820  43.760  32.927  0.00  0.00
ATOM   2661  HE2 MET   165      32.559  44.057  33.930  0.00  0.00
ATOM   2662  HE3 MET   165      33.958  44.970  34.199  0.00  0.00
ATOM   2663  C   MET   165      29.378  40.267  33.772  0.00  0.00
ATOM   2664  O   MET   165      28.818  40.378  32.700  0.00  0.00
ATOM   2665  N   SER   166      28.736  40.256  34.946  0.00  0.00
ATOM   2666  H   SER   166      29.201  40.293  35.826  0.00  0.00
ATOM   2667  CA  SER   166      27.298  40.441  34.984  0.00  0.00
ATOM   2668  HA  SER   166      26.821  39.984  34.087  0.00  0.00
ATOM   2669  CB  SER   166      26.797  39.624  36.189  0.00  0.00
ATOM   2670  HB2 SER   166      25.710  39.488  36.246  0.00  0.00
ATOM   2671  HB3 SER   166      27.311  38.686  36.285  0.00  0.00
ATOM   2672  OG  SER   166      27.096  40.492  37.254  0.00  0.00
ATOM   2673  HG  SER   166      26.919  39.959  38.068  0.00  0.00
ATOM   2674  C   SER   166      27.023  41.961  35.189  0.00  0.00
ATOM   2675  O   SER   166      27.840  42.850  35.184  0.00  0.00
ATOM   2676  N   THR   167      25.782  42.268  35.151  0.00  0.00
ATOM   2677  H   THR   167      25.195  41.476  34.986  0.00  0.00
ATOM   2678  CA  THR   167      25.237  43.557  35.239  0.00  0.00
ATOM   2679  HA  THR   167      25.949  44.286  34.735  0.00  0.00
ATOM   2680  CB  THR   167      23.851  43.751  34.482  0.00  0.00
ATOM   2681  HB  THR   167      23.626  44.844  34.468  0.00  0.00
ATOM   2682  CG2 THR   167      23.822  43.283  33.035  0.00  0.00
ATOM   2683 1HG2 THR   167      23.995  42.219  33.015  0.00  0.00
ATOM   2684 2HG2 THR   167      23.056  43.554  32.462  0.00  0.00
ATOM   2685 3HG2 THR   167      24.749  43.561  32.593  0.00  0.00
ATOM   2686  OG1 THR   167      22.695  43.166  35.174  0.00  0.00
ATOM   2687  HG1 THR   167      21.954  43.835  34.949  0.00  0.00
ATOM   2688  C   THR   167      25.095  44.054  36.723  0.00  0.00
ATOM   2689  O   THR   167      24.512  45.096  37.010  0.00  0.00
ATOM   2690  N   GLU   168      25.521  43.291  37.685  0.00  0.00
ATOM   2691  H   GLU   168      26.065  42.462  37.424  0.00  0.00
ATOM   2692  CA  GLU   168      24.983  43.280  39.053  0.00  0.00
ATOM   2693  HA  GLU   168      23.937  43.453  39.017  0.00  0.00
ATOM   2694  CB  GLU   168      25.135  41.811  39.760  0.00  0.00
ATOM   2695  HB2 GLU   168      26.178  41.456  39.834  0.00  0.00
ATOM   2696  HB3 GLU   168      24.707  41.752  40.783  0.00  0.00
ATOM   2697  CG  GLU   168      24.386  40.767  38.855  0.00  0.00
ATOM   2698  HG2 GLU   168      23.338  40.970  39.115  0.00  0.00
ATOM   2699  HG3 GLU   168      24.571  40.929  37.774  0.00  0.00
ATOM   2700  CD  GLU   168      24.786  39.380  39.179  0.00  0.00
ATOM   2701  OE1 GLU   168      26.028  39.092  39.145  0.00  0.00
ATOM   2702  OE2 GLU   168      23.930  38.455  39.146  0.00  0.00
ATOM   2703  C   GLU   168      25.566  44.350  39.986  0.00  0.00
ATOM   2704  O   GLU   168      25.515  44.166  41.195  0.00  0.00
ATOM   2705  N   TRP   169      26.035  45.464  39.318  0.00  0.00
ATOM   2706  H   TRP   169      25.995  45.637  38.328  0.00  0.00
ATOM   2707  CA  TRP   169      26.701  46.537  40.046  0.00  0.00
ATOM   2708  HA  TRP   169      26.384  46.490  41.080  0.00  0.00
ATOM   2709  CB  TRP   169      28.193  46.080  40.034  0.00  0.00
ATOM   2710  HB2 TRP   169      28.646  46.931  40.564  0.00  0.00
ATOM   2711  HB3 TRP   169      28.400  45.272  40.729  0.00  0.00
ATOM   2712  CG  TRP   169      28.750  45.769  38.733  0.00  0.00
ATOM   2713  CD1 TRP   169      28.759  44.551  38.085  0.00  0.00
ATOM   2714  HD1 TRP   169      28.236  43.728  38.418  0.00  0.00
ATOM   2715  NE1 TRP   169      29.389  44.707  36.869  0.00  0.00
ATOM   2716  HE1 TRP   169      29.284  43.918  36.171  0.00  0.00
ATOM   2717  CE2 TRP   169      29.879  45.942  36.671  0.00  0.00
ATOM   2718  CZ2 TRP   169      30.648  46.546  35.623  0.00  0.00
ATOM   2719  HZ2 TRP   169      30.852  45.982  34.730  0.00  0.00
ATOM   2720  CH2 TRP   169      31.128  47.853  35.789  0.00  0.00
ATOM   2721  HH2 TRP   169      31.783  48.340  35.184  0.00  0.00
ATOM   2722  CZ3 TRP   169      30.936  48.409  37.056  0.00  0.00
ATOM   2723  HZ3 TRP   169      31.370  49.370  37.248  0.00  0.00
ATOM   2724  CE3 TRP   169      30.334  47.796  38.039  0.00  0.00
ATOM   2725  HE3 TRP   169      30.317  48.334  39.021  0.00  0.00
ATOM   2726  CD2 TRP   169      29.595  46.632  37.903  0.00  0.00
ATOM   2727  C   TRP   169      26.686  47.928  39.435  0.00  0.00
ATOM   2728  O   TRP   169      27.271  48.843  39.964  0.00  0.00
ATOM   2729  N   VAL   170      25.968  48.020  38.303  0.00  0.00
ATOM   2730  H   VAL   170      25.305  47.262  38.118  0.00  0.00
ATOM   2731  CA  VAL   170      26.010  49.077  37.405  0.00  0.00
ATOM   2732  HA  VAL   170      27.045  49.467  37.473  0.00  0.00
ATOM   2733  CB  VAL   170      25.695  48.663  35.941  0.00  0.00
ATOM   2734  HB  VAL   170      25.875  49.501  35.317  0.00  0.00
ATOM   2735  CG1 VAL   170      26.770  47.607  35.603  0.00  0.00
ATOM   2736 1HG1 VAL   170      26.722  46.709  36.181  0.00  0.00
ATOM   2737 2HG1 VAL   170      26.862  47.306  34.518  0.00  0.00
ATOM   2738 3HG1 VAL   170      27.729  48.093  35.823  0.00  0.00
ATOM   2739  CG2 VAL   170      24.209  48.185  35.764  0.00  0.00
ATOM   2740 1HG2 VAL   170      23.396  48.832  36.268  0.00  0.00
ATOM   2741 2HG2 VAL   170      23.966  48.002  34.773  0.00  0.00
ATOM   2742 3HG2 VAL   170      24.136  47.222  36.237  0.00  0.00
ATOM   2743  C   VAL   170      24.977  50.208  37.671  0.00  0.00
ATOM   2744  O   VAL   170      25.361  51.329  37.403  0.00  0.00
ATOM   2745  N   GLU   171      23.834  49.893  38.314  0.00  0.00
ATOM   2746  H   GLU   171      23.695  48.929  38.553  0.00  0.00
ATOM   2747  CA  GLU   171      22.746  50.885  38.584  0.00  0.00
ATOM   2748  HA  GLU   171      22.484  51.227  37.633  0.00  0.00
ATOM   2749  CB  GLU   171      21.575  50.190  39.260  0.00  0.00
ATOM   2750  HB2 GLU   171      21.530  49.092  38.936  0.00  0.00
ATOM   2751  HB3 GLU   171      21.757  50.044  40.312  0.00  0.00
ATOM   2752  CG  GLU   171      20.255  50.980  39.028  0.00  0.00
ATOM   2753  HG2 GLU   171      20.448  52.033  39.310  0.00  0.00
ATOM   2754  HG3 GLU   171      20.052  51.062  38.013  0.00  0.00
ATOM   2755  CD  GLU   171      19.015  50.504  39.844  0.00  0.00
ATOM   2756  OE1 GLU   171      18.793  49.309  40.014  0.00  0.00
ATOM   2757  OE2 GLU   171      18.178  51.299  40.191  0.00  0.00
ATOM   2758  C   GLU   171      23.329  52.105  39.314  0.00  0.00
ATOM   2759  O   GLU   171      22.943  53.198  38.879  0.00  0.00
ATOM   2760  N   GLU   172      24.413  52.064  40.095  0.00  0.00
ATOM   2761  H   GLU   172      24.796  51.220  40.231  0.00  0.00
ATOM   2762  CA  GLU   172      24.752  53.227  40.904  0.00  0.00
ATOM   2763  HA  GLU   172      24.358  54.074  40.423  0.00  0.00
ATOM   2764  CB  GLU   172      24.334  53.076  42.399  0.00  0.00
ATOM   2765  HB2 GLU   172      24.845  52.160  42.732  0.00  0.00
ATOM   2766  HB3 GLU   172      24.601  53.892  43.035  0.00  0.00
ATOM   2767  CG  GLU   172      22.841  52.903  42.651  0.00  0.00
ATOM   2768  HG2 GLU   172      22.548  51.906  42.302  0.00  0.00
ATOM   2769  HG3 GLU   172      22.760  52.785  43.684  0.00  0.00
ATOM   2770  CD  GLU   172      22.042  54.125  42.367  0.00  0.00
ATOM   2771  OE1 GLU   172      22.616  55.199  42.082  0.00  0.00
ATOM   2772  OE2 GLU   172      20.810  54.092  42.546  0.00  0.00
ATOM   2773  C   GLU   172      26.289  53.450  40.809  0.00  0.00
ATOM   2774  O   GLU   172      26.773  54.390  41.451  0.00  0.00
ATOM   2775  N   ARG   173      27.013  52.722  39.891  0.00  0.00
ATOM   2776  H   ARG   173      26.589  52.000  39.330  0.00  0.00
ATOM   2777  CA  ARG   173      28.468  52.903  39.509  0.00  0.00
ATOM   2778  HA  ARG   173      28.837  53.861  39.961  0.00  0.00
ATOM   2779  CB  ARG   173      29.274  51.744  40.029  0.00  0.00
ATOM   2780  HB2 ARG   173      28.644  50.845  39.980  0.00  0.00
ATOM   2781  HB3 ARG   173      30.164  51.491  39.456  0.00  0.00
ATOM   2782  CG  ARG   173      29.916  52.005  41.413  0.00  0.00
ATOM   2783  HG2 ARG   173      30.702  52.719  41.253  0.00  0.00
ATOM   2784  HG3 ARG   173      29.165  52.524  41.932  0.00  0.00
ATOM   2785  CD  ARG   173      30.496  50.745  42.169  0.00  0.00
ATOM   2786  HD2 ARG   173      30.056  49.877  41.729  0.00  0.00
ATOM   2787  HD3 ARG   173      31.594  50.664  42.120  0.00  0.00
ATOM   2788  NE  ARG   173      30.133  50.569  43.595  0.00  0.00
ATOM   2789  HE  ARG   173      29.146  50.210  43.792  0.00  0.00
ATOM   2790  CZ  ARG   173      31.038  50.531  44.625  0.00  0.00
ATOM   2791  NH1 ARG   173      32.292  50.995  44.413  0.00  0.00
ATOM   2792 1HH1 ARG   173      32.653  51.137  43.485  0.00  0.00
ATOM   2793 2HH1 ARG   173      32.842  50.867  45.230  0.00  0.00
ATOM   2794  NH2 ARG   173      30.703  50.103  45.829  0.00  0.00
ATOM   2795 1HH2 ARG   173      29.715  49.896  46.075  0.00  0.00
ATOM   2796 2HH2 ARG   173      31.398  50.072  46.560  0.00  0.00
ATOM   2797  C   ARG   173      28.724  53.132  38.007  0.00  0.00
ATOM   2798  O   ARG   173      29.874  53.543  37.724  0.00  0.00
ATOM   2799  N   VAL   174      27.784  52.889  37.098  0.00  0.00
ATOM   2800  H   VAL   174      26.883  52.484  37.369  0.00  0.00
ATOM   2801  CA  VAL   174      28.069  53.165  35.691  0.00  0.00
ATOM   2802  HA  VAL   174      29.104  53.586  35.511  0.00  0.00
ATOM   2803  CB  VAL   174      27.912  51.944  34.746  0.00  0.00
ATOM   2804  HB  VAL   174      26.890  51.507  34.779  0.00  0.00
ATOM   2805  CG1 VAL   174      28.165  52.338  33.311  0.00  0.00
ATOM   2806 1HG1 VAL   174      29.180  52.055  33.064  0.00  0.00
ATOM   2807 2HG1 VAL   174      27.517  51.708  32.735  0.00  0.00
ATOM   2808 3HG1 VAL   174      27.839  53.314  33.089  0.00  0.00
ATOM   2809  CG2 VAL   174      28.891  50.827  35.130  0.00  0.00
ATOM   2810 1HG2 VAL   174      28.709  49.965  34.474  0.00  0.00
ATOM   2811 2HG2 VAL   174      29.889  51.216  35.108  0.00  0.00
ATOM   2812 3HG2 VAL   174      28.689  50.606  36.169  0.00  0.00
ATOM   2813  C   VAL   174      27.017  54.251  35.365  0.00  0.00
ATOM   2814  O   VAL   174      25.807  54.118  35.478  0.00  0.00
ATOM   2815  N   ALA   175      27.481  55.457  35.068  0.00  0.00
ATOM   2816  H   ALA   175      28.461  55.584  34.821  0.00  0.00
ATOM   2817  CA  ALA   175      26.545  56.607  35.005  0.00  0.00
ATOM   2818  HA  ALA   175      26.015  56.653  35.947  0.00  0.00
ATOM   2819  CB  ALA   175      27.490  57.758  34.738  0.00  0.00
ATOM   2820  HB1 ALA   175      27.950  57.552  33.804  0.00  0.00
ATOM   2821  HB2 ALA   175      26.846  58.584  34.820  0.00  0.00
ATOM   2822  HB3 ALA   175      28.270  57.849  35.502  0.00  0.00
ATOM   2823  C   ALA   175      25.477  56.593  33.853  0.00  0.00
ATOM   2824  O   ALA   175      25.768  56.261  32.772  0.00  0.00
ATOM   2825  N   PRO   176      24.284  57.101  34.073  0.00  0.00
ATOM   2826  CD  PRO   176      23.813  57.485  35.358  0.00  0.00
ATOM   2827  HD2 PRO   176      24.509  58.263  35.859  0.00  0.00
ATOM   2828  HD3 PRO   176      23.827  56.518  35.913  0.00  0.00
ATOM   2829  CG  PRO   176      22.337  57.972  34.957  0.00  0.00
ATOM   2830  HG2 PRO   176      22.349  59.038  34.656  0.00  0.00
ATOM   2831  HG3 PRO   176      21.718  57.782  35.800  0.00  0.00
ATOM   2832  CB  PRO   176      21.920  56.995  33.855  0.00  0.00
ATOM   2833  HB2 PRO   176      21.039  57.298  33.322  0.00  0.00
ATOM   2834  HB3 PRO   176      21.708  56.031  34.341  0.00  0.00
ATOM   2835  CA  PRO   176      23.227  56.979  33.058  0.00  0.00
ATOM   2836  HA  PRO   176      23.472  56.025  32.493  0.00  0.00
ATOM   2837  C   PRO   176      23.160  58.129  32.049  0.00  0.00
ATOM   2838  O   PRO   176      23.532  59.284  32.400  0.00  0.00
ATOM   2839  N   VAL   177      22.545  57.976  30.874  0.00  0.00
ATOM   2840  H   VAL   177      22.092  57.096  30.708  0.00  0.00
ATOM   2841  CA  VAL   177      22.323  59.008  29.777  0.00  0.00
ATOM   2842  HA  VAL   177      22.779  59.911  30.176  0.00  0.00
ATOM   2843  CB  VAL   177      22.858  58.562  28.416  0.00  0.00
ATOM   2844  HB  VAL   177      22.700  59.542  27.821  0.00  0.00
ATOM   2845  CG1 VAL   177      24.284  58.245  28.480  0.00  0.00
ATOM   2846 1HG1 VAL   177      24.669  58.114  27.432  0.00  0.00
ATOM   2847 2HG1 VAL   177      24.804  59.162  28.795  0.00  0.00
ATOM   2848 3HG1 VAL   177      24.402  57.411  29.177  0.00  0.00
ATOM   2849  CG2 VAL   177      22.056  57.412  27.937  0.00  0.00
ATOM   2850 1HG2 VAL   177      21.026  57.640  27.980  0.00  0.00
ATOM   2851 2HG2 VAL   177      22.211  57.128  27.013  0.00  0.00
ATOM   2852 3HG2 VAL   177      22.306  56.530  28.536  0.00  0.00
ATOM   2853  C   VAL   177      20.767  59.360  29.700  0.00  0.00
ATOM   2854  O   VAL   177      19.899  58.825  30.432  0.00  0.00
ATOM   2855  N   ASP   178      20.442  60.339  28.958  0.00  0.00
ATOM   2856  H   ASP   178      21.211  60.894  28.603  0.00  0.00
ATOM   2857  CA  ASP   178      19.150  60.587  28.350  0.00  0.00
ATOM   2858  HA  ASP   178      18.650  59.660  28.198  0.00  0.00
ATOM   2859  CB  ASP   178      18.367  61.501  29.278  0.00  0.00
ATOM   2860  HB2 ASP   178      18.232  60.897  30.174  0.00  0.00
ATOM   2861  HB3 ASP   178      18.913  62.429  29.480  0.00  0.00
ATOM   2862  CG  ASP   178      17.010  61.720  28.650  0.00  0.00
ATOM   2863  OD1 ASP   178      16.209  60.757  28.632  0.00  0.00
ATOM   2864  OD2 ASP   178      16.872  62.808  28.086  0.00  0.00
ATOM   2865  C   ASP   178      19.397  61.200  26.983  0.00  0.00
ATOM   2866  O   ASP   178      20.403  61.936  26.874  0.00  0.00
ATOM   2867  N   LEU   179      18.550  60.929  25.938  0.00  0.00
ATOM   2868  H   LEU   179      17.791  60.380  26.110  0.00  0.00
ATOM   2869  CA  LEU   179      18.967  61.493  24.558  0.00  0.00
ATOM   2870  HA  LEU   179      20.053  61.368  24.523  0.00  0.00
ATOM   2871  CB  LEU   179      18.169  60.631  23.458  0.00  0.00
ATOM   2872  HB2 LEU   179      18.383  59.609  23.457  0.00  0.00
ATOM   2873  HB3 LEU   179      17.088  60.561  23.712  0.00  0.00
ATOM   2874  CG  LEU   179      18.386  61.253  22.066  0.00  0.00
ATOM   2875  HG  LEU   179      18.178  62.369  22.091  0.00  0.00
ATOM   2876  CD1 LEU   179      19.803  61.093  21.458  0.00  0.00
ATOM   2877 1HD1 LEU   179      20.168  60.120  21.725  0.00  0.00
ATOM   2878 2HD1 LEU   179      19.721  61.204  20.342  0.00  0.00
ATOM   2879 3HD1 LEU   179      20.459  61.811  21.805  0.00  0.00
ATOM   2880  CD2 LEU   179      17.367  60.690  21.040  0.00  0.00
ATOM   2881 1HD2 LEU   179      17.400  61.025  20.016  0.00  0.00
ATOM   2882 2HD2 LEU   179      17.744  59.675  20.915  0.00  0.00
ATOM   2883 3HD2 LEU   179      16.365  60.815  21.465  0.00  0.00
ATOM   2884  C   LEU   179      18.704  63.074  24.447  0.00  0.00
ATOM   2885  O   LEU   179      19.565  63.842  24.023  0.00  0.00
ATOM   2886  N   GLU   180      17.507  63.440  24.878  0.00  0.00
ATOM   2887  H   GLU   180      16.851  62.757  25.345  0.00  0.00
ATOM   2888  CA  GLU   180      17.037  64.876  24.847  0.00  0.00
ATOM   2889  HA  GLU   180      17.055  65.268  23.839  0.00  0.00
ATOM   2890  CB  GLU   180      15.560  64.926  25.312  0.00  0.00
ATOM   2891  HB2 GLU   180      14.997  64.109  24.902  0.00  0.00
ATOM   2892  HB3 GLU   180      15.566  64.631  26.344  0.00  0.00
ATOM   2893  CG  GLU   180      14.891  66.256  25.125  0.00  0.00
ATOM   2894  HG2 GLU   180      15.472  67.106  25.529  0.00  0.00
ATOM   2895  HG3 GLU   180      14.853  66.443  24.100  0.00  0.00
ATOM   2896  CD  GLU   180      13.500  66.272  25.754  0.00  0.00
ATOM   2897  OE1 GLU   180      13.398  66.960  26.793  0.00  0.00
ATOM   2898  OE2 GLU   180      12.596  65.507  25.350  0.00  0.00
ATOM   2899  C   GLU   180      17.928  65.796  25.652  0.00  0.00
ATOM   2900  O   GLU   180      18.228  66.892  25.219  0.00  0.00
ATOM   2901  N   ARG   181      18.554  65.219  26.752  0.00  0.00
ATOM   2902  H   ARG   181      18.315  64.333  27.225  0.00  0.00
ATOM   2903  CA  ARG   181      19.523  66.049  27.475  0.00  0.00
ATOM   2904  HA  ARG   181      19.088  67.128  27.539  0.00  0.00
ATOM   2905  CB  ARG   181      19.576  65.500  28.913  0.00  0.00
ATOM   2906  HB2 ARG   181      18.529  65.369  29.393  0.00  0.00
ATOM   2907  HB3 ARG   181      20.051  64.507  28.723  0.00  0.00
ATOM   2908  CG  ARG   181      20.544  66.316  29.780  0.00  0.00
ATOM   2909  HG2 ARG   181      21.567  66.253  29.363  0.00  0.00
ATOM   2910  HG3 ARG   181      20.231  67.412  29.739  0.00  0.00
ATOM   2911  CD  ARG   181      20.492  65.613  31.119  0.00  0.00
ATOM   2912  HD2 ARG   181      19.469  65.559  31.466  0.00  0.00
ATOM   2913  HD3 ARG   181      20.969  64.594  30.929  0.00  0.00
ATOM   2914  NE  ARG   181      21.429  66.306  32.036  0.00  0.00
ATOM   2915  HE  ARG   181      22.353  65.909  32.212  0.00  0.00
ATOM   2916  CZ  ARG   181      21.253  67.481  32.639  0.00  0.00
ATOM   2917  NH1 ARG   181      22.209  68.155  33.274  0.00  0.00
ATOM   2918 1HH1 ARG   181      23.081  67.674  33.388  0.00  0.00
ATOM   2919 2HH1 ARG   181      22.180  69.207  33.341  0.00  0.00
ATOM   2920  NH2 ARG   181      20.169  68.209  32.596  0.00  0.00
ATOM   2921 1HH2 ARG   181      19.284  67.859  32.226  0.00  0.00
ATOM   2922 2HH2 ARG   181      20.203  69.002  33.161  0.00  0.00
ATOM   2923  C   ARG   181      20.859  66.156  26.790  0.00  0.00
ATOM   2924  O   ARG   181      21.324  67.265  26.648  0.00  0.00
ATOM   2925  N   ILE   182      21.313  65.049  26.227  0.00  0.00
ATOM   2926  H   ILE   182      21.083  64.039  26.299  0.00  0.00
ATOM   2927  CA  ILE   182      22.539  65.060  25.472  0.00  0.00
ATOM   2928  HA  ILE   182      23.143  65.604  26.189  0.00  0.00
ATOM   2929  CB  ILE   182      22.986  63.563  25.221  0.00  0.00
ATOM   2930  HB  ILE   182      22.264  62.928  24.629  0.00  0.00
ATOM   2931  CG2 ILE   182      24.301  63.634  24.473  0.00  0.00
ATOM   2932 1HG2 ILE   182      24.711  62.648  24.275  0.00  0.00
ATOM   2933 2HG2 ILE   182      24.390  64.105  23.488  0.00  0.00
ATOM   2934 3HG2 ILE   182      25.073  64.115  25.126  0.00  0.00
ATOM   2935  CG1 ILE   182      23.358  62.938  26.546  0.00  0.00
ATOM   2936 2HG1 ILE   182      24.078  63.628  27.098  0.00  0.00
ATOM   2937 3HG1 ILE   182      22.451  62.893  27.185  0.00  0.00
ATOM   2938  CD1 ILE   182      24.127  61.672  26.543  0.00  0.00
ATOM   2939 1HD1 ILE   182      25.174  61.869  26.365  0.00  0.00
ATOM   2940 2HD1 ILE   182      24.132  61.322  27.528  0.00  0.00
ATOM   2941 3HD1 ILE   182      23.582  60.957  25.859  0.00  0.00
ATOM   2942  C   ILE   182      22.405  65.902  24.213  0.00  0.00
ATOM   2943  O   ILE   182      23.321  66.663  23.922  0.00  0.00
ATOM   2944  N   ARG   183      21.191  66.098  23.625  0.00  0.00
ATOM   2945  H   ARG   183      20.457  65.432  23.816  0.00  0.00
ATOM   2946  CA  ARG   183      20.995  66.965  22.428  0.00  0.00
ATOM   2947  HA  ARG   183      21.710  66.752  21.672  0.00  0.00
ATOM   2948  CB  ARG   183      19.559  66.913  21.919  0.00  0.00
ATOM   2949  HB2 ARG   183      19.272  65.878  21.945  0.00  0.00
ATOM   2950  HB3 ARG   183      18.882  67.340  22.619  0.00  0.00
ATOM   2951  CG  ARG   183      19.503  67.309  20.438  0.00  0.00
ATOM   2952  HG2 ARG   183      19.077  68.274  20.295  0.00  0.00
ATOM   2953  HG3 ARG   183      20.516  67.326  19.954  0.00  0.00
ATOM   2954  CD  ARG   183      18.729  66.263  19.757  0.00  0.00
ATOM   2955  HD2 ARG   183      18.813  66.419  18.728  0.00  0.00
ATOM   2956  HD3 ARG   183      19.180  65.308  20.137  0.00  0.00
ATOM   2957  NE  ARG   183      17.341  66.368  20.129  0.00  0.00
ATOM   2958  HE  ARG   183      16.930  67.239  20.396  0.00  0.00
ATOM   2959  CZ  ARG   183      16.379  65.411  20.233  0.00  0.00
ATOM   2960  NH1 ARG   183      16.652  64.125  20.148  0.00  0.00
ATOM   2961 1HH1 ARG   183      17.480  63.734  19.653  0.00  0.00
ATOM   2962 2HH1 ARG   183      15.930  63.460  20.318  0.00  0.00
ATOM   2963  NH2 ARG   183      15.241  65.717  20.619  0.00  0.00
ATOM   2964 1HH2 ARG   183      15.091  66.728  20.836  0.00  0.00
ATOM   2965 2HH2 ARG   183      14.459  65.124  20.475  0.00  0.00
ATOM   2966  C   ARG   183      21.261  68.415  22.737  0.00  0.00
ATOM   2967  O   ARG   183      22.011  69.093  22.021  0.00  0.00
ATOM   2968  N   ARG   184      20.937  68.832  23.963  0.00  0.00
ATOM   2969  H   ARG   184      20.520  68.120  24.490  0.00  0.00
ATOM   2970  CA  ARG   184      21.368  70.175  24.561  0.00  0.00
ATOM   2971  HA  ARG   184      21.343  70.872  23.703  0.00  0.00
ATOM   2972  CB  ARG   184      20.292  70.651  25.613  0.00  0.00
ATOM   2973  HB2 ARG   184      19.224  70.514  25.334  0.00  0.00
ATOM   2974  HB3 ARG   184      20.475  70.022  26.573  0.00  0.00
ATOM   2975  CG  ARG   184      20.327  72.150  26.051  0.00  0.00
ATOM   2976  HG2 ARG   184      21.240  72.384  26.571  0.00  0.00
ATOM   2977  HG3 ARG   184      20.168  72.642  25.182  0.00  0.00
ATOM   2978  CD  ARG   184      19.130  72.548  26.824  0.00  0.00
ATOM   2979  HD2 ARG   184      18.244  72.521  26.224  0.00  0.00
ATOM   2980  HD3 ARG   184      18.915  71.912  27.663  0.00  0.00
ATOM   2981  NE  ARG   184      19.389  73.944  27.268  0.00  0.00
ATOM   2982  HE  ARG   184      20.346  74.261  27.455  0.00  0.00
ATOM   2983  CZ  ARG   184      18.457  74.824  27.450  0.00  0.00
ATOM   2984  NH1 ARG   184      17.203  74.585  27.486  0.00  0.00
ATOM   2985 1HH1 ARG   184      16.933  73.770  26.938  0.00  0.00
ATOM   2986 2HH1 ARG   184      16.568  75.178  27.887  0.00  0.00
ATOM   2987  NH2 ARG   184      18.739  76.084  27.746  0.00  0.00
ATOM   2988 1HH2 ARG   184      19.692  76.284  27.771  0.00  0.00
ATOM   2989 2HH2 ARG   184      18.061  76.802  27.624  0.00  0.00
ATOM   2990  C   ARG   184      22.814  70.251  24.974  0.00  0.00
ATOM   2991  O   ARG   184      23.407  71.290  24.713  0.00  0.00
ATOM   2992  N   ASN   185      23.421  69.187  25.453  0.00  0.00
ATOM   2993  H   ASN   185      22.869  68.413  25.599  0.00  0.00
ATOM   2994  CA  ASN   185      24.911  69.243  25.762  0.00  0.00
ATOM   2995  HA  ASN   185      25.097  70.064  26.469  0.00  0.00
ATOM   2996  CB  ASN   185      25.229  67.933  26.437  0.00  0.00
ATOM   2997  HB2 ASN   185      25.116  67.075  25.794  0.00  0.00
ATOM   2998  HB3 ASN   185      26.148  68.045  26.912  0.00  0.00
ATOM   2999  CG  ASN   185      24.413  67.608  27.733  0.00  0.00
ATOM   3000  OD1 ASN   185      23.588  68.372  28.244  0.00  0.00
ATOM   3001  ND2 ASN   185      24.772  66.537  28.451  0.00  0.00
ATOM   3002 1HD2 ASN   185      24.276  66.213  29.261  0.00  0.00
ATOM   3003 2HD2 ASN   185      25.618  66.033  28.240  0.00  0.00
ATOM   3004  C   ASN   185      25.796  69.428  24.519  0.00  0.00
ATOM   3005  O   ASN   185      26.772  70.133  24.491  0.00  0.00
ATOM   3006  N   ILE   186      25.197  69.054  23.379  0.00  0.00
ATOM   3007  H   ILE   186      24.423  68.405  23.510  0.00  0.00
ATOM   3008  CA  ILE   186      25.573  69.249  21.956  0.00  0.00
ATOM   3009  HA  ILE   186      26.638  69.302  21.941  0.00  0.00
ATOM   3010  CB  ILE   186      25.141  68.053  21.069  0.00  0.00
ATOM   3011  HB  ILE   186      24.084  67.820  21.260  0.00  0.00
ATOM   3012  CG2 ILE   186      25.490  68.335  19.616  0.00  0.00
ATOM   3013 1HG2 ILE   186      26.527  68.322  19.296  0.00  0.00
ATOM   3014 2HG2 ILE   186      24.840  67.631  19.090  0.00  0.00
ATOM   3015 3HG2 ILE   186      24.940  69.255  19.157  0.00  0.00
ATOM   3016  CG1 ILE   186      25.973  66.790  21.452  0.00  0.00
ATOM   3017 2HG1 ILE   186      27.027  67.059  21.555  0.00  0.00
ATOM   3018 3HG1 ILE   186      25.637  66.466  22.430  0.00  0.00
ATOM   3019  CD1 ILE   186      25.837  65.557  20.611  0.00  0.00
ATOM   3020 1HD1 ILE   186      26.363  65.777  19.693  0.00  0.00
ATOM   3021 2HD1 ILE   186      26.153  64.576  21.076  0.00  0.00
ATOM   3022 3HD1 ILE   186      24.719  65.383  20.319  0.00  0.00
ATOM   3023  C   ILE   186      25.174  70.683  21.488  0.00  0.00
ATOM   3024  O   ILE   186      26.071  71.544  21.350  0.00  0.00
ATOM   3025  N   GLN   187      23.883  71.079  21.278  0.00  0.00
ATOM   3026  H   GLN   187      23.140  70.403  21.361  0.00  0.00
ATOM   3027  CA  GLN   187      23.592  72.402  20.640  0.00  0.00
ATOM   3028  HA  GLN   187      24.251  72.562  19.757  0.00  0.00
ATOM   3029  CB  GLN   187      22.147  72.499  20.182  0.00  0.00
ATOM   3030  HB2 GLN   187      21.964  71.573  19.598  0.00  0.00
ATOM   3031  HB3 GLN   187      21.463  72.389  21.016  0.00  0.00
ATOM   3032  CG  GLN   187      21.861  73.802  19.366  0.00  0.00
ATOM   3033  HG2 GLN   187      22.218  74.713  19.851  0.00  0.00
ATOM   3034  HG3 GLN   187      22.314  73.828  18.382  0.00  0.00
ATOM   3035  CD  GLN   187      20.381  73.962  19.324  0.00  0.00
ATOM   3036  OE1 GLN   187      19.611  73.072  19.043  0.00  0.00
ATOM   3037  NE2 GLN   187      19.970  75.221  19.541  0.00  0.00
ATOM   3038 1HE2 GLN   187      19.015  75.508  19.338  0.00  0.00
ATOM   3039 2HE2 GLN   187      20.655  75.930  19.630  0.00  0.00
ATOM   3040  C   GLN   187      23.953  73.634  21.420  0.00  0.00
ATOM   3041  O   GLN   187      24.538  74.585  20.870  0.00  0.00
ATOM   3042  N   GLU   188      23.697  73.543  22.759  0.00  0.00
ATOM   3043  H   GLU   188      23.074  72.851  23.093  0.00  0.00
ATOM   3044  CA  GLU   188      24.178  74.674  23.588  0.00  0.00
ATOM   3045  HA  GLU   188      24.188  75.551  22.931  0.00  0.00
ATOM   3046  CB  GLU   188      23.215  75.028  24.765  0.00  0.00
ATOM   3047  HB2 GLU   188      22.962  74.123  25.292  0.00  0.00
ATOM   3048  HB3 GLU   188      23.577  75.786  25.493  0.00  0.00
ATOM   3049  CG  GLU   188      21.933  75.569  24.229  0.00  0.00
ATOM   3050  HG2 GLU   188      22.196  76.428  23.587  0.00  0.00
ATOM   3051  HG3 GLU   188      21.529  74.820  23.475  0.00  0.00
ATOM   3052  CD  GLU   188      20.771  76.110  25.131  0.00  0.00
ATOM   3053  OE1 GLU   188      21.000  76.284  26.385  0.00  0.00
ATOM   3054  OE2 GLU   188      19.718  76.366  24.524  0.00  0.00
ATOM   3055  C   GLU   188      25.656  74.467  24.181  0.00  0.00
ATOM   3056  O   GLU   188      26.048  75.218  25.087  0.00  0.00
ATOM   3057  N   ASN   189      26.366  73.526  23.626  0.00  0.00
ATOM   3058  H   ASN   189      25.924  72.993  22.846  0.00  0.00
ATOM   3059  CA  ASN   189      27.764  73.154  23.890  0.00  0.00
ATOM   3060  HA  ASN   189      27.947  72.140  23.527  0.00  0.00
ATOM   3061  CB  ASN   189      28.644  74.189  23.115  0.00  0.00
ATOM   3062  HB2 ASN   189      28.199  74.356  22.180  0.00  0.00
ATOM   3063  HB3 ASN   189      28.714  75.085  23.695  0.00  0.00
ATOM   3064  CG  ASN   189      29.913  73.516  22.922  0.00  0.00
ATOM   3065  OD1 ASN   189      30.329  73.234  21.804  0.00  0.00
ATOM   3066  ND2 ASN   189      30.797  73.257  23.891  0.00  0.00
ATOM   3067 1HD2 ASN   189      31.678  72.900  23.692  0.00  0.00
ATOM   3068 2HD2 ASN   189      30.417  73.504  24.785  0.00  0.00
ATOM   3069  C   ASN   189      27.997  73.118  25.417  0.00  0.00
ATOM   3070  O   ASN   189      28.893  73.849  25.797  0.00  0.00
ATOM   3071  N   ARG   190      27.205  72.353  26.168  0.00  0.00
ATOM   3072  H   ARG   190      26.633  71.698  25.649  0.00  0.00
ATOM   3073  CA  ARG   190      27.023  72.639  27.641  0.00  0.00
ATOM   3074  HA  ARG   190      27.577  73.424  28.003  0.00  0.00
ATOM   3075  CB  ARG   190      25.458  72.772  27.864  0.00  0.00
ATOM   3076  HB2 ARG   190      25.146  73.724  27.407  0.00  0.00
ATOM   3077  HB3 ARG   190      24.856  71.985  27.276  0.00  0.00
ATOM   3078  CG  ARG   190      24.953  72.825  29.274  0.00  0.00
ATOM   3079  HG2 ARG   190      25.406  72.014  29.844  0.00  0.00
ATOM   3080  HG3 ARG   190      25.275  73.831  29.736  0.00  0.00
ATOM   3081  CD  ARG   190      23.460  72.683  29.591  0.00  0.00
ATOM   3082  HD2 ARG   190      23.391  72.991  30.636  0.00  0.00
ATOM   3083  HD3 ARG   190      22.887  73.496  29.072  0.00  0.00
ATOM   3084  NE  ARG   190      22.946  71.332  29.359  0.00  0.00
ATOM   3085  HE  ARG   190      23.556  70.549  29.152  0.00  0.00
ATOM   3086  CZ  ARG   190      21.676  71.013  29.396  0.00  0.00
ATOM   3087  NH1 ARG   190      20.813  71.920  29.575  0.00  0.00
ATOM   3088 1HH1 ARG   190      21.103  72.828  29.788  0.00  0.00
ATOM   3089 2HH1 ARG   190      19.825  71.656  29.749  0.00  0.00
ATOM   3090  NH2 ARG   190      21.337  69.808  29.051  0.00  0.00
ATOM   3091 1HH2 ARG   190      22.042  69.081  28.826  0.00  0.00
ATOM   3092 2HH2 ARG   190      20.382  69.476  28.943  0.00  0.00
ATOM   3093  C   ARG   190      27.562  71.443  28.459  0.00  0.00
ATOM   3094  O   ARG   190      27.218  70.332  28.202  0.00  0.00
ATOM   3095  N   ASP   191      28.514  71.645  29.413  0.00  0.00
ATOM   3096  H   ASP   191      28.902  72.534  29.353  0.00  0.00
ATOM   3097  CA  ASP   191      29.011  70.537  30.286  0.00  0.00
ATOM   3098  HA  ASP   191      29.164  69.727  29.522  0.00  0.00
ATOM   3099  CB  ASP   191      30.410  70.728  30.901  0.00  0.00
ATOM   3100  HB2 ASP   191      30.359  71.487  31.679  0.00  0.00
ATOM   3101  HB3 ASP   191      30.704  69.842  31.312  0.00  0.00
ATOM   3102  CG  ASP   191      31.318  71.301  29.811  0.00  0.00
ATOM   3103  OD1 ASP   191      31.449  70.616  28.736  0.00  0.00
ATOM   3104  OD2 ASP   191      31.927  72.355  29.990  0.00  0.00
ATOM   3105  C   ASP   191      27.998  70.067  31.346  0.00  0.00
ATOM   3106  O   ASP   191      27.151  70.869  31.814  0.00  0.00
ATOM   3107  N   ASP   192      28.137  68.828  31.781  0.00  0.00
ATOM   3108  H   ASP   192      28.887  68.310  31.275  0.00  0.00
ATOM   3109  CA  ASP   192      27.207  68.007  32.539  0.00  0.00
ATOM   3110  HA  ASP   192      26.481  68.775  33.066  0.00  0.00
ATOM   3111  CB  ASP   192      26.256  67.160  31.636  0.00  0.00
ATOM   3112  HB2 ASP   192      26.010  67.707  30.716  0.00  0.00
ATOM   3113  HB3 ASP   192      26.819  66.161  31.378  0.00  0.00
ATOM   3114  CG  ASP   192      25.035  66.721  32.268  0.00  0.00
ATOM   3115  OD1 ASP   192      24.227  65.983  31.679  0.00  0.00
ATOM   3116  OD2 ASP   192      24.850  67.076  33.436  0.00  0.00
ATOM   3117  C   ASP   192      28.039  67.357  33.658  0.00  0.00
ATOM   3118  O   ASP   192      28.483  66.231  33.545  0.00  0.00
ATOM   3119  N   LEU   193      27.864  68.063  34.787  0.00  0.00
ATOM   3120  H   LEU   193      27.213  68.896  34.773  0.00  0.00
ATOM   3121  CA  LEU   193      28.837  67.979  35.883  0.00  0.00
ATOM   3122  HA  LEU   193      29.521  67.274  35.751  0.00  0.00
ATOM   3123  CB  LEU   193      29.651  69.311  36.068  0.00  0.00
ATOM   3124  HB2 LEU   193      28.967  70.151  36.406  0.00  0.00
ATOM   3125  HB3 LEU   193      30.324  69.216  36.922  0.00  0.00
ATOM   3126  CG  LEU   193      30.380  69.788  34.828  0.00  0.00
ATOM   3127  HG  LEU   193      29.682  70.270  34.184  0.00  0.00
ATOM   3128  CD1 LEU   193      31.545  70.799  35.161  0.00  0.00
ATOM   3129 1HD1 LEU   193      31.721  71.453  34.279  0.00  0.00
ATOM   3130 2HD1 LEU   193      31.226  71.289  36.063  0.00  0.00
ATOM   3131 3HD1 LEU   193      32.430  70.299  35.476  0.00  0.00
ATOM   3132  CD2 LEU   193      31.038  68.718  33.977  0.00  0.00
ATOM   3133 1HD2 LEU   193      31.992  68.970  33.489  0.00  0.00
ATOM   3134 2HD2 LEU   193      31.261  67.778  34.540  0.00  0.00
ATOM   3135 3HD2 LEU   193      30.446  68.389  33.162  0.00  0.00
ATOM   3136  C   LEU   193      28.012  67.536  37.103  0.00  0.00
ATOM   3137  O   LEU   193      26.833  67.858  37.429  0.00  0.00
ATOM   3138  N   GLY   194      28.717  66.753  37.855  0.00  0.00
ATOM   3139  H   GLY   194      29.674  66.651  37.658  0.00  0.00
ATOM   3140  CA  GLY   194      28.208  66.161  39.080  0.00  0.00
ATOM   3141  HA2 GLY   194      29.023  65.724  39.701  0.00  0.00
ATOM   3142  HA3 GLY   194      27.720  66.995  39.649  0.00  0.00
ATOM   3143  C   GLY   194      27.255  64.929  38.844  0.00  0.00
ATOM   3144  O   GLY   194      26.053  65.124  38.648  0.00  0.00
ATOM   3145  N   TRP   195      27.810  63.748  39.109  0.00  0.00
ATOM   3146  H   TRP   195      28.788  63.708  39.423  0.00  0.00
ATOM   3147  CA  TRP   195      27.035  62.579  39.425  0.00  0.00
ATOM   3148  HA  TRP   195      26.220  62.798  40.177  0.00  0.00
ATOM   3149  CB  TRP   195      26.360  62.034  38.168  0.00  0.00
ATOM   3150  HB2 TRP   195      25.742  62.858  37.854  0.00  0.00
ATOM   3151  HB3 TRP   195      27.068  61.854  37.378  0.00  0.00
ATOM   3152  CG  TRP   195      25.508  60.867  38.189  0.00  0.00
ATOM   3153  CD1 TRP   195      24.182  60.975  38.140  0.00  0.00
ATOM   3154  HD1 TRP   195      23.688  61.963  38.211  0.00  0.00
ATOM   3155  NE1 TRP   195      23.511  59.724  38.103  0.00  0.00
ATOM   3156  HE1 TRP   195      22.505  59.563  38.017  0.00  0.00
ATOM   3157  CE2 TRP   195      24.448  58.742  38.333  0.00  0.00
ATOM   3158  CZ2 TRP   195      24.312  57.337  38.340  0.00  0.00
ATOM   3159  HZ2 TRP   195      23.370  56.852  38.280  0.00  0.00
ATOM   3160  CH2 TRP   195      25.495  56.570  38.456  0.00  0.00
ATOM   3161  HH2 TRP   195      25.481  55.550  38.476  0.00  0.00
ATOM   3162  CZ3 TRP   195      26.782  57.203  38.521  0.00  0.00
ATOM   3163  HZ3 TRP   195      27.781  56.730  38.488  0.00  0.00
ATOM   3164  CE3 TRP   195      26.859  58.591  38.558  0.00  0.00
ATOM   3165  HE3 TRP   195      27.811  58.959  38.649  0.00  0.00
ATOM   3166  CD2 TRP   195      25.701  59.430  38.425  0.00  0.00
ATOM   3167  C   TRP   195      27.872  61.545  40.151  0.00  0.00
ATOM   3168  O   TRP   195      29.081  61.463  40.071  0.00  0.00
ATOM   3169  N   GLY   196      27.259  60.721  41.046  0.00  0.00
ATOM   3170  H   GLY   196      26.298  60.581  40.958  0.00  0.00
ATOM   3171  CA  GLY   196      27.877  59.604  41.725  0.00  0.00
ATOM   3172  HA2 GLY   196      27.101  58.832  41.785  0.00  0.00
ATOM   3173  HA3 GLY   196      28.655  59.281  41.075  0.00  0.00
ATOM   3174  C   GLY   196      28.397  59.651  43.141  0.00  0.00
ATOM   3175  O   GLY   196      28.589  60.756  43.640  0.00  0.00
ATOM   3176  N   PRO   197      28.709  58.564  43.869  0.00  0.00
ATOM   3177  CD  PRO   197      28.923  57.264  43.271  0.00  0.00
ATOM   3178  HD2 PRO   197      29.610  57.194  42.412  0.00  0.00
ATOM   3179  HD3 PRO   197      27.945  56.905  43.060  0.00  0.00
ATOM   3180  CG  PRO   197      29.487  56.503  44.479  0.00  0.00
ATOM   3181  HG2 PRO   197      30.573  56.709  44.598  0.00  0.00
ATOM   3182  HG3 PRO   197      29.305  55.405  44.336  0.00  0.00
ATOM   3183  CB  PRO   197      28.849  57.083  45.746  0.00  0.00
ATOM   3184  HB2 PRO   197      29.529  56.837  46.589  0.00  0.00
ATOM   3185  HB3 PRO   197      27.847  56.630  45.928  0.00  0.00
ATOM   3186  CA  PRO   197      28.838  58.612  45.306  0.00  0.00
ATOM   3187  HA  PRO   197      27.946  59.075  45.786  0.00  0.00
ATOM   3188  C   PRO   197      30.082  59.299  45.766  0.00  0.00
ATOM   3189  O   PRO   197      30.128  59.710  46.918  0.00  0.00
ATOM   3190  N   ASN   198      31.086  59.587  44.895  0.00  0.00
ATOM   3191  H   ASN   198      31.028  59.330  43.853  0.00  0.00
ATOM   3192  CA  ASN   198      32.436  60.209  45.275  0.00  0.00
ATOM   3193  HA  ASN   198      32.482  60.154  46.354  0.00  0.00
ATOM   3194  CB  ASN   198      33.573  59.289  44.852  0.00  0.00
ATOM   3195  HB2 ASN   198      34.535  59.748  45.317  0.00  0.00
ATOM   3196  HB3 ASN   198      33.401  58.309  45.307  0.00  0.00
ATOM   3197  CG  ASN   198      33.573  59.091  43.380  0.00  0.00
ATOM   3198  OD1 ASN   198      32.994  59.877  42.618  0.00  0.00
ATOM   3199  ND2 ASN   198      34.234  58.020  42.959  0.00  0.00
ATOM   3200 1HD2 ASN   198      34.271  57.938  41.900  0.00  0.00
ATOM   3201 2HD2 ASN   198      34.846  57.410  43.542  0.00  0.00
ATOM   3202  C   ASN   198      32.487  61.702  44.952  0.00  0.00
ATOM   3203  O   ASN   198      33.557  62.267  44.701  0.00  0.00
ATOM   3204  N   ALA   199      31.337  62.268  44.914  0.00  0.00
ATOM   3205  H   ALA   199      30.446  61.783  45.164  0.00  0.00
ATOM   3206  CA  ALA   199      31.131  63.579  44.301  0.00  0.00
ATOM   3207  HA  ALA   199      31.765  63.632  43.331  0.00  0.00
ATOM   3208  CB  ALA   199      29.732  63.828  43.735  0.00  0.00
ATOM   3209  HB1 ALA   199      29.048  63.963  44.510  0.00  0.00
ATOM   3210  HB2 ALA   199      29.581  64.612  43.019  0.00  0.00
ATOM   3211  HB3 ALA   199      29.436  62.940  43.118  0.00  0.00
ATOM   3212  C   ALA   199      31.750  64.623  45.168  0.00  0.00
ATOM   3213  O   ALA   199      32.210  65.648  44.695  0.00  0.00
ATOM   3214  N   THR   200      31.710  64.464  46.542  0.00  0.00
ATOM   3215  H   THR   200      31.164  63.746  46.890  0.00  0.00
ATOM   3216  CA  THR   200      32.364  65.369  47.577  0.00  0.00
ATOM   3217  HA  THR   200      33.125  65.892  47.047  0.00  0.00
ATOM   3218  CB  THR   200      31.295  66.225  48.306  0.00  0.00
ATOM   3219  HB  THR   200      30.640  65.550  48.836  0.00  0.00
ATOM   3220  CG2 THR   200      31.899  67.279  49.182  0.00  0.00
ATOM   3221 1HG2 THR   200      32.238  66.789  50.066  0.00  0.00
ATOM   3222 2HG2 THR   200      32.821  67.730  48.691  0.00  0.00
ATOM   3223 3HG2 THR   200      31.231  68.104  49.411  0.00  0.00
ATOM   3224  OG1 THR   200      30.395  66.929  47.468  0.00  0.00
ATOM   3225  HG1 THR   200      29.970  66.186  47.050  0.00  0.00
ATOM   3226  C   THR   200      33.055  64.416  48.601  0.00  0.00
ATOM   3227  O   THR   200      32.448  63.420  48.993  0.00  0.00
ATOM   3228  N   PHE   201      34.297  64.728  49.071  0.00  0.00
ATOM   3229  H   PHE   201      34.786  65.534  48.639  0.00  0.00
ATOM   3230  CA  PHE   201      35.049  63.817  49.865  0.00  0.00
ATOM   3231  HA  PHE   201      34.404  63.345  50.566  0.00  0.00
ATOM   3232  CB  PHE   201      35.757  62.835  48.873  0.00  0.00
ATOM   3233  HB2 PHE   201      36.151  62.140  49.510  0.00  0.00
ATOM   3234  HB3 PHE   201      35.032  62.405  48.211  0.00  0.00
ATOM   3235  CG  PHE   201      36.937  63.363  47.968  0.00  0.00
ATOM   3236  CD1 PHE   201      36.638  64.008  46.789  0.00  0.00
ATOM   3237  HD1 PHE   201      35.615  63.878  46.380  0.00  0.00
ATOM   3238  CE1 PHE   201      37.686  64.573  46.091  0.00  0.00
ATOM   3239  HE1 PHE   201      37.462  64.860  45.137  0.00  0.00
ATOM   3240  CZ  PHE   201      39.054  64.339  46.439  0.00  0.00
ATOM   3241  HZ  PHE   201      39.867  64.612  45.788  0.00  0.00
ATOM   3242  CE2 PHE   201      39.222  63.872  47.720  0.00  0.00
ATOM   3243  HE2 PHE   201      40.314  63.659  47.946  0.00  0.00
ATOM   3244  CD2 PHE   201      38.223  63.413  48.498  0.00  0.00
ATOM   3245  HD2 PHE   201      38.435  63.053  49.480  0.00  0.00
ATOM   3246  C   PHE   201      36.059  64.367  50.786  0.00  0.00
ATOM   3247  O   PHE   201      36.626  65.434  50.447  0.00  0.00
ATOM   3248  N   ARG   202      36.357  63.685  51.943  0.00  0.00
ATOM   3249  H   ARG   202      35.801  62.791  52.109  0.00  0.00
ATOM   3250  CA  ARG   202      37.272  64.047  53.026  0.00  0.00
ATOM   3251  HA  ARG   202      37.474  65.067  52.741  0.00  0.00
ATOM   3252  CB  ARG   202      36.535  64.239  54.330  0.00  0.00
ATOM   3253  HB2 ARG   202      37.175  64.726  55.096  0.00  0.00
ATOM   3254  HB3 ARG   202      35.513  64.663  54.218  0.00  0.00
ATOM   3255  CG  ARG   202      36.224  62.914  54.951  0.00  0.00
ATOM   3256  HG2 ARG   202      35.774  62.291  54.212  0.00  0.00
ATOM   3257  HG3 ARG   202      37.136  62.359  55.244  0.00  0.00
ATOM   3258  CD  ARG   202      35.293  62.935  56.141  0.00  0.00
ATOM   3259  HD2 ARG   202      34.335  63.300  55.741  0.00  0.00
ATOM   3260  HD3 ARG   202      35.233  61.874  56.486  0.00  0.00
ATOM   3261  NE  ARG   202      35.678  63.780  57.309  0.00  0.00
ATOM   3262  HE  ARG   202      36.700  64.018  57.357  0.00  0.00
ATOM   3263  CZ  ARG   202      34.785  64.047  58.272  0.00  0.00
ATOM   3264  NH1 ARG   202      33.560  63.626  58.159  0.00  0.00
ATOM   3265 1HH1 ARG   202      33.303  62.968  57.432  0.00  0.00
ATOM   3266 2HH1 ARG   202      32.865  63.873  58.845  0.00  0.00
ATOM   3267  NH2 ARG   202      35.142  64.728  59.316  0.00  0.00
ATOM   3268 1HH2 ARG   202      36.064  64.761  59.597  0.00  0.00
ATOM   3269 2HH2 ARG   202      34.421  65.339  59.759  0.00  0.00
ATOM   3270  C   ARG   202      38.580  63.276  52.884  0.00  0.00
ATOM   3271  O   ARG   202      38.636  62.094  52.520  0.00  0.00
ATOM   3272  N   PHE   203      39.642  63.982  53.244  0.00  0.00
ATOM   3273  H   PHE   203      39.532  64.855  53.615  0.00  0.00
ATOM   3274  CA  PHE   203      40.984  63.306  53.348  0.00  0.00
ATOM   3275  HA  PHE   203      40.840  62.198  53.613  0.00  0.00
ATOM   3276  CB  PHE   203      41.675  63.422  51.947  0.00  0.00
ATOM   3277  HB2 PHE   203      41.120  62.820  51.259  0.00  0.00
ATOM   3278  HB3 PHE   203      41.757  64.436  51.575  0.00  0.00
ATOM   3279  CG  PHE   203      43.134  62.948  51.844  0.00  0.00
ATOM   3280  CD1 PHE   203      44.178  63.888  52.066  0.00  0.00
ATOM   3281  HD1 PHE   203      43.958  64.958  52.116  0.00  0.00
ATOM   3282  CE1 PHE   203      45.526  63.381  52.220  0.00  0.00
ATOM   3283  HE1 PHE   203      46.264  64.079  52.310  0.00  0.00
ATOM   3284  CZ  PHE   203      45.781  62.001  52.021  0.00  0.00
ATOM   3285  HZ  PHE   203      46.793  61.700  52.029  0.00  0.00
ATOM   3286  CE2 PHE   203      44.733  61.136  51.693  0.00  0.00
ATOM   3287  HE2 PHE   203      44.963  60.089  51.481  0.00  0.00
ATOM   3288  CD2 PHE   203      43.410  61.560  51.571  0.00  0.00
ATOM   3289  HD2 PHE   203      42.625  60.935  51.495  0.00  0.00
ATOM   3290  C   PHE   203      41.856  63.992  54.500  0.00  0.00
ATOM   3291  O   PHE   203      41.592  65.194  54.723  0.00  0.00
ATOM   3292  N   PRO   204      42.887  63.358  55.104  0.00  0.00
ATOM   3293  CD  PRO   204      43.298  61.928  55.139  0.00  0.00
ATOM   3294  HD2 PRO   204      44.160  61.694  54.568  0.00  0.00
ATOM   3295  HD3 PRO   204      42.519  61.420  54.753  0.00  0.00
ATOM   3296  CG  PRO   204      43.488  61.603  56.643  0.00  0.00
ATOM   3297  HG2 PRO   204      44.110  60.775  56.824  0.00  0.00
ATOM   3298  HG3 PRO   204      42.496  61.455  57.091  0.00  0.00
ATOM   3299  CB  PRO   204      44.056  62.985  57.210  0.00  0.00
ATOM   3300  HB2 PRO   204      45.102  62.992  57.168  0.00  0.00
ATOM   3301  HB3 PRO   204      43.824  63.156  58.246  0.00  0.00
ATOM   3302  CA  PRO   204      43.384  63.968  56.348  0.00  0.00
ATOM   3303  HA  PRO   204      42.496  64.304  56.895  0.00  0.00
ATOM   3304  C   PRO   204      44.330  65.160  55.977  0.00  0.00
ATOM   3305  O   PRO   204      44.883  65.227  54.886  0.00  0.00
ATOM   3306  N   GLN   205      44.500  66.078  56.918  0.00  0.00
ATOM   3307  H   GLN   205      44.020  66.122  57.804  0.00  0.00
ATOM   3308  CA  GLN   205      45.476  67.192  56.759  0.00  0.00
ATOM   3309  HA  GLN   205      45.175  67.591  55.727  0.00  0.00
ATOM   3310  CB  GLN   205      45.312  68.284  57.905  0.00  0.00
ATOM   3311  HB2 GLN   205      44.232  68.402  58.195  0.00  0.00
ATOM   3312  HB3 GLN   205      45.978  67.973  58.785  0.00  0.00
ATOM   3313  CG  GLN   205      45.755  69.664  57.366  0.00  0.00
ATOM   3314  HG2 GLN   205      46.723  69.440  56.876  0.00  0.00
ATOM   3315  HG3 GLN   205      44.987  70.055  56.649  0.00  0.00
ATOM   3316  CD  GLN   205      45.828  70.774  58.441  0.00  0.00
ATOM   3317  OE1 GLN   205      46.057  70.538  59.610  0.00  0.00
ATOM   3318  NE2 GLN   205      45.695  72.053  58.124  0.00  0.00
ATOM   3319 1HE2 GLN   205      45.850  72.695  58.854  0.00  0.00
ATOM   3320 2HE2 GLN   205      45.563  72.298  57.193  0.00  0.00
ATOM   3321  C   GLN   205      46.956  66.763  56.636  0.00  0.00
ATOM   3322  O   GLN   205      47.564  67.235  55.742  0.00  0.00
ATOM   3323  N   ARG   206      47.356  65.759  57.319  0.00  0.00
ATOM   3324  H   ARG   206      46.743  65.538  58.121  0.00  0.00
ATOM   3325  CA  ARG   206      48.669  65.223  57.408  0.00  0.00
ATOM   3326  HA  ARG   206      49.181  65.427  56.503  0.00  0.00
ATOM   3327  CB  ARG   206      49.440  65.828  58.612  0.00  0.00
ATOM   3328  HB2 ARG   206      48.739  65.822  59.505  0.00  0.00
ATOM   3329  HB3 ARG   206      50.260  65.160  58.896  0.00  0.00
ATOM   3330  CG  ARG   206      49.939  67.291  58.454  0.00  0.00
ATOM   3331  HG2 ARG   206      50.477  67.340  57.492  0.00  0.00
ATOM   3332  HG3 ARG   206      49.031  67.914  58.304  0.00  0.00
ATOM   3333  CD  ARG   206      50.613  67.654  59.776  0.00  0.00
ATOM   3334  HD2 ARG   206      50.147  67.303  60.723  0.00  0.00
ATOM   3335  HD3 ARG   206      51.533  67.066  59.756  0.00  0.00
ATOM   3336  NE  ARG   206      50.934  69.022  59.763  0.00  0.00
ATOM   3337  HE  ARG   206      51.852  69.245  59.510  0.00  0.00
ATOM   3338  CZ  ARG   206      50.205  70.040  60.071  0.00  0.00
ATOM   3339  NH1 ARG   206      49.005  69.922  60.454  0.00  0.00
ATOM   3340 1HH1 ARG   206      48.500  69.052  60.507  0.00  0.00
ATOM   3341 2HH1 ARG   206      48.489  70.698  60.690  0.00  0.00
ATOM   3342  NH2 ARG   206      50.703  71.203  59.911  0.00  0.00
ATOM   3343 1HH2 ARG   206      51.696  71.309  59.765  0.00  0.00
ATOM   3344 2HH2 ARG   206      50.187  72.038  59.857  0.00  0.00
ATOM   3345  C   ARG   206      48.650  63.703  57.650  0.00  0.00
ATOM   3346  O   ARG   206      47.889  63.127  58.418  0.00  0.00
ATOM   3347  N   GLY   207      49.624  63.114  57.060  0.00  0.00
ATOM   3348  H   GLY   207      49.963  63.611  56.221  0.00  0.00
ATOM   3349  CA  GLY   207      50.130  61.772  57.278  0.00  0.00
ATOM   3350  HA2 GLY   207      51.121  61.650  57.032  0.00  0.00
ATOM   3351  HA3 GLY   207      50.223  61.669  58.293  0.00  0.00
ATOM   3352  C   GLY   207      49.294  60.662  56.649  0.00  0.00
ATOM   3353  O   GLY   207      49.556  59.502  56.936  0.00  0.00
ATOM   3354  N   GLY   208      48.276  61.043  55.807  0.00  0.00
ATOM   3355  H   GLY   208      48.178  62.033  55.683  0.00  0.00
ATOM   3356  CA  GLY   208      47.561  60.183  54.865  0.00  0.00
ATOM   3357  HA2 GLY   208      47.114  60.642  53.970  0.00  0.00
ATOM   3358  HA3 GLY   208      48.326  59.460  54.389  0.00  0.00
ATOM   3359  C   GLY   208      46.521  59.358  55.555  0.00  0.00
ATOM   3360  O   GLY   208      46.353  59.512  56.790  0.00  0.00
ATOM   3361  N   THR   209      45.578  58.764  54.901  0.00  0.00
ATOM   3362  H   THR   209      45.758  58.741  53.926  0.00  0.00
ATOM   3363  CA  THR   209      44.529  57.866  55.318  0.00  0.00
ATOM   3364  HA  THR   209      43.614  58.371  55.409  0.00  0.00
ATOM   3365  CB  THR   209      44.229  56.854  54.141  0.00  0.00
ATOM   3366  HB  THR   209      45.072  56.167  53.808  0.00  0.00
ATOM   3367  CG2 THR   209      42.988  56.040  54.553  0.00  0.00
ATOM   3368 1HG2 THR   209      42.301  56.665  55.138  0.00  0.00
ATOM   3369 2HG2 THR   209      42.301  55.674  53.763  0.00  0.00
ATOM   3370 3HG2 THR   209      43.294  55.320  55.314  0.00  0.00
ATOM   3371  OG1 THR   209      43.765  57.490  53.005  0.00  0.00
ATOM   3372  HG1 THR   209      44.497  57.552  52.398  0.00  0.00
ATOM   3373  C   THR   209      44.804  57.072  56.579  0.00  0.00
ATOM   3374  O   THR   209      43.860  56.959  57.397  0.00  0.00
ATOM   3375  N   GLY   210      45.965  56.415  56.780  0.00  0.00
ATOM   3376  H   GLY   210      46.674  56.548  56.165  0.00  0.00
ATOM   3377  CA  GLY   210      46.264  55.536  57.939  0.00  0.00
ATOM   3378  HA2 GLY   210      45.504  54.757  57.756  0.00  0.00
ATOM   3379  HA3 GLY   210      47.242  55.084  57.727  0.00  0.00
ATOM   3380  C   GLY   210      46.183  56.311  59.247  0.00  0.00
ATOM   3381  O   GLY   210      45.768  55.739  60.148  0.00  0.00
ATOM   3382  N   ILE   211      46.291  57.608  59.295  0.00  0.00
ATOM   3383  H   ILE   211      46.475  58.090  58.450  0.00  0.00
ATOM   3384  CA  ILE   211      46.137  58.400  60.458  0.00  0.00
ATOM   3385  HA  ILE   211      46.770  57.947  61.203  0.00  0.00
ATOM   3386  CB  ILE   211      46.622  59.876  60.226  0.00  0.00
ATOM   3387  HB  ILE   211      47.435  59.941  59.516  0.00  0.00
ATOM   3388  CG2 ILE   211      45.440  60.633  59.530  0.00  0.00
ATOM   3389 1HG2 ILE   211      45.218  59.992  58.753  0.00  0.00
ATOM   3390 2HG2 ILE   211      44.582  60.825  60.220  0.00  0.00
ATOM   3391 3HG2 ILE   211      45.917  61.549  59.260  0.00  0.00
ATOM   3392  CG1 ILE   211      47.007  60.703  61.453  0.00  0.00
ATOM   3393 2HG1 ILE   211      47.347  61.640  60.972  0.00  0.00
ATOM   3394 3HG1 ILE   211      46.222  60.877  62.139  0.00  0.00
ATOM   3395  CD1 ILE   211      48.263  59.963  62.040  0.00  0.00
ATOM   3396 1HD1 ILE   211      48.943  59.745  61.180  0.00  0.00
ATOM   3397 2HD1 ILE   211      48.853  60.537  62.785  0.00  0.00
ATOM   3398 3HD1 ILE   211      47.944  58.994  62.532  0.00  0.00
ATOM   3399  C   ILE   211      44.713  58.412  61.049  0.00  0.00
ATOM   3400  O   ILE   211      44.567  58.645  62.207  0.00  0.00
ATOM   3401  N   ILE   212      43.696  58.209  60.180  0.00  0.00
ATOM   3402  H   ILE   212      43.924  58.064  59.177  0.00  0.00
ATOM   3403  CA  ILE   212      42.259  58.077  60.631  0.00  0.00
ATOM   3404  HA  ILE   212      41.992  58.881  61.298  0.00  0.00
ATOM   3405  CB  ILE   212      41.245  58.005  59.419  0.00  0.00
ATOM   3406  HB  ILE   212      41.281  57.055  58.908  0.00  0.00
ATOM   3407  CG2 ILE   212      39.861  58.050  60.005  0.00  0.00
ATOM   3408 1HG2 ILE   212      39.755  58.769  60.817  0.00  0.00
ATOM   3409 2HG2 ILE   212      39.211  58.372  59.255  0.00  0.00
ATOM   3410 3HG2 ILE   212      39.634  57.164  60.463  0.00  0.00
ATOM   3411  CG1 ILE   212      41.437  59.175  58.415  0.00  0.00
ATOM   3412 2HG1 ILE   212      41.095  60.054  58.917  0.00  0.00
ATOM   3413 3HG1 ILE   212      42.491  59.479  58.285  0.00  0.00
ATOM   3414  CD1 ILE   212      40.694  59.011  57.071  0.00  0.00
ATOM   3415 1HD1 ILE   212      41.258  58.252  56.515  0.00  0.00
ATOM   3416 2HD1 ILE   212      39.718  58.595  57.093  0.00  0.00
ATOM   3417 3HD1 ILE   212      40.676  59.948  56.600  0.00  0.00
ATOM   3418  C   ILE   212      42.092  56.765  61.435  0.00  0.00
ATOM   3419  O   ILE   212      41.520  56.847  62.551  0.00  0.00
ATOM   3420  N   TYR   213      42.588  55.633  60.905  0.00  0.00
ATOM   3421  H   TYR   213      43.296  55.717  60.106  0.00  0.00
ATOM   3422  CA  TYR   213      42.414  54.301  61.506  0.00  0.00
ATOM   3423  HA  TYR   213      41.345  54.216  61.800  0.00  0.00
ATOM   3424  CB  TYR   213      42.550  53.279  60.374  0.00  0.00
ATOM   3425  HB2 TYR   213      43.428  53.465  59.838  0.00  0.00
ATOM   3426  HB3 TYR   213      42.557  52.248  60.840  0.00  0.00
ATOM   3427  CG  TYR   213      41.347  53.279  59.379  0.00  0.00
ATOM   3428  CD1 TYR   213      40.154  52.625  59.692  0.00  0.00
ATOM   3429  HD1 TYR   213      40.108  52.227  60.724  0.00  0.00
ATOM   3430  CE1 TYR   213      39.055  52.729  58.857  0.00  0.00
ATOM   3431  HE1 TYR   213      38.156  52.283  59.109  0.00  0.00
ATOM   3432  CZ  TYR   213      39.098  53.578  57.691  0.00  0.00
ATOM   3433  OH  TYR   213      37.993  53.812  56.923  0.00  0.00
ATOM   3434  HH  TYR   213      37.197  53.317  57.235  0.00  0.00
ATOM   3435  CE2 TYR   213      40.356  54.093  57.337  0.00  0.00
ATOM   3436  HE2 TYR   213      40.508  54.779  56.463  0.00  0.00
ATOM   3437  CD2 TYR   213      41.440  54.012  58.206  0.00  0.00
ATOM   3438  HD2 TYR   213      42.374  54.532  57.869  0.00  0.00
ATOM   3439  C   TYR   213      43.391  54.084  62.695  0.00  0.00
ATOM   3440  O   TYR   213      43.222  53.262  63.582  0.00  0.00
ATOM   3441  N   GLN   214      44.432  54.945  62.719  0.00  0.00
ATOM   3442  H   GLN   214      44.880  55.293  61.825  0.00  0.00
ATOM   3443  CA  GLN   214      45.313  55.038  63.952  0.00  0.00
ATOM   3444  HA  GLN   214      45.453  54.069  64.322  0.00  0.00
ATOM   3445  CB  GLN   214      46.696  55.727  63.617  0.00  0.00
ATOM   3446  HB2 GLN   214      47.024  55.237  62.694  0.00  0.00
ATOM   3447  HB3 GLN   214      46.566  56.698  63.226  0.00  0.00
ATOM   3448  CG  GLN   214      47.840  55.839  64.652  0.00  0.00
ATOM   3449  HG2 GLN   214      48.617  56.508  64.215  0.00  0.00
ATOM   3450  HG3 GLN   214      47.473  56.412  65.536  0.00  0.00
ATOM   3451  CD  GLN   214      48.563  54.492  64.986  0.00  0.00
ATOM   3452  OE1 GLN   214      47.920  53.405  64.896  0.00  0.00
ATOM   3453  NE2 GLN   214      49.800  54.409  65.177  0.00  0.00
ATOM   3454 1HE2 GLN   214      50.158  53.456  65.273  0.00  0.00
ATOM   3455 2HE2 GLN   214      50.388  55.139  64.989  0.00  0.00
ATOM   3456  C   GLN   214      44.652  55.973  65.026  0.00  0.00
ATOM   3457  O   GLN   214      44.684  55.727  66.270  0.00  0.00
ATOM   3458  N   ALA   215      43.924  56.965  64.556  0.00  0.00
ATOM   3459  H   ALA   215      44.036  57.190  63.577  0.00  0.00
ATOM   3460  CA  ALA   215      43.144  57.868  65.402  0.00  0.00
ATOM   3461  HA  ALA   215      43.724  58.100  66.377  0.00  0.00
ATOM   3462  CB  ALA   215      42.895  59.173  64.568  0.00  0.00
ATOM   3463  HB1 ALA   215      42.138  59.002  63.748  0.00  0.00
ATOM   3464  HB2 ALA   215      42.440  59.830  65.248  0.00  0.00
ATOM   3465  HB3 ALA   215      43.815  59.492  64.228  0.00  0.00
ATOM   3466  C   ALA   215      41.868  57.229  65.798  0.00  0.00
ATOM   3467  O   ALA   215      41.141  57.840  66.577  0.00  0.00
ATOM   3468  N   ILE   216      41.558  55.971  65.338  0.00  0.00
ATOM   3469  H   ILE   216      42.127  55.750  64.543  0.00  0.00
ATOM   3470  CA  ILE   216      40.463  55.058  65.846  0.00  0.00
ATOM   3471  HA  ILE   216      39.754  55.645  66.466  0.00  0.00
ATOM   3472  CB  ILE   216      39.751  54.416  64.718  0.00  0.00
ATOM   3473  HB  ILE   216      40.485  53.909  64.046  0.00  0.00
ATOM   3474  CG2 ILE   216      39.028  53.141  65.183  0.00  0.00
ATOM   3475 1HG2 ILE   216      38.463  53.310  66.090  0.00  0.00
ATOM   3476 2HG2 ILE   216      38.514  52.852  64.292  0.00  0.00
ATOM   3477 3HG2 ILE   216      39.930  52.507  65.302  0.00  0.00
ATOM   3478  CG1 ILE   216      38.817  55.470  64.007  0.00  0.00
ATOM   3479 2HG1 ILE   216      38.124  55.911  64.642  0.00  0.00
ATOM   3480 3HG1 ILE   216      39.542  56.246  63.725  0.00  0.00
ATOM   3481  CD1 ILE   216      38.214  55.078  62.751  0.00  0.00
ATOM   3482 1HD1 ILE   216      37.602  54.209  62.910  0.00  0.00
ATOM   3483 2HD1 ILE   216      37.561  55.866  62.431  0.00  0.00
ATOM   3484 3HD1 ILE   216      38.863  54.871  61.914  0.00  0.00
ATOM   3485  C   ILE   216      41.180  54.170  66.891  0.00  0.00
ATOM   3486  O   ILE   216      40.663  53.934  67.977  0.00  0.00
ATOM   3487  N   LYS   217      42.425  53.684  66.522  0.00  0.00
ATOM   3488  H   LYS   217      42.746  53.863  65.598  0.00  0.00
ATOM   3489  CA  LYS   217      43.106  52.656  67.267  0.00  0.00
ATOM   3490  HA  LYS   217      42.468  51.763  67.376  0.00  0.00
ATOM   3491  CB  LYS   217      44.332  52.310  66.446  0.00  0.00
ATOM   3492  HB2 LYS   217      44.028  52.184  65.428  0.00  0.00
ATOM   3493  HB3 LYS   217      45.062  53.077  66.369  0.00  0.00
ATOM   3494  CG  LYS   217      45.029  50.932  66.907  0.00  0.00
ATOM   3495  HG2 LYS   217      44.311  50.130  67.021  0.00  0.00
ATOM   3496  HG3 LYS   217      45.514  50.780  65.962  0.00  0.00
ATOM   3497  CD  LYS   217      46.198  51.097  67.898  0.00  0.00
ATOM   3498  HD2 LYS   217      45.736  51.424  68.817  0.00  0.00
ATOM   3499  HD3 LYS   217      46.647  50.106  68.166  0.00  0.00
ATOM   3500  CE  LYS   217      47.237  52.006  67.485  0.00  0.00
ATOM   3501  HE2 LYS   217      47.582  51.492  66.559  0.00  0.00
ATOM   3502  HE3 LYS   217      46.836  53.007  67.340  0.00  0.00
ATOM   3503  NZ  LYS   217      48.390  52.157  68.388  0.00  0.00
ATOM   3504  HZ1 LYS   217      48.203  52.729  69.236  0.00  0.00
ATOM   3505  HZ2 LYS   217      48.496  51.222  68.772  0.00  0.00
ATOM   3506  HZ3 LYS   217      49.266  52.434  67.941  0.00  0.00
ATOM   3507  C   LYS   217      43.471  53.120  68.689  0.00  0.00
ATOM   3508  O   LYS   217      43.210  52.430  69.637  0.00  0.00
ATOM   3509  N   GLU   218      44.080  54.301  68.812  0.00  0.00
ATOM   3510  H   GLU   218      44.307  54.804  67.991  0.00  0.00
ATOM   3511  CA  GLU   218      44.523  54.913  70.066  0.00  0.00
ATOM   3512  HA  GLU   218      45.040  54.145  70.566  0.00  0.00
ATOM   3513  CB  GLU   218      45.438  55.989  69.647  0.00  0.00
ATOM   3514  HB2 GLU   218      44.914  56.602  68.905  0.00  0.00
ATOM   3515  HB3 GLU   218      45.553  56.672  70.449  0.00  0.00
ATOM   3516  CG  GLU   218      46.865  55.467  69.219  0.00  0.00
ATOM   3517  HG2 GLU   218      46.711  54.827  68.348  0.00  0.00
ATOM   3518  HG3 GLU   218      47.437  56.326  68.893  0.00  0.00
ATOM   3519  CD  GLU   218      47.582  54.768  70.323  0.00  0.00
ATOM   3520  OE1 GLU   218      48.147  55.417  71.230  0.00  0.00
ATOM   3521  OE2 GLU   218      47.252  53.601  70.490  0.00  0.00
ATOM   3522  C   GLU   218      43.356  55.291  71.023  0.00  0.00
ATOM   3523  O   GLU   218      43.566  55.734  72.126  0.00  0.00
ATOM   3524  N   LYS   219      42.136  55.281  70.470  0.00  0.00
ATOM   3525  H   LYS   219      42.000  55.018  69.506  0.00  0.00
ATOM   3526  CA  LYS   219      40.871  55.409  71.296  0.00  0.00
ATOM   3527  HA  LYS   219      41.015  55.798  72.290  0.00  0.00
ATOM   3528  CB  LYS   219      39.850  56.335  70.511  0.00  0.00
ATOM   3529  HB2 LYS   219      39.798  55.932  69.509  0.00  0.00
ATOM   3530  HB3 LYS   219      38.927  56.269  71.110  0.00  0.00
ATOM   3531  CG  LYS   219      40.291  57.814  70.532  0.00  0.00
ATOM   3532  HG2 LYS   219      40.450  58.050  71.636  0.00  0.00
ATOM   3533  HG3 LYS   219      41.239  57.940  70.062  0.00  0.00
ATOM   3534  CD  LYS   219      39.242  58.769  70.052  0.00  0.00
ATOM   3535  HD2 LYS   219      38.799  58.282  69.185  0.00  0.00
ATOM   3536  HD3 LYS   219      38.479  58.996  70.822  0.00  0.00
ATOM   3537  CE  LYS   219      39.900  60.091  69.630  0.00  0.00
ATOM   3538  HE2 LYS   219      39.174  60.890  69.739  0.00  0.00
ATOM   3539  HE3 LYS   219      40.535  60.321  70.414  0.00  0.00
ATOM   3540  NZ  LYS   219      40.589  60.079  68.347  0.00  0.00
ATOM   3541  HZ1 LYS   219      41.217  59.286  68.143  0.00  0.00
ATOM   3542  HZ2 LYS   219      40.011  60.067  67.527  0.00  0.00
ATOM   3543  HZ3 LYS   219      41.096  60.936  68.261  0.00  0.00
ATOM   3544  C   LYS   219      40.265  54.133  71.783  0.00  0.00
ATOM   3545  O   LYS   219      39.427  54.059  72.694  0.00  0.00
ATOM   3546  N   LEU   220      40.676  52.992  71.243  0.00  0.00
ATOM   3547  H   LEU   220      41.274  53.092  70.438  0.00  0.00
ATOM   3548  CA  LEU   220      40.241  51.676  71.493  0.00  0.00
ATOM   3549  HA  LEU   220      39.187  51.675  71.721  0.00  0.00
ATOM   3550  CB  LEU   220      40.418  50.716  70.324  0.00  0.00
ATOM   3551  HB2 LEU   220      41.417  50.844  69.942  0.00  0.00
ATOM   3552  HB3 LEU   220      40.189  49.728  70.668  0.00  0.00
ATOM   3553  CG  LEU   220      39.468  51.045  69.149  0.00  0.00
ATOM   3554  HG  LEU   220      39.662  52.023  68.767  0.00  0.00
ATOM   3555  CD1 LEU   220      39.655  50.072  67.971  0.00  0.00
ATOM   3556 1HD1 LEU   220      40.670  50.160  67.589  0.00  0.00
ATOM   3557 2HD1 LEU   220      39.502  49.022  68.264  0.00  0.00
ATOM   3558 3HD1 LEU   220      39.051  50.364  67.112  0.00  0.00
ATOM   3559  CD2 LEU   220      37.958  50.980  69.412  0.00  0.00
ATOM   3560 1HD2 LEU   220      37.485  50.856  68.400  0.00  0.00
ATOM   3561 2HD2 LEU   220      37.869  50.152  70.060  0.00  0.00
ATOM   3562 3HD2 LEU   220      37.661  51.904  69.907  0.00  0.00
ATOM   3563  C   LEU   220      40.875  51.146  72.748  0.00  0.00
ATOM   3564  O   LEU   220      41.967  51.525  73.058  0.00  0.00
ATOM   3565  N   PRO   221      40.170  50.322  73.581  0.00  0.00
ATOM   3566  CD  PRO   221      38.923  49.756  73.259  0.00  0.00
ATOM   3567  HD2 PRO   221      38.973  49.405  72.217  0.00  0.00
ATOM   3568  HD3 PRO   221      38.232  50.589  73.377  0.00  0.00
ATOM   3569  CG  PRO   221      38.627  48.584  74.301  0.00  0.00
ATOM   3570  HG2 PRO   221      38.981  47.637  73.855  0.00  0.00
ATOM   3571  HG3 PRO   221      37.527  48.542  74.642  0.00  0.00
ATOM   3572  CB  PRO   221      39.429  49.142  75.475  0.00  0.00
ATOM   3573  HB2 PRO   221      39.648  48.340  76.111  0.00  0.00
ATOM   3574  HB3 PRO   221      38.884  49.892  75.978  0.00  0.00
ATOM   3575  CA  PRO   221      40.618  49.754  74.812  0.00  0.00
ATOM   3576  HA  PRO   221      40.940  50.517  75.534  0.00  0.00
ATOM   3577  C   PRO   221      41.802  48.821  74.569  0.00  0.00
ATOM   3578  O   PRO   221      41.663  47.813  73.855  0.00  0.00
ATOM   3579  N   SER   222      42.967  49.248  74.926  0.00  0.00
ATOM   3580  H   SER   222      42.984  50.031  75.467  0.00  0.00
ATOM   3581  CA  SER   222      44.131  48.945  74.023  0.00  0.00
ATOM   3582  HA  SER   222      43.833  48.943  72.984  0.00  0.00
ATOM   3583  CB  SER   222      45.250  50.011  74.268  0.00  0.00
ATOM   3584  HB2 SER   222      46.117  49.600  73.889  0.00  0.00
ATOM   3585  HB3 SER   222      45.052  51.001  73.811  0.00  0.00
ATOM   3586  OG  SER   222      45.320  50.292  75.668  0.00  0.00
ATOM   3587  HG  SER   222      46.115  50.781  75.915  0.00  0.00
ATOM   3588  C   SER   222      44.678  47.618  74.294  0.00  0.00
ATOM   3589  O   SER   222      45.235  47.015  73.373  0.00  0.00
ATOM   3590  N   GLU   223      44.622  47.019  75.516  0.00  0.00
ATOM   3591  H   GLU   223      44.300  47.659  76.306  0.00  0.00
ATOM   3592  CA  GLU   223      44.974  45.621  75.834  0.00  0.00
ATOM   3593  HA  GLU   223      45.974  45.298  75.509  0.00  0.00
ATOM   3594  CB  GLU   223      44.798  45.290  77.341  0.00  0.00
ATOM   3595  HB2 GLU   223      43.768  45.254  77.641  0.00  0.00
ATOM   3596  HB3 GLU   223      45.110  44.246  77.548  0.00  0.00
ATOM   3597  CG  GLU   223      45.402  46.259  78.278  0.00  0.00
ATOM   3598  HG2 GLU   223      45.045  47.198  77.866  0.00  0.00
ATOM   3599  HG3 GLU   223      44.877  46.030  79.175  0.00  0.00
ATOM   3600  CD  GLU   223      46.878  46.150  78.559  0.00  0.00
ATOM   3601  OE1 GLU   223      47.396  45.088  78.830  0.00  0.00
ATOM   3602  OE2 GLU   223      47.595  47.089  78.373  0.00  0.00
ATOM   3603  C   GLU   223      44.211  44.602  75.115  0.00  0.00
ATOM   3604  O   GLU   223      44.585  43.424  75.162  0.00  0.00
ATOM   3605  N   LYS   224      43.159  45.026  74.360  0.00  0.00
ATOM   3606  H   LYS   224      42.846  46.001  74.368  0.00  0.00
ATOM   3607  CA  LYS   224      42.349  44.119  73.551  0.00  0.00
ATOM   3608  HA  LYS   224      42.575  43.178  73.934  0.00  0.00
ATOM   3609  CB  LYS   224      40.817  44.323  73.718  0.00  0.00
ATOM   3610  HB2 LYS   224      40.589  45.283  73.273  0.00  0.00
ATOM   3611  HB3 LYS   224      40.214  43.571  73.128  0.00  0.00
ATOM   3612  CG  LYS   224      40.336  44.051  75.172  0.00  0.00
ATOM   3613  HG2 LYS   224      40.504  42.987  75.276  0.00  0.00
ATOM   3614  HG3 LYS   224      40.927  44.791  75.872  0.00  0.00
ATOM   3615  CD  LYS   224      38.791  44.083  75.267  0.00  0.00
ATOM   3616  HD2 LYS   224      38.357  44.917  74.788  0.00  0.00
ATOM   3617  HD3 LYS   224      38.342  43.262  74.776  0.00  0.00
ATOM   3618  CE  LYS   224      38.348  44.053  76.771  0.00  0.00
ATOM   3619  HE2 LYS   224      38.726  44.963  77.313  0.00  0.00
ATOM   3620  HE3 LYS   224      37.293  43.994  76.745  0.00  0.00
ATOM   3621  NZ  LYS   224      38.861  42.861  77.446  0.00  0.00
ATOM   3622  HZ1 LYS   224      38.153  42.824  78.153  0.00  0.00
ATOM   3623  HZ2 LYS   224      38.687  41.961  76.945  0.00  0.00
ATOM   3624  HZ3 LYS   224      39.777  42.927  77.931  0.00  0.00
ATOM   3625  C   LYS   224      42.642  44.076  72.023  0.00  0.00
ATOM   3626  O   LYS   224      41.866  43.550  71.236  0.00  0.00
ATOM   3627  N   LEU   225      43.710  44.744  71.558  0.00  0.00
ATOM   3628  H   LEU   225      44.269  45.274  72.298  0.00  0.00
ATOM   3629  CA  LEU   225      44.246  44.639  70.224  0.00  0.00
ATOM   3630  HA  LEU   225      43.833  43.918  69.594  0.00  0.00
ATOM   3631  CB  LEU   225      44.152  45.965  69.476  0.00  0.00
ATOM   3632  HB2 LEU   225      45.004  46.561  69.900  0.00  0.00
ATOM   3633  HB3 LEU   225      44.382  45.801  68.423  0.00  0.00
ATOM   3634  CG  LEU   225      42.743  46.615  69.254  0.00  0.00
ATOM   3635  HG  LEU   225      41.964  45.856  69.094  0.00  0.00
ATOM   3636  CD1 LEU   225      42.293  47.350  70.505  0.00  0.00
ATOM   3637 1HD1 LEU   225      41.429  47.936  70.296  0.00  0.00
ATOM   3638 2HD1 LEU   225      42.034  46.664  71.254  0.00  0.00
ATOM   3639 3HD1 LEU   225      43.021  48.026  70.922  0.00  0.00
ATOM   3640  CD2 LEU   225      42.752  47.692  68.166  0.00  0.00
ATOM   3641 1HD2 LEU   225      41.762  47.800  67.723  0.00  0.00
ATOM   3642 2HD2 LEU   225      43.082  48.651  68.521  0.00  0.00
ATOM   3643 3HD2 LEU   225      43.326  47.397  67.283  0.00  0.00
ATOM   3644  C   LEU   225      45.738  44.230  70.365  0.00  0.00
ATOM   3645  O   LEU   225      46.257  44.068  71.437  0.00  0.00
ATOM   3646  N   THR   226      46.367  43.892  69.249  0.00  0.00
ATOM   3647  H   THR   226      45.731  43.964  68.442  0.00  0.00
ATOM   3648  CA  THR   226      47.667  43.203  69.031  0.00  0.00
ATOM   3649  HA  THR   226      48.307  43.685  69.716  0.00  0.00
ATOM   3650  CB  THR   226      47.652  41.668  69.363  0.00  0.00
ATOM   3651  HB  THR   226      47.077  41.102  68.620  0.00  0.00
ATOM   3652  CG2 THR   226      49.137  41.121  69.328  0.00  0.00
ATOM   3653 1HG2 THR   226      49.483  41.221  68.313  0.00  0.00
ATOM   3654 2HG2 THR   226      49.561  41.775  70.151  0.00  0.00
ATOM   3655 3HG2 THR   226      49.096  40.110  69.600  0.00  0.00
ATOM   3656  OG1 THR   226      47.146  41.371  70.708  0.00  0.00
ATOM   3657  HG1 THR   226      47.045  42.247  71.167  0.00  0.00
ATOM   3658  C   THR   226      48.018  43.442  67.585  0.00  0.00
ATOM   3659  O   THR   226      47.138  43.210  66.728  0.00  0.00
ATOM   3660  N   PHE   227      49.302  43.621  67.342  0.00  0.00
ATOM   3661  H   PHE   227      49.891  43.707  68.133  0.00  0.00
ATOM   3662  CA  PHE   227      49.835  43.916  65.994  0.00  0.00
ATOM   3663  HA  PHE   227      49.193  43.500  65.185  0.00  0.00
ATOM   3664  CB  PHE   227      49.725  45.432  65.786  0.00  0.00
ATOM   3665  HB2 PHE   227      50.521  45.925  66.433  0.00  0.00
ATOM   3666  HB3 PHE   227      50.333  45.581  64.891  0.00  0.00
ATOM   3667  CG  PHE   227      48.331  46.046  65.846  0.00  0.00
ATOM   3668  CD1 PHE   227      47.667  46.334  64.698  0.00  0.00
ATOM   3669  HD1 PHE   227      47.989  45.820  63.822  0.00  0.00
ATOM   3670  CE1 PHE   227      46.531  47.052  64.725  0.00  0.00
ATOM   3671  HE1 PHE   227      46.051  47.264  63.839  0.00  0.00
ATOM   3672  CZ  PHE   227      46.071  47.631  65.926  0.00  0.00
ATOM   3673  HZ  PHE   227      45.154  48.221  65.977  0.00  0.00
ATOM   3674  CE2 PHE   227      46.742  47.380  67.111  0.00  0.00
ATOM   3675  HE2 PHE   227      46.518  47.970  68.017  0.00  0.00
ATOM   3676  CD2 PHE   227      47.934  46.577  67.103  0.00  0.00
ATOM   3677  HD2 PHE   227      48.604  46.598  67.967  0.00  0.00
ATOM   3678  C   PHE   227      51.265  43.248  65.824  0.00  0.00
ATOM   3679  O   PHE   227      52.224  43.989  66.085  0.00  0.00
ATOM   3680  N   ASN   228      51.341  41.911  65.476  0.00  0.00
ATOM   3681  H   ASN   228      50.509  41.336  65.234  0.00  0.00
ATOM   3682  CA  ASN   228      52.647  41.192  65.357  0.00  0.00
ATOM   3683  HA  ASN   228      53.422  41.834  64.868  0.00  0.00
ATOM   3684  CB  ASN   228      53.167  40.867  66.757  0.00  0.00
ATOM   3685  HB2 ASN   228      53.260  41.701  67.418  0.00  0.00
ATOM   3686  HB3 ASN   228      52.450  40.272  67.295  0.00  0.00
ATOM   3687  CG  ASN   228      54.631  40.246  66.648  0.00  0.00
ATOM   3688  OD1 ASN   228      54.836  39.038  66.479  0.00  0.00
ATOM   3689  ND2 ASN   228      55.610  41.023  66.828  0.00  0.00
ATOM   3690 1HD2 ASN   228      56.528  40.692  66.728  0.00  0.00
ATOM   3691 2HD2 ASN   228      55.474  41.967  66.749  0.00  0.00
ATOM   3692  C   ASN   228      52.471  39.978  64.443  0.00  0.00
ATOM   3693  O   ASN   228      51.536  39.186  64.459  0.00  0.00
ATOM   3694  N   SER   229      53.489  39.714  63.696  0.00  0.00
ATOM   3695  H   SER   229      54.189  40.380  63.871  0.00  0.00
ATOM   3696  CA  SER   229      53.653  38.652  62.718  0.00  0.00
ATOM   3697  HA  SER   229      52.860  38.911  61.983  0.00  0.00
ATOM   3698  CB  SER   229      54.965  38.734  61.954  0.00  0.00
ATOM   3699  HB2 SER   229      55.076  37.922  61.294  0.00  0.00
ATOM   3700  HB3 SER   229      55.035  39.612  61.328  0.00  0.00
ATOM   3701  OG  SER   229      56.055  38.720  62.884  0.00  0.00
ATOM   3702  HG  SER   229      56.004  39.569  63.343  0.00  0.00
ATOM   3703  C   SER   229      53.503  37.252  63.233  0.00  0.00
ATOM   3704  O   SER   229      52.885  36.422  62.572  0.00  0.00
ATOM   3705  N   GLY   230      53.898  37.044  64.548  0.00  0.00
ATOM   3706  H   GLY   230      54.359  37.889  64.987  0.00  0.00
ATOM   3707  CA  GLY   230      53.549  35.862  65.344  0.00  0.00
ATOM   3708  HA2 GLY   230      54.296  35.075  65.035  0.00  0.00
ATOM   3709  HA3 GLY   230      53.619  36.121  66.430  0.00  0.00
ATOM   3710  C   GLY   230      52.087  35.483  65.140  0.00  0.00
ATOM   3711  O   GLY   230      51.739  34.350  64.834  0.00  0.00
ATOM   3712  N   PHE   231      51.189  36.445  65.178  0.00  0.00
ATOM   3713  H   PHE   231      51.479  37.466  65.295  0.00  0.00
ATOM   3714  CA  PHE   231      49.732  36.284  65.172  0.00  0.00
ATOM   3715  HA  PHE   231      49.525  35.313  65.699  0.00  0.00
ATOM   3716  CB  PHE   231      49.109  37.333  66.124  0.00  0.00
ATOM   3717  HB2 PHE   231      49.366  38.278  65.755  0.00  0.00
ATOM   3718  HB3 PHE   231      48.097  37.138  66.140  0.00  0.00
ATOM   3719  CG  PHE   231      49.578  37.195  67.550  0.00  0.00
ATOM   3720  CD1 PHE   231      49.041  36.296  68.424  0.00  0.00
ATOM   3721  HD1 PHE   231      48.194  35.741  68.055  0.00  0.00
ATOM   3722  CE1 PHE   231      49.349  36.232  69.766  0.00  0.00
ATOM   3723  HE1 PHE   231      48.910  35.496  70.500  0.00  0.00
ATOM   3724  CZ  PHE   231      50.357  37.104  70.221  0.00  0.00
ATOM   3725  HZ  PHE   231      50.614  37.191  71.244  0.00  0.00
ATOM   3726  CE2 PHE   231      50.833  38.098  69.316  0.00  0.00
ATOM   3727  HE2 PHE   231      51.506  38.921  69.670  0.00  0.00
ATOM   3728  CD2 PHE   231      50.486  38.157  67.991  0.00  0.00
ATOM   3729  HD2 PHE   231      51.110  38.806  67.417  0.00  0.00
ATOM   3730  C   PHE   231      49.085  36.214  63.821  0.00  0.00
ATOM   3731  O   PHE   231      47.917  36.375  63.591  0.00  0.00
ATOM   3732  N   GLN   232      49.867  35.858  62.889  0.00  0.00
ATOM   3733  H   GLN   232      50.840  35.783  63.112  0.00  0.00
ATOM   3734  CA  GLN   232      49.359  35.357  61.545  0.00  0.00
ATOM   3735  HA  GLN   232      48.723  36.158  61.194  0.00  0.00
ATOM   3736  CB  GLN   232      50.496  35.254  60.480  0.00  0.00
ATOM   3737  HB2 GLN   232      51.071  36.166  60.526  0.00  0.00
ATOM   3738  HB3 GLN   232      51.219  34.542  60.700  0.00  0.00
ATOM   3739  CG  GLN   232      49.962  35.155  59.000  0.00  0.00
ATOM   3740  HG2 GLN   232      49.513  34.079  58.856  0.00  0.00
ATOM   3741  HG3 GLN   232      49.208  35.971  59.037  0.00  0.00
ATOM   3742  CD  GLN   232      51.038  35.375  57.949  0.00  0.00
ATOM   3743  OE1 GLN   232      52.035  34.676  57.955  0.00  0.00
ATOM   3744  NE2 GLN   232      50.816  36.276  56.972  0.00  0.00
ATOM   3745 1HE2 GLN   232      51.572  36.390  56.350  0.00  0.00
ATOM   3746 2HE2 GLN   232      49.992  36.783  56.869  0.00  0.00
ATOM   3747  C   GLN   232      48.595  34.046  61.622  0.00  0.00
ATOM   3748  O   GLN   232      49.219  32.981  61.836  0.00  0.00
ATOM   3749  N   ALA   233      47.244  34.006  61.477  0.00  0.00
ATOM   3750  H   ALA   233      46.766  34.891  61.422  0.00  0.00
ATOM   3751  CA  ALA   233      46.327  32.856  61.648  0.00  0.00
ATOM   3752  HA  ALA   233      46.706  32.359  62.543  0.00  0.00
ATOM   3753  CB  ALA   233      44.833  33.153  62.035  0.00  0.00
ATOM   3754  HB1 ALA   233      44.347  33.649  61.226  0.00  0.00
ATOM   3755  HB2 ALA   233      44.345  32.205  62.173  0.00  0.00
ATOM   3756  HB3 ALA   233      44.825  33.792  62.956  0.00  0.00
ATOM   3757  C   ALA   233      46.591  31.715  60.617  0.00  0.00
ATOM   3758  O   ALA   233      46.628  32.132  59.417  0.00  0.00
ATOM   3759  N   ILE   234      46.733  30.412  60.961  0.00  0.00
ATOM   3760  H   ILE   234      46.691  30.252  61.922  0.00  0.00
ATOM   3761  CA  ILE   234      47.108  29.248  60.181  0.00  0.00
ATOM   3762  HA  ILE   234      47.025  29.470  59.097  0.00  0.00
ATOM   3763  CB  ILE   234      48.542  28.845  60.382  0.00  0.00
ATOM   3764  HB  ILE   234      48.815  28.088  59.664  0.00  0.00
ATOM   3765  CG2 ILE   234      49.468  30.035  59.980  0.00  0.00
ATOM   3766 1HG2 ILE   234      49.535  30.730  60.771  0.00  0.00
ATOM   3767 2HG2 ILE   234      50.544  29.720  59.923  0.00  0.00
ATOM   3768 3HG2 ILE   234      49.181  30.423  58.986  0.00  0.00
ATOM   3769  CG1 ILE   234      48.899  28.327  61.788  0.00  0.00
ATOM   3770 2HG1 ILE   234      48.686  29.097  62.519  0.00  0.00
ATOM   3771 3HG1 ILE   234      48.379  27.513  62.090  0.00  0.00
ATOM   3772  CD1 ILE   234      50.398  27.905  61.791  0.00  0.00
ATOM   3773 1HD1 ILE   234      50.708  27.310  62.651  0.00  0.00
ATOM   3774 2HD1 ILE   234      50.629  27.190  60.978  0.00  0.00
ATOM   3775 3HD1 ILE   234      51.134  28.730  61.819  0.00  0.00
ATOM   3776  C   ILE   234      46.279  28.043  60.260  0.00  0.00
ATOM   3777  O   ILE   234      46.385  27.216  59.361  0.00  0.00
ATOM   3778  N   ALA   235      45.424  27.982  61.251  0.00  0.00
ATOM   3779  H   ALA   235      45.293  28.805  61.912  0.00  0.00
ATOM   3780  CA  ALA   235      44.254  26.973  61.226  0.00  0.00
ATOM   3781  HA  ALA   235      44.070  26.714  60.200  0.00  0.00
ATOM   3782  CB  ALA   235      44.720  25.686  61.954  0.00  0.00
ATOM   3783  HB1 ALA   235      45.064  25.928  62.935  0.00  0.00
ATOM   3784  HB2 ALA   235      43.851  25.097  61.920  0.00  0.00
ATOM   3785  HB3 ALA   235      45.543  25.293  61.416  0.00  0.00
ATOM   3786  C   ALA   235      43.084  27.758  61.892  0.00  0.00
ATOM   3787  O   ALA   235      43.360  28.518  62.854  0.00  0.00
ATOM   3788  N   ILE   236      41.876  27.503  61.397  0.00  0.00
ATOM   3789  H   ILE   236      41.728  26.792  60.717  0.00  0.00
ATOM   3790  CA  ILE   236      40.656  27.777  62.174  0.00  0.00
ATOM   3791  HA  ILE   236      40.951  28.128  63.174  0.00  0.00
ATOM   3792  CB  ILE   236      39.702  28.774  61.472  0.00  0.00
ATOM   3793  HB  ILE   236      39.235  28.229  60.629  0.00  0.00
ATOM   3794  CG2 ILE   236      38.460  29.121  62.318  0.00  0.00
ATOM   3795 1HG2 ILE   236      38.179  28.333  63.027  0.00  0.00
ATOM   3796 2HG2 ILE   236      38.510  29.974  62.895  0.00  0.00
ATOM   3797 3HG2 ILE   236      37.584  29.144  61.664  0.00  0.00
ATOM   3798  CG1 ILE   236      40.196  30.013  60.707  0.00  0.00
ATOM   3799 2HG1 ILE   236      41.036  29.784  60.054  0.00  0.00
ATOM   3800 3HG1 ILE   236      39.394  30.276  59.958  0.00  0.00
ATOM   3801  CD1 ILE   236      40.588  31.167  61.698  0.00  0.00
ATOM   3802 1HD1 ILE   236      41.103  31.970  61.102  0.00  0.00
ATOM   3803 2HD1 ILE   236      39.721  31.682  62.159  0.00  0.00
ATOM   3804 3HD1 ILE   236      41.183  30.810  62.505  0.00  0.00
ATOM   3805  C   ILE   236      39.942  26.456  62.283  0.00  0.00
ATOM   3806  O   ILE   236      39.702  25.814  61.281  0.00  0.00
ATOM   3807  N   ASP   237      39.473  26.017  63.489  0.00  0.00
ATOM   3808  H   ASP   237      39.503  26.713  64.267  0.00  0.00
ATOM   3809  CA  ASP   237      38.729  24.790  63.618  0.00  0.00
ATOM   3810  HA  ASP   237      38.617  24.344  62.596  0.00  0.00
ATOM   3811  CB  ASP   237      39.644  23.834  64.447  0.00  0.00
ATOM   3812  HB2 ASP   237      40.642  23.874  64.016  0.00  0.00
ATOM   3813  HB3 ASP   237      39.726  24.199  65.409  0.00  0.00
ATOM   3814  CG  ASP   237      39.058  22.422  64.626  0.00  0.00
ATOM   3815  OD1 ASP   237      39.887  21.534  65.045  0.00  0.00
ATOM   3816  OD2 ASP   237      38.012  21.990  64.094  0.00  0.00
ATOM   3817  C   ASP   237      37.394  24.962  64.271  0.00  0.00
ATOM   3818  O   ASP   237      37.232  25.329  65.393  0.00  0.00
ATOM   3819  N   ALA   238      36.373  24.726  63.453  0.00  0.00
ATOM   3820  H   ALA   238      36.545  24.284  62.537  0.00  0.00
ATOM   3821  CA  ALA   238      34.939  24.945  63.860  0.00  0.00
ATOM   3822  HA  ALA   238      34.796  25.948  64.178  0.00  0.00
ATOM   3823  CB  ALA   238      34.207  24.874  62.464  0.00  0.00
ATOM   3824  HB1 ALA   238      34.635  25.612  61.789  0.00  0.00
ATOM   3825  HB2 ALA   238      34.439  23.862  61.959  0.00  0.00
ATOM   3826  HB3 ALA   238      33.095  24.866  62.623  0.00  0.00
ATOM   3827  C   ALA   238      34.317  23.985  64.841  0.00  0.00
ATOM   3828  O   ALA   238      33.395  24.275  65.573  0.00  0.00
ATOM   3829  N   ASP   239      34.760  22.680  64.846  0.00  0.00
ATOM   3830  H   ASP   239      35.421  22.395  64.134  0.00  0.00
ATOM   3831  CA  ASP   239      34.296  21.693  65.859  0.00  0.00
ATOM   3832  HA  ASP   239      33.278  21.799  66.112  0.00  0.00
ATOM   3833  CB  ASP   239      34.434  20.274  65.170  0.00  0.00
ATOM   3834  HB2 ASP   239      35.463  20.239  64.719  0.00  0.00
ATOM   3835  HB3 ASP   239      34.211  19.418  65.855  0.00  0.00
ATOM   3836  CG  ASP   239      33.407  20.164  63.948  0.00  0.00
ATOM   3837  OD1 ASP   239      33.478  19.257  63.059  0.00  0.00
ATOM   3838  OD2 ASP   239      32.503  21.044  63.944  0.00  0.00
ATOM   3839  C   ASP   239      35.117  21.687  67.208  0.00  0.00
ATOM   3840  O   ASP   239      34.718  21.067  68.232  0.00  0.00
ATOM   3841  N   ALA   240      36.202  22.457  67.222  0.00  0.00
ATOM   3842  H   ALA   240      36.340  23.072  66.427  0.00  0.00
ATOM   3843  CA  ALA   240      37.075  22.782  68.386  0.00  0.00
ATOM   3844  HA  ALA   240      36.911  22.182  69.216  0.00  0.00
ATOM   3845  CB  ALA   240      38.598  22.803  68.017  0.00  0.00
ATOM   3846  HB1 ALA   240      38.898  23.664  67.439  0.00  0.00
ATOM   3847  HB2 ALA   240      39.190  22.886  68.912  0.00  0.00
ATOM   3848  HB3 ALA   240      38.878  21.862  67.555  0.00  0.00
ATOM   3849  C   ALA   240      36.703  24.157  68.973  0.00  0.00
ATOM   3850  O   ALA   240      36.856  24.293  70.191  0.00  0.00
ATOM   3851  N   LYS   241      36.153  25.099  68.109  0.00  0.00
ATOM   3852  H   LYS   241      36.063  24.729  67.138  0.00  0.00
ATOM   3853  CA  LYS   241      36.048  26.587  68.385  0.00  0.00
ATOM   3854  HA  LYS   241      35.628  26.975  67.518  0.00  0.00
ATOM   3855  CB  LYS   241      34.968  26.768  69.459  0.00  0.00
ATOM   3856  HB2 LYS   241      35.334  26.304  70.417  0.00  0.00
ATOM   3857  HB3 LYS   241      34.835  27.805  69.392  0.00  0.00
ATOM   3858  CG  LYS   241      33.667  25.995  69.103  0.00  0.00
ATOM   3859  HG2 LYS   241      33.354  26.439  68.109  0.00  0.00
ATOM   3860  HG3 LYS   241      33.851  24.880  68.900  0.00  0.00
ATOM   3861  CD  LYS   241      32.484  26.077  70.000  0.00  0.00
ATOM   3862  HD2 LYS   241      31.565  25.743  69.514  0.00  0.00
ATOM   3863  HD3 LYS   241      32.633  25.431  70.818  0.00  0.00
ATOM   3864  CE  LYS   241      32.291  27.540  70.490  0.00  0.00
ATOM   3865  HE2 LYS   241      32.840  28.200  69.823  0.00  0.00
ATOM   3866  HE3 LYS   241      31.203  27.664  70.413  0.00  0.00
ATOM   3867  NZ  LYS   241      32.948  27.668  71.777  0.00  0.00
ATOM   3868  HZ1 LYS   241      34.005  27.717  71.706  0.00  0.00
ATOM   3869  HZ2 LYS   241      32.642  28.510  72.204  0.00  0.00
ATOM   3870  HZ3 LYS   241      32.682  26.920  72.433  0.00  0.00
ATOM   3871  C   LYS   241      37.408  27.266  68.642  0.00  0.00
ATOM   3872  O   LYS   241      37.636  27.959  69.636  0.00  0.00
ATOM   3873  N   THR   242      38.424  27.016  67.808  0.00  0.00
ATOM   3874  H   THR   242      38.172  26.301  67.157  0.00  0.00
ATOM   3875  CA  THR   242      39.838  27.499  67.955  0.00  0.00
ATOM   3876  HA  THR   242      39.821  28.237  68.675  0.00  0.00
ATOM   3877  CB  THR   242      40.747  26.434  68.612  0.00  0.00
ATOM   3878  HB  THR   242      41.659  26.999  69.001  0.00  0.00
ATOM   3879  CG2 THR   242      40.285  25.802  69.915  0.00  0.00
ATOM   3880 1HG2 THR   242      39.413  25.138  69.590  0.00  0.00
ATOM   3881 2HG2 THR   242      41.053  25.158  70.361  0.00  0.00
ATOM   3882 3HG2 THR   242      39.897  26.520  70.697  0.00  0.00
ATOM   3883  OG1 THR   242      41.190  25.398  67.748  0.00  0.00
ATOM   3884  HG1 THR   242      41.451  24.639  68.297  0.00  0.00
ATOM   3885  C   THR   242      40.505  28.128  66.720  0.00  0.00
ATOM   3886  O   THR   242      40.308  27.731  65.606  0.00  0.00
ATOM   3887  N   ILE   243      41.406  29.038  66.939  0.00  0.00
ATOM   3888  H   ILE   243      41.427  29.504  67.832  0.00  0.00
ATOM   3889  CA  ILE   243      42.301  29.604  65.973  0.00  0.00
ATOM   3890  HA  ILE   243      42.192  29.218  64.971  0.00  0.00
ATOM   3891  CB  ILE   243      42.029  31.034  65.695  0.00  0.00
ATOM   3892  HB  ILE   243      42.265  31.535  66.662  0.00  0.00
ATOM   3893  CG2 ILE   243      43.037  31.596  64.687  0.00  0.00
ATOM   3894 1HG2 ILE   243      42.894  31.048  63.766  0.00  0.00
ATOM   3895 2HG2 ILE   243      42.693  32.614  64.396  0.00  0.00
ATOM   3896 3HG2 ILE   243      44.024  31.764  65.102  0.00  0.00
ATOM   3897  CG1 ILE   243      40.645  31.484  65.355  0.00  0.00
ATOM   3898 2HG1 ILE   243      40.687  32.317  64.710  0.00  0.00
ATOM   3899 3HG1 ILE   243      40.003  30.831  64.773  0.00  0.00
ATOM   3900  CD1 ILE   243      40.006  31.987  66.615  0.00  0.00
ATOM   3901 1HD1 ILE   243      38.936  32.159  66.466  0.00  0.00
ATOM   3902 2HD1 ILE   243      40.038  31.317  67.462  0.00  0.00
ATOM   3903 3HD1 ILE   243      40.498  32.971  66.832  0.00  0.00
ATOM   3904  C   ILE   243      43.754  29.321  66.406  0.00  0.00
ATOM   3905  O   ILE   243      44.051  29.596  67.539  0.00  0.00
ATOM   3906  N   THR   244      44.589  28.943  65.490  0.00  0.00
ATOM   3907  H   THR   244      44.219  28.713  64.547  0.00  0.00
ATOM   3908  CA  THR   244      46.063  28.613  65.556  0.00  0.00
ATOM   3909  HA  THR   244      46.337  28.497  66.623  0.00  0.00
ATOM   3910  CB  THR   244      46.406  27.182  65.053  0.00  0.00
ATOM   3911  HB  THR   244      46.243  27.175  63.993  0.00  0.00
ATOM   3912  CG2 THR   244      47.827  26.683  65.229  0.00  0.00
ATOM   3913 1HG2 THR   244      48.524  27.440  64.905  0.00  0.00
ATOM   3914 2HG2 THR   244      47.998  26.365  66.254  0.00  0.00
ATOM   3915 3HG2 THR   244      47.968  25.804  64.637  0.00  0.00
ATOM   3916  OG1 THR   244      45.681  26.128  65.709  0.00  0.00
ATOM   3917  HG1 THR   244      44.777  26.232  65.360  0.00  0.00
ATOM   3918  C   THR   244      46.808  29.779  64.927  0.00  0.00
ATOM   3919  O   THR   244      46.549  30.262  63.829  0.00  0.00
ATOM   3920  N   PHE   245      47.954  30.139  65.562  0.00  0.00
ATOM   3921  H   PHE   245      47.990  29.783  66.526  0.00  0.00
ATOM   3922  CA  PHE   245      48.841  31.165  65.086  0.00  0.00
ATOM   3923  HA  PHE   245      48.470  31.553  64.213  0.00  0.00
ATOM   3924  CB  PHE   245      49.056  32.353  66.043  0.00  0.00
ATOM   3925  HB2 PHE   245      49.345  31.910  66.961  0.00  0.00
ATOM   3926  HB3 PHE   245      49.880  32.890  65.684  0.00  0.00
ATOM   3927  CG  PHE   245      47.891  33.308  66.354  0.00  0.00
ATOM   3928  CD1 PHE   245      47.228  33.984  65.266  0.00  0.00
ATOM   3929  HD1 PHE   245      47.691  33.820  64.249  0.00  0.00
ATOM   3930  CE1 PHE   245      46.084  34.687  65.508  0.00  0.00
ATOM   3931  HE1 PHE   245      45.668  35.298  64.673  0.00  0.00
ATOM   3932  CZ  PHE   245      45.493  34.646  66.795  0.00  0.00
ATOM   3933  HZ  PHE   245      44.492  35.067  66.992  0.00  0.00
ATOM   3934  CE2 PHE   245      46.056  33.921  67.839  0.00  0.00
ATOM   3935  HE2 PHE   245      45.711  33.824  68.908  0.00  0.00
ATOM   3936  CD2 PHE   245      47.244  33.267  67.609  0.00  0.00
ATOM   3937  HD2 PHE   245      47.668  32.684  68.349  0.00  0.00
ATOM   3938  C   PHE   245      50.181  30.497  64.624  0.00  0.00
ATOM   3939  O   PHE   245      50.576  29.489  65.187  0.00  0.00
ATOM   3940  N   SER   246      50.869  31.228  63.718  0.00  0.00
ATOM   3941  H   SER   246      50.318  31.863  63.156  0.00  0.00
ATOM   3942  CA  SER   246      52.259  31.200  63.264  0.00  0.00
ATOM   3943  HA  SER   246      52.353  30.293  62.782  0.00  0.00
ATOM   3944  CB  SER   246      52.474  32.311  62.268  0.00  0.00
ATOM   3945  HB2 SER   246      52.103  33.296  62.648  0.00  0.00
ATOM   3946  HB3 SER   246      53.534  32.463  61.977  0.00  0.00
ATOM   3947  OG  SER   246      51.760  32.053  61.077  0.00  0.00
ATOM   3948  HG  SER   246      50.841  32.343  61.280  0.00  0.00
ATOM   3949  C   SER   246      53.265  31.363  64.425  0.00  0.00
ATOM   3950  O   SER   246      54.432  30.956  64.240  0.00  0.00
ATOM   3951  N   ASN   247      52.901  31.886  65.584  0.00  0.00
ATOM   3952  H   ASN   247      52.036  32.464  65.637  0.00  0.00
ATOM   3953  CA  ASN   247      53.728  31.900  66.885  0.00  0.00
ATOM   3954  HA  ASN   247      54.826  31.826  66.712  0.00  0.00
ATOM   3955  CB  ASN   247      53.607  33.240  67.669  0.00  0.00
ATOM   3956  HB2 ASN   247      54.081  33.006  68.677  0.00  0.00
ATOM   3957  HB3 ASN   247      54.181  34.070  67.103  0.00  0.00
ATOM   3958  CG  ASN   247      52.200  33.650  68.163  0.00  0.00
ATOM   3959  OD1 ASN   247      51.272  32.865  68.084  0.00  0.00
ATOM   3960  ND2 ASN   247      52.083  34.880  68.678  0.00  0.00
ATOM   3961 1HD2 ASN   247      51.190  35.123  69.032  0.00  0.00
ATOM   3962 2HD2 ASN   247      52.894  35.474  68.828  0.00  0.00
ATOM   3963  C   ASN   247      53.430  30.608  67.691  0.00  0.00
ATOM   3964  O   ASN   247      54.038  30.491  68.741  0.00  0.00
ATOM   3965  N   GLY   248      52.561  29.802  67.201  0.00  0.00
ATOM   3966  H   GLY   248      52.013  30.065  66.401  0.00  0.00
ATOM   3967  CA  GLY   248      52.235  28.540  67.812  0.00  0.00
ATOM   3968  HA2 GLY   248      51.891  27.853  67.016  0.00  0.00
ATOM   3969  HA3 GLY   248      53.097  28.034  68.197  0.00  0.00
ATOM   3970  C   GLY   248      51.114  28.577  68.840  0.00  0.00
ATOM   3971  O   GLY   248      50.741  27.452  69.329  0.00  0.00
ATOM   3972  N   GLU   249      50.534  29.746  69.232  0.00  0.00
ATOM   3973  H   GLU   249      50.782  30.619  68.836  0.00  0.00
ATOM   3974  CA  GLU   249      49.429  29.854  70.218  0.00  0.00
ATOM   3975  HA  GLU   249      49.528  29.137  71.020  0.00  0.00
ATOM   3976  CB  GLU   249      49.322  31.246  70.936  0.00  0.00
ATOM   3977  HB2 GLU   249      49.148  32.051  70.168  0.00  0.00
ATOM   3978  HB3 GLU   249      48.578  31.376  71.698  0.00  0.00
ATOM   3979  CG  GLU   249      50.666  31.550  71.631  0.00  0.00
ATOM   3980  HG2 GLU   249      50.852  30.704  72.248  0.00  0.00
ATOM   3981  HG3 GLU   249      51.486  31.589  70.906  0.00  0.00
ATOM   3982  CD  GLU   249      50.810  32.838  72.481  0.00  0.00
ATOM   3983  OE1 GLU   249      51.239  32.833  73.671  0.00  0.00
ATOM   3984  OE2 GLU   249      50.533  33.921  71.861  0.00  0.00
ATOM   3985  C   GLU   249      48.104  29.383  69.532  0.00  0.00
ATOM   3986  O   GLU   249      47.962  29.486  68.282  0.00  0.00
ATOM   3987  N   VAL   250      47.228  28.807  70.354  0.00  0.00
ATOM   3988  H   VAL   250      47.411  28.638  71.376  0.00  0.00
ATOM   3989  CA  VAL   250      45.891  28.406  69.922  0.00  0.00
ATOM   3990  HA  VAL   250      45.667  28.750  68.966  0.00  0.00
ATOM   3991  CB  VAL   250      45.750  26.868  69.803  0.00  0.00
ATOM   3992  HB  VAL   250      45.858  26.584  70.864  0.00  0.00
ATOM   3993  CG1 VAL   250      44.377  26.383  69.314  0.00  0.00
ATOM   3994 1HG1 VAL   250      44.261  25.268  69.013  0.00  0.00
ATOM   3995 2HG1 VAL   250      43.622  26.510  70.073  0.00  0.00
ATOM   3996 3HG1 VAL   250      44.128  27.085  68.483  0.00  0.00
ATOM   3997  CG2 VAL   250      46.893  26.092  69.054  0.00  0.00
ATOM   3998 1HG2 VAL   250      47.821  26.529  68.969  0.00  0.00
ATOM   3999 2HG2 VAL   250      46.964  25.153  69.549  0.00  0.00
ATOM   4000 3HG2 VAL   250      46.590  25.744  68.075  0.00  0.00
ATOM   4001  C   VAL   250      44.792  28.971  70.852  0.00  0.00
ATOM   4002  O   VAL   250      45.137  28.959  72.036  0.00  0.00
ATOM   4003  N   VAL   251      43.822  29.642  70.312  0.00  0.00
ATOM   4004  H   VAL   251      43.702  29.603  69.341  0.00  0.00
ATOM   4005  CA  VAL   251      42.867  30.461  71.122  0.00  0.00
ATOM   4006  HA  VAL   251      43.027  30.321  72.189  0.00  0.00
ATOM   4007  CB  VAL   251      43.137  31.917  70.807  0.00  0.00
ATOM   4008  HB  VAL   251      42.450  32.552  71.397  0.00  0.00
ATOM   4009  CG1 VAL   251      44.500  32.386  71.312  0.00  0.00
ATOM   4010 1HG1 VAL   251      44.352  33.450  71.569  0.00  0.00
ATOM   4011 2HG1 VAL   251      44.665  31.890  72.286  0.00  0.00
ATOM   4012 3HG1 VAL   251      45.323  32.289  70.619  0.00  0.00
ATOM   4013  CG2 VAL   251      42.889  32.487  69.383  0.00  0.00
ATOM   4014 1HG2 VAL   251      42.843  33.607  69.337  0.00  0.00
ATOM   4015 2HG2 VAL   251      43.425  31.880  68.614  0.00  0.00
ATOM   4016 3HG2 VAL   251      41.883  32.256  69.174  0.00  0.00
ATOM   4017  C   VAL   251      41.426  30.048  70.914  0.00  0.00
ATOM   4018  O   VAL   251      40.959  29.879  69.774  0.00  0.00
ATOM   4019  N   SER   252      40.693  30.038  72.009  0.00  0.00
ATOM   4020  H   SER   252      41.084  30.218  72.895  0.00  0.00
ATOM   4021  CA  SER   252      39.236  29.795  71.921  0.00  0.00
ATOM   4022  HA  SER   252      38.992  28.933  71.193  0.00  0.00
ATOM   4023  CB  SER   252      38.775  29.297  73.302  0.00  0.00
ATOM   4024  HB2 SER   252      39.106  30.068  74.018  0.00  0.00
ATOM   4025  HB3 SER   252      37.661  29.277  73.389  0.00  0.00
ATOM   4026  OG  SER   252      39.360  28.126  73.782  0.00  0.00
ATOM   4027  HG  SER   252      40.208  28.295  74.223  0.00  0.00
ATOM   4028  C   SER   252      38.419  31.030  71.509  0.00  0.00
ATOM   4029  O   SER   252      38.639  32.124  72.010  0.00  0.00
ATOM   4030  N   TYR   253      37.404  30.843  70.647  0.00  0.00
ATOM   4031  H   TYR   253      37.147  29.887  70.332  0.00  0.00
ATOM   4032  CA  TYR   253      36.343  31.780  70.269  0.00  0.00
ATOM   4033  HA  TYR   253      36.480  32.597  70.936  0.00  0.00
ATOM   4034  CB  TYR   253      36.516  32.241  68.822  0.00  0.00
ATOM   4035  HB2 TYR   253      35.936  33.132  68.729  0.00  0.00
ATOM   4036  HB3 TYR   253      37.559  32.597  68.651  0.00  0.00
ATOM   4037  CG  TYR   253      36.187  31.237  67.696  0.00  0.00
ATOM   4038  CD1 TYR   253      34.946  31.342  67.110  0.00  0.00
ATOM   4039  HD1 TYR   253      34.164  32.072  67.456  0.00  0.00
ATOM   4040  CE1 TYR   253      34.639  30.547  66.016  0.00  0.00
ATOM   4041  HE1 TYR   253      33.633  30.629  65.503  0.00  0.00
ATOM   4042  CZ  TYR   253      35.581  29.619  65.556  0.00  0.00
ATOM   4043  OH  TYR   253      35.222  28.810  64.540  0.00  0.00
ATOM   4044  HH  TYR   253      34.251  28.656  64.528  0.00  0.00
ATOM   4045  CE2 TYR   253      36.841  29.502  66.233  0.00  0.00
ATOM   4046  HE2 TYR   253      37.615  28.889  65.788  0.00  0.00
ATOM   4047  CD2 TYR   253      37.189  30.309  67.314  0.00  0.00
ATOM   4048  HD2 TYR   253      38.160  30.436  67.710  0.00  0.00
ATOM   4049  C   TYR   253      34.973  31.136  70.664  0.00  0.00
ATOM   4050  O   TYR   253      34.795  29.947  70.920  0.00  0.00
ATOM   4051  N   ASP   254      33.949  31.975  70.715  0.00  0.00
ATOM   4052  H   ASP   254      34.080  32.930  70.629  0.00  0.00
ATOM   4053  CA  ASP   254      32.509  31.616  70.571  0.00  0.00
ATOM   4054  HA  ASP   254      32.459  30.496  70.599  0.00  0.00
ATOM   4055  CB  ASP   254      31.682  32.026  71.855  0.00  0.00
ATOM   4056  HB2 ASP   254      31.667  33.082  72.180  0.00  0.00
ATOM   4057  HB3 ASP   254      30.612  31.757  71.521  0.00  0.00
ATOM   4058  CG  ASP   254      32.096  31.182  73.019  0.00  0.00
ATOM   4059  OD1 ASP   254      31.848  29.952  72.885  0.00  0.00
ATOM   4060  OD2 ASP   254      32.662  31.645  74.021  0.00  0.00
ATOM   4061  C   ASP   254      31.902  32.301  69.317  0.00  0.00
ATOM   4062  O   ASP   254      31.355  31.549  68.592  0.00  0.00
ATOM   4063  N   TYR   255      32.101  33.567  69.076  0.00  0.00
ATOM   4064  H   TYR   255      32.739  34.134  69.725  0.00  0.00
ATOM   4065  CA  TYR   255      32.001  34.158  67.748  0.00  0.00
ATOM   4066  HA  TYR   255      31.298  33.605  67.114  0.00  0.00
ATOM   4067  CB  TYR   255      31.117  35.338  68.022  0.00  0.00
ATOM   4068  HB2 TYR   255      31.597  36.060  68.681  0.00  0.00
ATOM   4069  HB3 TYR   255      30.952  35.922  67.125  0.00  0.00
ATOM   4070  CG  TYR   255      29.727  35.032  68.467  0.00  0.00
ATOM   4071  CD1 TYR   255      28.759  34.584  67.532  0.00  0.00
ATOM   4072  HD1 TYR   255      29.011  34.519  66.522  0.00  0.00
ATOM   4073  CE1 TYR   255      27.484  34.298  67.884  0.00  0.00
ATOM   4074  HE1 TYR   255      26.703  33.991  67.203  0.00  0.00
ATOM   4075  CZ  TYR   255      27.014  34.567  69.187  0.00  0.00
ATOM   4076  OH  TYR   255      25.734  34.125  69.391  0.00  0.00
ATOM   4077  HH  TYR   255      25.294  33.751  68.629  0.00  0.00
ATOM   4078  CE2 TYR   255      27.927  35.108  70.164  0.00  0.00
ATOM   4079  HE2 TYR   255      27.415  35.287  71.119  0.00  0.00
ATOM   4080  CD2 TYR   255      29.309  35.380  69.770  0.00  0.00
ATOM   4081  HD2 TYR   255      29.993  35.873  70.503  0.00  0.00
ATOM   4082  C   TYR   255      33.343  34.573  67.108  0.00  0.00
ATOM   4083  O   TYR   255      34.237  34.877  67.919  0.00  0.00
ATOM   4084  N   LEU   256      33.440  34.804  65.824  0.00  0.00
ATOM   4085  H   LEU   256      32.606  34.855  65.365  0.00  0.00
ATOM   4086  CA  LEU   256      34.616  35.125  65.152  0.00  0.00
ATOM   4087  HA  LEU   256      35.295  35.564  65.993  0.00  0.00
ATOM   4088  CB  LEU   256      35.283  33.765  64.754  0.00  0.00
ATOM   4089  HB2 LEU   256      35.656  33.388  65.710  0.00  0.00
ATOM   4090  HB3 LEU   256      34.520  33.073  64.410  0.00  0.00
ATOM   4091  CG  LEU   256      36.464  33.682  63.756  0.00  0.00
ATOM   4092  HG  LEU   256      36.021  33.898  62.820  0.00  0.00
ATOM   4093  CD1 LEU   256      37.516  34.721  63.948  0.00  0.00
ATOM   4094 1HD1 LEU   256      38.068  34.537  64.838  0.00  0.00
ATOM   4095 2HD1 LEU   256      38.227  34.837  63.029  0.00  0.00
ATOM   4096 3HD1 LEU   256      37.019  35.633  64.076  0.00  0.00
ATOM   4097  CD2 LEU   256      37.041  32.330  63.622  0.00  0.00
ATOM   4098 1HD2 LEU   256      37.547  32.360  62.624  0.00  0.00
ATOM   4099 2HD2 LEU   256      37.653  32.254  64.526  0.00  0.00
ATOM   4100 3HD2 LEU   256      36.321  31.534  63.556  0.00  0.00
ATOM   4101  C   LEU   256      34.317  35.958  63.941  0.00  0.00
ATOM   4102  O   LEU   256      33.863  35.396  63.004  0.00  0.00
ATOM   4103  N   ILE   257      34.685  37.236  63.972  0.00  0.00
ATOM   4104  H   ILE   257      35.134  37.475  64.835  0.00  0.00
ATOM   4105  CA  ILE   257      34.713  38.182  62.794  0.00  0.00
ATOM   4106  HA  ILE   257      33.837  37.931  62.185  0.00  0.00
ATOM   4107  CB  ILE   257      34.596  39.745  63.235  0.00  0.00
ATOM   4108  HB  ILE   257      35.582  40.007  63.588  0.00  0.00
ATOM   4109  CG2 ILE   257      34.311  40.666  62.027  0.00  0.00
ATOM   4110 1HG2 ILE   257      34.385  41.726  62.256  0.00  0.00
ATOM   4111 2HG2 ILE   257      35.147  40.518  61.359  0.00  0.00
ATOM   4112 3HG2 ILE   257      33.418  40.365  61.525  0.00  0.00
ATOM   4113  CG1 ILE   257      33.452  39.921  64.290  0.00  0.00
ATOM   4114 2HG1 ILE   257      33.770  39.393  65.109  0.00  0.00
ATOM   4115 3HG1 ILE   257      33.341  40.979  64.581  0.00  0.00
ATOM   4116  CD1 ILE   257      32.041  39.466  63.940  0.00  0.00
ATOM   4117 1HD1 ILE   257      31.305  39.689  64.711  0.00  0.00
ATOM   4118 2HD1 ILE   257      31.702  40.036  63.058  0.00  0.00
ATOM   4119 3HD1 ILE   257      31.911  38.425  63.730  0.00  0.00
ATOM   4120  C   ILE   257      35.999  37.916  62.026  0.00  0.00
ATOM   4121  O   ILE   257      37.087  37.973  62.600  0.00  0.00
ATOM   4122  N   SER   258      35.830  37.636  60.742  0.00  0.00
ATOM   4123  H   SER   258      34.850  37.486  60.445  0.00  0.00
ATOM   4124  CA  SER   258      36.889  37.462  59.763  0.00  0.00
ATOM   4125  HA  SER   258      37.810  37.540  60.300  0.00  0.00
ATOM   4126  CB  SER   258      36.943  35.981  59.265  0.00  0.00
ATOM   4127  HB2 SER   258      36.782  35.296  60.162  0.00  0.00
ATOM   4128  HB3 SER   258      36.068  35.660  58.632  0.00  0.00
ATOM   4129  OG  SER   258      38.177  35.778  58.657  0.00  0.00
ATOM   4130  HG  SER   258      38.108  35.675  57.741  0.00  0.00
ATOM   4131  C   SER   258      36.831  38.489  58.678  0.00  0.00
ATOM   4132  O   SER   258      35.792  38.827  58.155  0.00  0.00
ATOM   4133  N   THR   259      38.021  39.025  58.494  0.00  0.00
ATOM   4134  H   THR   259      38.768  38.920  59.156  0.00  0.00
ATOM   4135  CA  THR   259      38.214  40.072  57.495  0.00  0.00
ATOM   4136  HA  THR   259      37.250  40.351  57.081  0.00  0.00
ATOM   4137  CB  THR   259      38.560  41.335  58.168  0.00  0.00
ATOM   4138  HB  THR   259      38.585  42.152  57.468  0.00  0.00
ATOM   4139  CG2 THR   259      37.658  41.653  59.410  0.00  0.00
ATOM   4140 1HG2 THR   259      37.866  40.971  60.244  0.00  0.00
ATOM   4141 2HG2 THR   259      37.929  42.701  59.737  0.00  0.00
ATOM   4142 3HG2 THR   259      36.664  41.663  59.127  0.00  0.00
ATOM   4143  OG1 THR   259      39.948  41.348  58.688  0.00  0.00
ATOM   4144  HG1 THR   259      40.106  40.916  59.522  0.00  0.00
ATOM   4145  C   THR   259      39.132  39.666  56.326  0.00  0.00
ATOM   4146  O   THR   259      39.259  40.439  55.389  0.00  0.00
ATOM   4147  N   VAL   260      39.733  38.443  56.403  0.00  0.00
ATOM   4148  H   VAL   260      39.712  37.887  57.250  0.00  0.00
ATOM   4149  CA  VAL   260      40.685  37.908  55.286  0.00  0.00
ATOM   4150  HA  VAL   260      41.199  38.759  54.972  0.00  0.00
ATOM   4151  CB  VAL   260      41.717  36.903  55.960  0.00  0.00
ATOM   4152  HB  VAL   260      42.638  36.875  55.350  0.00  0.00
ATOM   4153  CG1 VAL   260      42.165  37.207  57.418  0.00  0.00
ATOM   4154 1HG1 VAL   260      41.310  37.137  58.178  0.00  0.00
ATOM   4155 2HG1 VAL   260      42.887  36.492  57.784  0.00  0.00
ATOM   4156 3HG1 VAL   260      42.605  38.116  57.559  0.00  0.00
ATOM   4157  CG2 VAL   260      41.239  35.482  56.140  0.00  0.00
ATOM   4158 1HG2 VAL   260      40.821  35.129  55.196  0.00  0.00
ATOM   4159 2HG2 VAL   260      42.182  34.947  56.354  0.00  0.00
ATOM   4160 3HG2 VAL   260      40.422  35.448  56.852  0.00  0.00
ATOM   4161  C   VAL   260      40.053  37.397  53.958  0.00  0.00
ATOM   4162  O   VAL   260      38.848  37.132  54.028  0.00  0.00
ATOM   4163  N   PRO   261      40.712  37.298  52.818  0.00  0.00
ATOM   4164  CD  PRO   261      42.148  37.584  52.646  0.00  0.00
ATOM   4165  HD2 PRO   261      42.820  36.745  52.827  0.00  0.00
ATOM   4166  HD3 PRO   261      42.392  38.402  53.330  0.00  0.00
ATOM   4167  CG  PRO   261      42.295  38.039  51.210  0.00  0.00
ATOM   4168  HG2 PRO   261      43.351  38.031  50.815  0.00  0.00
ATOM   4169  HG3 PRO   261      41.871  39.017  51.248  0.00  0.00
ATOM   4170  CB  PRO   261      41.307  37.112  50.494  0.00  0.00
ATOM   4171  HB2 PRO   261      41.777  36.141  50.396  0.00  0.00
ATOM   4172  HB3 PRO   261      41.045  37.481  49.500  0.00  0.00
ATOM   4173  CA  PRO   261      40.156  36.985  51.486  0.00  0.00
ATOM   4174  HA  PRO   261      39.445  37.727  51.297  0.00  0.00
ATOM   4175  C   PRO   261      39.548  35.562  51.521  0.00  0.00
ATOM   4176  O   PRO   261      40.107  34.700  52.176  0.00  0.00
ATOM   4177  N   PHE   262      38.378  35.388  50.984  0.00  0.00
ATOM   4178  H   PHE   262      38.059  36.152  50.364  0.00  0.00
ATOM   4179  CA  PHE   262      37.618  34.097  51.061  0.00  0.00
ATOM   4180  HA  PHE   262      37.392  33.994  52.095  0.00  0.00
ATOM   4181  CB  PHE   262      36.315  34.306  50.322  0.00  0.00
ATOM   4182  HB2 PHE   262      35.818  35.105  50.899  0.00  0.00
ATOM   4183  HB3 PHE   262      36.558  34.863  49.399  0.00  0.00
ATOM   4184  CG  PHE   262      35.267  33.209  50.031  0.00  0.00
ATOM   4185  CD1 PHE   262      34.525  32.734  51.096  0.00  0.00
ATOM   4186  HD1 PHE   262      34.585  33.253  52.049  0.00  0.00
ATOM   4187  CE1 PHE   262      33.446  31.946  50.838  0.00  0.00
ATOM   4188  HE1 PHE   262      32.720  31.677  51.613  0.00  0.00
ATOM   4189  CZ  PHE   262      33.267  31.430  49.569  0.00  0.00
ATOM   4190  HZ  PHE   262      32.386  30.825  49.384  0.00  0.00
ATOM   4191  CE2 PHE   262      34.058  31.798  48.462  0.00  0.00
ATOM   4192  HE2 PHE   262      33.807  31.361  47.534  0.00  0.00
ATOM   4193  CD2 PHE   262      35.037  32.744  48.682  0.00  0.00
ATOM   4194  HD2 PHE   262      35.732  32.985  47.883  0.00  0.00
ATOM   4195  C   PHE   262      38.430  32.892  50.566  0.00  0.00
ATOM   4196  O   PHE   262      38.272  31.791  51.001  0.00  0.00
ATOM   4197  N   ASP   263      39.321  33.210  49.646  0.00  0.00
ATOM   4198  H   ASP   263      39.422  34.110  49.360  0.00  0.00
ATOM   4199  CA  ASP   263      40.159  32.212  49.144  0.00  0.00
ATOM   4200  HA  ASP   263      39.478  31.401  48.876  0.00  0.00
ATOM   4201  CB  ASP   263      40.621  32.729  47.732  0.00  0.00
ATOM   4202  HB2 ASP   263      41.097  31.910  47.218  0.00  0.00
ATOM   4203  HB3 ASP   263      39.857  33.242  47.069  0.00  0.00
ATOM   4204  CG  ASP   263      41.687  33.749  47.858  0.00  0.00
ATOM   4205  OD1 ASP   263      41.341  34.850  48.316  0.00  0.00
ATOM   4206  OD2 ASP   263      42.874  33.452  47.715  0.00  0.00
ATOM   4207  C   ASP   263      41.242  31.750  50.163  0.00  0.00
ATOM   4208  O   ASP   263      41.818  30.768  49.781  0.00  0.00
ATOM   4209  N   ASN   264      41.532  32.527  51.183  0.00  0.00
ATOM   4210  H   ASN   264      40.916  33.332  51.326  0.00  0.00
ATOM   4211  CA  ASN   264      42.425  32.091  52.261  0.00  0.00
ATOM   4212  HA  ASN   264      43.033  31.257  51.794  0.00  0.00
ATOM   4213  CB  ASN   264      43.424  33.187  52.751  0.00  0.00
ATOM   4214  HB2 ASN   264      42.851  34.058  53.101  0.00  0.00
ATOM   4215  HB3 ASN   264      44.027  32.752  53.595  0.00  0.00
ATOM   4216  CG  ASN   264      44.386  33.603  51.660  0.00  0.00
ATOM   4217  OD1 ASN   264      44.235  34.740  51.219  0.00  0.00
ATOM   4218  ND2 ASN   264      45.306  32.771  51.248  0.00  0.00
ATOM   4219 1HD2 ASN   264      45.882  33.094  50.518  0.00  0.00
ATOM   4220 2HD2 ASN   264      45.111  31.785  51.207  0.00  0.00
ATOM   4221  C   ASN   264      41.629  31.388  53.380  0.00  0.00
ATOM   4222  O   ASN   264      42.063  30.335  53.896  0.00  0.00
ATOM   4223  N   LEU   265      40.448  31.912  53.710  0.00  0.00
ATOM   4224  H   LEU   265      40.048  32.737  53.311  0.00  0.00
ATOM   4225  CA  LEU   265      39.545  31.259  54.621  0.00  0.00
ATOM   4226  HA  LEU   265      39.974  31.224  55.671  0.00  0.00
ATOM   4227  CB  LEU   265      38.207  32.105  54.763  0.00  0.00
ATOM   4228  HB2 LEU   265      38.417  33.229  54.736  0.00  0.00
ATOM   4229  HB3 LEU   265      37.650  31.932  53.857  0.00  0.00
ATOM   4230  CG  LEU   265      37.338  31.700  56.010  0.00  0.00
ATOM   4231  HG  LEU   265      37.985  31.037  56.660  0.00  0.00
ATOM   4232  CD1 LEU   265      37.027  32.830  56.977  0.00  0.00
ATOM   4233 1HD1 LEU   265      36.793  33.695  56.438  0.00  0.00
ATOM   4234 2HD1 LEU   265      36.149  32.559  57.641  0.00  0.00
ATOM   4235 3HD1 LEU   265      37.877  33.048  57.590  0.00  0.00
ATOM   4236  CD2 LEU   265      36.123  31.032  55.528  0.00  0.00
ATOM   4237 1HD2 LEU   265      36.358  30.115  55.007  0.00  0.00
ATOM   4238 2HD2 LEU   265      35.492  30.749  56.365  0.00  0.00
ATOM   4239 3HD2 LEU   265      35.591  31.734  54.852  0.00  0.00
ATOM   4240  C   LEU   265      39.334  29.789  54.262  0.00  0.00
ATOM   4241  O   LEU   265      39.675  28.879  55.045  0.00  0.00
ATOM   4242  N   LEU   266      38.828  29.458  53.073  0.00  0.00
ATOM   4243  H   LEU   266      38.706  30.188  52.336  0.00  0.00
ATOM   4244  CA  LEU   266      38.562  28.068  52.642  0.00  0.00
ATOM   4245  HA  LEU   266      37.924  27.610  53.332  0.00  0.00
ATOM   4246  CB  LEU   266      38.030  28.138  51.181  0.00  0.00
ATOM   4247  HB2 LEU   266      38.281  29.048  50.579  0.00  0.00
ATOM   4248  HB3 LEU   266      38.396  27.319  50.588  0.00  0.00
ATOM   4249  CG  LEU   266      36.453  28.084  51.157  0.00  0.00
ATOM   4250  HG  LEU   266      36.202  27.151  51.588  0.00  0.00
ATOM   4251  CD1 LEU   266      35.785  29.288  51.818  0.00  0.00
ATOM   4252 1HD1 LEU   266      36.019  30.281  51.424  0.00  0.00
ATOM   4253 2HD1 LEU   266      34.661  29.304  51.676  0.00  0.00
ATOM   4254 3HD1 LEU   266      36.023  29.259  52.853  0.00  0.00
ATOM   4255  CD2 LEU   266      35.923  28.054  49.698  0.00  0.00
ATOM   4256 1HD2 LEU   266      34.862  27.793  49.835  0.00  0.00
ATOM   4257 2HD2 LEU   266      35.976  29.067  49.229  0.00  0.00
ATOM   4258 3HD2 LEU   266      36.406  27.355  49.036  0.00  0.00
ATOM   4259  C   LEU   266      39.847  27.327  52.594  0.00  0.00
ATOM   4260  O   LEU   266      39.777  26.101  52.529  0.00  0.00
ATOM   4261  N   ARG   267      41.061  27.980  52.596  0.00  0.00
ATOM   4262  H   ARG   267      41.233  29.014  52.520  0.00  0.00
ATOM   4263  CA  ARG   267      42.288  27.179  52.635  0.00  0.00
ATOM   4264  HA  ARG   267      41.998  26.165  52.478  0.00  0.00
ATOM   4265  CB  ARG   267      43.185  27.706  51.521  0.00  0.00
ATOM   4266  HB2 ARG   267      43.391  28.756  51.646  0.00  0.00
ATOM   4267  HB3 ARG   267      44.151  27.138  51.481  0.00  0.00
ATOM   4268  CG  ARG   267      42.658  27.597  50.113  0.00  0.00
ATOM   4269  HG2 ARG   267      42.435  26.521  49.930  0.00  0.00
ATOM   4270  HG3 ARG   267      41.711  28.099  50.017  0.00  0.00
ATOM   4271  CD  ARG   267      43.629  28.087  49.076  0.00  0.00
ATOM   4272  HD2 ARG   267      43.779  29.236  49.145  0.00  0.00
ATOM   4273  HD3 ARG   267      44.604  27.639  49.134  0.00  0.00
ATOM   4274  NE  ARG   267      43.148  27.805  47.655  0.00  0.00
ATOM   4275  HE  ARG   267      42.656  26.991  47.654  0.00  0.00
ATOM   4276  CZ  ARG   267      43.387  28.380  46.505  0.00  0.00
ATOM   4277  NH1 ARG   267      43.845  29.583  46.413  0.00  0.00
ATOM   4278 1HH1 ARG   267      44.165  30.070  47.239  0.00  0.00
ATOM   4279 2HH1 ARG   267      43.882  30.025  45.531  0.00  0.00
ATOM   4280  NH2 ARG   267      42.947  27.784  45.438  0.00  0.00
ATOM   4281 1HH2 ARG   267      42.366  26.974  45.577  0.00  0.00
ATOM   4282 2HH2 ARG   267      43.182  28.078  44.524  0.00  0.00
ATOM   4283  C   ARG   267      42.976  27.045  53.968  0.00  0.00
ATOM   4284  O   ARG   267      44.060  26.489  54.023  0.00  0.00
ATOM   4285  N   MET   268      42.325  27.445  55.156  0.00  0.00
ATOM   4286  H   MET   268      41.506  28.029  55.094  0.00  0.00
ATOM   4287  CA  MET   268      42.796  27.044  56.541  0.00  0.00
ATOM   4288  HA  MET   268      43.242  26.042  56.379  0.00  0.00
ATOM   4289  CB  MET   268      43.862  28.049  56.973  0.00  0.00
ATOM   4290  HB2 MET   268      44.460  27.493  57.667  0.00  0.00
ATOM   4291  HB3 MET   268      44.534  28.336  56.079  0.00  0.00
ATOM   4292  CG  MET   268      43.227  29.277  57.581  0.00  0.00
ATOM   4293  HG2 MET   268      42.556  29.727  56.897  0.00  0.00
ATOM   4294  HG3 MET   268      42.692  28.892  58.388  0.00  0.00
ATOM   4295  SD  MET   268      44.406  30.512  58.119  0.00  0.00
ATOM   4296  CE  MET   268      43.225  31.865  58.526  0.00  0.00
ATOM   4297  HE1 MET   268      43.787  32.372  59.381  0.00  0.00
ATOM   4298  HE2 MET   268      43.089  32.445  57.659  0.00  0.00
ATOM   4299  HE3 MET   268      42.246  31.417  58.806  0.00  0.00
ATOM   4300  C   MET   268      41.717  26.857  57.545  0.00  0.00
ATOM   4301  O   MET   268      41.969  26.578  58.729  0.00  0.00
ATOM   4302  N   THR   269      40.425  26.902  57.173  0.00  0.00
ATOM   4303  H   THR   269      40.246  27.338  56.303  0.00  0.00
ATOM   4304  CA  THR   269      39.311  26.665  58.081  0.00  0.00
ATOM   4305  HA  THR   269      39.549  26.867  59.135  0.00  0.00
ATOM   4306  CB  THR   269      38.076  27.353  57.628  0.00  0.00
ATOM   4307  HB  THR   269      37.674  27.051  56.623  0.00  0.00
ATOM   4308  CG2 THR   269      36.937  27.301  58.647  0.00  0.00
ATOM   4309 1HG2 THR   269      36.903  26.314  59.100  0.00  0.00
ATOM   4310 2HG2 THR   269      37.032  28.071  59.458  0.00  0.00
ATOM   4311 3HG2 THR   269      36.064  27.622  58.023  0.00  0.00
ATOM   4312  OG1 THR   269      38.393  28.677  57.484  0.00  0.00
ATOM   4313  HG1 THR   269      38.711  28.848  56.702  0.00  0.00
ATOM   4314  C   THR   269      39.076  25.156  57.986  0.00  0.00
ATOM   4315  O   THR   269      39.012  24.535  56.893  0.00  0.00
ATOM   4316  N   LYS   270      38.865  24.424  59.069  0.00  0.00
ATOM   4317  H   LYS   270      38.769  24.874  59.936  0.00  0.00
ATOM   4318  CA  LYS   270      38.627  22.955  59.192  0.00  0.00
ATOM   4319  HA  LYS   270      38.139  22.712  58.202  0.00  0.00
ATOM   4320  CB  LYS   270      39.915  22.228  59.469  0.00  0.00
ATOM   4321  HB2 LYS   270      39.713  21.238  59.039  0.00  0.00
ATOM   4322  HB3 LYS   270      40.733  22.631  58.908  0.00  0.00
ATOM   4323  CG  LYS   270      40.211  22.119  60.931  0.00  0.00
ATOM   4324  HG2 LYS   270      40.380  23.113  61.251  0.00  0.00
ATOM   4325  HG3 LYS   270      39.386  21.602  61.426  0.00  0.00
ATOM   4326  CD  LYS   270      41.574  21.321  61.116  0.00  0.00
ATOM   4327  HD2 LYS   270      41.693  20.390  60.481  0.00  0.00
ATOM   4328  HD3 LYS   270      42.344  22.106  60.814  0.00  0.00
ATOM   4329  CE  LYS   270      41.836  20.964  62.604  0.00  0.00
ATOM   4330  HE2 LYS   270      42.864  20.836  62.725  0.00  0.00
ATOM   4331  HE3 LYS   270      41.707  21.814  63.310  0.00  0.00
ATOM   4332  NZ  LYS   270      41.114  19.794  63.104  0.00  0.00
ATOM   4333  HZ1 LYS   270      40.043  19.824  62.952  0.00  0.00
ATOM   4334  HZ2 LYS   270      41.540  18.997  62.608  0.00  0.00
ATOM   4335  HZ3 LYS   270      41.309  19.651  64.070  0.00  0.00
ATOM   4336  C   LYS   270      37.419  22.604  60.127  0.00  0.00
ATOM   4337  O   LYS   270      37.010  23.433  60.882  0.00  0.00
ATOM   4338  N   GLY   271      36.919  21.325  60.101  0.00  0.00
ATOM   4339  H   GLY   271      37.382  20.744  59.414  0.00  0.00
ATOM   4340  CA  GLY   271      35.752  20.767  60.710  0.00  0.00
ATOM   4341  HA2 GLY   271      35.996  20.020  61.537  0.00  0.00
ATOM   4342  HA3 GLY   271      35.116  21.572  61.092  0.00  0.00
ATOM   4343  C   GLY   271      34.789  20.070  59.715  0.00  0.00
ATOM   4344  O   GLY   271      35.032  20.117  58.488  0.00  0.00
ATOM   4345  N   THR   272      33.737  19.461  60.223  0.00  0.00
ATOM   4346  H   THR   272      33.587  19.680  61.250  0.00  0.00
ATOM   4347  CA  THR   272      32.768  18.661  59.629  0.00  0.00
ATOM   4348  HA  THR   272      33.211  18.273  58.689  0.00  0.00
ATOM   4349  CB  THR   272      32.391  17.485  60.486  0.00  0.00
ATOM   4350  HB  THR   272      31.649  16.844  59.920  0.00  0.00
ATOM   4351  CG2 THR   272      33.555  16.481  60.657  0.00  0.00
ATOM   4352 1HG2 THR   272      33.993  16.203  59.727  0.00  0.00
ATOM   4353 2HG2 THR   272      34.487  16.967  61.100  0.00  0.00
ATOM   4354 3HG2 THR   272      33.280  15.614  61.271  0.00  0.00
ATOM   4355  OG1 THR   272      31.792  17.809  61.709  0.00  0.00
ATOM   4356  HG1 THR   272      32.395  18.433  62.160  0.00  0.00
ATOM   4357  C   THR   272      31.425  19.517  59.292  0.00  0.00
ATOM   4358  O   THR   272      31.401  20.592  59.802  0.00  0.00
ATOM   4359  N   GLY   273      30.485  18.999  58.443  0.00  0.00
ATOM   4360  H   GLY   273      30.714  18.081  58.001  0.00  0.00
ATOM   4361  CA  GLY   273      29.107  19.374  58.458  0.00  0.00
ATOM   4362  HA2 GLY   273      28.335  18.622  58.114  0.00  0.00
ATOM   4363  HA3 GLY   273      28.715  19.504  59.509  0.00  0.00
ATOM   4364  C   GLY   273      28.807  20.658  57.740  0.00  0.00
ATOM   4365  O   GLY   273      27.634  20.997  57.651  0.00  0.00
ATOM   4366  N   PHE   274      29.767  21.304  57.034  0.00  0.00
ATOM   4367  H   PHE   274      30.780  20.998  57.083  0.00  0.00
ATOM   4368  CA  PHE   274      29.438  22.321  56.080  0.00  0.00
ATOM   4369  HA  PHE   274      28.782  23.102  56.533  0.00  0.00
ATOM   4370  CB  PHE   274      30.657  23.160  55.705  0.00  0.00
ATOM   4371  HB2 PHE   274      31.304  22.642  55.007  0.00  0.00
ATOM   4372  HB3 PHE   274      30.305  23.992  55.103  0.00  0.00
ATOM   4373  CG  PHE   274      31.508  23.578  56.861  0.00  0.00
ATOM   4374  CD1 PHE   274      31.409  24.879  57.307  0.00  0.00
ATOM   4375  HD1 PHE   274      30.741  25.602  56.932  0.00  0.00
ATOM   4376  CE1 PHE   274      32.292  25.406  58.294  0.00  0.00
ATOM   4377  HE1 PHE   274      32.265  26.413  58.644  0.00  0.00
ATOM   4378  CZ  PHE   274      33.210  24.547  58.818  0.00  0.00
ATOM   4379  HZ  PHE   274      33.819  24.880  59.687  0.00  0.00
ATOM   4380  CE2 PHE   274      33.298  23.205  58.300  0.00  0.00
ATOM   4381  HE2 PHE   274      33.979  22.613  58.746  0.00  0.00
ATOM   4382  CD2 PHE   274      32.426  22.688  57.351  0.00  0.00
ATOM   4383  HD2 PHE   274      32.510  21.588  57.188  0.00  0.00
ATOM   4384  C   PHE   274      28.875  21.697  54.780  0.00  0.00
ATOM   4385  O   PHE   274      29.413  20.721  54.239  0.00  0.00
ATOM   4386  N   LYS   275      27.697  22.248  54.362  0.00  0.00
ATOM   4387  H   LYS   275      27.434  23.207  54.737  0.00  0.00
ATOM   4388  CA  LYS   275      27.123  21.646  53.162  0.00  0.00
ATOM   4389  HA  LYS   275      27.074  20.557  53.192  0.00  0.00
ATOM   4390  CB  LYS   275      25.656  21.925  53.020  0.00  0.00
ATOM   4391  HB2 LYS   275      25.554  22.995  53.069  0.00  0.00
ATOM   4392  HB3 LYS   275      25.431  21.598  52.033  0.00  0.00
ATOM   4393  CG  LYS   275      24.612  21.252  53.906  0.00  0.00
ATOM   4394  HG2 LYS   275      24.620  20.154  53.678  0.00  0.00
ATOM   4395  HG3 LYS   275      24.828  21.436  54.933  0.00  0.00
ATOM   4396  CD  LYS   275      23.165  21.761  53.605  0.00  0.00
ATOM   4397  HD2 LYS   275      22.862  21.490  52.491  0.00  0.00
ATOM   4398  HD3 LYS   275      22.478  21.178  54.208  0.00  0.00
ATOM   4399  CE  LYS   275      23.034  23.356  53.914  0.00  0.00
ATOM   4400  HE2 LYS   275      22.674  23.563  54.856  0.00  0.00
ATOM   4401  HE3 LYS   275      24.057  23.754  53.869  0.00  0.00
ATOM   4402  NZ  LYS   275      22.155  24.146  52.982  0.00  0.00
ATOM   4403  HZ1 LYS   275      22.445  23.904  52.065  0.00  0.00
ATOM   4404  HZ2 LYS   275      21.252  23.785  53.113  0.00  0.00
ATOM   4405  HZ3 LYS   275      22.268  25.127  53.211  0.00  0.00
ATOM   4406  C   LYS   275      27.927  22.025  51.975  0.00  0.00
ATOM   4407  O   LYS   275      28.240  23.165  51.770  0.00  0.00
ATOM   4408  N   GLY   276      28.249  20.985  51.194  0.00  0.00
ATOM   4409  H   GLY   276      27.791  20.114  51.489  0.00  0.00
ATOM   4410  CA  GLY   276      29.043  20.976  50.004  0.00  0.00
ATOM   4411  HA2 GLY   276      28.765  20.085  49.378  0.00  0.00
ATOM   4412  HA3 GLY   276      28.770  21.895  49.482  0.00  0.00
ATOM   4413  C   GLY   276      30.625  21.023  50.228  0.00  0.00
ATOM   4414  O   GLY   276      31.366  21.358  49.299  0.00  0.00
ATOM   4415  N   TYR   277      31.133  20.541  51.399  0.00  0.00
ATOM   4416  H   TYR   277      30.357  20.417  52.100  0.00  0.00
ATOM   4417  CA  TYR   277      32.542  20.610  51.846  0.00  0.00
ATOM   4418  HA  TYR   277      32.741  21.678  52.019  0.00  0.00
ATOM   4419  CB  TYR   277      32.835  19.938  53.182  0.00  0.00
ATOM   4420  HB2 TYR   277      32.318  20.461  53.950  0.00  0.00
ATOM   4421  HB3 TYR   277      32.332  18.989  53.281  0.00  0.00
ATOM   4422  CG  TYR   277      34.347  19.880  53.668  0.00  0.00
ATOM   4423  CD1 TYR   277      34.966  21.095  54.065  0.00  0.00
ATOM   4424  HD1 TYR   277      34.446  22.071  53.848  0.00  0.00
ATOM   4425  CE1 TYR   277      36.324  21.093  54.306  0.00  0.00
ATOM   4426  HE1 TYR   277      36.968  21.962  54.465  0.00  0.00
ATOM   4427  CZ  TYR   277      37.060  19.847  54.544  0.00  0.00
ATOM   4428  OH  TYR   277      38.370  19.823  55.004  0.00  0.00
ATOM   4429  HH  TYR   277      38.835  20.697  55.006  0.00  0.00
ATOM   4430  CE2 TYR   277      36.390  18.633  54.245  0.00  0.00
ATOM   4431  HE2 TYR   277      37.001  17.750  54.403  0.00  0.00
ATOM   4432  CD2 TYR   277      35.109  18.682  53.688  0.00  0.00
ATOM   4433  HD2 TYR   277      34.549  17.778  53.358  0.00  0.00
ATOM   4434  C   TYR   277      33.574  20.042  50.826  0.00  0.00
ATOM   4435  O   TYR   277      34.529  20.666  50.576  0.00  0.00
ATOM   4436  N   ASP   278      33.227  18.946  50.129  0.00  0.00
ATOM   4437  H   ASP   278      32.349  18.446  50.397  0.00  0.00
ATOM   4438  CA  ASP   278      34.014  18.444  49.042  0.00  0.00
ATOM   4439  HA  ASP   278      34.978  18.224  49.465  0.00  0.00
ATOM   4440  CB  ASP   278      33.421  17.123  48.396  0.00  0.00
ATOM   4441  HB2 ASP   278      33.073  16.527  49.180  0.00  0.00
ATOM   4442  HB3 ASP   278      32.526  17.451  47.832  0.00  0.00
ATOM   4443  CG  ASP   278      34.312  16.310  47.491  0.00  0.00
ATOM   4444  OD1 ASP   278      33.896  16.047  46.308  0.00  0.00
ATOM   4445  OD2 ASP   278      35.326  15.777  47.892  0.00  0.00
ATOM   4446  C   ASP   278      34.271  19.417  47.804  0.00  0.00
ATOM   4447  O   ASP   278      35.276  19.403  47.156  0.00  0.00
ATOM   4448  N   GLU   279      33.318  20.275  47.592  0.00  0.00
ATOM   4449  H   GLU   279      32.601  20.391  48.280  0.00  0.00
ATOM   4450  CA  GLU   279      33.406  21.171  46.420  0.00  0.00
ATOM   4451  HA  GLU   279      33.839  20.664  45.527  0.00  0.00
ATOM   4452  CB  GLU   279      32.027  21.672  45.986  0.00  0.00
ATOM   4453  HB2 GLU   279      31.634  22.161  46.818  0.00  0.00
ATOM   4454  HB3 GLU   279      32.195  22.277  45.070  0.00  0.00
ATOM   4455  CG  GLU   279      31.048  20.490  45.719  0.00  0.00
ATOM   4456  HG2 GLU   279      31.424  19.844  44.914  0.00  0.00
ATOM   4457  HG3 GLU   279      30.955  19.952  46.596  0.00  0.00
ATOM   4458  CD  GLU   279      29.739  21.130  45.318  0.00  0.00
ATOM   4459  OE1 GLU   279      28.743  20.978  46.022  0.00  0.00
ATOM   4460  OE2 GLU   279      29.546  21.789  44.251  0.00  0.00
ATOM   4461  C   GLU   279      34.324  22.422  46.687  0.00  0.00
ATOM   4462  O   GLU   279      34.508  23.248  45.803  0.00  0.00
ATOM   4463  N   TRP   280      34.807  22.631  47.906  0.00  0.00
ATOM   4464  H   TRP   280      34.828  21.880  48.602  0.00  0.00
ATOM   4465  CA  TRP   280      35.618  23.837  48.313  0.00  0.00
ATOM   4466  HA  TRP   280      34.920  24.647  48.290  0.00  0.00
ATOM   4467  CB  TRP   280      36.021  23.774  49.766  0.00  0.00
ATOM   4468  HB2 TRP   280      36.085  22.709  49.996  0.00  0.00
ATOM   4469  HB3 TRP   280      37.006  24.200  50.050  0.00  0.00
ATOM   4470  CG  TRP   280      35.025  24.338  50.798  0.00  0.00
ATOM   4471  CD1 TRP   280      33.685  24.288  50.800  0.00  0.00
ATOM   4472  HD1 TRP   280      33.155  23.775  49.973  0.00  0.00
ATOM   4473  NE1 TRP   280      33.235  24.720  52.022  0.00  0.00
ATOM   4474  HE1 TRP   280      32.270  24.657  52.291  0.00  0.00
ATOM   4475  CE2 TRP   280      34.254  25.307  52.774  0.00  0.00
ATOM   4476  CZ2 TRP   280      34.300  25.734  54.118  0.00  0.00
ATOM   4477  HZ2 TRP   280      33.392  26.013  54.505  0.00  0.00
ATOM   4478  CH2 TRP   280      35.486  25.835  54.857  0.00  0.00
ATOM   4479  HH2 TRP   280      35.452  26.215  55.861  0.00  0.00
ATOM   4480  CZ3 TRP   280      36.608  25.520  54.136  0.00  0.00
ATOM   4481  HZ3 TRP   280      37.497  25.807  54.626  0.00  0.00
ATOM   4482  CE3 TRP   280      36.625  24.914  52.907  0.00  0.00
ATOM   4483  HE3 TRP   280      37.530  24.661  52.367  0.00  0.00
ATOM   4484  CD2 TRP   280      35.385  24.792  52.144  0.00  0.00
ATOM   4485  C   TRP   280      36.806  24.096  47.329  0.00  0.00
ATOM   4486  O   TRP   280      36.963  25.233  46.911  0.00  0.00
ATOM   4487  N   PRO   281      37.660  23.165  47.029  0.00  0.00
ATOM   4488  CD  PRO   281      37.580  21.752  47.426  0.00  0.00
ATOM   4489  HD2 PRO   281      37.002  21.238  46.647  0.00  0.00
ATOM   4490  HD3 PRO   281      37.256  21.624  48.459  0.00  0.00
ATOM   4491  CG  PRO   281      39.016  21.317  47.310  0.00  0.00
ATOM   4492  HG2 PRO   281      39.176  20.238  47.152  0.00  0.00
ATOM   4493  HG3 PRO   281      39.492  21.634  48.185  0.00  0.00
ATOM   4494  CB  PRO   281      39.446  22.123  46.080  0.00  0.00
ATOM   4495  HB2 PRO   281      38.917  21.654  45.258  0.00  0.00
ATOM   4496  HB3 PRO   281      40.517  22.070  45.921  0.00  0.00
ATOM   4497  CA  PRO   281      38.784  23.445  46.179  0.00  0.00
ATOM   4498  HA  PRO   281      39.393  24.280  46.763  0.00  0.00
ATOM   4499  C   PRO   281      38.519  24.034  44.745  0.00  0.00
ATOM   4500  O   PRO   281      39.343  24.814  44.225  0.00  0.00
ATOM   4501  N   ALA   282      37.331  23.622  44.265  0.00  0.00
ATOM   4502  H   ALA   282      36.772  23.126  44.970  0.00  0.00
ATOM   4503  CA  ALA   282      36.852  23.989  42.972  0.00  0.00
ATOM   4504  HA  ALA   282      37.598  23.890  42.115  0.00  0.00
ATOM   4505  CB  ALA   282      35.834  22.924  42.427  0.00  0.00
ATOM   4506  HB1 ALA   282      34.903  22.888  43.021  0.00  0.00
ATOM   4507  HB2 ALA   282      35.658  22.883  41.389  0.00  0.00
ATOM   4508  HB3 ALA   282      36.348  21.913  42.559  0.00  0.00
ATOM   4509  C   ALA   282      36.348  25.485  42.983  0.00  0.00
ATOM   4510  O   ALA   282      36.238  26.198  41.944  0.00  0.00
ATOM   4511  N   ILE   283      36.060  25.880  44.214  0.00  0.00
ATOM   4512  H   ILE   283      36.237  25.379  45.052  0.00  0.00
ATOM   4513  CA  ILE   283      35.488  27.187  44.544  0.00  0.00
ATOM   4514  HA  ILE   283      34.850  27.371  43.744  0.00  0.00
ATOM   4515  CB  ILE   283      34.660  27.287  45.751  0.00  0.00
ATOM   4516  HB  ILE   283      35.200  26.900  46.613  0.00  0.00
ATOM   4517  CG2 ILE   283      34.161  28.724  45.924  0.00  0.00
ATOM   4518 1HG2 ILE   283      34.976  29.356  46.241  0.00  0.00
ATOM   4519 2HG2 ILE   283      33.696  29.078  45.001  0.00  0.00
ATOM   4520 3HG2 ILE   283      33.402  28.890  46.711  0.00  0.00
ATOM   4521  CG1 ILE   283      33.319  26.509  45.752  0.00  0.00
ATOM   4522 2HG1 ILE   283      32.455  27.244  45.536  0.00  0.00
ATOM   4523 3HG1 ILE   283      33.177  25.769  44.959  0.00  0.00
ATOM   4524  CD1 ILE   283      32.864  26.017  47.154  0.00  0.00
ATOM   4525 1HD1 ILE   283      33.351  25.061  47.304  0.00  0.00
ATOM   4526 2HD1 ILE   283      33.209  26.672  47.906  0.00  0.00
ATOM   4527 3HD1 ILE   283      31.748  25.928  47.166  0.00  0.00
ATOM   4528  C   ILE   283      36.556  28.173  44.383  0.00  0.00
ATOM   4529  O   ILE   283      36.398  29.045  43.579  0.00  0.00
ATOM   4530  N   ALA   284      37.630  28.123  45.136  0.00  0.00
ATOM   4531  H   ALA   284      37.737  27.372  45.795  0.00  0.00
ATOM   4532  CA  ALA   284      38.687  29.181  45.219  0.00  0.00
ATOM   4533  HA  ALA   284      38.257  30.176  45.254  0.00  0.00
ATOM   4534  CB  ALA   284      39.504  28.909  46.445  0.00  0.00
ATOM   4535  HB1 ALA   284      40.471  29.588  46.280  0.00  0.00
ATOM   4536  HB2 ALA   284      38.974  29.114  47.350  0.00  0.00
ATOM   4537  HB3 ALA   284      39.911  27.913  46.373  0.00  0.00
ATOM   4538  C   ALA   284      39.663  29.256  43.995  0.00  0.00
ATOM   4539  O   ALA   284      40.039  30.406  43.758  0.00  0.00
ATOM   4540  N   ASP   285      39.734  28.216  43.162  0.00  0.00
ATOM   4541  H   ASP   285      39.375  27.374  43.488  0.00  0.00
ATOM   4542  CA  ASP   285      40.394  28.267  41.809  0.00  0.00
ATOM   4543  HA  ASP   285      41.386  28.757  41.998  0.00  0.00
ATOM   4544  CB  ASP   285      40.761  26.782  41.381  0.00  0.00
ATOM   4545  HB2 ASP   285      41.127  26.130  42.155  0.00  0.00
ATOM   4546  HB3 ASP   285      39.806  26.302  40.935  0.00  0.00
ATOM   4547  CG  ASP   285      41.879  26.937  40.262  0.00  0.00
ATOM   4548  OD1 ASP   285      43.009  27.401  40.548  0.00  0.00
ATOM   4549  OD2 ASP   285      41.707  26.540  39.111  0.00  0.00
ATOM   4550  C   ASP   285      39.509  29.167  40.811  0.00  0.00
ATOM   4551  O   ASP   285      40.079  29.949  40.049  0.00  0.00
ATOM   4552  N   LYS   286      38.157  29.013  40.887  0.00  0.00
ATOM   4553  H   LYS   286      37.857  28.255  41.554  0.00  0.00
ATOM   4554  CA  LYS   286      37.101  29.677  39.968  0.00  0.00
ATOM   4555  HA  LYS   286      37.598  29.971  39.046  0.00  0.00
ATOM   4556  CB  LYS   286      36.059  28.663  39.553  0.00  0.00
ATOM   4557  HB2 LYS   286      36.392  27.652  39.482  0.00  0.00
ATOM   4558  HB3 LYS   286      35.250  28.549  40.331  0.00  0.00
ATOM   4559  CG  LYS   286      35.415  29.017  38.108  0.00  0.00
ATOM   4560  HG2 LYS   286      35.129  30.061  38.202  0.00  0.00
ATOM   4561  HG3 LYS   286      36.284  29.047  37.366  0.00  0.00
ATOM   4562  CD  LYS   286      34.152  28.174  37.710  0.00  0.00
ATOM   4563  HD2 LYS   286      34.536  27.131  37.540  0.00  0.00
ATOM   4564  HD3 LYS   286      33.482  28.192  38.534  0.00  0.00
ATOM   4565  CE  LYS   286      33.454  28.588  36.318  0.00  0.00
ATOM   4566  HE2 LYS   286      33.252  29.625  36.279  0.00  0.00
ATOM   4567  HE3 LYS   286      34.138  28.330  35.549  0.00  0.00
ATOM   4568  NZ  LYS   286      32.129  27.932  35.990  0.00  0.00
ATOM   4569  HZ1 LYS   286      31.500  28.067  36.832  0.00  0.00
ATOM   4570  HZ2 LYS   286      31.667  28.376  35.196  0.00  0.00
ATOM   4571  HZ3 LYS   286      32.292  26.950  35.980  0.00  0.00
ATOM   4572  C   LYS   286      36.495  30.959  40.632  0.00  0.00
ATOM   4573  O   LYS   286      35.552  31.624  40.121  0.00  0.00
ATOM   4574  N   MET   287      37.052  31.377  41.804  0.00  0.00
ATOM   4575  H   MET   287      37.912  30.950  42.087  0.00  0.00
ATOM   4576  CA  MET   287      36.595  32.607  42.456  0.00  0.00
ATOM   4577  HA  MET   287      35.565  32.849  42.159  0.00  0.00
ATOM   4578  CB  MET   287      36.644  32.466  43.973  0.00  0.00
ATOM   4579  HB2 MET   287      37.571  31.897  44.343  0.00  0.00
ATOM   4580  HB3 MET   287      36.912  33.501  44.415  0.00  0.00
ATOM   4581  CG  MET   287      35.376  32.102  44.758  0.00  0.00
ATOM   4582  HG2 MET   287      34.992  31.176  44.420  0.00  0.00
ATOM   4583  HG3 MET   287      35.677  32.076  45.754  0.00  0.00
ATOM   4584  SD  MET   287      33.954  33.255  44.635  0.00  0.00
ATOM   4585  CE  MET   287      34.271  34.483  45.941  0.00  0.00
ATOM   4586  HE1 MET   287      35.258  34.969  45.869  0.00  0.00
ATOM   4587  HE2 MET   287      33.457  35.185  45.860  0.00  0.00
ATOM   4588  HE3 MET   287      34.301  34.084  46.958  0.00  0.00
ATOM   4589  C   MET   287      37.476  33.730  41.948  0.00  0.00
ATOM   4590  O   MET   287      38.592  33.969  42.443  0.00  0.00
ATOM   4591  N   VAL   288      37.009  34.440  40.859  0.00  0.00
ATOM   4592  H   VAL   288      36.003  34.334  40.511  0.00  0.00
ATOM   4593  CA  VAL   288      37.806  35.314  40.093  0.00  0.00
ATOM   4594  HA  VAL   288      38.776  34.732  40.067  0.00  0.00
ATOM   4595  CB  VAL   288      37.443  35.373  38.612  0.00  0.00
ATOM   4596  HB  VAL   288      36.699  36.216  38.461  0.00  0.00
ATOM   4597  CG1 VAL   288      38.582  35.811  37.680  0.00  0.00
ATOM   4598 1HG1 VAL   288      38.781  36.865  37.824  0.00  0.00
ATOM   4599 2HG1 VAL   288      39.443  35.170  37.909  0.00  0.00
ATOM   4600 3HG1 VAL   288      38.331  35.733  36.646  0.00  0.00
ATOM   4601  CG2 VAL   288      37.072  33.965  38.138  0.00  0.00
ATOM   4602 1HG2 VAL   288      37.693  33.236  38.670  0.00  0.00
ATOM   4603 2HG2 VAL   288      36.043  33.735  38.345  0.00  0.00
ATOM   4604 3HG2 VAL   288      37.296  33.944  37.096  0.00  0.00
ATOM   4605  C   VAL   288      38.034  36.738  40.629  0.00  0.00
ATOM   4606  O   VAL   288      37.189  37.338  41.239  0.00  0.00
ATOM   4607  N   TYR   289      39.270  37.251  40.364  0.00  0.00
ATOM   4608  H   TYR   289      39.824  36.626  39.753  0.00  0.00
ATOM   4609  CA  TYR   289      39.902  38.502  40.796  0.00  0.00
ATOM   4610  HA  TYR   289      39.080  39.216  40.834  0.00  0.00
ATOM   4611  CB  TYR   289      40.315  38.306  42.257  0.00  0.00
ATOM   4612  HB2 TYR   289      40.393  39.239  42.803  0.00  0.00
ATOM   4613  HB3 TYR   289      39.478  37.754  42.670  0.00  0.00
ATOM   4614  CG  TYR   289      41.630  37.544  42.690  0.00  0.00
ATOM   4615  CD1 TYR   289      41.600  36.180  43.028  0.00  0.00
ATOM   4616  HD1 TYR   289      40.694  35.613  43.057  0.00  0.00
ATOM   4617  CE1 TYR   289      42.747  35.421  43.376  0.00  0.00
ATOM   4618  HE1 TYR   289      42.673  34.310  43.464  0.00  0.00
ATOM   4619  CZ  TYR   289      44.061  36.068  43.333  0.00  0.00
ATOM   4620  OH  TYR   289      45.158  35.346  43.622  0.00  0.00
ATOM   4621  HH  TYR   289      44.954  34.577  44.202  0.00  0.00
ATOM   4622  CE2 TYR   289      44.159  37.392  42.967  0.00  0.00
ATOM   4623  HE2 TYR   289      45.056  37.932  42.847  0.00  0.00
ATOM   4624  CD2 TYR   289      42.926  38.131  42.697  0.00  0.00
ATOM   4625  HD2 TYR   289      43.100  39.105  42.479  0.00  0.00
ATOM   4626  C   TYR   289      40.959  39.018  39.817  0.00  0.00
ATOM   4627  O   TYR   289      41.490  38.338  38.977  0.00  0.00
ATOM   4628  N   SER   290      41.441  40.200  40.127  0.00  0.00
ATOM   4629  H   SER   290      41.131  40.626  40.981  0.00  0.00
ATOM   4630  CA  SER   290      42.559  40.955  39.543  0.00  0.00
ATOM   4631  HA  SER   290      43.248  40.376  38.969  0.00  0.00
ATOM   4632  CB  SER   290      41.993  41.938  38.461  0.00  0.00
ATOM   4633  HB2 SER   290      42.795  42.423  38.009  0.00  0.00
ATOM   4634  HB3 SER   290      41.396  41.359  37.796  0.00  0.00
ATOM   4635  OG  SER   290      41.218  42.928  39.069  0.00  0.00
ATOM   4636  HG  SER   290      41.798  43.750  39.317  0.00  0.00
ATOM   4637  C   SER   290      43.380  41.718  40.628  0.00  0.00
ATOM   4638  O   SER   290      42.912  42.119  41.699  0.00  0.00
ATOM   4639  N   SER   291      44.712  41.767  40.375  0.00  0.00
ATOM   4640  H   SER   291      45.014  41.406  39.464  0.00  0.00
ATOM   4641  CA  SER   291      45.707  42.430  41.086  0.00  0.00
ATOM   4642  HA  SER   291      45.449  42.474  42.135  0.00  0.00
ATOM   4643  CB  SER   291      47.014  41.637  41.084  0.00  0.00
ATOM   4644  HB2 SER   291      47.596  41.740  40.108  0.00  0.00
ATOM   4645  HB3 SER   291      47.604  42.135  41.902  0.00  0.00
ATOM   4646  OG  SER   291      46.889  40.193  41.293  0.00  0.00
ATOM   4647  HG  SER   291      46.749  40.094  42.263  0.00  0.00
ATOM   4648  C   SER   291      45.873  43.895  40.581  0.00  0.00
ATOM   4649  O   SER   291      45.464  44.184  39.487  0.00  0.00
ATOM   4650  N   THR   292      46.490  44.748  41.380  0.00  0.00
ATOM   4651  H   THR   292      47.023  44.452  42.204  0.00  0.00
ATOM   4652  CA  THR   292      46.744  46.182  41.000  0.00  0.00
ATOM   4653  HA  THR   292      46.793  46.249  39.902  0.00  0.00
ATOM   4654  CB  THR   292      45.664  47.051  41.508  0.00  0.00
ATOM   4655  HB  THR   292      45.770  46.961  42.601  0.00  0.00
ATOM   4656  CG2 THR   292      45.788  48.486  40.992  0.00  0.00
ATOM   4657 1HG2 THR   292      45.913  48.543  39.905  0.00  0.00
ATOM   4658 2HG2 THR   292      44.914  49.060  41.360  0.00  0.00
ATOM   4659 3HG2 THR   292      46.626  49.010  41.385  0.00  0.00
ATOM   4660  OG1 THR   292      44.389  46.707  41.110  0.00  0.00
ATOM   4661  HG1 THR   292      43.976  47.120  40.301  0.00  0.00
ATOM   4662  C   THR   292      48.161  46.593  41.272  0.00  0.00
ATOM   4663  O   THR   292      48.665  46.177  42.259  0.00  0.00
ATOM   4664  N   ASN   293      48.823  47.482  40.528  0.00  0.00
ATOM   4665  H   ASN   293      48.424  47.736  39.659  0.00  0.00
ATOM   4666  CA  ASN   293      50.087  48.071  40.820  0.00  0.00
ATOM   4667  HA  ASN   293      50.539  47.655  41.751  0.00  0.00
ATOM   4668  CB  ASN   293      51.108  47.838  39.630  0.00  0.00
ATOM   4669  HB2 ASN   293      50.868  48.532  38.771  0.00  0.00
ATOM   4670  HB3 ASN   293      52.094  48.235  40.026  0.00  0.00
ATOM   4671  CG  ASN   293      51.170  46.430  39.229  0.00  0.00
ATOM   4672  OD1 ASN   293      52.029  45.766  39.713  0.00  0.00
ATOM   4673  ND2 ASN   293      50.316  45.980  38.327  0.00  0.00
ATOM   4674 1HD2 ASN   293      50.449  45.101  38.017  0.00  0.00
ATOM   4675 2HD2 ASN   293      49.530  46.558  38.065  0.00  0.00
ATOM   4676  C   ASN   293      49.825  49.551  41.033  0.00  0.00
ATOM   4677  O   ASN   293      49.171  50.207  40.182  0.00  0.00
ATOM   4678  N   VAL   294      50.271  50.098  42.133  0.00  0.00
ATOM   4679  H   VAL   294      50.930  49.474  42.658  0.00  0.00
ATOM   4680  CA  VAL   294      50.284  51.530  42.311  0.00  0.00
ATOM   4681  HA  VAL   294      49.763  52.069  41.453  0.00  0.00
ATOM   4682  CB  VAL   294      49.568  51.921  43.632  0.00  0.00
ATOM   4683  HB  VAL   294      49.885  51.403  44.599  0.00  0.00
ATOM   4684  CG1 VAL   294      49.673  53.385  43.986  0.00  0.00
ATOM   4685 1HG1 VAL   294      49.042  53.680  44.760  0.00  0.00
ATOM   4686 2HG1 VAL   294      50.727  53.668  44.300  0.00  0.00
ATOM   4687 3HG1 VAL   294      49.237  53.918  43.161  0.00  0.00
ATOM   4688  CG2 VAL   294      48.056  51.699  43.437  0.00  0.00
ATOM   4689 1HG2 VAL   294      47.785  50.653  43.223  0.00  0.00
ATOM   4690 2HG2 VAL   294      47.391  52.015  44.225  0.00  0.00
ATOM   4691 3HG2 VAL   294      47.713  52.173  42.534  0.00  0.00
ATOM   4692  C   VAL   294      51.665  52.103  42.308  0.00  0.00
ATOM   4693  O   VAL   294      52.557  51.628  43.074  0.00  0.00
ATOM   4694  N   ILE   295      51.841  53.214  41.537  0.00  0.00
ATOM   4695  H   ILE   295      51.042  53.600  41.051  0.00  0.00
ATOM   4696  CA  ILE   295      53.151  53.944  41.464  0.00  0.00
ATOM   4697  HA  ILE   295      53.868  53.466  42.121  0.00  0.00
ATOM   4698  CB  ILE   295      53.487  53.812  39.905  0.00  0.00
ATOM   4699  HB  ILE   295      52.818  54.490  39.356  0.00  0.00
ATOM   4700  CG2 ILE   295      54.920  54.399  39.579  0.00  0.00
ATOM   4701 1HG2 ILE   295      54.992  55.459  39.960  0.00  0.00
ATOM   4702 2HG2 ILE   295      55.744  53.849  40.047  0.00  0.00
ATOM   4703 3HG2 ILE   295      54.873  54.305  38.492  0.00  0.00
ATOM   4704  CG1 ILE   295      53.448  52.399  39.199  0.00  0.00
ATOM   4705 2HG1 ILE   295      52.397  52.087  39.338  0.00  0.00
ATOM   4706 3HG1 ILE   295      53.649  52.454  38.175  0.00  0.00
ATOM   4707  CD1 ILE   295      54.488  51.346  39.679  0.00  0.00
ATOM   4708 1HD1 ILE   295      54.494  51.526  40.719  0.00  0.00
ATOM   4709 2HD1 ILE   295      54.229  50.364  39.272  0.00  0.00
ATOM   4710 3HD1 ILE   295      55.518  51.483  39.346  0.00  0.00
ATOM   4711  C   ILE   295      53.008  55.387  41.956  0.00  0.00
ATOM   4712  O   ILE   295      51.899  55.968  41.763  0.00  0.00
ATOM   4713  N   GLY   296      54.059  55.978  42.481  0.00  0.00
ATOM   4714  H   GLY   296      54.834  55.311  42.581  0.00  0.00
ATOM   4715  CA  GLY   296      54.289  57.399  42.917  0.00  0.00
ATOM   4716  HA2 GLY   296      53.397  57.985  42.797  0.00  0.00
ATOM   4717  HA3 GLY   296      54.701  57.335  43.931  0.00  0.00
ATOM   4718  C   GLY   296      55.390  58.042  42.037  0.00  0.00
ATOM   4719  O   GLY   296      56.430  57.442  41.622  0.00  0.00
ATOM   4720  N   ILE   297      55.084  59.306  41.641  0.00  0.00
ATOM   4721  H   ILE   297      54.391  59.777  42.235  0.00  0.00
ATOM   4722  CA  ILE   297      56.009  60.191  40.878  0.00  0.00
ATOM   4723  HA  ILE   297      56.933  59.685  40.867  0.00  0.00
ATOM   4724  CB  ILE   297      55.628  60.223  39.381  0.00  0.00
ATOM   4725  HB  ILE   297      54.569  60.506  39.259  0.00  0.00
ATOM   4726  CG2 ILE   297      56.355  61.389  38.607  0.00  0.00
ATOM   4727 1HG2 ILE   297      55.971  61.311  37.575  0.00  0.00
ATOM   4728 2HG2 ILE   297      56.109  62.363  38.969  0.00  0.00
ATOM   4729 3HG2 ILE   297      57.428  61.201  38.639  0.00  0.00
ATOM   4730  CG1 ILE   297      55.756  58.761  38.713  0.00  0.00
ATOM   4731 2HG1 ILE   297      55.159  58.042  39.242  0.00  0.00
ATOM   4732 3HG1 ILE   297      55.239  58.828  37.693  0.00  0.00
ATOM   4733  CD1 ILE   297      57.119  58.115  38.547  0.00  0.00
ATOM   4734 1HD1 ILE   297      57.835  58.837  38.026  0.00  0.00
ATOM   4735 2HD1 ILE   297      57.609  58.062  39.499  0.00  0.00
ATOM   4736 3HD1 ILE   297      56.900  57.053  38.132  0.00  0.00
ATOM   4737  C   ILE   297      55.960  61.570  41.567  0.00  0.00
ATOM   4738  O   ILE   297      54.903  62.127  41.494  0.00  0.00
ATOM   4739  N   GLY   298      57.003  62.069  42.223  0.00  0.00
ATOM   4740  H   GLY   298      57.782  61.474  42.184  0.00  0.00
ATOM   4741  CA  GLY   298      57.249  63.471  42.648  0.00  0.00
ATOM   4742  HA2 GLY   298      56.287  63.885  42.855  0.00  0.00
ATOM   4743  HA3 GLY   298      57.994  63.633  43.465  0.00  0.00
ATOM   4744  C   GLY   298      57.796  64.308  41.512  0.00  0.00
ATOM   4745  O   GLY   298      58.608  63.795  40.746  0.00  0.00
ATOM   4746  N   VAL   299      57.442  65.649  41.551  0.00  0.00
ATOM   4747  H   VAL   299      56.819  65.980  42.217  0.00  0.00
ATOM   4748  CA  VAL   299      57.564  66.414  40.336  0.00  0.00
ATOM   4749  HA  VAL   299      58.345  66.059  39.633  0.00  0.00
ATOM   4750  CB  VAL   299      56.233  66.345  39.563  0.00  0.00
ATOM   4751  HB  VAL   299      55.562  66.972  40.135  0.00  0.00
ATOM   4752  CG1 VAL   299      56.353  66.845  38.089  0.00  0.00
ATOM   4753 1HG1 VAL   299      55.380  66.659  37.606  0.00  0.00
ATOM   4754 2HG1 VAL   299      56.418  67.896  38.246  0.00  0.00
ATOM   4755 3HG1 VAL   299      57.304  66.524  37.553  0.00  0.00
ATOM   4756  CG2 VAL   299      55.668  64.928  39.293  0.00  0.00
ATOM   4757 1HG2 VAL   299      55.481  64.451  40.247  0.00  0.00
ATOM   4758 2HG2 VAL   299      54.867  64.902  38.596  0.00  0.00
ATOM   4759 3HG2 VAL   299      56.500  64.384  38.931  0.00  0.00
ATOM   4760  C   VAL   299      57.849  67.932  40.611  0.00  0.00
ATOM   4761  O   VAL   299      57.307  68.509  41.567  0.00  0.00
ATOM   4762  N   LYS   300      58.607  68.575  39.708  0.00  0.00
ATOM   4763  H   LYS   300      58.763  68.100  38.833  0.00  0.00
ATOM   4764  CA  LYS   300      59.151  69.904  39.932  0.00  0.00
ATOM   4765  HA  LYS   300      59.471  69.981  41.015  0.00  0.00
ATOM   4766  CB  LYS   300      60.454  70.048  39.074  0.00  0.00
ATOM   4767  HB2 LYS   300      61.177  69.170  39.409  0.00  0.00
ATOM   4768  HB3 LYS   300      60.197  69.857  38.028  0.00  0.00
ATOM   4769  CG  LYS   300      61.048  71.396  39.524  0.00  0.00
ATOM   4770  HG2 LYS   300      60.343  72.160  39.337  0.00  0.00
ATOM   4771  HG3 LYS   300      60.938  71.237  40.591  0.00  0.00
ATOM   4772  CD  LYS   300      62.489  71.639  38.985  0.00  0.00
ATOM   4773  HD2 LYS   300      63.127  70.752  39.213  0.00  0.00
ATOM   4774  HD3 LYS   300      62.466  71.720  37.876  0.00  0.00
ATOM   4775  CE  LYS   300      63.126  72.924  39.628  0.00  0.00
ATOM   4776  HE2 LYS   300      64.019  73.084  39.048  0.00  0.00
ATOM   4777  HE3 LYS   300      62.581  73.792  39.374  0.00  0.00
ATOM   4778  NZ  LYS   300      63.354  72.784  41.076  0.00  0.00
ATOM   4779  HZ1 LYS   300      63.829  73.617  41.334  0.00  0.00
ATOM   4780  HZ2 LYS   300      62.463  72.889  41.478  0.00  0.00
ATOM   4781  HZ3 LYS   300      63.807  71.939  41.360  0.00  0.00
ATOM   4782  C   LYS   300      58.096  70.998  39.739  0.00  0.00
ATOM   4783  O   LYS   300      57.429  70.916  38.717  0.00  0.00
ATOM   4784  N   GLY   301      58.022  71.979  40.656  0.00  0.00
ATOM   4785  H   GLY   301      58.618  71.896  41.473  0.00  0.00
ATOM   4786  CA  GLY   301      57.115  73.204  40.405  0.00  0.00
ATOM   4787  HA2 GLY   301      57.506  73.976  40.963  0.00  0.00
ATOM   4788  HA3 GLY   301      57.087  73.487  39.401  0.00  0.00
ATOM   4789  C   GLY   301      55.627  73.053  40.853  0.00  0.00
ATOM   4790  O   GLY   301      55.298  72.681  41.963  0.00  0.00
ATOM   4791  N   THR   302      54.764  73.606  40.018  0.00  0.00
ATOM   4792  H   THR   302      55.098  73.934  39.102  0.00  0.00
ATOM   4793  CA  THR   302      53.348  73.707  40.192  0.00  0.00
ATOM   4794  HA  THR   302      52.951  73.159  41.098  0.00  0.00
ATOM   4795  CB  THR   302      52.923  75.211  40.170  0.00  0.00
ATOM   4796  HB  THR   302      53.760  75.845  40.021  0.00  0.00
ATOM   4797  CG2 THR   302      51.734  75.796  39.296  0.00  0.00
ATOM   4798 1HG2 THR   302      51.822  75.445  38.279  0.00  0.00
ATOM   4799 2HG2 THR   302      50.766  75.464  39.714  0.00  0.00
ATOM   4800 3HG2 THR   302      51.761  76.898  39.447  0.00  0.00
ATOM   4801  OG1 THR   302      52.616  75.417  41.526  0.00  0.00
ATOM   4802  HG1 THR   302      53.314  75.355  42.199  0.00  0.00
ATOM   4803  C   THR   302      52.603  73.077  38.971  0.00  0.00
ATOM   4804  O   THR   302      53.097  73.087  37.812  0.00  0.00
ATOM   4805  N   PRO   303      51.491  72.376  39.090  0.00  0.00
ATOM   4806  CD  PRO   303      50.963  72.025  40.409  0.00  0.00
ATOM   4807  HD2 PRO   303      50.878  72.951  40.893  0.00  0.00
ATOM   4808  HD3 PRO   303      51.585  71.371  40.988  0.00  0.00
ATOM   4809  CG  PRO   303      49.571  71.408  40.125  0.00  0.00
ATOM   4810  HG2 PRO   303      48.784  72.261  40.045  0.00  0.00
ATOM   4811  HG3 PRO   303      49.316  70.732  40.964  0.00  0.00
ATOM   4812  CB  PRO   303      49.725  70.710  38.809  0.00  0.00
ATOM   4813  HB2 PRO   303      48.814  70.613  38.299  0.00  0.00
ATOM   4814  HB3 PRO   303      50.156  69.769  38.962  0.00  0.00
ATOM   4815  CA  PRO   303      50.768  71.581  38.100  0.00  0.00
ATOM   4816  HA  PRO   303      51.516  70.899  37.660  0.00  0.00
ATOM   4817  C   PRO   303      49.991  72.391  37.058  0.00  0.00
ATOM   4818  O   PRO   303      49.489  73.490  37.241  0.00  0.00
ATOM   4819  N   PRO   304      49.980  71.844  35.860  0.00  0.00
ATOM   4820  CD  PRO   304      50.894  70.789  35.410  0.00  0.00
ATOM   4821  HD2 PRO   304      50.597  69.866  35.812  0.00  0.00
ATOM   4822  HD3 PRO   304      51.885  71.107  35.571  0.00  0.00
ATOM   4823  CG  PRO   304      50.847  70.708  33.935  0.00  0.00
ATOM   4824  HG2 PRO   304      50.952  69.687  33.646  0.00  0.00
ATOM   4825  HG3 PRO   304      51.606  71.310  33.468  0.00  0.00
ATOM   4826  CB  PRO   304      49.417  71.152  33.622  0.00  0.00
ATOM   4827  HB2 PRO   304      48.588  70.436  33.802  0.00  0.00
ATOM   4828  HB3 PRO   304      49.307  71.520  32.564  0.00  0.00
ATOM   4829  CA  PRO   304      49.258  72.297  34.642  0.00  0.00
ATOM   4830  HA  PRO   304      49.748  73.266  34.369  0.00  0.00
ATOM   4831  C   PRO   304      47.721  72.497  34.664  0.00  0.00
ATOM   4832  O   PRO   304      47.046  71.798  35.439  0.00  0.00
ATOM   4833  N   PRO   305      47.142  73.524  33.951  0.00  0.00
ATOM   4834  CD  PRO   305      47.752  74.321  32.985  0.00  0.00
ATOM   4835  HD2 PRO   305      48.300  73.726  32.261  0.00  0.00
ATOM   4836  HD3 PRO   305      48.376  75.049  33.471  0.00  0.00
ATOM   4837  CG  PRO   305      46.567  74.931  32.242  0.00  0.00
ATOM   4838  HG2 PRO   305      46.342  74.300  31.452  0.00  0.00
ATOM   4839  HG3 PRO   305      46.760  75.868  31.838  0.00  0.00
ATOM   4840  CB  PRO   305      45.603  75.113  33.420  0.00  0.00
ATOM   4841  HB2 PRO   305      44.507  75.224  33.154  0.00  0.00
ATOM   4842  HB3 PRO   305      45.916  76.029  33.971  0.00  0.00
ATOM   4843  CA  PRO   305      45.868  73.950  34.371  0.00  0.00
ATOM   4844  HA  PRO   305      45.951  74.307  35.429  0.00  0.00
ATOM   4845  C   PRO   305      44.719  72.888  34.356  0.00  0.00
ATOM   4846  O   PRO   305      43.834  72.937  35.230  0.00  0.00
ATOM   4847  N   HIE   306      44.631  71.989  33.364  0.00  0.00
ATOM   4848  H   HIE   306      45.387  72.017  32.713  0.00  0.00
ATOM   4849  CA  HIE   306      43.707  70.808  33.357  0.00  0.00
ATOM   4850  HA  HIE   306      42.683  71.152  33.627  0.00  0.00
ATOM   4851  CB  HIE   306      43.840  70.240  31.993  0.00  0.00
ATOM   4852  HB2 HIE   306      43.301  69.322  31.961  0.00  0.00
ATOM   4853  HB3 HIE   306      43.427  71.024  31.322  0.00  0.00
ATOM   4854  CG  HIE   306      45.258  69.799  31.532  0.00  0.00
ATOM   4855  ND1 HIE   306      46.274  70.576  31.011  0.00  0.00
ATOM   4856  CE1 HIE   306      47.373  69.818  30.932  0.00  0.00
ATOM   4857  HE1 HIE   306      48.301  70.199  30.471  0.00  0.00
ATOM   4858  NE2 HIE   306      47.140  68.556  31.293  0.00  0.00
ATOM   4859  HE2 HIE   306      47.602  67.736  30.971  0.00  0.00
ATOM   4860  CD2 HIE   306      45.715  68.519  31.515  0.00  0.00
ATOM   4861  HD2 HIE   306      45.013  67.756  31.715  0.00  0.00
ATOM   4862  C   HIE   306      43.952  69.756  34.434  0.00  0.00
ATOM   4863  O   HIE   306      43.074  68.988  34.798  0.00  0.00
ATOM   4864  N   LEU   307      44.978  70.014  35.218  0.00  0.00
ATOM   4865  H   LEU   307      45.566  70.827  34.957  0.00  0.00
ATOM   4866  CA  LEU   307      45.423  69.254  36.426  0.00  0.00
ATOM   4867  HA  LEU   307      44.698  68.468  36.629  0.00  0.00
ATOM   4868  CB  LEU   307      46.840  68.670  36.234  0.00  0.00
ATOM   4869  HB2 LEU   307      47.440  69.511  36.211  0.00  0.00
ATOM   4870  HB3 LEU   307      47.023  67.970  37.071  0.00  0.00
ATOM   4871  CG  LEU   307      46.989  67.848  34.989  0.00  0.00
ATOM   4872  HG  LEU   307      47.072  68.463  34.055  0.00  0.00
ATOM   4873  CD1 LEU   307      48.272  67.014  34.960  0.00  0.00
ATOM   4874 1HD1 LEU   307      48.237  66.106  35.612  0.00  0.00
ATOM   4875 2HD1 LEU   307      48.412  66.720  33.928  0.00  0.00
ATOM   4876 3HD1 LEU   307      49.125  67.624  35.054  0.00  0.00
ATOM   4877  CD2 LEU   307      45.902  66.738  34.943  0.00  0.00
ATOM   4878 1HD2 LEU   307      44.964  67.150  34.640  0.00  0.00
ATOM   4879 2HD2 LEU   307      46.147  65.956  34.216  0.00  0.00
ATOM   4880 3HD2 LEU   307      45.726  66.339  36.013  0.00  0.00
ATOM   4881  C   LEU   307      45.335  70.097  37.697  0.00  0.00
ATOM   4882  O   LEU   307      45.733  69.606  38.734  0.00  0.00
ATOM   4883  N   LYS   308      44.929  71.388  37.682  0.00  0.00
ATOM   4884  H   LYS   308      44.594  71.746  36.803  0.00  0.00
ATOM   4885  CA  LYS   308      45.005  72.228  38.836  0.00  0.00
ATOM   4886  HA  LYS   308      46.072  72.116  39.224  0.00  0.00
ATOM   4887  CB  LYS   308      44.900  73.705  38.384  0.00  0.00
ATOM   4888  HB2 LYS   308      45.513  73.792  37.481  0.00  0.00
ATOM   4889  HB3 LYS   308      43.863  73.812  38.029  0.00  0.00
ATOM   4890  CG  LYS   308      45.324  74.806  39.380  0.00  0.00
ATOM   4891  HG2 LYS   308      45.400  75.771  38.872  0.00  0.00
ATOM   4892  HG3 LYS   308      44.543  74.917  40.129  0.00  0.00
ATOM   4893  CD  LYS   308      46.642  74.527  40.141  0.00  0.00
ATOM   4894  HD2 LYS   308      46.442  73.818  40.897  0.00  0.00
ATOM   4895  HD3 LYS   308      47.318  74.115  39.375  0.00  0.00
ATOM   4896  CE  LYS   308      47.109  75.823  40.712  0.00  0.00
ATOM   4897  HE2 LYS   308      48.034  75.763  41.229  0.00  0.00
ATOM   4898  HE3 LYS   308      47.347  76.619  39.975  0.00  0.00
ATOM   4899  NZ  LYS   308      46.264  76.421  41.743  0.00  0.00
ATOM   4900  HZ1 LYS   308      46.304  75.923  42.570  0.00  0.00
ATOM   4901  HZ2 LYS   308      46.501  77.419  41.966  0.00  0.00
ATOM   4902  HZ3 LYS   308      45.364  76.499  41.353  0.00  0.00
ATOM   4903  C   LYS   308      44.150  71.892  40.062  0.00  0.00
ATOM   4904  O   LYS   308      44.636  72.023  41.204  0.00  0.00
ATOM   4905  N   THR   309      42.871  71.593  39.848  0.00  0.00
ATOM   4906  H   THR   309      42.637  71.832  38.930  0.00  0.00
ATOM   4907  CA  THR   309      41.826  71.193  40.737  0.00  0.00
ATOM   4908  HA  THR   309      42.235  71.224  41.751  0.00  0.00
ATOM   4909  CB  THR   309      40.670  72.156  40.778  0.00  0.00
ATOM   4910  HB  THR   309      39.722  71.585  40.931  0.00  0.00
ATOM   4911  CG2 THR   309      41.129  73.151  41.894  0.00  0.00
ATOM   4912 1HG2 THR   309      40.365  73.932  41.849  0.00  0.00
ATOM   4913 2HG2 THR   309      41.250  72.771  42.920  0.00  0.00
ATOM   4914 3HG2 THR   309      42.072  73.625  41.617  0.00  0.00
ATOM   4915  OG1 THR   309      40.514  72.832  39.535  0.00  0.00
ATOM   4916  HG1 THR   309      40.173  72.200  38.901  0.00  0.00
ATOM   4917  C   THR   309      41.281  69.820  40.643  0.00  0.00
ATOM   4918  O   THR   309      40.747  69.360  41.639  0.00  0.00
ATOM   4919  N   ALA   310      41.529  69.065  39.462  0.00  0.00
ATOM   4920  H   ALA   310      41.943  69.544  38.663  0.00  0.00
ATOM   4921  CA  ALA   310      41.159  67.717  39.303  0.00  0.00
ATOM   4922  HA  ALA   310      40.094  67.567  39.327  0.00  0.00
ATOM   4923  CB  ALA   310      41.484  67.299  37.849  0.00  0.00
ATOM   4924  HB1 ALA   310      41.273  68.133  37.169  0.00  0.00
ATOM   4925  HB2 ALA   310      42.589  66.941  37.792  0.00  0.00
ATOM   4926  HB3 ALA   310      40.832  66.484  37.673  0.00  0.00
ATOM   4927  C   ALA   310      41.588  66.653  40.358  0.00  0.00
ATOM   4928  O   ALA   310      42.689  66.573  40.866  0.00  0.00
ATOM   4929  N   CYS   311      40.664  65.788  40.775  0.00  0.00
ATOM   4930  H   CYS   311      39.777  65.867  40.353  0.00  0.00
ATOM   4931  CA  CYS   311      40.657  64.814  41.864  0.00  0.00
ATOM   4932  HA  CYS   311      41.463  65.166  42.590  0.00  0.00
ATOM   4933  CB  CYS   311      39.294  64.859  42.548  0.00  0.00
ATOM   4934  HB2 CYS   311      38.418  64.792  41.863  0.00  0.00
ATOM   4935  HB3 CYS   311      39.119  64.052  43.223  0.00  0.00
ATOM   4936  SG  CYS   311      39.271  66.387  43.651  0.00  0.00
ATOM   4937  HG  CYS   311      37.893  66.302  44.211  0.00  0.00
ATOM   4938  C   CYS   311      41.117  63.334  41.596  0.00  0.00
ATOM   4939  O   CYS   311      41.812  62.786  42.472  0.00  0.00
ATOM   4940  N   TRP   312      40.900  62.783  40.354  0.00  0.00
ATOM   4941  H   TRP   312      40.277  63.370  39.809  0.00  0.00
ATOM   4942  CA  TRP   312      41.520  61.652  39.781  0.00  0.00
ATOM   4943  HA  TRP   312      42.658  61.775  39.907  0.00  0.00
ATOM   4944  CB  TRP   312      41.030  60.400  40.452  0.00  0.00
ATOM   4945  HB2 TRP   312      41.515  59.622  39.883  0.00  0.00
ATOM   4946  HB3 TRP   312      41.362  60.472  41.516  0.00  0.00
ATOM   4947  CG  TRP   312      39.608  60.163  40.491  0.00  0.00
ATOM   4948  CD1 TRP   312      38.805  59.534  39.590  0.00  0.00
ATOM   4949  HD1 TRP   312      39.073  59.122  38.668  0.00  0.00
ATOM   4950  NE1 TRP   312      37.515  59.566  40.069  0.00  0.00
ATOM   4951  HE1 TRP   312      36.731  59.363  39.478  0.00  0.00
ATOM   4952  CE2 TRP   312      37.383  60.226  41.330  0.00  0.00
ATOM   4953  CZ2 TRP   312      36.339  60.413  42.249  0.00  0.00
ATOM   4954  HZ2 TRP   312      35.345  60.152  41.888  0.00  0.00
ATOM   4955  CH2 TRP   312      36.688  60.954  43.510  0.00  0.00
ATOM   4956  HH2 TRP   312      35.811  61.081  44.184  0.00  0.00
ATOM   4957  CZ3 TRP   312      37.994  61.312  43.804  0.00  0.00
ATOM   4958  HZ3 TRP   312      38.179  61.818  44.720  0.00  0.00
ATOM   4959  CE3 TRP   312      39.056  61.066  42.909  0.00  0.00
ATOM   4960  HE3 TRP   312      40.046  61.354  43.270  0.00  0.00
ATOM   4961  CD2 TRP   312      38.759  60.526  41.623  0.00  0.00
ATOM   4962  C   TRP   312      41.193  61.636  38.251  0.00  0.00
ATOM   4963  O   TRP   312      40.161  62.105  37.821  0.00  0.00
ATOM   4964  N   LEU   313      41.943  61.010  37.354  0.00  0.00
ATOM   4965  H   LEU   313      42.824  60.579  37.743  0.00  0.00
ATOM   4966  CA  LEU   313      41.828  61.280  35.898  0.00  0.00
ATOM   4967  HA  LEU   313      40.750  61.637  35.721  0.00  0.00
ATOM   4968  CB  LEU   313      42.864  62.261  35.387  0.00  0.00
ATOM   4969  HB2 LEU   313      43.919  61.868  35.343  0.00  0.00
ATOM   4970  HB3 LEU   313      42.475  62.428  34.341  0.00  0.00
ATOM   4971  CG  LEU   313      42.842  63.590  36.100  0.00  0.00
ATOM   4972  HG  LEU   313      41.869  63.750  36.588  0.00  0.00
ATOM   4973  CD1 LEU   313      44.120  63.611  36.981  0.00  0.00
ATOM   4974 1HD1 LEU   313      44.354  62.668  37.457  0.00  0.00
ATOM   4975 2HD1 LEU   313      44.952  64.065  36.335  0.00  0.00
ATOM   4976 3HD1 LEU   313      43.869  64.364  37.788  0.00  0.00
ATOM   4977  CD2 LEU   313      42.949  64.796  35.198  0.00  0.00
ATOM   4978 1HD2 LEU   313      42.962  65.668  35.789  0.00  0.00
ATOM   4979 2HD2 LEU   313      43.838  64.675  34.560  0.00  0.00
ATOM   4980 3HD2 LEU   313      42.068  64.988  34.616  0.00  0.00
ATOM   4981  C   LEU   313      42.051  59.961  35.101  0.00  0.00
ATOM   4982  O   LEU   313      42.966  59.207  35.371  0.00  0.00
ATOM   4983  N   TYR   314      41.166  59.661  34.136  0.00  0.00
ATOM   4984  H   TYR   314      40.388  60.308  34.080  0.00  0.00
ATOM   4985  CA  TYR   314      40.937  58.401  33.511  0.00  0.00
ATOM   4986  HA  TYR   314      41.254  57.620  34.121  0.00  0.00
ATOM   4987  CB  TYR   314      39.423  58.259  33.454  0.00  0.00
ATOM   4988  HB2 TYR   314      39.026  59.224  32.999  0.00  0.00
ATOM   4989  HB3 TYR   314      39.069  57.438  32.774  0.00  0.00
ATOM   4990  CG  TYR   314      38.685  58.137  34.749  0.00  0.00
ATOM   4991  CD1 TYR   314      38.383  56.896  35.246  0.00  0.00
ATOM   4992  HD1 TYR   314      38.783  56.063  34.733  0.00  0.00
ATOM   4993  CE1 TYR   314      37.650  56.718  36.412  0.00  0.00
ATOM   4994  HE1 TYR   314      37.421  55.714  36.781  0.00  0.00
ATOM   4995  CZ  TYR   314      37.131  57.766  37.130  0.00  0.00
ATOM   4996  OH  TYR   314      36.316  57.722  38.102  0.00  0.00
ATOM   4997  HH  TYR   314      36.255  56.732  38.320  0.00  0.00
ATOM   4998  CE2 TYR   314      37.430  59.040  36.580  0.00  0.00
ATOM   4999  HE2 TYR   314      37.093  59.908  37.182  0.00  0.00
ATOM   5000  CD2 TYR   314      38.026  59.240  35.343  0.00  0.00
ATOM   5001  HD2 TYR   314      38.023  60.155  34.791  0.00  0.00
ATOM   5002  C   TYR   314      41.379  58.316  32.046  0.00  0.00
ATOM   5003  O   TYR   314      41.314  59.174  31.218  0.00  0.00
ATOM   5004  N   PHE   315      41.836  57.104  31.665  0.00  0.00
ATOM   5005  H   PHE   315      41.961  56.397  32.387  0.00  0.00
ATOM   5006  CA  PHE   315      42.658  56.929  30.472  0.00  0.00
ATOM   5007  HA  PHE   315      42.553  57.781  29.751  0.00  0.00
ATOM   5008  CB  PHE   315      44.174  57.020  30.822  0.00  0.00
ATOM   5009  HB2 PHE   315      44.389  56.249  31.597  0.00  0.00
ATOM   5010  HB3 PHE   315      44.736  56.661  30.028  0.00  0.00
ATOM   5011  CG  PHE   315      44.824  58.239  31.377  0.00  0.00
ATOM   5012  CD1 PHE   315      45.021  59.368  30.552  0.00  0.00
ATOM   5013  HD1 PHE   315      44.812  59.294  29.508  0.00  0.00
ATOM   5014  CE1 PHE   315      45.326  60.579  31.155  0.00  0.00
ATOM   5015  HE1 PHE   315      45.388  61.476  30.527  0.00  0.00
ATOM   5016  CZ  PHE   315      45.514  60.810  32.535  0.00  0.00
ATOM   5017  HZ  PHE   315      45.690  61.808  32.868  0.00  0.00
ATOM   5018  CE2 PHE   315      45.416  59.599  33.301  0.00  0.00
ATOM   5019  HE2 PHE   315      45.646  59.636  34.334  0.00  0.00
ATOM   5020  CD2 PHE   315      45.138  58.341  32.746  0.00  0.00
ATOM   5021  HD2 PHE   315      44.972  57.565  33.374  0.00  0.00
ATOM   5022  C   PHE   315      42.180  55.584  29.724  0.00  0.00
ATOM   5023  O   PHE   315      42.577  54.532  30.121  0.00  0.00
ATOM   5024  N   PRO   316      41.305  55.622  28.678  0.00  0.00
ATOM   5025  CD  PRO   316      40.527  56.813  28.365  0.00  0.00
ATOM   5026  HD2 PRO   316      41.025  57.760  28.392  0.00  0.00
ATOM   5027  HD3 PRO   316      39.752  56.921  29.123  0.00  0.00
ATOM   5028  CG  PRO   316      39.938  56.398  27.002  0.00  0.00
ATOM   5029  HG2 PRO   316      40.646  56.748  26.221  0.00  0.00
ATOM   5030  HG3 PRO   316      38.902  56.874  26.952  0.00  0.00
ATOM   5031  CB  PRO   316      39.801  54.909  27.043  0.00  0.00
ATOM   5032  HB2 PRO   316      39.900  54.463  26.035  0.00  0.00
ATOM   5033  HB3 PRO   316      38.813  54.816  27.471  0.00  0.00
ATOM   5034  CA  PRO   316      40.963  54.450  27.876  0.00  0.00
ATOM   5035  HA  PRO   316      40.674  53.624  28.455  0.00  0.00
ATOM   5036  C   PRO   316      42.251  54.022  27.043  0.00  0.00
ATOM   5037  O   PRO   316      42.502  52.769  27.023  0.00  0.00
ATOM   5038  N   GLU   317      43.000  54.886  26.318  0.00  0.00
ATOM   5039  H   GLU   317      42.995  55.829  26.699  0.00  0.00
ATOM   5040  CA  GLU   317      43.973  54.654  25.294  0.00  0.00
ATOM   5041  HA  GLU   317      43.441  53.986  24.714  0.00  0.00
ATOM   5042  CB  GLU   317      44.109  55.957  24.429  0.00  0.00
ATOM   5043  HB2 GLU   317      44.460  56.865  25.103  0.00  0.00
ATOM   5044  HB3 GLU   317      44.827  55.836  23.625  0.00  0.00
ATOM   5045  CG  GLU   317      42.762  56.327  23.769  0.00  0.00
ATOM   5046  HG2 GLU   317      42.329  55.459  23.170  0.00  0.00
ATOM   5047  HG3 GLU   317      42.125  56.457  24.529  0.00  0.00
ATOM   5048  CD  GLU   317      42.684  57.441  22.783  0.00  0.00
ATOM   5049  OE1 GLU   317      42.994  58.571  23.134  0.00  0.00
ATOM   5050  OE2 GLU   317      42.347  57.245  21.572  0.00  0.00
ATOM   5051  C   GLU   317      45.335  54.076  25.789  0.00  0.00
ATOM   5052  O   GLU   317      45.914  54.435  26.815  0.00  0.00
ATOM   5053  N   ASP   318      45.885  53.487  24.802  0.00  0.00
ATOM   5054  H   ASP   318      45.233  53.230  24.082  0.00  0.00
ATOM   5055  CA  ASP   318      47.076  52.764  24.995  0.00  0.00
ATOM   5056  HA  ASP   318      46.960  52.235  25.955  0.00  0.00
ATOM   5057  CB  ASP   318      47.203  51.655  23.950  0.00  0.00
ATOM   5058  HB2 ASP   318      48.034  50.985  24.185  0.00  0.00
ATOM   5059  HB3 ASP   318      46.303  51.082  23.984  0.00  0.00
ATOM   5060  CG  ASP   318      47.570  52.303  22.525  0.00  0.00
ATOM   5061  OD1 ASP   318      46.607  52.757  21.833  0.00  0.00
ATOM   5062  OD2 ASP   318      48.716  52.089  22.031  0.00  0.00
ATOM   5063  C   ASP   318      48.327  53.591  25.135  0.00  0.00
ATOM   5064  O   ASP   318      49.385  53.072  25.459  0.00  0.00
ATOM   5065  N   THR   319      48.307  54.917  24.974  0.00  0.00
ATOM   5066  H   THR   319      47.416  55.333  24.729  0.00  0.00
ATOM   5067  CA  THR   319      49.362  55.863  25.246  0.00  0.00
ATOM   5068  HA  THR   319      50.283  55.556  24.674  0.00  0.00
ATOM   5069  CB  THR   319      48.927  57.266  24.683  0.00  0.00
ATOM   5070  HB  THR   319      49.260  58.074  25.305  0.00  0.00
ATOM   5071  CG2 THR   319      49.476  57.512  23.295  0.00  0.00
ATOM   5072 1HG2 THR   319      49.371  58.522  23.014  0.00  0.00
ATOM   5073 2HG2 THR   319      50.462  57.139  23.277  0.00  0.00
ATOM   5074 3HG2 THR   319      48.852  56.962  22.553  0.00  0.00
ATOM   5075  OG1 THR   319      47.617  57.573  24.615  0.00  0.00
ATOM   5076  HG1 THR   319      47.641  58.510  24.271  0.00  0.00
ATOM   5077  C   THR   319      49.832  56.023  26.731  0.00  0.00
ATOM   5078  O   THR   319      50.941  56.489  27.114  0.00  0.00
ATOM   5079  N   SER   320      49.032  55.445  27.617  0.00  0.00
ATOM   5080  H   SER   320      48.084  55.231  27.269  0.00  0.00
ATOM   5081  CA  SER   320      49.143  55.268  29.091  0.00  0.00
ATOM   5082  HA  SER   320      50.081  55.643  29.472  0.00  0.00
ATOM   5083  CB  SER   320      48.050  56.032  29.904  0.00  0.00
ATOM   5084  HB2 SER   320      47.911  55.466  30.872  0.00  0.00
ATOM   5085  HB3 SER   320      48.242  57.056  30.110  0.00  0.00
ATOM   5086  OG  SER   320      46.735  55.916  29.289  0.00  0.00
ATOM   5087  HG  SER   320      46.615  56.682  28.677  0.00  0.00
ATOM   5088  C   SER   320      49.022  53.776  29.402  0.00  0.00
ATOM   5089  O   SER   320      48.017  53.182  29.029  0.00  0.00
ATOM   5090  N   PRO   321      49.950  53.101  30.111  0.00  0.00
ATOM   5091  CD  PRO   321      51.378  53.485  30.341  0.00  0.00
ATOM   5092  HD2 PRO   321      51.518  54.221  31.167  0.00  0.00
ATOM   5093  HD3 PRO   321      51.719  53.911  29.373  0.00  0.00
ATOM   5094  CG  PRO   321      52.047  52.176  30.672  0.00  0.00
ATOM   5095  HG2 PRO   321      52.893  52.379  31.376  0.00  0.00
ATOM   5096  HG3 PRO   321      52.302  51.562  29.824  0.00  0.00
ATOM   5097  CB  PRO   321      50.937  51.474  31.459  0.00  0.00
ATOM   5098  HB2 PRO   321      50.963  51.859  32.558  0.00  0.00
ATOM   5099  HB3 PRO   321      51.179  50.418  31.402  0.00  0.00
ATOM   5100  CA  PRO   321      49.706  51.796  30.760  0.00  0.00
ATOM   5101  HA  PRO   321      49.540  51.098  30.086  0.00  0.00
ATOM   5102  C   PRO   321      48.553  51.844  31.843  0.00  0.00
ATOM   5103  O   PRO   321      47.753  50.926  31.990  0.00  0.00
ATOM   5104  N   PHE   322      48.515  52.978  32.579  0.00  0.00
ATOM   5105  H   PHE   322      49.284  53.612  32.572  0.00  0.00
ATOM   5106  CA  PHE   322      47.501  53.275  33.614  0.00  0.00
ATOM   5107  HA  PHE   322      47.391  52.388  34.221  0.00  0.00
ATOM   5108  CB  PHE   322      48.183  54.434  34.454  0.00  0.00
ATOM   5109  HB2 PHE   322      47.499  54.768  35.132  0.00  0.00
ATOM   5110  HB3 PHE   322      48.911  54.099  35.114  0.00  0.00
ATOM   5111  CG  PHE   322      48.858  55.624  33.633  0.00  0.00
ATOM   5112  CD1 PHE   322      50.288  55.661  33.375  0.00  0.00
ATOM   5113  HD1 PHE   322      50.971  54.786  33.711  0.00  0.00
ATOM   5114  CE1 PHE   322      50.785  56.790  32.719  0.00  0.00
ATOM   5115  HE1 PHE   322      51.866  57.019  32.587  0.00  0.00
ATOM   5116  CZ  PHE   322      49.850  57.798  32.300  0.00  0.00
ATOM   5117  HZ  PHE   322      50.103  58.727  31.801  0.00  0.00
ATOM   5118  CE2 PHE   322      48.428  57.725  32.540  0.00  0.00
ATOM   5119  HE2 PHE   322      47.644  58.330  32.158  0.00  0.00
ATOM   5120  CD2 PHE   322      47.965  56.567  33.173  0.00  0.00
ATOM   5121  HD2 PHE   322      46.954  56.442  33.394  0.00  0.00
ATOM   5122  C   PHE   322      46.120  53.659  33.145  0.00  0.00
ATOM   5123  O   PHE   322      45.995  54.394  32.134  0.00  0.00
ATOM   5124  N   TYR   323      45.184  53.209  33.930  0.00  0.00
ATOM   5125  H   TYR   323      45.360  52.569  34.684  0.00  0.00
ATOM   5126  CA  TYR   323      43.766  53.485  33.696  0.00  0.00
ATOM   5127  HA  TYR   323      43.617  53.664  32.664  0.00  0.00
ATOM   5128  CB  TYR   323      42.745  52.466  34.227  0.00  0.00
ATOM   5129  HB2 TYR   323      41.719  52.904  34.200  0.00  0.00
ATOM   5130  HB3 TYR   323      42.605  51.661  33.525  0.00  0.00
ATOM   5131  CG  TYR   323      42.808  51.977  35.619  0.00  0.00
ATOM   5132  CD1 TYR   323      42.020  52.615  36.643  0.00  0.00
ATOM   5133  HD1 TYR   323      41.352  53.369  36.449  0.00  0.00
ATOM   5134  CE1 TYR   323      42.274  52.165  37.943  0.00  0.00
ATOM   5135  HE1 TYR   323      41.754  52.617  38.753  0.00  0.00
ATOM   5136  CZ  TYR   323      43.105  51.095  38.276  0.00  0.00
ATOM   5137  OH  TYR   323      43.106  50.692  39.530  0.00  0.00
ATOM   5138  HH  TYR   323      42.519  51.193  40.117  0.00  0.00
ATOM   5139  CE2 TYR   323      43.758  50.413  37.288  0.00  0.00
ATOM   5140  HE2 TYR   323      44.408  49.641  37.591  0.00  0.00
ATOM   5141  CD2 TYR   323      43.732  50.890  35.942  0.00  0.00
ATOM   5142  HD2 TYR   323      44.281  50.350  35.171  0.00  0.00
ATOM   5143  C   TYR   323      43.475  54.857  34.419  0.00  0.00
ATOM   5144  O   TYR   323      42.615  55.609  33.962  0.00  0.00
ATOM   5145  N   ARG   324      43.989  55.157  35.605  0.00  0.00
ATOM   5146  H   ARG   324      44.847  54.690  35.900  0.00  0.00
ATOM   5147  CA  ARG   324      43.694  56.276  36.508  0.00  0.00
ATOM   5148  HA  ARG   324      43.305  57.120  35.893  0.00  0.00
ATOM   5149  CB  ARG   324      42.556  55.968  37.437  0.00  0.00
ATOM   5150  HB2 ARG   324      41.734  55.675  36.809  0.00  0.00
ATOM   5151  HB3 ARG   324      42.828  55.080  38.134  0.00  0.00
ATOM   5152  CG  ARG   324      42.165  57.027  38.338  0.00  0.00
ATOM   5153  HG2 ARG   324      42.918  57.153  39.137  0.00  0.00
ATOM   5154  HG3 ARG   324      42.015  58.013  37.892  0.00  0.00
ATOM   5155  CD  ARG   324      40.816  56.624  39.054  0.00  0.00
ATOM   5156  HD2 ARG   324      40.527  57.424  39.784  0.00  0.00
ATOM   5157  HD3 ARG   324      40.040  56.473  38.271  0.00  0.00
ATOM   5158  NE  ARG   324      41.092  55.443  39.835  0.00  0.00
ATOM   5159  HE  ARG   324      42.049  55.163  39.892  0.00  0.00
ATOM   5160  CZ  ARG   324      40.060  54.692  40.247  0.00  0.00
ATOM   5161  NH1 ARG   324      38.788  55.082  40.251  0.00  0.00
ATOM   5162 1HH1 ARG   324      38.398  55.730  39.498  0.00  0.00
ATOM   5163 2HH1 ARG   324      38.120  54.361  40.542  0.00  0.00
ATOM   5164  NH2 ARG   324      40.362  53.503  40.818  0.00  0.00
ATOM   5165 1HH2 ARG   324      41.289  53.350  41.199  0.00  0.00
ATOM   5166 2HH2 ARG   324      39.500  53.062  41.263  0.00  0.00
ATOM   5167  C   ARG   324      44.990  56.772  37.014  0.00  0.00
ATOM   5168  O   ARG   324      45.944  55.972  37.112  0.00  0.00
ATOM   5169  N   ALA   325      45.007  58.088  37.205  0.00  0.00
ATOM   5170  H   ALA   325      44.198  58.620  36.982  0.00  0.00
ATOM   5171  CA  ALA   325      46.047  58.844  37.919  0.00  0.00
ATOM   5172  HA  ALA   325      46.734  58.130  38.352  0.00  0.00
ATOM   5173  CB  ALA   325      46.692  59.744  37.006  0.00  0.00
ATOM   5174  HB1 ALA   325      46.234  60.651  36.640  0.00  0.00
ATOM   5175  HB2 ALA   325      47.705  59.902  37.398  0.00  0.00
ATOM   5176  HB3 ALA   325      47.021  59.091  36.181  0.00  0.00
ATOM   5177  C   ALA   325      45.356  59.707  38.991  0.00  0.00
ATOM   5178  O   ALA   325      44.194  60.106  39.003  0.00  0.00
ATOM   5179  N   THR   326      46.131  60.123  40.026  0.00  0.00
ATOM   5180  H   THR   326      47.050  59.881  40.011  0.00  0.00
ATOM   5181  CA  THR   326      45.609  60.951  41.169  0.00  0.00
ATOM   5182  HA  THR   326      44.641  61.430  40.926  0.00  0.00
ATOM   5183  CB  THR   326      45.410  60.063  42.419  0.00  0.00
ATOM   5184  HB  THR   326      46.419  59.626  42.641  0.00  0.00
ATOM   5185  CG2 THR   326      45.077  60.997  43.668  0.00  0.00
ATOM   5186 1HG2 THR   326      46.013  61.256  44.177  0.00  0.00
ATOM   5187 2HG2 THR   326      44.731  61.893  43.211  0.00  0.00
ATOM   5188 3HG2 THR   326      44.399  60.484  44.341  0.00  0.00
ATOM   5189  OG1 THR   326      44.364  59.157  42.195  0.00  0.00
ATOM   5190  HG1 THR   326      44.613  58.578  41.316  0.00  0.00
ATOM   5191  C   THR   326      46.657  62.013  41.460  0.00  0.00
ATOM   5192  O   THR   326      47.826  61.710  41.769  0.00  0.00
ATOM   5193  N   VAL   327      46.401  63.290  41.360  0.00  0.00
ATOM   5194  H   VAL   327      45.579  63.526  40.886  0.00  0.00
ATOM   5195  CA  VAL   327      47.320  64.280  41.810  0.00  0.00
ATOM   5196  HA  VAL   327      48.350  64.030  41.648  0.00  0.00
ATOM   5197  CB  VAL   327      47.030  65.654  41.168  0.00  0.00
ATOM   5198  HB  VAL   327      46.327  66.200  41.711  0.00  0.00
ATOM   5199  CG1 VAL   327      48.301  66.507  41.151  0.00  0.00
ATOM   5200 1HG1 VAL   327      48.709  66.723  42.162  0.00  0.00
ATOM   5201 2HG1 VAL   327      49.070  66.060  40.616  0.00  0.00
ATOM   5202 3HG1 VAL   327      48.143  67.416  40.566  0.00  0.00
ATOM   5203  CG2 VAL   327      46.602  65.485  39.700  0.00  0.00
ATOM   5204 1HG2 VAL   327      45.540  65.249  39.751  0.00  0.00
ATOM   5205 2HG2 VAL   327      46.519  66.462  39.174  0.00  0.00
ATOM   5206 3HG2 VAL   327      47.277  64.848  39.045  0.00  0.00
ATOM   5207  C   VAL   327      47.262  64.399  43.372  0.00  0.00
ATOM   5208  O   VAL   327      46.311  64.904  43.960  0.00  0.00
ATOM   5209  N   PHE   328      48.280  63.741  44.050  0.00  0.00
ATOM   5210  H   PHE   328      49.090  63.321  43.511  0.00  0.00
ATOM   5211  CA  PHE   328      48.122  63.519  45.514  0.00  0.00
ATOM   5212  HA  PHE   328      47.030  63.514  45.805  0.00  0.00
ATOM   5213  CB  PHE   328      48.841  62.266  45.850  0.00  0.00
ATOM   5214  HB2 PHE   328      48.658  61.530  45.102  0.00  0.00
ATOM   5215  HB3 PHE   328      49.865  62.416  45.856  0.00  0.00
ATOM   5216  CG  PHE   328      48.481  61.759  47.226  0.00  0.00
ATOM   5217  CD1 PHE   328      47.167  61.271  47.595  0.00  0.00
ATOM   5218  HD1 PHE   328      46.337  61.466  46.958  0.00  0.00
ATOM   5219  CE1 PHE   328      46.858  60.676  48.794  0.00  0.00
ATOM   5220  HE1 PHE   328      45.811  60.449  49.034  0.00  0.00
ATOM   5221  CZ  PHE   328      47.945  60.509  49.693  0.00  0.00
ATOM   5222  HZ  PHE   328      47.754  60.150  50.720  0.00  0.00
ATOM   5223  CE2 PHE   328      49.236  60.912  49.316  0.00  0.00
ATOM   5224  HE2 PHE   328      49.950  60.851  50.113  0.00  0.00
ATOM   5225  CD2 PHE   328      49.566  61.493  48.121  0.00  0.00
ATOM   5226  HD2 PHE   328      50.615  61.747  47.951  0.00  0.00
ATOM   5227  C   PHE   328      48.721  64.707  46.317  0.00  0.00
ATOM   5228  O   PHE   328      48.293  64.920  47.430  0.00  0.00
ATOM   5229  N   SER   329      49.452  65.627  45.608  0.00  0.00
ATOM   5230  H   SER   329      50.070  65.380  44.775  0.00  0.00
ATOM   5231  CA  SER   329      49.714  66.979  46.133  0.00  0.00
ATOM   5232  HA  SER   329      49.994  66.882  47.228  0.00  0.00
ATOM   5233  CB  SER   329      50.847  67.656  45.299  0.00  0.00
ATOM   5234  HB2 SER   329      50.985  68.692  45.631  0.00  0.00
ATOM   5235  HB3 SER   329      51.739  67.079  45.434  0.00  0.00
ATOM   5236  OG  SER   329      50.573  67.599  43.872  0.00  0.00
ATOM   5237  HG  SER   329      50.103  68.354  43.545  0.00  0.00
ATOM   5238  C   SER   329      48.570  67.978  46.200  0.00  0.00
ATOM   5239  O   SER   329      48.504  68.846  47.063  0.00  0.00
ATOM   5240  N   ASN   330      47.577  67.722  45.347  0.00  0.00
ATOM   5241  H   ASN   330      47.730  67.028  44.596  0.00  0.00
ATOM   5242  CA  ASN   330      46.333  68.449  45.396  0.00  0.00
ATOM   5243  HA  ASN   330      46.621  69.575  45.383  0.00  0.00
ATOM   5244  CB  ASN   330      45.412  68.226  44.039  0.00  0.00
ATOM   5245  HB2 ASN   330      45.415  67.199  43.665  0.00  0.00
ATOM   5246  HB3 ASN   330      44.322  68.418  44.305  0.00  0.00
ATOM   5247  CG  ASN   330      45.696  69.112  42.830  0.00  0.00
ATOM   5248  OD1 ASN   330      46.558  70.006  42.967  0.00  0.00
ATOM   5249  ND2 ASN   330      45.012  68.894  41.728  0.00  0.00
ATOM   5250 1HD2 ASN   330      45.040  69.560  40.996  0.00  0.00
ATOM   5251 2HD2 ASN   330      44.445  68.007  41.717  0.00  0.00
ATOM   5252  C   ASN   330      45.375  68.242  46.533  0.00  0.00
ATOM   5253  O   ASN   330      44.623  69.140  46.907  0.00  0.00
ATOM   5254  N   TYR   331      45.428  66.938  47.014  0.00  0.00
ATOM   5255  H   TYR   331      45.884  66.257  46.435  0.00  0.00
ATOM   5256  CA  TYR   331      44.842  66.493  48.253  0.00  0.00
ATOM   5257  HA  TYR   331      43.849  66.852  48.174  0.00  0.00
ATOM   5258  CB  TYR   331      44.741  64.948  48.376  0.00  0.00
ATOM   5259  HB2 TYR   331      45.811  64.691  48.599  0.00  0.00
ATOM   5260  HB3 TYR   331      43.998  64.885  49.318  0.00  0.00
ATOM   5261  CG  TYR   331      44.178  64.017  47.358  0.00  0.00
ATOM   5262  CD1 TYR   331      43.883  64.453  46.073  0.00  0.00
ATOM   5263  HD1 TYR   331      44.014  65.473  45.851  0.00  0.00
ATOM   5264  CE1 TYR   331      43.144  63.637  45.180  0.00  0.00
ATOM   5265  HE1 TYR   331      42.957  63.953  44.109  0.00  0.00
ATOM   5266  CZ  TYR   331      42.689  62.341  45.524  0.00  0.00
ATOM   5267  OH  TYR   331      41.922  61.636  44.680  0.00  0.00
ATOM   5268  HH  TYR   331      41.817  61.950  43.812  0.00  0.00
ATOM   5269  CE2 TYR   331      43.118  61.886  46.788  0.00  0.00
ATOM   5270  HE2 TYR   331      42.710  60.889  47.090  0.00  0.00
ATOM   5271  CD2 TYR   331      43.764  62.718  47.793  0.00  0.00
ATOM   5272  HD2 TYR   331      43.994  62.236  48.802  0.00  0.00
ATOM   5273  C   TYR   331      45.268  67.194  49.527  0.00  0.00
ATOM   5274  O   TYR   331      44.441  67.792  50.207  0.00  0.00
ATOM   5275  N   SER   332      46.541  67.312  49.807  0.00  0.00
ATOM   5276  H   SER   332      47.204  66.909  49.183  0.00  0.00
ATOM   5277  CA  SER   332      47.148  68.157  50.857  0.00  0.00
ATOM   5278  HA  SER   332      46.568  69.069  51.007  0.00  0.00
ATOM   5279  CB  SER   332      47.198  67.356  52.163  0.00  0.00
ATOM   5280  HB2 SER   332      46.133  67.155  52.617  0.00  0.00
ATOM   5281  HB3 SER   332      47.557  66.342  52.051  0.00  0.00
ATOM   5282  OG  SER   332      48.020  67.917  53.214  0.00  0.00
ATOM   5283  HG  SER   332      47.597  67.681  54.061  0.00  0.00
ATOM   5284  C   SER   332      48.525  68.711  50.483  0.00  0.00
ATOM   5285  O   SER   332      49.350  67.933  50.015  0.00  0.00
ATOM   5286  N   LYS   333      48.837  69.953  50.871  0.00  0.00
ATOM   5287  H   LYS   333      48.109  70.414  51.434  0.00  0.00
ATOM   5288  CA  LYS   333      50.165  70.409  50.726  0.00  0.00
ATOM   5289  HA  LYS   333      50.678  70.437  49.699  0.00  0.00
ATOM   5290  CB  LYS   333      50.188  71.831  51.302  0.00  0.00
ATOM   5291  HB2 LYS   333      51.159  72.216  51.099  0.00  0.00
ATOM   5292  HB3 LYS   333      49.480  72.491  50.703  0.00  0.00
ATOM   5293  CG  LYS   333      49.868  72.002  52.818  0.00  0.00
ATOM   5294  HG2 LYS   333      48.817  71.751  52.924  0.00  0.00
ATOM   5295  HG3 LYS   333      50.466  71.361  53.418  0.00  0.00
ATOM   5296  CD  LYS   333      50.143  73.460  53.264  0.00  0.00
ATOM   5297  HD2 LYS   333      49.588  74.015  52.509  0.00  0.00
ATOM   5298  HD3 LYS   333      49.774  73.736  54.211  0.00  0.00
ATOM   5299  CE  LYS   333      51.608  73.935  53.134  0.00  0.00
ATOM   5300  HE2 LYS   333      52.100  73.562  54.033  0.00  0.00
ATOM   5301  HE3 LYS   333      52.166  73.393  52.359  0.00  0.00
ATOM   5302  NZ  LYS   333      51.707  75.414  52.855  0.00  0.00
ATOM   5303  HZ1 LYS   333      51.623  75.918  53.700  0.00  0.00
ATOM   5304  HZ2 LYS   333      52.519  75.601  52.362  0.00  0.00
ATOM   5305  HZ3 LYS   333      50.994  75.707  52.277  0.00  0.00
ATOM   5306  C   LYS   333      51.259  69.726  51.646  0.00  0.00
ATOM   5307  O   LYS   333      52.454  69.765  51.280  0.00  0.00
ATOM   5308  N   TYR   334      50.941  68.968  52.669  0.00  0.00
ATOM   5309  H   TYR   334      49.921  68.904  53.017  0.00  0.00
ATOM   5310  CA  TYR   334      51.804  68.068  53.392  0.00  0.00
ATOM   5311  HA  TYR   334      52.800  68.614  53.392  0.00  0.00
ATOM   5312  CB  TYR   334      51.476  67.887  54.902  0.00  0.00
ATOM   5313  HB2 TYR   334      50.629  67.208  55.127  0.00  0.00
ATOM   5314  HB3 TYR   334      52.357  67.383  55.287  0.00  0.00
ATOM   5315  CG  TYR   334      51.249  69.209  55.609  0.00  0.00
ATOM   5316  CD1 TYR   334      52.370  70.085  55.717  0.00  0.00
ATOM   5317  HD1 TYR   334      53.400  69.777  55.608  0.00  0.00
ATOM   5318  CE1 TYR   334      52.281  71.399  56.072  0.00  0.00
ATOM   5319  HE1 TYR   334      53.081  72.099  56.076  0.00  0.00
ATOM   5320  CZ  TYR   334      51.007  71.848  56.553  0.00  0.00
ATOM   5321  OH  TYR   334      50.743  73.124  56.851  0.00  0.00
ATOM   5322  HH  TYR   334      51.517  73.635  56.507  0.00  0.00
ATOM   5323  CE2 TYR   334      49.891  70.997  56.552  0.00  0.00
ATOM   5324  HE2 TYR   334      48.903  71.359  56.797  0.00  0.00
ATOM   5325  CD2 TYR   334      49.965  69.700  55.995  0.00  0.00
ATOM   5326  HD2 TYR   334      49.056  69.127  55.884  0.00  0.00
ATOM   5327  C   TYR   334      52.039  66.698  52.745  0.00  0.00
ATOM   5328  O   TYR   334      53.037  66.018  53.163  0.00  0.00
ATOM   5329  N   ASN   335      51.266  66.277  51.675  0.00  0.00
ATOM   5330  H   ASN   335      50.528  66.819  51.350  0.00  0.00
ATOM   5331  CA  ASN   335      51.712  65.120  51.040  0.00  0.00
ATOM   5332  HA  ASN   335      51.894  64.327  51.822  0.00  0.00
ATOM   5333  CB  ASN   335      50.581  64.646  50.057  0.00  0.00
ATOM   5334  HB2 ASN   335      50.319  65.549  49.485  0.00  0.00
ATOM   5335  HB3 ASN   335      50.813  63.874  49.411  0.00  0.00
ATOM   5336  CG  ASN   335      49.283  64.086  50.853  0.00  0.00
ATOM   5337  OD1 ASN   335      49.451  63.533  51.900  0.00  0.00
ATOM   5338  ND2 ASN   335      48.159  64.038  50.193  0.00  0.00
ATOM   5339 1HD2 ASN   335      47.425  63.473  50.482  0.00  0.00
ATOM   5340 2HD2 ASN   335      48.164  64.273  49.234  0.00  0.00
ATOM   5341  C   ASN   335      53.048  65.272  50.259  0.00  0.00
ATOM   5342  O   ASN   335      53.641  64.312  49.697  0.00  0.00
ATOM   5343  N   VAL   336      53.528  66.517  50.068  0.00  0.00
ATOM   5344  H   VAL   336      53.216  67.234  50.694  0.00  0.00
ATOM   5345  CA  VAL   336      54.726  66.886  49.387  0.00  0.00
ATOM   5346  HA  VAL   336      55.366  66.071  49.117  0.00  0.00
ATOM   5347  CB  VAL   336      54.351  67.532  48.025  0.00  0.00
ATOM   5348  HB  VAL   336      55.255  67.931  47.641  0.00  0.00
ATOM   5349  CG1 VAL   336      53.971  66.456  47.102  0.00  0.00
ATOM   5350 1HG1 VAL   336      54.224  66.901  46.117  0.00  0.00
ATOM   5351 2HG1 VAL   336      54.488  65.474  47.313  0.00  0.00
ATOM   5352 3HG1 VAL   336      52.937  66.340  47.245  0.00  0.00
ATOM   5353  CG2 VAL   336      53.465  68.764  48.041  0.00  0.00
ATOM   5354 1HG2 VAL   336      53.153  69.160  47.043  0.00  0.00
ATOM   5355 2HG2 VAL   336      52.502  68.428  48.431  0.00  0.00
ATOM   5356 3HG2 VAL   336      53.761  69.662  48.603  0.00  0.00
ATOM   5357  C   VAL   336      55.506  67.933  50.192  0.00  0.00
ATOM   5358  O   VAL   336      55.029  68.569  51.123  0.00  0.00
ATOM   5359  N   PRO   337      56.813  68.084  49.910  0.00  0.00
ATOM   5360  CD  PRO   337      57.586  67.185  49.071  0.00  0.00
ATOM   5361  HD2 PRO   337      57.058  66.908  48.146  0.00  0.00
ATOM   5362  HD3 PRO   337      57.684  66.248  49.661  0.00  0.00
ATOM   5363  CG  PRO   337      58.967  67.797  48.766  0.00  0.00
ATOM   5364  HG2 PRO   337      58.840  68.275  47.791  0.00  0.00
ATOM   5365  HG3 PRO   337      59.650  67.007  48.658  0.00  0.00
ATOM   5366  CB  PRO   337      59.144  68.771  49.903  0.00  0.00
ATOM   5367  HB2 PRO   337      59.770  69.647  49.683  0.00  0.00
ATOM   5368  HB3 PRO   337      59.524  68.192  50.791  0.00  0.00
ATOM   5369  CA  PRO   337      57.685  69.135  50.345  0.00  0.00
ATOM   5370  HA  PRO   337      57.632  69.154  51.466  0.00  0.00
ATOM   5371  C   PRO   337      57.399  70.536  49.773  0.00  0.00
ATOM   5372  O   PRO   337      56.694  70.617  48.758  0.00  0.00
ATOM   5373  N   GLU   338      57.743  71.612  50.452  0.00  0.00
ATOM   5374  H   GLU   338      58.140  71.538  51.348  0.00  0.00
ATOM   5375  CA  GLU   338      57.713  72.860  49.718  0.00  0.00
ATOM   5376  HA  GLU   338      56.623  72.888  49.460  0.00  0.00
ATOM   5377  CB  GLU   338      57.929  74.064  50.661  0.00  0.00
ATOM   5378  HB2 GLU   338      57.423  73.749  51.564  0.00  0.00
ATOM   5379  HB3 GLU   338      59.015  74.193  50.789  0.00  0.00
ATOM   5380  CG  GLU   338      57.325  75.308  50.047  0.00  0.00
ATOM   5381  HG2 GLU   338      57.997  75.644  49.259  0.00  0.00
ATOM   5382  HG3 GLU   338      56.281  75.073  49.685  0.00  0.00
ATOM   5383  CD  GLU   338      57.190  76.384  51.122  0.00  0.00
ATOM   5384  OE1 GLU   338      58.233  77.034  51.400  0.00  0.00
ATOM   5385  OE2 GLU   338      56.065  76.562  51.715  0.00  0.00
ATOM   5386  C   GLU   338      58.493  72.958  48.457  0.00  0.00
ATOM   5387  O   GLU   338      59.701  72.608  48.382  0.00  0.00
ATOM   5388  N   GLY   339      57.850  73.417  47.360  0.00  0.00
ATOM   5389  H   GLY   339      56.864  73.722  47.402  0.00  0.00
ATOM   5390  CA  GLY   339      58.478  73.562  46.052  0.00  0.00
ATOM   5391  HA2 GLY   339      58.347  74.571  45.677  0.00  0.00
ATOM   5392  HA3 GLY   339      59.524  73.368  46.098  0.00  0.00
ATOM   5393  C   GLY   339      57.886  72.730  44.888  0.00  0.00
ATOM   5394  O   GLY   339      57.992  73.117  43.769  0.00  0.00
ATOM   5395  N   HIE   340      57.278  71.615  45.268  0.00  0.00
ATOM   5396  H   HIE   340      57.162  71.598  46.237  0.00  0.00
ATOM   5397  CA  HIE   340      57.033  70.361  44.435  0.00  0.00
ATOM   5398  HA  HIE   340      57.239  70.494  43.317  0.00  0.00
ATOM   5399  CB  HIE   340      58.044  69.227  44.815  0.00  0.00
ATOM   5400  HB2 HIE   340      57.880  69.016  45.848  0.00  0.00
ATOM   5401  HB3 HIE   340      57.737  68.393  44.173  0.00  0.00
ATOM   5402  CG  HIE   340      59.492  69.516  44.593  0.00  0.00
ATOM   5403  ND1 HIE   340      60.032  70.163  43.505  0.00  0.00
ATOM   5404  CE1 HIE   340      61.367  70.064  43.610  0.00  0.00
ATOM   5405  HE1 HIE   340      62.040  70.556  42.926  0.00  0.00
ATOM   5406  NE2 HIE   340      61.654  69.373  44.731  0.00  0.00
ATOM   5407  HE2 HIE   340      62.631  69.032  44.934  0.00  0.00
ATOM   5408  CD2 HIE   340      60.492  68.955  45.318  0.00  0.00
ATOM   5409  HD2 HIE   340      60.306  68.531  46.227  0.00  0.00
ATOM   5410  C   HIE   340      55.580  69.969  44.553  0.00  0.00
ATOM   5411  O   HIE   340      54.737  70.461  45.399  0.00  0.00
ATOM   5412  N   TRP   341      55.192  69.108  43.532  0.00  0.00
ATOM   5413  H   TRP   341      55.718  69.039  42.690  0.00  0.00
ATOM   5414  CA  TRP   341      53.929  68.432  43.354  0.00  0.00
ATOM   5415  HA  TRP   341      53.301  68.405  44.214  0.00  0.00
ATOM   5416  CB  TRP   341      53.160  69.124  42.235  0.00  0.00
ATOM   5417  HB2 TRP   341      52.114  68.874  42.212  0.00  0.00
ATOM   5418  HB3 TRP   341      53.155  70.255  42.494  0.00  0.00
ATOM   5419  CG  TRP   341      53.615  69.000  40.810  0.00  0.00
ATOM   5420  CD1 TRP   341      54.576  69.753  40.222  0.00  0.00
ATOM   5421  HD1 TRP   341      55.229  70.457  40.710  0.00  0.00
ATOM   5422  NE1 TRP   341      54.633  69.346  38.864  0.00  0.00
ATOM   5423  HE1 TRP   341      55.245  69.908  38.185  0.00  0.00
ATOM   5424  CE2 TRP   341      53.553  68.576  38.465  0.00  0.00
ATOM   5425  CZ2 TRP   341      53.117  68.145  37.209  0.00  0.00
ATOM   5426  HZ2 TRP   341      53.821  68.298  36.385  0.00  0.00
ATOM   5427  CH2 TRP   341      52.066  67.233  37.092  0.00  0.00
ATOM   5428  HH2 TRP   341      51.890  66.799  36.069  0.00  0.00
ATOM   5429  CZ3 TRP   341      51.239  67.027  38.230  0.00  0.00
ATOM   5430  HZ3 TRP   341      50.388  66.404  38.217  0.00  0.00
ATOM   5431  CE3 TRP   341      51.681  67.479  39.557  0.00  0.00
ATOM   5432  HE3 TRP   341      51.129  67.240  40.425  0.00  0.00
ATOM   5433  CD2 TRP   341      52.853  68.307  39.679  0.00  0.00
ATOM   5434  C   TRP   341      54.059  66.891  43.139  0.00  0.00
ATOM   5435  O   TRP   341      55.161  66.364  43.233  0.00  0.00
ATOM   5436  N   SER   342      52.978  66.099  43.052  0.00  0.00
ATOM   5437  H   SER   342      52.102  66.559  42.978  0.00  0.00
ATOM   5438  CA  SER   342      53.051  64.649  42.881  0.00  0.00
ATOM   5439  HA  SER   342      53.864  64.454  42.289  0.00  0.00
ATOM   5440  CB  SER   342      53.163  63.931  44.263  0.00  0.00
ATOM   5441  HB2 SER   342      53.483  62.928  44.015  0.00  0.00
ATOM   5442  HB3 SER   342      54.005  64.334  44.778  0.00  0.00
ATOM   5443  OG  SER   342      51.957  63.868  45.118  0.00  0.00
ATOM   5444  HG  SER   342      52.230  63.523  45.853  0.00  0.00
ATOM   5445  C   SER   342      51.934  64.037  42.049  0.00  0.00
ATOM   5446  O   SER   342      50.783  64.529  41.973  0.00  0.00
ATOM   5447  N   LEU   343      52.192  62.860  41.492  0.00  0.00
ATOM   5448  H   LEU   343      53.140  62.470  41.477  0.00  0.00
ATOM   5449  CA  LEU   343      51.134  62.088  40.804  0.00  0.00
ATOM   5450  HA  LEU   343      50.158  62.498  41.041  0.00  0.00
ATOM   5451  CB  LEU   343      51.421  62.108  39.310  0.00  0.00
ATOM   5452  HB2 LEU   343      52.353  61.678  38.984  0.00  0.00
ATOM   5453  HB3 LEU   343      50.679  61.391  38.763  0.00  0.00
ATOM   5454  CG  LEU   343      51.231  63.426  38.586  0.00  0.00
ATOM   5455  HG  LEU   343      51.915  64.244  38.924  0.00  0.00
ATOM   5456  CD1 LEU   343      51.649  63.195  37.065  0.00  0.00
ATOM   5457 1HD1 LEU   343      50.954  62.557  36.614  0.00  0.00
ATOM   5458 2HD1 LEU   343      51.622  64.131  36.543  0.00  0.00
ATOM   5459 3HD1 LEU   343      52.673  62.782  37.088  0.00  0.00
ATOM   5460  CD2 LEU   343      49.706  63.657  38.671  0.00  0.00
ATOM   5461 1HD2 LEU   343      49.464  64.539  38.104  0.00  0.00
ATOM   5462 2HD2 LEU   343      49.205  62.769  38.141  0.00  0.00
ATOM   5463 3HD2 LEU   343      49.324  63.783  39.730  0.00  0.00
ATOM   5464  C   LEU   343      51.157  60.699  41.430  0.00  0.00
ATOM   5465  O   LEU   343      52.213  60.184  41.556  0.00  0.00
ATOM   5466  N   MET   344      50.016  60.021  41.518  0.00  0.00
ATOM   5467  H   MET   344      49.224  60.506  41.173  0.00  0.00
ATOM   5468  CA  MET   344      49.828  58.650  41.885  0.00  0.00
ATOM   5469  HA  MET   344      50.870  58.178  42.029  0.00  0.00
ATOM   5470  CB  MET   344      48.965  58.609  43.167  0.00  0.00
ATOM   5471  HB2 MET   344      48.368  59.438  43.354  0.00  0.00
ATOM   5472  HB3 MET   344      48.374  57.681  43.121  0.00  0.00
ATOM   5473  CG  MET   344      49.932  58.316  44.363  0.00  0.00
ATOM   5474  HG2 MET   344      50.294  57.317  44.109  0.00  0.00
ATOM   5475  HG3 MET   344      50.823  59.023  44.306  0.00  0.00
ATOM   5476  SD  MET   344      49.370  58.313  46.081  0.00  0.00
ATOM   5477  CE  MET   344      47.901  57.300  45.841  0.00  0.00
ATOM   5478  HE1 MET   344      48.090  56.359  45.339  0.00  0.00
ATOM   5479  HE2 MET   344      47.316  57.330  46.754  0.00  0.00
ATOM   5480  HE3 MET   344      47.124  57.820  45.185  0.00  0.00
ATOM   5481  C   MET   344      49.174  57.974  40.689  0.00  0.00
ATOM   5482  O   MET   344      48.259  58.599  40.204  0.00  0.00
ATOM   5483  N   LEU   345      49.476  56.729  40.456  0.00  0.00
ATOM   5484  H   LEU   345      50.328  56.429  40.939  0.00  0.00
ATOM   5485  CA  LEU   345      49.096  55.983  39.211  0.00  0.00
ATOM   5486  HA  LEU   345      48.279  56.520  38.733  0.00  0.00
ATOM   5487  CB  LEU   345      50.192  55.805  38.109  0.00  0.00
ATOM   5488  HB2 LEU   345      50.718  54.856  38.112  0.00  0.00
ATOM   5489  HB3 LEU   345      49.600  55.808  37.201  0.00  0.00
ATOM   5490  CG  LEU   345      51.263  56.905  38.106  0.00  0.00
ATOM   5491  HG  LEU   345      51.660  57.172  39.067  0.00  0.00
ATOM   5492  CD1 LEU   345      52.381  56.635  37.138  0.00  0.00
ATOM   5493 1HD1 LEU   345      51.904  56.425  36.090  0.00  0.00
ATOM   5494 2HD1 LEU   345      52.969  57.541  37.056  0.00  0.00
ATOM   5495 3HD1 LEU   345      53.036  55.771  37.516  0.00  0.00
ATOM   5496  CD2 LEU   345      50.583  58.187  37.488  0.00  0.00
ATOM   5497 1HD2 LEU   345      50.343  58.144  36.403  0.00  0.00
ATOM   5498 2HD2 LEU   345      49.848  58.552  38.124  0.00  0.00
ATOM   5499 3HD2 LEU   345      51.303  58.885  37.509  0.00  0.00
ATOM   5500  C   LEU   345      48.586  54.583  39.577  0.00  0.00
ATOM   5501  O   LEU   345      49.005  54.048  40.613  0.00  0.00
ATOM   5502  N   GLU   346      47.677  54.071  38.765  0.00  0.00
ATOM   5503  H   GLU   346      47.466  54.552  37.909  0.00  0.00
ATOM   5504  CA  GLU   346      47.188  52.749  38.968  0.00  0.00
ATOM   5505  HA  GLU   346      47.763  52.143  39.692  0.00  0.00
ATOM   5506  CB  GLU   346      45.712  52.821  39.397  0.00  0.00
ATOM   5507  HB2 GLU   346      45.110  53.305  38.656  0.00  0.00
ATOM   5508  HB3 GLU   346      45.349  51.867  39.630  0.00  0.00
ATOM   5509  CG  GLU   346      45.530  53.600  40.691  0.00  0.00
ATOM   5510  HG2 GLU   346      46.041  53.123  41.535  0.00  0.00
ATOM   5511  HG3 GLU   346      46.001  54.610  40.753  0.00  0.00
ATOM   5512  CD  GLU   346      44.084  53.907  40.987  0.00  0.00
ATOM   5513  OE1 GLU   346      43.202  53.024  41.109  0.00  0.00
ATOM   5514  OE2 GLU   346      43.841  55.099  40.793  0.00  0.00
ATOM   5515  C   GLU   346      47.235  51.887  37.634  0.00  0.00
ATOM   5516  O   GLU   346      46.963  52.417  36.543  0.00  0.00
ATOM   5517  N   VAL   347      47.737  50.647  37.725  0.00  0.00
ATOM   5518  H   VAL   347      48.011  50.285  38.645  0.00  0.00
ATOM   5519  CA  VAL   347      47.940  49.755  36.601  0.00  0.00
ATOM   5520  HA  VAL   347      47.254  50.055  35.807  0.00  0.00
ATOM   5521  CB  VAL   347      49.381  49.852  36.117  0.00  0.00
ATOM   5522  HB  VAL   347      50.191  49.640  36.737  0.00  0.00
ATOM   5523  CG1 VAL   347      49.666  48.896  34.990  0.00  0.00
ATOM   5524 1HG1 VAL   347      49.326  47.923  35.198  0.00  0.00
ATOM   5525 2HG1 VAL   347      49.075  49.231  34.111  0.00  0.00
ATOM   5526 3HG1 VAL   347      50.701  48.973  34.615  0.00  0.00
ATOM   5527  CG2 VAL   347      49.812  51.225  35.629  0.00  0.00
ATOM   5528 1HG2 VAL   347      50.834  51.026  35.352  0.00  0.00
ATOM   5529 2HG2 VAL   347      49.134  51.563  34.813  0.00  0.00
ATOM   5530 3HG2 VAL   347      49.884  51.901  36.511  0.00  0.00
ATOM   5531  C   VAL   347      47.540  48.327  37.003  0.00  0.00
ATOM   5532  O   VAL   347      48.003  47.791  38.011  0.00  0.00
ATOM   5533  N   SER   348      46.789  47.676  36.146  0.00  0.00
ATOM   5534  H   SER   348      46.680  48.031  35.165  0.00  0.00
ATOM   5535  CA  SER   348      45.957  46.456  36.414  0.00  0.00
ATOM   5536  HA  SER   348      45.869  46.262  37.455  0.00  0.00
ATOM   5537  CB  SER   348      44.609  46.784  35.798  0.00  0.00
ATOM   5538  HB2 SER   348      43.964  45.814  36.008  0.00  0.00
ATOM   5539  HB3 SER   348      44.055  47.659  36.195  0.00  0.00
ATOM   5540  OG  SER   348      44.745  46.903  34.459  0.00  0.00
ATOM   5541  HG  SER   348      44.234  47.739  34.150  0.00  0.00
ATOM   5542  C   SER   348      46.557  45.174  35.823  0.00  0.00
ATOM   5543  O   SER   348      47.148  45.199  34.747  0.00  0.00
ATOM   5544  N   GLU   349      46.431  44.034  36.519  0.00  0.00
ATOM   5545  H   GLU   349      46.046  44.060  37.485  0.00  0.00
ATOM   5546  CA  GLU   349      47.001  42.761  36.115  0.00  0.00
ATOM   5547  HA  GLU   349      47.205  42.801  35.022  0.00  0.00
ATOM   5548  CB  GLU   349      48.420  42.731  36.762  0.00  0.00
ATOM   5549  HB2 GLU   349      49.007  43.540  36.348  0.00  0.00
ATOM   5550  HB3 GLU   349      48.291  42.814  37.882  0.00  0.00
ATOM   5551  CG  GLU   349      49.224  41.395  36.566  0.00  0.00
ATOM   5552  HG2 GLU   349      48.742  40.472  36.889  0.00  0.00
ATOM   5553  HG3 GLU   349      49.181  41.389  35.484  0.00  0.00
ATOM   5554  CD  GLU   349      50.683  41.417  37.018  0.00  0.00
ATOM   5555  OE1 GLU   349      51.056  41.849  38.127  0.00  0.00
ATOM   5556  OE2 GLU   349      51.526  40.888  36.288  0.00  0.00
ATOM   5557  C   GLU   349      46.132  41.514  36.404  0.00  0.00
ATOM   5558  O   GLU   349      45.556  41.338  37.510  0.00  0.00
ATOM   5559  N   SER   350      45.991  40.590  35.433  0.00  0.00
ATOM   5560  H   SER   350      46.523  40.780  34.621  0.00  0.00
ATOM   5561  CA  SER   350      45.348  39.271  35.516  0.00  0.00
ATOM   5562  HA  SER   350      45.452  38.835  36.482  0.00  0.00
ATOM   5563  CB  SER   350      43.878  39.397  35.125  0.00  0.00
ATOM   5564  HB2 SER   350      43.242  38.651  35.544  0.00  0.00
ATOM   5565  HB3 SER   350      43.520  40.356  35.532  0.00  0.00
ATOM   5566  OG  SER   350      43.668  39.426  33.726  0.00  0.00
ATOM   5567  HG  SER   350      42.879  39.967  33.529  0.00  0.00
ATOM   5568  C   SER   350      45.939  38.226  34.622  0.00  0.00
ATOM   5569  O   SER   350      46.816  38.438  33.740  0.00  0.00
ATOM   5570  N   LYS   351      45.464  36.954  34.777  0.00  0.00
ATOM   5571  H   LYS   351      44.764  36.797  35.462  0.00  0.00
ATOM   5572  CA  LYS   351      45.822  35.848  33.817  0.00  0.00
ATOM   5573  HA  LYS   351      46.839  35.724  33.688  0.00  0.00
ATOM   5574  CB  LYS   351      44.965  34.607  34.393  0.00  0.00
ATOM   5575  HB2 LYS   351      45.265  34.618  35.491  0.00  0.00
ATOM   5576  HB3 LYS   351      43.895  34.745  34.381  0.00  0.00
ATOM   5577  CG  LYS   351      45.196  33.276  33.590  0.00  0.00
ATOM   5578  HG2 LYS   351      44.674  33.372  32.581  0.00  0.00
ATOM   5579  HG3 LYS   351      46.280  33.035  33.481  0.00  0.00
ATOM   5580  CD  LYS   351      44.558  32.121  34.353  0.00  0.00
ATOM   5581  HD2 LYS   351      44.859  32.184  35.346  0.00  0.00
ATOM   5582  HD3 LYS   351      43.507  32.370  34.314  0.00  0.00
ATOM   5583  CE  LYS   351      45.199  30.813  33.912  0.00  0.00
ATOM   5584  HE2 LYS   351      46.223  30.975  33.679  0.00  0.00
ATOM   5585  HE3 LYS   351      45.151  30.044  34.710  0.00  0.00
ATOM   5586  NZ  LYS   351      44.470  30.230  32.679  0.00  0.00
ATOM   5587  HZ1 LYS   351      44.362  30.902  31.864  0.00  0.00
ATOM   5588  HZ2 LYS   351      44.771  29.296  32.383  0.00  0.00
ATOM   5589  HZ3 LYS   351      43.482  30.030  33.036  0.00  0.00
ATOM   5590  C   LYS   351      45.397  36.228  32.418  0.00  0.00
ATOM   5591  O   LYS   351      46.031  35.814  31.415  0.00  0.00
ATOM   5592  N   TYR   352      44.304  37.069  32.156  0.00  0.00
ATOM   5593  H   TYR   352      43.859  37.475  32.966  0.00  0.00
ATOM   5594  CA  TYR   352      43.920  37.667  30.824  0.00  0.00
ATOM   5595  HA  TYR   352      44.094  36.956  29.997  0.00  0.00
ATOM   5596  CB  TYR   352      42.432  38.066  30.924  0.00  0.00
ATOM   5597  HB2 TYR   352      42.301  38.574  31.913  0.00  0.00
ATOM   5598  HB3 TYR   352      42.168  38.819  30.238  0.00  0.00
ATOM   5599  CG  TYR   352      41.386  36.986  30.870  0.00  0.00
ATOM   5600  CD1 TYR   352      41.515  36.092  29.720  0.00  0.00
ATOM   5601  HD1 TYR   352      42.228  36.364  28.949  0.00  0.00
ATOM   5602  CE1 TYR   352      40.508  35.154  29.455  0.00  0.00
ATOM   5603  HE1 TYR   352      40.534  34.601  28.485  0.00  0.00
ATOM   5604  CZ  TYR   352      39.419  35.032  30.382  0.00  0.00
ATOM   5605  OH  TYR   352      38.480  34.137  30.056  0.00  0.00
ATOM   5606  HH  TYR   352      38.510  33.753  29.151  0.00  0.00
ATOM   5607  CE2 TYR   352      39.368  35.811  31.592  0.00  0.00
ATOM   5608  HE2 TYR   352      38.569  35.659  32.277  0.00  0.00
ATOM   5609  CD2 TYR   352      40.360  36.755  31.898  0.00  0.00
ATOM   5610  HD2 TYR   352      40.393  37.311  32.854  0.00  0.00
ATOM   5611  C   TYR   352      44.746  38.931  30.435  0.00  0.00
ATOM   5612  O   TYR   352      44.572  39.468  29.321  0.00  0.00
ATOM   5613  N   LYS   353      45.698  39.437  31.337  0.00  0.00
ATOM   5614  H   LYS   353      45.853  38.901  32.238  0.00  0.00
ATOM   5615  CA  LYS   353      46.381  40.684  31.077  0.00  0.00
ATOM   5616  HA  LYS   353      46.362  40.871  29.944  0.00  0.00
ATOM   5617  CB  LYS   353      45.502  41.735  31.735  0.00  0.00
ATOM   5618  HB2 LYS   353      44.501  41.652  31.282  0.00  0.00
ATOM   5619  HB3 LYS   353      45.357  41.453  32.852  0.00  0.00
ATOM   5620  CG  LYS   353      46.058  43.138  31.425  0.00  0.00
ATOM   5621  HG2 LYS   353      46.987  43.186  31.837  0.00  0.00
ATOM   5622  HG3 LYS   353      46.095  43.203  30.282  0.00  0.00
ATOM   5623  CD  LYS   353      45.156  44.244  31.988  0.00  0.00
ATOM   5624  HD2 LYS   353      44.103  44.122  31.709  0.00  0.00
ATOM   5625  HD3 LYS   353      45.197  44.114  33.097  0.00  0.00
ATOM   5626  CE  LYS   353      45.694  45.573  31.385  0.00  0.00
ATOM   5627  HE2 LYS   353      46.174  45.486  30.372  0.00  0.00
ATOM   5628  HE3 LYS   353      44.740  46.223  31.551  0.00  0.00
ATOM   5629  NZ  LYS   353      46.629  46.313  32.260  0.00  0.00
ATOM   5630  HZ1 LYS   353      46.212  46.464  33.230  0.00  0.00
ATOM   5631  HZ2 LYS   353      47.502  45.827  32.326  0.00  0.00
ATOM   5632  HZ3 LYS   353      46.949  47.135  31.774  0.00  0.00
ATOM   5633  C   LYS   353      47.782  40.624  31.700  0.00  0.00
ATOM   5634  O   LYS   353      47.861  40.822  32.955  0.00  0.00
ATOM   5635  N   PRO   354      48.867  40.351  30.864  0.00  0.00
ATOM   5636  CD  PRO   354      48.739  39.812  29.511  0.00  0.00
ATOM   5637  HD2 PRO   354      47.969  40.519  29.027  0.00  0.00
ATOM   5638  HD3 PRO   354      48.601  38.719  29.528  0.00  0.00
ATOM   5639  CG  PRO   354      50.133  39.976  28.837  0.00  0.00
ATOM   5640  HG2 PRO   354      50.394  40.928  28.421  0.00  0.00
ATOM   5641  HG3 PRO   354      50.322  39.238  28.055  0.00  0.00
ATOM   5642  CB  PRO   354      50.994  39.663  30.083  0.00  0.00
ATOM   5643  HB2 PRO   354      52.046  39.921  29.943  0.00  0.00
ATOM   5644  HB3 PRO   354      50.852  38.607  30.318  0.00  0.00
ATOM   5645  CA  PRO   354      50.290  40.427  31.227  0.00  0.00
ATOM   5646  HA  PRO   354      50.479  39.934  32.154  0.00  0.00
ATOM   5647  C   PRO   354      50.757  41.910  31.363  0.00  0.00
ATOM   5648  O   PRO   354      50.541  42.741  30.483  0.00  0.00
ATOM   5649  N   VAL   355      51.548  42.222  32.348  0.00  0.00
ATOM   5650  H   VAL   355      51.858  41.412  32.934  0.00  0.00
ATOM   5651  CA  VAL   355      52.288  43.524  32.572  0.00  0.00
ATOM   5652  HA  VAL   355      52.064  44.187  31.817  0.00  0.00
ATOM   5653  CB  VAL   355      51.748  44.132  33.892  0.00  0.00
ATOM   5654  HB  VAL   355      52.133  43.404  34.586  0.00  0.00
ATOM   5655  CG1 VAL   355      52.492  45.449  34.185  0.00  0.00
ATOM   5656 1HG1 VAL   355      53.526  45.362  34.220  0.00  0.00
ATOM   5657 2HG1 VAL   355      52.335  46.173  33.403  0.00  0.00
ATOM   5658 3HG1 VAL   355      52.176  45.900  35.143  0.00  0.00
ATOM   5659  CG2 VAL   355      50.212  44.518  33.796  0.00  0.00
ATOM   5660 1HG2 VAL   355      49.691  43.552  33.775  0.00  0.00
ATOM   5661 2HG2 VAL   355      49.911  45.137  34.649  0.00  0.00
ATOM   5662 3HG2 VAL   355      50.022  45.114  32.956  0.00  0.00
ATOM   5663  C   VAL   355      53.748  43.310  32.626  0.00  0.00
ATOM   5664  O   VAL   355      54.316  42.325  33.180  0.00  0.00
ATOM   5665  N   ASN   356      54.448  44.280  31.981  0.00  0.00
ATOM   5666  H   ASN   356      53.986  44.986  31.481  0.00  0.00
ATOM   5667  CA  ASN   356      55.917  44.178  31.742  0.00  0.00
ATOM   5668  HA  ASN   356      56.147  43.129  31.787  0.00  0.00
ATOM   5669  CB  ASN   356      56.387  44.763  30.399  0.00  0.00
ATOM   5670  HB2 ASN   356      55.776  44.412  29.649  0.00  0.00
ATOM   5671  HB3 ASN   356      56.335  45.849  30.580  0.00  0.00
ATOM   5672  CG  ASN   356      57.731  44.285  30.081  0.00  0.00
ATOM   5673  OD1 ASN   356      58.040  43.070  29.956  0.00  0.00
ATOM   5674  ND2 ASN   356      58.696  45.109  30.170  0.00  0.00
ATOM   5675 1HD2 ASN   356      59.610  44.626  30.197  0.00  0.00
ATOM   5676 2HD2 ASN   356      58.613  46.062  30.257  0.00  0.00
ATOM   5677  C   ASN   356      56.622  44.814  32.999  0.00  0.00
ATOM   5678  O   ASN   356      57.021  45.988  32.941  0.00  0.00
ATOM   5679  N   HIE   357      56.708  44.010  34.058  0.00  0.00
ATOM   5680  H   HIE   357      56.313  43.051  34.167  0.00  0.00
ATOM   5681  CA  HIE   357      57.321  44.369  35.353  0.00  0.00
ATOM   5682  HA  HIE   357      56.777  45.149  35.835  0.00  0.00
ATOM   5683  CB  HIE   357      57.184  43.186  36.265  0.00  0.00
ATOM   5684  HB2 HIE   357      57.389  42.234  35.694  0.00  0.00
ATOM   5685  HB3 HIE   357      57.894  43.247  37.075  0.00  0.00
ATOM   5686  CG  HIE   357      55.776  42.987  36.822  0.00  0.00
ATOM   5687  ND1 HIE   357      55.119  43.851  37.612  0.00  0.00
ATOM   5688  CE1 HIE   357      53.949  43.318  37.886  0.00  0.00
ATOM   5689  HE1 HIE   357      53.100  43.663  38.449  0.00  0.00
ATOM   5690  NE2 HIE   357      53.859  42.086  37.362  0.00  0.00
ATOM   5691  HE2 HIE   357      52.979  41.573  37.286  0.00  0.00
ATOM   5692  CD2 HIE   357      55.033  41.881  36.699  0.00  0.00
ATOM   5693  HD2 HIE   357      55.262  41.008  36.122  0.00  0.00
ATOM   5694  C   HIE   357      58.847  44.828  35.235  0.00  0.00
ATOM   5695  O   HIE   357      59.294  45.567  36.060  0.00  0.00
ATOM   5696  N   SER   358      59.505  44.336  34.230  0.00  0.00
ATOM   5697  H   SER   358      59.026  43.828  33.455  0.00  0.00
ATOM   5698  CA  SER   358      60.896  44.652  33.900  0.00  0.00
ATOM   5699  HA  SER   358      61.405  44.608  34.842  0.00  0.00
ATOM   5700  CB  SER   358      61.516  43.680  32.977  0.00  0.00
ATOM   5701  HB2 SER   358      62.503  43.806  32.737  0.00  0.00
ATOM   5702  HB3 SER   358      61.624  42.668  33.407  0.00  0.00
ATOM   5703  OG  SER   358      60.755  43.754  31.828  0.00  0.00
ATOM   5704  HG  SER   358      59.986  43.149  31.868  0.00  0.00
ATOM   5705  C   SER   358      61.060  46.155  33.341  0.00  0.00
ATOM   5706  O   SER   358      62.145  46.705  33.542  0.00  0.00
ATOM   5707  N   THR   359      59.981  46.904  32.997  0.00  0.00
ATOM   5708  H   THR   359      59.114  46.458  32.693  0.00  0.00
ATOM   5709  CA  THR   359      60.030  48.336  32.719  0.00  0.00
ATOM   5710  HA  THR   359      60.928  48.708  33.227  0.00  0.00
ATOM   5711  CB  THR   359      60.174  48.700  31.199  0.00  0.00
ATOM   5712  HB  THR   359      59.822  49.741  30.985  0.00  0.00
ATOM   5713  CG2 THR   359      61.618  48.497  30.734  0.00  0.00
ATOM   5714 1HG2 THR   359      62.278  49.004  31.473  0.00  0.00
ATOM   5715 2HG2 THR   359      61.780  47.434  30.801  0.00  0.00
ATOM   5716 3HG2 THR   359      61.723  48.875  29.741  0.00  0.00
ATOM   5717  OG1 THR   359      59.236  47.951  30.422  0.00  0.00
ATOM   5718  HG1 THR   359      58.464  48.546  30.359  0.00  0.00
ATOM   5719  C   THR   359      58.779  49.130  33.250  0.00  0.00
ATOM   5720  O   THR   359      58.911  50.326  33.210  0.00  0.00
ATOM   5721  N   LEU   360      57.782  48.568  33.905  0.00  0.00
ATOM   5722  H   LEU   360      57.824  47.553  33.956  0.00  0.00
ATOM   5723  CA  LEU   360      56.546  49.195  34.479  0.00  0.00
ATOM   5724  HA  LEU   360      55.810  49.258  33.665  0.00  0.00
ATOM   5725  CB  LEU   360      56.036  48.125  35.399  0.00  0.00
ATOM   5726  HB2 LEU   360      55.553  47.320  34.876  0.00  0.00
ATOM   5727  HB3 LEU   360      56.808  47.886  36.051  0.00  0.00
ATOM   5728  CG  LEU   360      54.933  48.718  36.374  0.00  0.00
ATOM   5729  HG  LEU   360      55.271  49.549  37.006  0.00  0.00
ATOM   5730  CD1 LEU   360      53.552  49.237  35.779  0.00  0.00
ATOM   5731 1HD1 LEU   360      52.997  48.345  35.550  0.00  0.00
ATOM   5732 2HD1 LEU   360      53.058  49.664  36.632  0.00  0.00
ATOM   5733 3HD1 LEU   360      53.758  49.826  34.927  0.00  0.00
ATOM   5734  CD2 LEU   360      54.635  47.564  37.350  0.00  0.00
ATOM   5735 1HD2 LEU   360      53.715  47.815  37.987  0.00  0.00
ATOM   5736 2HD2 LEU   360      54.431  46.601  36.924  0.00  0.00
ATOM   5737 3HD2 LEU   360      55.535  47.495  37.993  0.00  0.00
ATOM   5738  C   LEU   360      56.670  50.648  35.006  0.00  0.00
ATOM   5739  O   LEU   360      56.028  51.627  34.559  0.00  0.00
ATOM   5740  N   ILE   361      57.682  50.881  35.891  0.00  0.00
ATOM   5741  H   ILE   361      58.245  50.129  36.175  0.00  0.00
ATOM   5742  CA  ILE   361      57.994  52.233  36.414  0.00  0.00
ATOM   5743  HA  ILE   361      57.149  52.590  37.062  0.00  0.00
ATOM   5744  CB  ILE   361      59.201  52.099  37.282  0.00  0.00
ATOM   5745  HB  ILE   361      59.932  51.443  36.760  0.00  0.00
ATOM   5746  CG2 ILE   361      59.906  53.425  37.470  0.00  0.00
ATOM   5747 1HG2 ILE   361      60.199  53.930  36.575  0.00  0.00
ATOM   5748 2HG2 ILE   361      59.210  54.111  37.987  0.00  0.00
ATOM   5749 3HG2 ILE   361      60.746  53.255  38.118  0.00  0.00
ATOM   5750  CG1 ILE   361      58.829  51.474  38.591  0.00  0.00
ATOM   5751 2HG1 ILE   361      58.314  52.173  39.242  0.00  0.00
ATOM   5752 3HG1 ILE   361      58.237  50.623  38.440  0.00  0.00
ATOM   5753  CD1 ILE   361      60.019  51.109  39.468  0.00  0.00
ATOM   5754 1HD1 ILE   361      60.337  51.900  40.137  0.00  0.00
ATOM   5755 2HD1 ILE   361      59.774  50.206  40.130  0.00  0.00
ATOM   5756 3HD1 ILE   361      60.864  50.880  38.859  0.00  0.00
ATOM   5757  C   ILE   361      58.152  53.319  35.301  0.00  0.00
ATOM   5758  O   ILE   361      57.670  54.449  35.285  0.00  0.00
ATOM   5759  N   GLU   362      59.035  53.014  34.335  0.00  0.00
ATOM   5760  H   GLU   362      59.573  52.177  34.487  0.00  0.00
ATOM   5761  CA  GLU   362      59.422  53.912  33.294  0.00  0.00
ATOM   5762  HA  GLU   362      59.555  54.908  33.731  0.00  0.00
ATOM   5763  CB  GLU   362      60.893  53.718  32.771  0.00  0.00
ATOM   5764  HB2 GLU   362      60.842  52.940  31.927  0.00  0.00
ATOM   5765  HB3 GLU   362      61.268  54.673  32.573  0.00  0.00
ATOM   5766  CG  GLU   362      61.765  53.278  33.894  0.00  0.00
ATOM   5767  HG2 GLU   362      61.603  53.943  34.806  0.00  0.00
ATOM   5768  HG3 GLU   362      61.672  52.248  34.027  0.00  0.00
ATOM   5769  CD  GLU   362      63.281  53.402  33.593  0.00  0.00
ATOM   5770  OE1 GLU   362      63.719  54.496  33.189  0.00  0.00
ATOM   5771  OE2 GLU   362      64.132  52.549  33.803  0.00  0.00
ATOM   5772  C   GLU   362      58.383  53.961  32.110  0.00  0.00
ATOM   5773  O   GLU   362      58.220  54.953  31.444  0.00  0.00
ATOM   5774  N   ASP   363      57.593  52.915  31.902  0.00  0.00
ATOM   5775  H   ASP   363      57.857  52.108  32.494  0.00  0.00
ATOM   5776  CA  ASP   363      56.558  52.889  30.883  0.00  0.00
ATOM   5777  HA  ASP   363      56.826  53.276  29.880  0.00  0.00
ATOM   5778  CB  ASP   363      55.989  51.434  30.734  0.00  0.00
ATOM   5779  HB2 ASP   363      55.734  51.068  31.720  0.00  0.00
ATOM   5780  HB3 ASP   363      55.099  51.338  30.124  0.00  0.00
ATOM   5781  CG  ASP   363      56.991  50.503  30.018  0.00  0.00
ATOM   5782  OD1 ASP   363      57.777  50.951  29.146  0.00  0.00
ATOM   5783  OD2 ASP   363      56.784  49.281  30.221  0.00  0.00
ATOM   5784  C   ASP   363      55.347  53.763  31.233  0.00  0.00
ATOM   5785  O   ASP   363      54.703  54.265  30.416  0.00  0.00
ATOM   5786  N   CYS   364      55.238  53.893  32.582  0.00  0.00
ATOM   5787  H   CYS   364      55.841  53.247  33.147  0.00  0.00
ATOM   5788  CA  CYS   364      54.335  54.742  33.228  0.00  0.00
ATOM   5789  HA  CYS   364      53.431  54.683  32.665  0.00  0.00
ATOM   5790  CB  CYS   364      54.120  54.257  34.617  0.00  0.00
ATOM   5791  HB2 CYS   364      55.048  54.133  35.072  0.00  0.00
ATOM   5792  HB3 CYS   364      53.731  55.020  35.168  0.00  0.00
ATOM   5793  SG  CYS   364      53.195  52.743  34.656  0.00  0.00
ATOM   5794  HG  CYS   364      54.398  52.067  35.096  0.00  0.00
ATOM   5795  C   CYS   364      54.783  56.189  33.396  0.00  0.00
ATOM   5796  O   CYS   364      54.015  57.020  33.169  0.00  0.00
ATOM   5797  N   ILE   365      56.068  56.467  33.572  0.00  0.00
ATOM   5798  H   ILE   365      56.646  55.662  33.578  0.00  0.00
ATOM   5799  CA  ILE   365      56.735  57.786  33.277  0.00  0.00
ATOM   5800  HA  ILE   365      56.228  58.596  33.898  0.00  0.00
ATOM   5801  CB  ILE   365      58.274  57.718  33.728  0.00  0.00
ATOM   5802  HB  ILE   365      58.704  56.766  33.367  0.00  0.00
ATOM   5803  CG2 ILE   365      59.111  58.757  33.081  0.00  0.00
ATOM   5804 1HG2 ILE   365      60.089  58.756  33.559  0.00  0.00
ATOM   5805 2HG2 ILE   365      59.306  58.586  31.973  0.00  0.00
ATOM   5806 3HG2 ILE   365      58.593  59.740  33.144  0.00  0.00
ATOM   5807  CG1 ILE   365      58.221  57.868  35.240  0.00  0.00
ATOM   5808 2HG1 ILE   365      57.920  58.871  35.520  0.00  0.00
ATOM   5809 3HG1 ILE   365      57.417  57.242  35.581  0.00  0.00
ATOM   5810  CD1 ILE   365      59.489  57.479  35.970  0.00  0.00
ATOM   5811 1HD1 ILE   365      60.249  58.122  35.631  0.00  0.00
ATOM   5812 2HD1 ILE   365      59.222  57.785  37.018  0.00  0.00
ATOM   5813 3HD1 ILE   365      59.715  56.379  35.703  0.00  0.00
ATOM   5814  C   ILE   365      56.560  58.210  31.799  0.00  0.00
ATOM   5815  O   ILE   365      56.094  59.348  31.564  0.00  0.00
ATOM   5816  N   VAL   366      56.714  57.317  30.817  0.00  0.00
ATOM   5817  H   VAL   366      57.151  56.482  31.102  0.00  0.00
ATOM   5818  CA  VAL   366      56.645  57.679  29.404  0.00  0.00
ATOM   5819  HA  VAL   366      57.075  58.639  29.248  0.00  0.00
ATOM   5820  CB  VAL   366      57.282  56.521  28.588  0.00  0.00
ATOM   5821  HB  VAL   366      56.907  55.566  28.951  0.00  0.00
ATOM   5822  CG1 VAL   366      57.116  56.485  27.183  0.00  0.00
ATOM   5823 1HG1 VAL   366      56.109  56.556  26.952  0.00  0.00
ATOM   5824 2HG1 VAL   366      57.789  57.266  26.718  0.00  0.00
ATOM   5825 3HG1 VAL   366      57.487  55.530  26.746  0.00  0.00
ATOM   5826  CG2 VAL   366      58.795  56.677  28.822  0.00  0.00
ATOM   5827 1HG2 VAL   366      59.416  55.917  28.469  0.00  0.00
ATOM   5828 2HG2 VAL   366      59.153  57.551  28.411  0.00  0.00
ATOM   5829 3HG2 VAL   366      59.067  56.912  29.911  0.00  0.00
ATOM   5830  C   VAL   366      55.203  57.857  28.947  0.00  0.00
ATOM   5831  O   VAL   366      54.910  58.786  28.222  0.00  0.00
ATOM   5832  N   GLY   367      54.354  57.052  29.598  0.00  0.00
ATOM   5833  H   GLY   367      54.597  56.325  30.289  0.00  0.00
ATOM   5834  CA  GLY   367      52.911  57.288  29.663  0.00  0.00
ATOM   5835  HA2 GLY   367      52.629  57.301  28.609  0.00  0.00
ATOM   5836  HA3 GLY   367      52.487  56.398  30.237  0.00  0.00
ATOM   5837  C   GLY   367      52.481  58.625  30.238  0.00  0.00
ATOM   5838  O   GLY   367      51.451  59.080  29.816  0.00  0.00
ATOM   5839  N   CYS   368      53.163  59.210  31.239  0.00  0.00
ATOM   5840  H   CYS   368      54.205  58.936  31.489  0.00  0.00
ATOM   5841  CA  CYS   368      52.767  60.543  31.713  0.00  0.00
ATOM   5842  HA  CYS   368      51.672  60.574  31.867  0.00  0.00
ATOM   5843  CB  CYS   368      53.608  60.942  32.934  0.00  0.00
ATOM   5844  HB2 CYS   368      54.657  60.780  32.684  0.00  0.00
ATOM   5845  HB3 CYS   368      53.384  61.950  33.295  0.00  0.00
ATOM   5846  SG  CYS   368      53.184  59.956  34.483  0.00  0.00
ATOM   5847  HG  CYS   368      53.366  58.651  33.798  0.00  0.00
ATOM   5848  C   CYS   368      52.897  61.538  30.599  0.00  0.00
ATOM   5849  O   CYS   368      51.981  62.326  30.445  0.00  0.00
ATOM   5850  N   LEU   369      54.040  61.569  29.952  0.00  0.00
ATOM   5851  H   LEU   369      54.774  60.896  30.211  0.00  0.00
ATOM   5852  CA  LEU   369      54.487  62.360  28.801  0.00  0.00
ATOM   5853  HA  LEU   369      54.348  63.350  29.199  0.00  0.00
ATOM   5854  CB  LEU   369      55.991  62.105  28.292  0.00  0.00
ATOM   5855  HB2 LEU   369      56.058  61.097  28.041  0.00  0.00
ATOM   5856  HB3 LEU   369      56.249  62.716  27.365  0.00  0.00
ATOM   5857  CG  LEU   369      57.121  62.159  29.363  0.00  0.00
ATOM   5858  HG  LEU   369      56.997  61.333  30.077  0.00  0.00
ATOM   5859  CD1 LEU   369      58.403  62.067  28.557  0.00  0.00
ATOM   5860 1HD1 LEU   369      58.340  62.901  27.855  0.00  0.00
ATOM   5861 2HD1 LEU   369      59.246  62.125  29.254  0.00  0.00
ATOM   5862 3HD1 LEU   369      58.341  61.050  28.143  0.00  0.00
ATOM   5863  CD2 LEU   369      56.958  63.502  30.031  0.00  0.00
ATOM   5864 1HD2 LEU   369      57.030  64.293  29.300  0.00  0.00
ATOM   5865 2HD2 LEU   369      56.033  63.511  30.575  0.00  0.00
ATOM   5866 3HD2 LEU   369      57.689  63.766  30.736  0.00  0.00
ATOM   5867  C   LEU   369      53.479  62.174  27.583  0.00  0.00
ATOM   5868  O   LEU   369      53.049  63.167  27.006  0.00  0.00
ATOM   5869  N   ALA   370      53.356  60.950  27.195  0.00  0.00
ATOM   5870  H   ALA   370      54.021  60.352  27.654  0.00  0.00
ATOM   5871  CA  ALA   370      52.460  60.522  26.114  0.00  0.00
ATOM   5872  HA  ALA   370      52.768  61.060  25.197  0.00  0.00
ATOM   5873  CB  ALA   370      52.587  59.016  25.878  0.00  0.00
ATOM   5874  HB1 ALA   370      52.661  58.429  26.860  0.00  0.00
ATOM   5875  HB2 ALA   370      51.825  58.519  25.212  0.00  0.00
ATOM   5876  HB3 ALA   370      53.457  58.934  25.330  0.00  0.00
ATOM   5877  C   ALA   370      50.891  60.870  26.316  0.00  0.00
ATOM   5878  O   ALA   370      50.163  60.949  25.322  0.00  0.00
ATOM   5879  N   SER   371      50.463  60.936  27.611  0.00  0.00
ATOM   5880  H   SER   371      51.053  60.616  28.401  0.00  0.00
ATOM   5881  CA  SER   371      49.002  61.219  27.992  0.00  0.00
ATOM   5882  HA  SER   371      48.340  61.321  27.059  0.00  0.00
ATOM   5883  CB  SER   371      48.402  60.024  28.792  0.00  0.00
ATOM   5884  HB2 SER   371      48.708  60.070  29.860  0.00  0.00
ATOM   5885  HB3 SER   371      47.313  60.038  28.652  0.00  0.00
ATOM   5886  OG  SER   371      49.042  58.785  28.312  0.00  0.00
ATOM   5887  HG  SER   371      49.993  58.868  28.478  0.00  0.00
ATOM   5888  C   SER   371      48.938  62.541  28.681  0.00  0.00
ATOM   5889  O   SER   371      48.130  62.594  29.621  0.00  0.00
ATOM   5890  N   ASN   372      49.725  63.509  28.327  0.00  0.00
ATOM   5891  H   ASN   372      50.349  63.201  27.615  0.00  0.00
ATOM   5892  CA  ASN   372      49.545  64.989  28.557  0.00  0.00
ATOM   5893  HA  ASN   372      50.515  65.500  28.326  0.00  0.00
ATOM   5894  CB  ASN   372      48.438  65.476  27.623  0.00  0.00
ATOM   5895  HB2 ASN   372      48.598  65.105  26.566  0.00  0.00
ATOM   5896  HB3 ASN   372      47.523  65.050  27.899  0.00  0.00
ATOM   5897  CG  ASN   372      48.132  67.013  27.644  0.00  0.00
ATOM   5898  OD1 ASN   372      46.981  67.388  27.553  0.00  0.00
ATOM   5899  ND2 ASN   372      49.044  67.926  27.663  0.00  0.00
ATOM   5900 1HD2 ASN   372      48.817  68.858  27.958  0.00  0.00
ATOM   5901 2HD2 ASN   372      50.020  67.616  27.572  0.00  0.00
ATOM   5902  C   ASN   372      49.348  65.342  30.080  0.00  0.00
ATOM   5903  O   ASN   372      48.604  66.244  30.452  0.00  0.00
ATOM   5904  N   LEU   373      50.030  64.586  30.928  0.00  0.00
ATOM   5905  H   LEU   373      50.429  63.731  30.564  0.00  0.00
ATOM   5906  CA  LEU   373      50.118  64.863  32.371  0.00  0.00
ATOM   5907  HA  LEU   373      49.184  65.355  32.668  0.00  0.00
ATOM   5908  CB  LEU   373      50.112  63.569  33.106  0.00  0.00
ATOM   5909  HB2 LEU   373      50.890  63.028  32.571  0.00  0.00
ATOM   5910  HB3 LEU   373      50.433  63.801  34.097  0.00  0.00
ATOM   5911  CG  LEU   373      48.824  62.823  33.287  0.00  0.00
ATOM   5912  HG  LEU   373      48.334  62.712  32.352  0.00  0.00
ATOM   5913  CD1 LEU   373      48.957  61.406  33.856  0.00  0.00
ATOM   5914 1HD1 LEU   373      49.385  61.316  34.859  0.00  0.00
ATOM   5915 2HD1 LEU   373      47.986  60.909  33.818  0.00  0.00
ATOM   5916 3HD1 LEU   373      49.559  60.903  33.130  0.00  0.00
ATOM   5917  CD2 LEU   373      48.030  63.551  34.374  0.00  0.00
ATOM   5918 1HD2 LEU   373      48.556  63.487  35.379  0.00  0.00
ATOM   5919 2HD2 LEU   373      47.883  64.643  34.168  0.00  0.00
ATOM   5920 3HD2 LEU   373      47.055  63.117  34.497  0.00  0.00
ATOM   5921  C   LEU   373      51.354  65.638  32.749  0.00  0.00
ATOM   5922  O   LEU   373      51.312  66.602  33.468  0.00  0.00
ATOM   5923  N   LEU   374      52.525  65.511  31.941  0.00  0.00
ATOM   5924  H   LEU   374      52.566  64.982  31.104  0.00  0.00
ATOM   5925  CA  LEU   374      53.900  66.178  32.134  0.00  0.00
ATOM   5926  HA  LEU   374      53.845  67.170  32.653  0.00  0.00
ATOM   5927  CB  LEU   374      54.861  65.169  32.741  0.00  0.00
ATOM   5928  HB2 LEU   374      55.062  64.324  32.090  0.00  0.00
ATOM   5929  HB3 LEU   374      55.790  65.753  32.673  0.00  0.00
ATOM   5930  CG  LEU   374      54.652  64.753  34.193  0.00  0.00
ATOM   5931  HG  LEU   374      53.697  64.470  34.383  0.00  0.00
ATOM   5932  CD1 LEU   374      55.635  63.646  34.364  0.00  0.00
ATOM   5933 1HD1 LEU   374      55.419  62.815  33.753  0.00  0.00
ATOM   5934 2HD1 LEU   374      56.683  64.039  34.111  0.00  0.00
ATOM   5935 3HD1 LEU   374      55.698  63.442  35.457  0.00  0.00
ATOM   5936  CD2 LEU   374      54.929  65.805  35.215  0.00  0.00
ATOM   5937 1HD2 LEU   374      54.511  65.560  36.164  0.00  0.00
ATOM   5938 2HD2 LEU   374      55.990  65.832  35.368  0.00  0.00
ATOM   5939 3HD2 LEU   374      54.432  66.752  34.973  0.00  0.00
ATOM   5940  C   LEU   374      54.470  66.599  30.730  0.00  0.00
ATOM   5941  O   LEU   374      54.286  66.053  29.674  0.00  0.00
ATOM   5942  N   LEU   375      55.487  67.371  30.711  0.00  0.00
ATOM   5943  H   LEU   375      55.637  67.718  31.647  0.00  0.00
ATOM   5944  CA  LEU   375      56.335  67.735  29.506  0.00  0.00
ATOM   5945  HA  LEU   375      55.831  67.386  28.716  0.00  0.00
ATOM   5946  CB  LEU   375      56.585  69.359  29.501  0.00  0.00
ATOM   5947  HB2 LEU   375      56.934  69.739  30.430  0.00  0.00
ATOM   5948  HB3 LEU   375      57.388  69.485  28.880  0.00  0.00
ATOM   5949  CG  LEU   375      55.498  70.414  29.039  0.00  0.00
ATOM   5950  HG  LEU   375      54.758  70.655  29.806  0.00  0.00
ATOM   5951  CD1 LEU   375      56.214  71.667  28.701  0.00  0.00
ATOM   5952 1HD1 LEU   375      57.041  71.566  28.077  0.00  0.00
ATOM   5953 2HD1 LEU   375      55.388  72.398  28.319  0.00  0.00
ATOM   5954 3HD1 LEU   375      56.582  72.170  29.637  0.00  0.00
ATOM   5955  CD2 LEU   375      54.770  70.013  27.739  0.00  0.00
ATOM   5956 1HD2 LEU   375      54.133  69.157  27.795  0.00  0.00
ATOM   5957 2HD2 LEU   375      54.015  70.790  27.418  0.00  0.00
ATOM   5958 3HD2 LEU   375      55.471  69.893  26.942  0.00  0.00
ATOM   5959  C   LEU   375      57.722  67.128  29.607  0.00  0.00
ATOM   5960  O   LEU   375      58.087  66.942  30.762  0.00  0.00
ATOM   5961  N   PRO   376      58.473  66.981  28.489  0.00  0.00
ATOM   5962  CD  PRO   376      58.060  67.187  27.158  0.00  0.00
ATOM   5963  HD2 PRO   376      58.173  68.277  26.916  0.00  0.00
ATOM   5964  HD3 PRO   376      57.024  66.891  26.944  0.00  0.00
ATOM   5965  CG  PRO   376      58.996  66.209  26.466  0.00  0.00
ATOM   5966  HG2 PRO   376      59.232  66.639  25.560  0.00  0.00
ATOM   5967  HG3 PRO   376      58.569  65.173  26.471  0.00  0.00
ATOM   5968  CB  PRO   376      60.373  66.256  27.292  0.00  0.00
ATOM   5969  HB2 PRO   376      60.935  67.185  26.984  0.00  0.00
[truncated: 112,615 more chars]
