# Supplementary material for: QM/MM Molecular Dynamics Study of the Galactopyranose → Galactofuranose Reaction Catalysed by Trypanosoma cruzi UDP-Galactopyranose Mutase
Source: PLoS One. 2014 Oct 9;9(10):e109559. doi: 10.1371/journal.pone.0109559 (PMC4192007; doi:10.1371/journal.pone.0109559)
Supplement: Text S4 — PDB file for the iminium ion in UGM. This species is labelled as d in Fig. 2. (PDB) [file pone.0109559.s011.pdb]

REMARK   1                     PDB file generated by ptraj (set   120)
ATOM      1  N   LEU     1      23.996  35.640  83.218  0.00  0.00
ATOM      2  H1  LEU     1      24.025  34.607  83.354  0.00  0.00
ATOM      3  H2  LEU     1      23.218  35.982  83.678  0.00  0.00
ATOM      4  H3  LEU     1      24.900  35.946  83.494  0.00  0.00
ATOM      5  CA  LEU     1      23.732  36.018  81.801  0.00  0.00
ATOM      6  HA  LEU     1      22.829  35.553  81.342  0.00  0.00
ATOM      7  CB  LEU     1      23.617  37.518  81.869  0.00  0.00
ATOM      8  HB2 LEU     1      22.657  37.671  82.401  0.00  0.00
ATOM      9  HB3 LEU     1      24.435  37.874  82.436  0.00  0.00
ATOM     10  CG  LEU     1      23.645  38.314  80.529  0.00  0.00
ATOM     11  HG  LEU     1      24.512  38.284  79.913  0.00  0.00
ATOM     12  CD1 LEU     1      22.470  37.861  79.628  0.00  0.00
ATOM     13 1HD1 LEU     1      22.447  38.559  78.786  0.00  0.00
ATOM     14 2HD1 LEU     1      22.787  36.915  79.177  0.00  0.00
ATOM     15 3HD1 LEU     1      21.447  37.858  80.123  0.00  0.00
ATOM     16  CD2 LEU     1      23.444  39.752  80.822  0.00  0.00
ATOM     17 1HD2 LEU     1      24.078  40.166  81.635  0.00  0.00
ATOM     18 2HD2 LEU     1      23.697  40.355  80.000  0.00  0.00
ATOM     19 3HD2 LEU     1      22.474  39.950  81.228  0.00  0.00
ATOM     20  C   LEU     1      24.883  35.424  81.004  0.00  0.00
ATOM     21  O   LEU     1      26.042  35.777  81.155  0.00  0.00
ATOM     22  N   LEU     2      24.585  34.511  80.091  0.00  0.00
ATOM     23  H   LEU     2      23.598  34.358  79.843  0.00  0.00
ATOM     24  CA  LEU     2      25.574  33.864  79.232  0.00  0.00
ATOM     25  HA  LEU     2      26.251  33.415  79.982  0.00  0.00
ATOM     26  CB  LEU     2      24.831  32.690  78.545  0.00  0.00
ATOM     27  HB2 LEU     2      24.160  32.192  79.202  0.00  0.00
ATOM     28  HB3 LEU     2      24.164  33.239  77.784  0.00  0.00
ATOM     29  CG  LEU     2      25.732  31.705  77.884  0.00  0.00
ATOM     30  HG  LEU     2      26.542  32.189  77.403  0.00  0.00
ATOM     31  CD1 LEU     2      26.172  30.644  78.910  0.00  0.00
ATOM     32 1HD1 LEU     2      25.435  30.174  79.361  0.00  0.00
ATOM     33 2HD1 LEU     2      26.689  29.948  78.270  0.00  0.00
ATOM     34 3HD1 LEU     2      26.854  31.054  79.639  0.00  0.00
ATOM     35  CD2 LEU     2      24.957  30.945  76.840  0.00  0.00
ATOM     36 1HD2 LEU     2      25.446  30.178  76.286  0.00  0.00
ATOM     37 2HD2 LEU     2      23.908  30.564  77.152  0.00  0.00
ATOM     38 3HD2 LEU     2      24.730  31.692  75.996  0.00  0.00
ATOM     39  C   LEU     2      26.282  34.941  78.298  0.00  0.00
ATOM     40  O   LEU     2      25.646  35.776  77.670  0.00  0.00
ATOM     41  N   THR     3      27.609  34.793  78.052  0.00  0.00
ATOM     42  H   THR     3      28.053  33.985  78.565  0.00  0.00
ATOM     43  CA  THR     3      28.468  35.654  77.134  0.00  0.00
ATOM     44  HA  THR     3      27.848  36.117  76.467  0.00  0.00
ATOM     45  CB  THR     3      29.175  36.799  77.835  0.00  0.00
ATOM     46  HB  THR     3      29.978  37.171  77.230  0.00  0.00
ATOM     47  CG2 THR     3      28.114  37.854  78.360  0.00  0.00
ATOM     48 1HG2 THR     3      28.532  38.818  78.315  0.00  0.00
ATOM     49 2HG2 THR     3      27.316  37.963  77.609  0.00  0.00
ATOM     50 3HG2 THR     3      27.790  37.697  79.421  0.00  0.00
ATOM     51  OG1 THR     3      29.867  36.361  78.941  0.00  0.00
ATOM     52  HG1 THR     3      30.679  35.874  78.658  0.00  0.00
ATOM     53  C   THR     3      29.434  34.830  76.272  0.00  0.00
ATOM     54  O   THR     3      30.606  34.733  76.648  0.00  0.00
ATOM     55  N   PRO     4      28.989  34.304  75.102  0.00  0.00
ATOM     56  CD  PRO     4      27.615  34.281  74.659  0.00  0.00
ATOM     57  HD2 PRO     4      27.467  35.026  73.849  0.00  0.00
ATOM     58  HD3 PRO     4      26.932  34.522  75.449  0.00  0.00
ATOM     59  CG  PRO     4      27.338  32.799  74.202  0.00  0.00
ATOM     60  HG2 PRO     4      26.447  32.614  73.506  0.00  0.00
ATOM     61  HG3 PRO     4      27.304  32.120  75.047  0.00  0.00
ATOM     62  CB  PRO     4      28.651  32.627  73.480  0.00  0.00
ATOM     63  HB2 PRO     4      28.531  32.947  72.456  0.00  0.00
ATOM     64  HB3 PRO     4      28.970  31.542  73.462  0.00  0.00
ATOM     65  CA  PRO     4      29.770  33.398  74.269  0.00  0.00
ATOM     66  HA  PRO     4      30.194  32.649  74.947  0.00  0.00
ATOM     67  C   PRO     4      30.854  34.109  73.510  0.00  0.00
ATOM     68  O   PRO     4      30.640  35.166  72.952  0.00  0.00
ATOM     69  N   LYS     5      32.024  33.460  73.494  0.00  0.00
ATOM     70  H   LYS     5      32.233  32.537  73.909  0.00  0.00
ATOM     71  CA  LYS     5      33.205  34.184  73.010  0.00  0.00
ATOM     72  HA  LYS     5      33.161  35.194  73.517  0.00  0.00
ATOM     73  CB  LYS     5      34.447  33.363  73.350  0.00  0.00
ATOM     74  HB2 LYS     5      34.422  33.023  74.378  0.00  0.00
ATOM     75  HB3 LYS     5      34.419  32.543  72.631  0.00  0.00
ATOM     76  CG  LYS     5      35.773  34.211  73.093  0.00  0.00
ATOM     77  HG2 LYS     5      36.001  34.388  72.064  0.00  0.00
ATOM     78  HG3 LYS     5      35.662  35.131  73.534  0.00  0.00
ATOM     79  CD  LYS     5      36.905  33.505  73.852  0.00  0.00
ATOM     80  HD2 LYS     5      36.890  33.726  74.930  0.00  0.00
ATOM     81  HD3 LYS     5      36.862  32.420  73.836  0.00  0.00
ATOM     82  CE  LYS     5      38.219  34.010  73.226  0.00  0.00
ATOM     83  HE2 LYS     5      37.983  34.316  72.232  0.00  0.00
ATOM     84  HE3 LYS     5      38.601  34.919  73.756  0.00  0.00
ATOM     85  NZ  LYS     5      39.239  32.955  73.318  0.00  0.00
ATOM     86  HZ1 LYS     5      39.447  32.796  74.286  0.00  0.00
ATOM     87  HZ2 LYS     5      38.690  32.096  73.032  0.00  0.00
ATOM     88  HZ3 LYS     5      40.146  33.143  72.862  0.00  0.00
ATOM     89  C   LYS     5      33.208  34.487  71.492  0.00  0.00
ATOM     90  O   LYS     5      33.261  33.631  70.667  0.00  0.00
ATOM     91  N   ILE     6      33.141  35.775  71.135  0.00  0.00
ATOM     92  H   ILE     6      33.009  36.425  71.886  0.00  0.00
ATOM     93  CA  ILE     6      33.391  36.308  69.838  0.00  0.00
ATOM     94  HA  ILE     6      33.008  35.708  69.075  0.00  0.00
ATOM     95  CB  ILE     6      32.655  37.669  69.667  0.00  0.00
ATOM     96  HB  ILE     6      33.048  38.374  70.393  0.00  0.00
ATOM     97  CG2 ILE     6      32.906  38.334  68.315  0.00  0.00
ATOM     98 1HG2 ILE     6      33.921  38.788  68.327  0.00  0.00
ATOM     99 2HG2 ILE     6      32.671  37.574  67.610  0.00  0.00
ATOM    100 3HG2 ILE     6      32.329  39.296  68.129  0.00  0.00
ATOM    101  CG1 ILE     6      31.074  37.489  69.859  0.00  0.00
ATOM    102 2HG1 ILE     6      30.787  36.968  68.982  0.00  0.00
ATOM    103 3HG1 ILE     6      30.894  36.862  70.742  0.00  0.00
ATOM    104  CD1 ILE     6      30.245  38.758  70.056  0.00  0.00
ATOM    105 1HD1 ILE     6      30.667  39.361  70.877  0.00  0.00
ATOM    106 2HD1 ILE     6      30.323  39.343  69.168  0.00  0.00
ATOM    107 3HD1 ILE     6      29.266  38.364  70.240  0.00  0.00
ATOM    108  C   ILE     6      34.926  36.482  69.523  0.00  0.00
ATOM    109  O   ILE     6      35.683  37.007  70.315  0.00  0.00
ATOM    110  N   VAL     7      35.335  36.080  68.332  0.00  0.00
ATOM    111  H   VAL     7      34.668  35.597  67.721  0.00  0.00
ATOM    112  CA  VAL     7      36.669  36.363  67.721  0.00  0.00
ATOM    113  HA  VAL     7      37.251  37.107  68.302  0.00  0.00
ATOM    114  CB  VAL     7      37.453  35.036  67.695  0.00  0.00
ATOM    115  HB  VAL     7      36.901  34.272  67.140  0.00  0.00
ATOM    116  CG1 VAL     7      38.899  35.346  67.148  0.00  0.00
ATOM    117 1HG1 VAL     7      39.532  34.488  67.361  0.00  0.00
ATOM    118 2HG1 VAL     7      38.841  35.574  66.106  0.00  0.00
ATOM    119 3HG1 VAL     7      39.282  36.278  67.596  0.00  0.00
ATOM    120  CG2 VAL     7      37.703  34.520  69.176  0.00  0.00
ATOM    121 1HG2 VAL     7      38.446  33.706  68.967  0.00  0.00
ATOM    122 2HG2 VAL     7      38.071  35.350  69.766  0.00  0.00
ATOM    123 3HG2 VAL     7      36.725  34.034  69.500  0.00  0.00
ATOM    124  C   VAL     7      36.579  36.905  66.258  0.00  0.00
ATOM    125  O   VAL     7      35.785  36.393  65.477  0.00  0.00
ATOM    126  N   ILE     8      37.372  37.941  65.917  0.00  0.00
ATOM    127  H   ILE     8      38.125  38.196  66.542  0.00  0.00
ATOM    128  CA  ILE     8      37.339  38.696  64.626  0.00  0.00
ATOM    129  HA  ILE     8      36.487  38.277  64.031  0.00  0.00
ATOM    130  CB  ILE     8      37.105  40.212  64.839  0.00  0.00
ATOM    131  HB  ILE     8      38.027  40.665  65.138  0.00  0.00
ATOM    132  CG2 ILE     8      36.734  41.045  63.595  0.00  0.00
ATOM    133 1HG2 ILE     8      35.879  40.679  63.119  0.00  0.00
ATOM    134 2HG2 ILE     8      36.403  42.057  63.862  0.00  0.00
ATOM    135 3HG2 ILE     8      37.621  40.965  62.907  0.00  0.00
ATOM    136  CG1 ILE     8      35.969  40.539  65.851  0.00  0.00
ATOM    137 2HG1 ILE     8      35.011  40.542  65.292  0.00  0.00
ATOM    138 3HG1 ILE     8      35.954  39.802  66.588  0.00  0.00
ATOM    139  CD1 ILE     8      36.026  41.908  66.615  0.00  0.00
ATOM    140 1HD1 ILE     8      35.012  42.047  67.013  0.00  0.00
ATOM    141 2HD1 ILE     8      36.812  42.052  67.315  0.00  0.00
ATOM    142 3HD1 ILE     8      36.059  42.742  65.882  0.00  0.00
ATOM    143  C   ILE     8      38.665  38.542  63.890  0.00  0.00
ATOM    144  O   ILE     8      39.724  38.712  64.470  0.00  0.00
ATOM    145  N   ILE     9      38.568  38.044  62.677  0.00  0.00
ATOM    146  H   ILE     9      37.708  38.084  62.169  0.00  0.00
ATOM    147  CA  ILE     9      39.739  37.751  61.790  0.00  0.00
ATOM    148  HA  ILE     9      40.635  37.687  62.477  0.00  0.00
ATOM    149  CB  ILE     9      39.578  36.450  60.896  0.00  0.00
ATOM    150  HB  ILE     9      38.809  36.605  60.149  0.00  0.00
ATOM    151  CG2 ILE     9      40.897  36.109  60.134  0.00  0.00
ATOM    152 1HG2 ILE     9      41.465  35.367  60.725  0.00  0.00
ATOM    153 2HG2 ILE     9      40.783  35.698  59.143  0.00  0.00
ATOM    154 3HG2 ILE     9      41.570  36.955  60.005  0.00  0.00
ATOM    155  CG1 ILE     9      39.072  35.272  61.646  0.00  0.00
ATOM    156 2HG1 ILE     9      37.992  35.484  61.867  0.00  0.00
ATOM    157 3HG1 ILE     9      39.161  34.425  61.028  0.00  0.00
ATOM    158  CD1 ILE     9      39.892  34.973  62.912  0.00  0.00
ATOM    159 1HD1 ILE     9      39.545  34.012  63.390  0.00  0.00
ATOM    160 2HD1 ILE     9      41.011  34.889  62.808  0.00  0.00
ATOM    161 3HD1 ILE     9      39.691  35.837  63.672  0.00  0.00
ATOM    162  C   ILE     9      39.884  39.012  60.827  0.00  0.00
ATOM    163  O   ILE     9      39.113  39.054  59.842  0.00  0.00
ATOM    164  N   GLY    10      40.803  39.911  61.119  0.00  0.00
ATOM    165  H   GLY    10      41.201  39.862  62.054  0.00  0.00
ATOM    166  CA  GLY    10      41.248  41.099  60.264  0.00  0.00
ATOM    167  HA2 GLY    10      42.258  40.952  59.941  0.00  0.00
ATOM    168  HA3 GLY    10      40.695  40.931  59.378  0.00  0.00
ATOM    169  C   GLY    10      40.881  42.486  60.727  0.00  0.00
ATOM    170  O   GLY    10      39.796  42.730  61.227  0.00  0.00
ATOM    171  N   ALA    11      41.780  43.423  60.504  0.00  0.00
ATOM    172  H   ALA    11      42.650  43.199  60.087  0.00  0.00
ATOM    173  CA  ALA    11      41.717  44.811  61.075  0.00  0.00
ATOM    174  HA  ALA    11      40.987  44.763  61.881  0.00  0.00
ATOM    175  CB  ALA    11      43.060  45.197  61.645  0.00  0.00
ATOM    176  HB1 ALA    11      43.788  45.372  60.881  0.00  0.00
ATOM    177  HB2 ALA    11      42.981  46.011  62.344  0.00  0.00
ATOM    178  HB3 ALA    11      43.301  44.400  62.319  0.00  0.00
ATOM    179  C   ALA    11      41.193  45.855  60.034  0.00  0.00
ATOM    180  O   ALA    11      41.459  47.079  60.275  0.00  0.00
ATOM    181  N   GLY    12      40.398  45.615  58.957  0.00  0.00
ATOM    182  H   GLY    12      40.124  44.637  58.915  0.00  0.00
ATOM    183  CA  GLY    12      39.833  46.646  58.005  0.00  0.00
ATOM    184  HA2 GLY    12      40.589  47.439  57.790  0.00  0.00
ATOM    185  HA3 GLY    12      39.627  46.104  56.990  0.00  0.00
ATOM    186  C   GLY    12      38.528  47.269  58.484  0.00  0.00
ATOM    187  O   GLY    12      38.059  47.027  59.583  0.00  0.00
ATOM    188  N   PRO    13      37.862  48.082  57.563  0.00  0.00
ATOM    189  CD  PRO    13      38.338  48.360  56.222  0.00  0.00
ATOM    190  HD2 PRO    13      38.295  47.533  55.540  0.00  0.00
ATOM    191  HD3 PRO    13      39.293  48.728  56.265  0.00  0.00
ATOM    192  CG  PRO    13      37.353  49.373  55.676  0.00  0.00
ATOM    193  HG2 PRO    13      37.258  49.360  54.615  0.00  0.00
ATOM    194  HG3 PRO    13      37.698  50.417  55.887  0.00  0.00
ATOM    195  CB  PRO    13      36.052  49.144  56.367  0.00  0.00
ATOM    196  HB2 PRO    13      35.490  48.381  55.781  0.00  0.00
ATOM    197  HB3 PRO    13      35.480  50.034  56.357  0.00  0.00
ATOM    198  CA  PRO    13      36.559  48.696  57.776  0.00  0.00
ATOM    199  HA  PRO    13      36.695  49.527  58.421  0.00  0.00
ATOM    200  C   PRO    13      35.550  47.786  58.414  0.00  0.00
ATOM    201  O   PRO    13      34.960  48.202  59.432  0.00  0.00
ATOM    202  N   THR    14      35.258  46.561  57.874  0.00  0.00
ATOM    203  H   THR    14      35.512  46.433  56.885  0.00  0.00
ATOM    204  CA  THR    14      34.355  45.598  58.515  0.00  0.00
ATOM    205  HA  THR    14      33.353  46.070  58.513  0.00  0.00
ATOM    206  CB  THR    14      34.248  44.339  57.598  0.00  0.00
ATOM    207  HB  THR    14      35.229  43.914  57.482  0.00  0.00
ATOM    208  CG2 THR    14      33.253  43.352  58.194  0.00  0.00
ATOM    209 1HG2 THR    14      33.620  43.043  59.112  0.00  0.00
ATOM    210 2HG2 THR    14      32.246  43.642  58.268  0.00  0.00
ATOM    211 3HG2 THR    14      33.279  42.392  57.639  0.00  0.00
ATOM    212  OG1 THR    14      33.739  44.548  56.315  0.00  0.00
ATOM    213  HG1 THR    14      34.365  44.037  55.739  0.00  0.00
ATOM    214  C   THR    14      34.718  45.226  59.911  0.00  0.00
ATOM    215  O   THR    14      33.956  45.367  60.834  0.00  0.00
ATOM    216  N   GLY    15      35.947  44.658  60.131  0.00  0.00
ATOM    217  H   GLY    15      36.733  44.730  59.482  0.00  0.00
ATOM    218  CA  GLY    15      36.252  44.072  61.416  0.00  0.00
ATOM    219  HA2 GLY    15      35.515  43.331  61.810  0.00  0.00
ATOM    220  HA3 GLY    15      37.128  43.504  61.318  0.00  0.00
ATOM    221  C   GLY    15      36.496  45.096  62.538  0.00  0.00
ATOM    222  O   GLY    15      36.132  44.826  63.725  0.00  0.00
ATOM    223  N   LEU    16      36.788  46.339  62.177  0.00  0.00
ATOM    224  H   LEU    16      37.245  46.558  61.246  0.00  0.00
ATOM    225  CA  LEU    16      36.750  47.389  63.124  0.00  0.00
ATOM    226  HA  LEU    16      37.136  47.048  64.063  0.00  0.00
ATOM    227  CB  LEU    16      37.603  48.587  62.529  0.00  0.00
ATOM    228  HB2 LEU    16      37.299  48.806  61.538  0.00  0.00
ATOM    229  HB3 LEU    16      37.375  49.406  63.198  0.00  0.00
ATOM    230  CG  LEU    16      39.118  48.296  62.516  0.00  0.00
ATOM    231  HG  LEU    16      39.407  47.387  61.895  0.00  0.00
ATOM    232  CD1 LEU    16      39.760  49.629  62.039  0.00  0.00
ATOM    233 1HD1 LEU    16      39.683  50.522  62.601  0.00  0.00
ATOM    234 2HD1 LEU    16      40.898  49.512  61.800  0.00  0.00
ATOM    235 3HD1 LEU    16      39.277  49.781  61.076  0.00  0.00
ATOM    236  CD2 LEU    16      39.625  48.104  63.956  0.00  0.00
ATOM    237 1HD2 LEU    16      39.404  49.019  64.507  0.00  0.00
ATOM    238 2HD2 LEU    16      39.212  47.207  64.426  0.00  0.00
ATOM    239 3HD2 LEU    16      40.668  47.971  63.799  0.00  0.00
ATOM    240  C   LEU    16      35.328  47.972  63.313  0.00  0.00
ATOM    241  O   LEU    16      35.068  48.473  64.447  0.00  0.00
ATOM    242  N   GLY    17      34.390  47.866  62.384  0.00  0.00
ATOM    243  H   GLY    17      34.690  47.600  61.400  0.00  0.00
ATOM    244  CA  GLY    17      32.924  48.121  62.425  0.00  0.00
ATOM    245  HA2 GLY    17      32.752  49.144  62.761  0.00  0.00
ATOM    246  HA3 GLY    17      32.522  48.092  61.432  0.00  0.00
ATOM    247  C   GLY    17      32.219  47.214  63.421  0.00  0.00
ATOM    248  O   GLY    17      31.398  47.719  64.149  0.00  0.00
ATOM    249  N   ALA    18      32.518  45.938  63.511  0.00  0.00
ATOM    250  H   ALA    18      33.199  45.536  62.913  0.00  0.00
ATOM    251  CA  ALA    18      32.051  45.112  64.559  0.00  0.00
ATOM    252  HA  ALA    18      31.010  45.147  64.565  0.00  0.00
ATOM    253  CB  ALA    18      32.509  43.659  64.280  0.00  0.00
ATOM    254  HB1 ALA    18      32.147  43.110  65.138  0.00  0.00
ATOM    255  HB2 ALA    18      32.151  43.279  63.258  0.00  0.00
ATOM    256  HB3 ALA    18      33.586  43.670  64.281  0.00  0.00
ATOM    257  C   ALA    18      32.692  45.553  65.926  0.00  0.00
ATOM    258  O   ALA    18      31.964  45.426  66.894  0.00  0.00
ATOM    259  N   ALA    19      33.964  46.009  66.010  0.00  0.00
ATOM    260  H   ALA    19      34.457  46.016  65.128  0.00  0.00
ATOM    261  CA  ALA    19      34.502  46.463  67.213  0.00  0.00
ATOM    262  HA  ALA    19      34.341  45.692  67.974  0.00  0.00
ATOM    263  CB  ALA    19      36.050  46.627  67.061  0.00  0.00
ATOM    264  HB1 ALA    19      36.495  45.633  67.192  0.00  0.00
ATOM    265  HB2 ALA    19      36.373  47.094  66.199  0.00  0.00
ATOM    266  HB3 ALA    19      36.381  47.214  67.909  0.00  0.00
ATOM    267  C   ALA    19      33.816  47.695  67.740  0.00  0.00
ATOM    268  O   ALA    19      33.609  47.762  68.965  0.00  0.00
ATOM    269  N   VAL    20      33.543  48.708  66.866  0.00  0.00
ATOM    270  H   VAL    20      33.897  48.643  65.897  0.00  0.00
ATOM    271  CA  VAL    20      32.754  49.941  67.253  0.00  0.00
ATOM    272  HA  VAL    20      33.311  50.358  68.028  0.00  0.00
ATOM    273  CB  VAL    20      32.687  50.944  66.130  0.00  0.00
ATOM    274  HB  VAL    20      32.627  50.377  65.188  0.00  0.00
ATOM    275  CG1 VAL    20      31.461  51.786  66.321  0.00  0.00
ATOM    276 1HG1 VAL    20      31.558  52.705  65.762  0.00  0.00
ATOM    277 2HG1 VAL    20      30.612  51.230  66.086  0.00  0.00
ATOM    278 3HG1 VAL    20      31.533  52.129  67.404  0.00  0.00
ATOM    279  CG2 VAL    20      34.012  51.734  66.183  0.00  0.00
ATOM    280 1HG2 VAL    20      33.849  52.780  65.860  0.00  0.00
ATOM    281 2HG2 VAL    20      34.490  51.882  67.186  0.00  0.00
ATOM    282 3HG2 VAL    20      34.798  51.194  65.547  0.00  0.00
ATOM    283  C   VAL    20      31.371  49.487  67.834  0.00  0.00
ATOM    284  O   VAL    20      30.974  50.123  68.860  0.00  0.00
ATOM    285  N   ARG    21      30.722  48.432  67.322  0.00  0.00
ATOM    286  H   ARG    21      31.120  48.059  66.442  0.00  0.00
ATOM    287  CA  ARG    21      29.364  48.077  67.779  0.00  0.00
ATOM    288  HA  ARG    21      28.824  48.971  67.875  0.00  0.00
ATOM    289  CB  ARG    21      28.730  47.346  66.640  0.00  0.00
ATOM    290  HB2 ARG    21      28.606  48.052  65.856  0.00  0.00
ATOM    291  HB3 ARG    21      29.330  46.505  66.218  0.00  0.00
ATOM    292  CG  ARG    21      27.326  46.783  66.983  0.00  0.00
ATOM    293  HG2 ARG    21      27.062  46.167  66.192  0.00  0.00
ATOM    294  HG3 ARG    21      27.376  46.247  67.866  0.00  0.00
ATOM    295  CD  ARG    21      26.427  47.995  67.255  0.00  0.00
ATOM    296  HD2 ARG    21      26.648  48.440  68.285  0.00  0.00
ATOM    297  HD3 ARG    21      26.558  48.908  66.560  0.00  0.00
ATOM    298  NE  ARG    21      25.063  47.539  67.149  0.00  0.00
ATOM    299  HE  ARG    21      24.931  46.597  66.825  0.00  0.00
ATOM    300  CZ  ARG    21      24.010  48.298  67.242  0.00  0.00
ATOM    301  NH1 ARG    21      24.045  49.635  67.372  0.00  0.00
ATOM    302 1HH1 ARG    21      24.928  50.078  67.604  0.00  0.00
ATOM    303 2HH1 ARG    21      23.274  50.261  67.097  0.00  0.00
ATOM    304  NH2 ARG    21      22.872  47.745  67.159  0.00  0.00
ATOM    305 1HH2 ARG    21      22.865  46.741  66.966  0.00  0.00
ATOM    306 2HH2 ARG    21      22.023  48.295  66.980  0.00  0.00
ATOM    307  C   ARG    21      29.434  47.377  69.094  0.00  0.00
ATOM    308  O   ARG    21      28.755  47.716  70.069  0.00  0.00
ATOM    309  N   LEU    22      30.507  46.575  69.345  0.00  0.00
ATOM    310  H   LEU    22      31.119  46.299  68.576  0.00  0.00
ATOM    311  CA  LEU    22      30.730  45.911  70.624  0.00  0.00
ATOM    312  HA  LEU    22      29.833  45.346  70.836  0.00  0.00
ATOM    313  CB  LEU    22      31.948  44.932  70.396  0.00  0.00
ATOM    314  HB2 LEU    22      32.662  45.450  69.714  0.00  0.00
ATOM    315  HB3 LEU    22      32.492  44.688  71.379  0.00  0.00
ATOM    316  CG  LEU    22      31.556  43.621  69.605  0.00  0.00
ATOM    317  HG  LEU    22      30.941  43.753  68.609  0.00  0.00
ATOM    318  CD1 LEU    22      32.860  42.816  69.347  0.00  0.00
ATOM    319 1HD1 LEU    22      33.367  42.639  70.271  0.00  0.00
ATOM    320 2HD1 LEU    22      32.722  41.904  68.716  0.00  0.00
ATOM    321 3HD1 LEU    22      33.555  43.434  68.714  0.00  0.00
ATOM    322  CD2 LEU    22      30.871  42.700  70.582  0.00  0.00
ATOM    323 1HD2 LEU    22      29.864  43.012  70.657  0.00  0.00
ATOM    324 2HD2 LEU    22      30.843  41.716  70.143  0.00  0.00
ATOM    325 3HD2 LEU    22      31.537  42.723  71.460  0.00  0.00
ATOM    326  C   LEU    22      30.934  47.061  71.679  0.00  0.00
ATOM    327  O   LEU    22      30.480  46.886  72.853  0.00  0.00
ATOM    328  N   THR    23      31.689  48.088  71.270  0.00  0.00
ATOM    329  H   THR    23      32.065  48.081  70.365  0.00  0.00
ATOM    330  CA  THR    23      32.046  49.211  72.189  0.00  0.00
ATOM    331  HA  THR    23      32.369  48.854  73.149  0.00  0.00
ATOM    332  CB  THR    23      33.252  49.868  71.600  0.00  0.00
ATOM    333  HB  THR    23      32.936  50.261  70.628  0.00  0.00
ATOM    334  CG2 THR    23      33.883  50.916  72.561  0.00  0.00
ATOM    335 1HG2 THR    23      33.385  51.910  72.450  0.00  0.00
ATOM    336 2HG2 THR    23      33.915  50.554  73.588  0.00  0.00
ATOM    337 3HG2 THR    23      34.891  51.084  72.182  0.00  0.00
ATOM    338  OG1 THR    23      34.229  48.937  71.383  0.00  0.00
ATOM    339  HG1 THR    23      34.122  48.587  70.478  0.00  0.00
ATOM    340  C   THR    23      30.885  50.146  72.421  0.00  0.00
ATOM    341  O   THR    23      30.795  50.653  73.498  0.00  0.00
ATOM    342  N   GLU    24      29.975  50.327  71.414  0.00  0.00
ATOM    343  H   GLU    24      30.157  49.832  70.542  0.00  0.00
ATOM    344  CA  GLU    24      28.676  51.037  71.628  0.00  0.00
ATOM    345  HA  GLU    24      28.906  52.013  71.938  0.00  0.00
ATOM    346  CB  GLU    24      27.912  51.149  70.346  0.00  0.00
ATOM    347  HB2 GLU    24      28.453  51.334  69.456  0.00  0.00
ATOM    348  HB3 GLU    24      27.387  50.183  70.143  0.00  0.00
ATOM    349  CG  GLU    24      26.844  52.297  70.253  0.00  0.00
ATOM    350  HG2 GLU    24      26.200  52.073  71.080  0.00  0.00
ATOM    351  HG3 GLU    24      27.394  53.193  70.477  0.00  0.00
ATOM    352  CD  GLU    24      26.162  52.289  68.837  0.00  0.00
ATOM    353  OE1 GLU    24      25.749  53.344  68.368  0.00  0.00
ATOM    354  OE2 GLU    24      26.031  51.202  68.230  0.00  0.00
ATOM    355  C   GLU    24      27.793  50.277  72.685  0.00  0.00
ATOM    356  O   GLU    24      27.094  50.835  73.528  0.00  0.00
ATOM    357  N   LEU    25      27.758  48.993  72.543  0.00  0.00
ATOM    358  H   LEU    25      28.404  48.614  71.898  0.00  0.00
ATOM    359  CA  LEU    25      27.057  48.009  73.423  0.00  0.00
ATOM    360  HA  LEU    25      26.142  48.446  73.795  0.00  0.00
ATOM    361  CB  LEU    25      26.740  46.758  72.572  0.00  0.00
ATOM    362  HB2 LEU    25      27.609  46.382  72.110  0.00  0.00
ATOM    363  HB3 LEU    25      26.337  45.978  73.174  0.00  0.00
ATOM    364  CG  LEU    25      25.725  47.084  71.448  0.00  0.00
ATOM    365  HG  LEU    25      26.087  47.890  70.804  0.00  0.00
ATOM    366  CD1 LEU    25      25.602  45.950  70.517  0.00  0.00
ATOM    367 1HD1 LEU    25      25.028  46.227  69.641  0.00  0.00
ATOM    368 2HD1 LEU    25      26.500  45.501  70.233  0.00  0.00
ATOM    369 3HD1 LEU    25      24.931  45.220  70.881  0.00  0.00
ATOM    370  CD2 LEU    25      24.277  47.458  71.978  0.00  0.00
ATOM    371 1HD2 LEU    25      23.597  47.224  71.123  0.00  0.00
ATOM    372 2HD2 LEU    25      24.069  46.767  72.856  0.00  0.00
ATOM    373 3HD2 LEU    25      24.359  48.430  72.395  0.00  0.00
ATOM    374  C   LEU    25      27.765  47.647  74.685  0.00  0.00
ATOM    375  O   LEU    25      27.114  46.931  75.496  0.00  0.00
ATOM    376  N   GLY    26      28.978  48.123  74.878  0.00  0.00
ATOM    377  H   GLY    26      29.552  48.417  74.170  0.00  0.00
ATOM    378  CA  GLY    26      29.670  47.788  76.173  0.00  0.00
ATOM    379  HA2 GLY    26      30.672  48.218  76.190  0.00  0.00
ATOM    380  HA3 GLY    26      29.074  48.219  77.004  0.00  0.00
ATOM    381  C   GLY    26      29.823  46.265  76.319  0.00  0.00
ATOM    382  O   GLY    26      29.765  45.834  77.475  0.00  0.00
ATOM    383  N   TYR    27      30.001  45.459  75.237  0.00  0.00
ATOM    384  H   TYR    27      29.959  45.816  74.322  0.00  0.00
ATOM    385  CA  TYR    27      30.344  43.992  75.296  0.00  0.00
ATOM    386  HA  TYR    27      29.735  43.610  76.101  0.00  0.00
ATOM    387  CB  TYR    27      30.020  43.264  73.969  0.00  0.00
ATOM    388  HB2 TYR    27      29.110  43.761  73.569  0.00  0.00
ATOM    389  HB3 TYR    27      30.852  43.421  73.201  0.00  0.00
ATOM    390  CG  TYR    27      29.686  41.747  74.171  0.00  0.00
ATOM    391  CD1 TYR    27      28.401  41.333  74.687  0.00  0.00
ATOM    392  HD1 TYR    27      27.668  42.169  74.875  0.00  0.00
ATOM    393  CE1 TYR    27      28.100  40.008  74.840  0.00  0.00
ATOM    394  HE1 TYR    27      27.084  39.691  75.097  0.00  0.00
ATOM    395  CZ  TYR    27      29.045  39.006  74.518  0.00  0.00
ATOM    396  OH  TYR    27      28.795  37.759  74.740  0.00  0.00
ATOM    397  HH  TYR    27      27.904  37.689  75.085  0.00  0.00
ATOM    398  CE2 TYR    27      30.309  39.391  74.101  0.00  0.00
ATOM    399  HE2 TYR    27      31.042  38.621  73.896  0.00  0.00
ATOM    400  CD2 TYR    27      30.597  40.720  73.854  0.00  0.00
ATOM    401  HD2 TYR    27      31.612  40.928  73.423  0.00  0.00
ATOM    402  C   TYR    27      31.766  43.808  75.701  0.00  0.00
ATOM    403  O   TYR    27      32.661  44.461  75.076  0.00  0.00
ATOM    404  N   LYS    28      32.046  42.759  76.532  0.00  0.00
ATOM    405  H   LYS    28      31.246  42.273  76.892  0.00  0.00
ATOM    406  CA  LYS    28      33.448  42.458  76.933  0.00  0.00
ATOM    407  HA  LYS    28      34.058  43.271  76.468  0.00  0.00
ATOM    408  CB  LYS    28      33.647  42.426  78.482  0.00  0.00
ATOM    409  HB2 LYS    28      33.074  41.617  78.908  0.00  0.00
ATOM    410  HB3 LYS    28      34.652  42.248  78.800  0.00  0.00
ATOM    411  CG  LYS    28      33.018  43.632  79.196  0.00  0.00
ATOM    412  HG2 LYS    28      33.532  44.459  78.751  0.00  0.00
ATOM    413  HG3 LYS    28      31.939  43.732  78.971  0.00  0.00
ATOM    414  CD  LYS    28      33.374  43.679  80.692  0.00  0.00
ATOM    415  HD2 LYS    28      33.356  42.631  80.992  0.00  0.00
ATOM    416  HD3 LYS    28      34.391  44.063  80.750  0.00  0.00
ATOM    417  CE  LYS    28      32.538  44.605  81.575  0.00  0.00
ATOM    418  HE2 LYS    28      32.896  44.592  82.557  0.00  0.00
ATOM    419  HE3 LYS    28      32.575  45.572  81.201  0.00  0.00
ATOM    420  NZ  LYS    28      31.115  44.262  81.432  0.00  0.00
ATOM    421  HZ1 LYS    28      30.757  44.738  80.594  0.00  0.00
ATOM    422  HZ2 LYS    28      31.051  43.250  81.344  0.00  0.00
ATOM    423  HZ3 LYS    28      30.672  44.628  82.231  0.00  0.00
ATOM    424  C   LYS    28      33.986  41.184  76.319  0.00  0.00
ATOM    425  O   LYS    28      35.235  41.266  76.128  0.00  0.00
ATOM    426  N   ASN    29      33.253  40.097  76.018  0.00  0.00
ATOM    427  H   ASN    29      32.329  40.068  76.272  0.00  0.00
ATOM    428  CA  ASN    29      33.905  38.787  75.726  0.00  0.00
ATOM    429  HA  ASN    29      34.842  38.776  76.320  0.00  0.00
ATOM    430  CB  ASN    29      32.998  37.578  76.172  0.00  0.00
ATOM    431  HB2 ASN    29      32.827  37.628  77.207  0.00  0.00
ATOM    432  HB3 ASN    29      32.148  37.321  75.544  0.00  0.00
ATOM    433  CG  ASN    29      33.905  36.324  76.096  0.00  0.00
ATOM    434  OD1 ASN    29      35.138  36.372  76.192  0.00  0.00
ATOM    435  ND2 ASN    29      33.365  35.126  75.900  0.00  0.00
ATOM    436 1HD2 ASN    29      34.052  34.393  75.806  0.00  0.00
ATOM    437 2HD2 ASN    29      32.374  34.972  75.785  0.00  0.00
ATOM    438  C   ASN    29      34.202  38.727  74.210  0.00  0.00
ATOM    439  O   ASN    29      33.515  38.009  73.497  0.00  0.00
ATOM    440  N   TRP    30      35.273  39.475  73.809  0.00  0.00
ATOM    441  H   TRP    30      35.861  39.791  74.571  0.00  0.00
ATOM    442  CA  TRP    30      35.767  39.503  72.375  0.00  0.00
ATOM    443  HA  TRP    30      35.528  38.464  71.956  0.00  0.00
ATOM    444  CB  TRP    30      34.931  40.608  71.689  0.00  0.00
ATOM    445  HB2 TRP    30      35.034  40.321  70.630  0.00  0.00
ATOM    446  HB3 TRP    30      33.924  40.470  72.094  0.00  0.00
ATOM    447  CG  TRP    30      35.311  41.958  72.089  0.00  0.00
ATOM    448  CD1 TRP    30      34.698  42.687  73.039  0.00  0.00
ATOM    449  HD1 TRP    30      33.871  42.333  73.609  0.00  0.00
ATOM    450  NE1 TRP    30      35.181  44.005  73.073  0.00  0.00
ATOM    451  HE1 TRP    30      34.881  44.712  73.704  0.00  0.00
ATOM    452  CE2 TRP    30      36.048  44.221  72.052  0.00  0.00
ATOM    453  CZ2 TRP    30      36.730  45.314  71.547  0.00  0.00
ATOM    454  HZ2 TRP    30      36.409  46.279  71.983  0.00  0.00
ATOM    455  CH2 TRP    30      37.633  45.241  70.457  0.00  0.00
ATOM    456  HH2 TRP    30      38.149  46.142  69.944  0.00  0.00
ATOM    457  CZ3 TRP    30      37.670  44.003  69.855  0.00  0.00
ATOM    458  HZ3 TRP    30      38.214  44.027  68.908  0.00  0.00
ATOM    459  CE3 TRP    30      37.132  42.825  70.460  0.00  0.00
ATOM    460  HE3 TRP    30      37.250  41.964  69.811  0.00  0.00
ATOM    461  CD2 TRP    30      36.220  42.923  71.538  0.00  0.00
ATOM    462  C   TRP    30      37.209  39.690  72.219  0.00  0.00
ATOM    463  O   TRP    30      37.849  40.378  73.052  0.00  0.00
ATOM    464  N   HIE    31      37.924  39.238  71.200  0.00  0.00
ATOM    465  H   HIE    31      37.471  38.566  70.614  0.00  0.00
ATOM    466  CA  HIE    31      39.352  39.451  70.872  0.00  0.00
ATOM    467  HA  HIE    31      39.665  40.425  71.384  0.00  0.00
ATOM    468  CB  HIE    31      40.201  38.386  71.564  0.00  0.00
ATOM    469  HB2 HIE    31      39.884  38.053  72.564  0.00  0.00
ATOM    470  HB3 HIE    31      40.040  37.513  70.953  0.00  0.00
ATOM    471  CG  HIE    31      41.645  38.805  71.828  0.00  0.00
ATOM    472  ND1 HIE    31      42.181  39.000  73.119  0.00  0.00
ATOM    473  CE1 HIE    31      43.428  39.395  72.966  0.00  0.00
ATOM    474  HE1 HIE    31      44.163  39.578  73.748  0.00  0.00
ATOM    475  NE2 HIE    31      43.721  39.565  71.622  0.00  0.00
ATOM    476  HE2 HIE    31      44.623  39.487  71.256  0.00  0.00
ATOM    477  CD2 HIE    31      42.598  39.155  70.904  0.00  0.00
ATOM    478  HD2 HIE    31      42.477  39.059  69.841  0.00  0.00
ATOM    479  C   HIE    31      39.518  39.477  69.281  0.00  0.00
ATOM    480  O   HIE    31      38.908  38.630  68.677  0.00  0.00
ATOM    481  N   LEU    32      40.317  40.476  68.759  0.00  0.00
ATOM    482  H   LEU    32      40.767  41.191  69.365  0.00  0.00
ATOM    483  CA  LEU    32      40.581  40.757  67.323  0.00  0.00
ATOM    484  HA  LEU    32      39.857  40.188  66.823  0.00  0.00
ATOM    485  CB  LEU    32      40.315  42.322  67.115  0.00  0.00
ATOM    486  HB2 LEU    32      39.331  42.516  67.555  0.00  0.00
ATOM    487  HB3 LEU    32      41.121  42.709  67.716  0.00  0.00
ATOM    488  CG  LEU    32      40.366  42.902  65.699  0.00  0.00
ATOM    489  HG  LEU    32      40.047  42.112  65.000  0.00  0.00
ATOM    490  CD1 LEU    32      39.517  44.174  65.617  0.00  0.00
ATOM    491 1HD1 LEU    32      39.507  44.465  64.582  0.00  0.00
ATOM    492 2HD1 LEU    32      38.489  43.927  65.968  0.00  0.00
ATOM    493 3HD1 LEU    32      39.982  44.896  66.351  0.00  0.00
ATOM    494  CD2 LEU    32      41.798  43.255  65.263  0.00  0.00
ATOM    495 1HD2 LEU    32      42.540  43.123  66.010  0.00  0.00
ATOM    496 2HD2 LEU    32      42.170  42.659  64.451  0.00  0.00
ATOM    497 3HD2 LEU    32      41.744  44.335  64.904  0.00  0.00
ATOM    498  C   LEU    32      41.994  40.269  66.907  0.00  0.00
ATOM    499  O   LEU    32      42.921  40.511  67.712  0.00  0.00
ATOM    500  N   TYR    33      42.188  39.717  65.744  0.00  0.00
ATOM    501  H   TYR    33      41.406  39.339  65.233  0.00  0.00
ATOM    502  CA  TYR    33      43.474  39.316  65.280  0.00  0.00
ATOM    503  HA  TYR    33      44.147  39.716  66.044  0.00  0.00
ATOM    504  CB  TYR    33      43.538  37.782  65.333  0.00  0.00
ATOM    505  HB2 TYR    33      42.716  37.373  64.853  0.00  0.00
ATOM    506  HB3 TYR    33      44.397  37.412  64.848  0.00  0.00
ATOM    507  CG  TYR    33      43.554  37.050  66.692  0.00  0.00
ATOM    508  CD1 TYR    33      44.758  36.819  67.390  0.00  0.00
ATOM    509  HD1 TYR    33      45.596  37.230  66.924  0.00  0.00
ATOM    510  CE1 TYR    33      44.874  36.337  68.703  0.00  0.00
ATOM    511  HE1 TYR    33      45.835  36.170  69.182  0.00  0.00
ATOM    512  CZ  TYR    33      43.646  36.092  69.350  0.00  0.00
ATOM    513  OH  TYR    33      43.569  35.592  70.584  0.00  0.00
ATOM    514  HH  TYR    33      44.415  35.195  70.836  0.00  0.00
ATOM    515  CE2 TYR    33      42.461  36.027  68.684  0.00  0.00
ATOM    516  HE2 TYR    33      41.568  35.650  69.112  0.00  0.00
ATOM    517  CD2 TYR    33      42.381  36.616  67.401  0.00  0.00
ATOM    518  HD2 TYR    33      41.403  36.744  66.914  0.00  0.00
ATOM    519  C   TYR    33      43.835  39.736  63.862  0.00  0.00
ATOM    520  O   TYR    33      43.029  39.653  62.962  0.00  0.00
ATOM    521  N   GLU    34      45.043  40.309  63.632  0.00  0.00
ATOM    522  H   GLU    34      45.694  40.414  64.371  0.00  0.00
ATOM    523  CA  GLU    34      45.616  40.775  62.398  0.00  0.00
ATOM    524  HA  GLU    34      45.119  40.173  61.589  0.00  0.00
ATOM    525  CB  GLU    34      45.441  42.333  62.299  0.00  0.00
ATOM    526  HB2 GLU    34      44.314  42.546  62.295  0.00  0.00
ATOM    527  HB3 GLU    34      45.756  42.868  63.171  0.00  0.00
ATOM    528  CG  GLU    34      46.072  43.090  61.118  0.00  0.00
ATOM    529  HG2 GLU    34      45.780  44.164  61.252  0.00  0.00
ATOM    530  HG3 GLU    34      47.129  42.958  61.279  0.00  0.00
ATOM    531  CD  GLU    34      45.737  42.375  59.860  0.00  0.00
ATOM    532  OE1 GLU    34      44.540  42.423  59.403  0.00  0.00
ATOM    533  OE2 GLU    34      46.557  41.815  59.168  0.00  0.00
ATOM    534  C   GLU    34      47.134  40.399  62.442  0.00  0.00
ATOM    535  O   GLU    34      47.815  40.531  63.461  0.00  0.00
ATOM    536  N   CYS    35      47.692  39.939  61.307  0.00  0.00
ATOM    537  H   CYS    35      47.203  40.089  60.510  0.00  0.00
ATOM    538  CA  CYS    35      49.083  39.665  61.063  0.00  0.00
ATOM    539  HA  CYS    35      49.505  39.386  62.047  0.00  0.00
ATOM    540  CB  CYS    35      49.132  38.413  60.262  0.00  0.00
ATOM    541  HB2 CYS    35      50.095  38.267  59.735  0.00  0.00
ATOM    542  HB3 CYS    35      48.849  37.704  60.959  0.00  0.00
ATOM    543  SG  CYS    35      47.869  38.471  58.973  0.00  0.00
ATOM    544  HG  CYS    35      46.741  38.390  59.671  0.00  0.00
ATOM    545  C   CYS    35      49.934  40.816  60.534  0.00  0.00
ATOM    546  O   CYS    35      51.171  40.778  60.582  0.00  0.00
ATOM    547  N   ASN    36      49.298  41.919  60.133  0.00  0.00
ATOM    548  H   ASN    36      48.294  41.857  59.923  0.00  0.00
ATOM    549  CA  ASN    36      50.006  43.160  60.165  0.00  0.00
ATOM    550  HA  ASN    36      51.055  43.067  59.761  0.00  0.00
ATOM    551  CB  ASN    36      49.239  44.144  59.239  0.00  0.00
ATOM    552  HB2 ASN    36      48.223  44.281  59.574  0.00  0.00
ATOM    553  HB3 ASN    36      49.752  45.124  59.325  0.00  0.00
ATOM    554  CG  ASN    36      49.275  43.732  57.750  0.00  0.00
ATOM    555  OD1 ASN    36      50.195  44.092  57.004  0.00  0.00
ATOM    556  ND2 ASN    36      48.306  42.921  57.308  0.00  0.00
ATOM    557 1HD2 ASN    36      48.348  42.568  56.369  0.00  0.00
ATOM    558 2HD2 ASN    36      47.583  42.589  57.959  0.00  0.00
ATOM    559  C   ASN    36      50.300  43.766  61.603  0.00  0.00
ATOM    560  O   ASN    36      49.998  43.028  62.584  0.00  0.00
ATOM    561  N   ASP    37      50.935  44.923  61.640  0.00  0.00
ATOM    562  H   ASP    37      51.237  45.329  60.755  0.00  0.00
ATOM    563  CA  ASP    37      51.244  45.659  62.852  0.00  0.00
ATOM    564  HA  ASP    37      51.057  44.938  63.723  0.00  0.00
ATOM    565  CB  ASP    37      52.807  46.061  62.907  0.00  0.00
ATOM    566  HB2 ASP    37      53.416  45.160  63.076  0.00  0.00
ATOM    567  HB3 ASP    37      52.978  46.545  61.902  0.00  0.00
ATOM    568  CG  ASP    37      53.212  46.988  64.050  0.00  0.00
ATOM    569  OD1 ASP    37      53.323  46.596  65.260  0.00  0.00
ATOM    570  OD2 ASP    37      53.411  48.168  63.766  0.00  0.00
ATOM    571  C   ASP    37      50.313  46.843  63.079  0.00  0.00
ATOM    572  O   ASP    37      50.313  47.412  64.148  0.00  0.00
ATOM    573  N   THR    38      49.520  47.230  62.068  0.00  0.00
ATOM    574  H   THR    38      49.643  46.735  61.252  0.00  0.00
ATOM    575  CA  THR    38      48.571  48.276  61.951  0.00  0.00
ATOM    576  HA  THR    38      48.461  48.726  62.998  0.00  0.00
ATOM    577  CB  THR    38      49.185  49.409  61.048  0.00  0.00
ATOM    578  HB  THR    38      48.372  50.160  60.873  0.00  0.00
ATOM    579  CG2 THR    38      50.226  50.238  61.696  0.00  0.00
ATOM    580 1HG2 THR    38      50.517  50.990  60.961  0.00  0.00
ATOM    581 2HG2 THR    38      49.779  50.701  62.570  0.00  0.00
ATOM    582 3HG2 THR    38      51.082  49.602  61.899  0.00  0.00
ATOM    583  OG1 THR    38      49.760  49.021  59.733  0.00  0.00
ATOM    584  HG1 THR    38      50.617  49.520  59.677  0.00  0.00
ATOM    585  C   THR    38      47.150  47.855  61.467  0.00  0.00
ATOM    586  O   THR    38      47.054  46.986  60.539  0.00  0.00
ATOM    587  N   PRO    39      46.080  48.525  61.933  0.00  0.00
ATOM    588  CD  PRO    39      46.181  49.380  63.162  0.00  0.00
ATOM    589  HD2 PRO    39      46.953  50.150  62.950  0.00  0.00
ATOM    590  HD3 PRO    39      46.463  48.870  64.044  0.00  0.00
ATOM    591  CG  PRO    39      44.809  50.044  63.332  0.00  0.00
ATOM    592  HG2 PRO    39      44.850  51.110  63.021  0.00  0.00
ATOM    593  HG3 PRO    39      44.589  50.019  64.444  0.00  0.00
ATOM    594  CB  PRO    39      43.846  49.168  62.518  0.00  0.00
ATOM    595  HB2 PRO    39      43.114  49.770  62.002  0.00  0.00
ATOM    596  HB3 PRO    39      43.335  48.564  63.202  0.00  0.00
ATOM    597  CA  PRO    39      44.760  48.438  61.426  0.00  0.00
ATOM    598  HA  PRO    39      44.448  47.438  61.324  0.00  0.00
ATOM    599  C   PRO    39      44.472  49.226  60.099  0.00  0.00
ATOM    600  O   PRO    39      45.066  50.275  59.833  0.00  0.00
ATOM    601  N   GLY    40      43.476  48.858  59.340  0.00  0.00
ATOM    602  H   GLY    40      42.954  48.172  59.869  0.00  0.00
ATOM    603  CA  GLY    40      42.836  49.585  58.191  0.00  0.00
ATOM    604  HA2 GLY    40      41.900  49.948  58.564  0.00  0.00
ATOM    605  HA3 GLY    40      43.224  50.536  57.845  0.00  0.00
ATOM    606  C   GLY    40      42.645  48.744  56.931  0.00  0.00
ATOM    607  O   GLY    40      41.910  49.221  56.101  0.00  0.00
ATOM    608  N   GLY    41      43.145  47.528  56.882  0.00  0.00
ATOM    609  H   GLY    41      43.830  47.234  57.621  0.00  0.00
ATOM    610  CA  GLY    41      43.078  46.755  55.705  0.00  0.00
ATOM    611  HA2 GLY    41      43.723  45.852  55.840  0.00  0.00
ATOM    612  HA3 GLY    41      41.982  46.560  55.660  0.00  0.00
ATOM    613  C   GLY    41      43.701  47.237  54.377  0.00  0.00
ATOM    614  O   GLY    41      44.895  47.484  54.360  0.00  0.00
ATOM    615  N   LEU    42      42.846  47.388  53.369  0.00  0.00
ATOM    616  H   LEU    42      41.976  46.846  53.538  0.00  0.00
ATOM    617  CA  LEU    42      42.977  48.050  52.027  0.00  0.00
ATOM    618  HA  LEU    42      43.903  47.840  51.509  0.00  0.00
ATOM    619  CB  LEU    42      41.915  47.712  50.956  0.00  0.00
ATOM    620  HB2 LEU    42      41.042  47.927  51.491  0.00  0.00
ATOM    621  HB3 LEU    42      42.119  48.306  50.079  0.00  0.00
ATOM    622  CG  LEU    42      41.925  46.255  50.493  0.00  0.00
ATOM    623  HG  LEU    42      41.806  45.594  51.332  0.00  0.00
ATOM    624  CD1 LEU    42      40.798  46.008  49.446  0.00  0.00
ATOM    625 1HD1 LEU    42      40.833  46.684  48.623  0.00  0.00
ATOM    626 2HD1 LEU    42      40.834  45.018  49.149  0.00  0.00
ATOM    627 3HD1 LEU    42      39.799  46.175  49.956  0.00  0.00
ATOM    628  CD2 LEU    42      43.173  46.002  49.651  0.00  0.00
ATOM    629 1HD2 LEU    42      43.017  44.996  49.252  0.00  0.00
ATOM    630 2HD2 LEU    42      43.302  46.612  48.734  0.00  0.00
ATOM    631 3HD2 LEU    42      44.018  46.119  50.315  0.00  0.00
ATOM    632  C   LEU    42      42.994  49.570  52.209  0.00  0.00
ATOM    633  O   LEU    42      43.838  50.274  51.649  0.00  0.00
ATOM    634  N   SER    43      42.230  50.038  53.196  0.00  0.00
ATOM    635  H   SER    43      41.612  49.413  53.686  0.00  0.00
ATOM    636  CA  SER    43      42.146  51.413  53.703  0.00  0.00
ATOM    637  HA  SER    43      42.106  51.984  52.850  0.00  0.00
ATOM    638  CB  SER    43      40.763  51.697  54.323  0.00  0.00
ATOM    639  HB2 SER    43      40.604  51.004  55.176  0.00  0.00
ATOM    640  HB3 SER    43      40.758  52.654  54.845  0.00  0.00
ATOM    641  OG  SER    43      39.751  51.540  53.310  0.00  0.00
ATOM    642  HG  SER    43      39.077  52.276  53.451  0.00  0.00
ATOM    643  C   SER    43      43.273  51.830  54.583  0.00  0.00
ATOM    644  O   SER    43      43.048  52.246  55.771  0.00  0.00
ATOM    645  N   ARG    44      44.531  51.742  54.055  0.00  0.00
ATOM    646  H   ARG    44      44.623  51.352  53.107  0.00  0.00
ATOM    647  CA  ARG    44      45.722  52.033  54.817  0.00  0.00
ATOM    648  HA  ARG    44      45.488  52.400  55.801  0.00  0.00
ATOM    649  CB  ARG    44      46.520  50.736  55.082  0.00  0.00
ATOM    650  HB2 ARG    44      46.307  49.906  54.473  0.00  0.00
ATOM    651  HB3 ARG    44      47.568  51.027  55.004  0.00  0.00
ATOM    652  CG  ARG    44      46.343  50.282  56.545  0.00  0.00
ATOM    653  HG2 ARG    44      46.355  51.059  57.272  0.00  0.00
ATOM    654  HG3 ARG    44      45.457  49.659  56.680  0.00  0.00
ATOM    655  CD  ARG    44      47.313  49.258  57.033  0.00  0.00
ATOM    656  HD2 ARG    44      48.277  49.840  57.254  0.00  0.00
ATOM    657  HD3 ARG    44      46.999  48.844  58.021  0.00  0.00
ATOM    658  NE  ARG    44      47.613  48.143  56.073  0.00  0.00
ATOM    659  HE  ARG    44      46.849  47.858  55.459  0.00  0.00
ATOM    660  CZ  ARG    44      48.584  47.230  56.182  0.00  0.00
ATOM    661  NH1 ARG    44      48.762  46.320  55.294  0.00  0.00
ATOM    662 1HH1 ARG    44      48.257  46.352  54.401  0.00  0.00
ATOM    663 2HH1 ARG    44      49.376  45.631  55.551  0.00  0.00
ATOM    664  NH2 ARG    44      49.251  47.157  57.313  0.00  0.00
ATOM    665 1HH2 ARG    44      49.093  47.734  58.164  0.00  0.00
ATOM    666 2HH2 ARG    44      50.045  46.524  57.248  0.00  0.00
ATOM    667  C   ARG    44      46.534  53.047  54.077  0.00  0.00
ATOM    668  O   ARG    44      46.447  53.232  52.812  0.00  0.00
ATOM    669  N   SER    45      47.473  53.655  54.731  0.00  0.00
ATOM    670  H   SER    45      47.474  53.623  55.749  0.00  0.00
ATOM    671  CA  SER    45      48.349  54.707  54.103  0.00  0.00
ATOM    672  HA  SER    45      48.293  54.589  53.099  0.00  0.00
ATOM    673  CB  SER    45      47.993  56.203  54.411  0.00  0.00
ATOM    674  HB2 SER    45      48.306  56.452  55.479  0.00  0.00
ATOM    675  HB3 SER    45      48.536  56.863  53.749  0.00  0.00
ATOM    676  OG  SER    45      46.653  56.447  54.283  0.00  0.00
ATOM    677  HG  SER    45      46.432  56.382  53.280  0.00  0.00
ATOM    678  C   SER    45      49.921  54.609  54.249  0.00  0.00
ATOM    679  O   SER    45      50.409  53.949  55.175  0.00  0.00
ATOM    680  N   PHE    46      50.679  55.285  53.349  0.00  0.00
ATOM    681  H   PHE    46      50.196  55.637  52.546  0.00  0.00
ATOM    682  CA  PHE    46      52.083  55.240  53.339  0.00  0.00
ATOM    683  HA  PHE    46      52.527  54.655  54.229  0.00  0.00
ATOM    684  CB  PHE    46      52.441  54.297  52.245  0.00  0.00
ATOM    685  HB2 PHE    46      52.053  53.254  52.458  0.00  0.00
ATOM    686  HB3 PHE    46      51.900  54.638  51.313  0.00  0.00
ATOM    687  CG  PHE    46      53.924  54.153  51.909  0.00  0.00
ATOM    688  CD1 PHE    46      54.384  54.901  50.734  0.00  0.00
ATOM    689  HD1 PHE    46      53.700  55.546  50.136  0.00  0.00
ATOM    690  CE1 PHE    46      55.775  54.895  50.420  0.00  0.00
ATOM    691  HE1 PHE    46      56.235  55.440  49.606  0.00  0.00
ATOM    692  CZ  PHE    46      56.574  54.123  51.309  0.00  0.00
ATOM    693  HZ  PHE    46      57.582  54.102  51.085  0.00  0.00
ATOM    694  CE2 PHE    46      56.195  53.381  52.385  0.00  0.00
ATOM    695  HE2 PHE    46      56.830  52.807  52.990  0.00  0.00
ATOM    696  CD2 PHE    46      54.799  53.454  52.716  0.00  0.00
ATOM    697  HD2 PHE    46      54.509  53.143  53.713  0.00  0.00
ATOM    698  C   PHE    46      52.749  56.689  53.193  0.00  0.00
ATOM    699  O   PHE    46      52.038  57.670  52.996  0.00  0.00
ATOM    700  N   LEU    47      54.064  56.676  53.204  0.00  0.00
ATOM    701  H   LEU    47      54.473  55.772  53.096  0.00  0.00
ATOM    702  CA  LEU    47      54.914  57.908  53.319  0.00  0.00
ATOM    703  HA  LEU    47      54.497  58.739  52.824  0.00  0.00
ATOM    704  CB  LEU    47      54.916  58.313  54.796  0.00  0.00
ATOM    705  HB2 LEU    47      53.915  58.500  55.137  0.00  0.00
ATOM    706  HB3 LEU    47      55.150  57.390  55.296  0.00  0.00
ATOM    707  CG  LEU    47      55.837  59.493  55.197  0.00  0.00
ATOM    708  HG  LEU    47      56.793  59.091  54.782  0.00  0.00
ATOM    709  CD1 LEU    47      55.492  60.840  54.528  0.00  0.00
ATOM    710 1HD1 LEU    47      56.219  61.664  54.730  0.00  0.00
ATOM    711 2HD1 LEU    47      55.446  60.732  53.463  0.00  0.00
ATOM    712 3HD1 LEU    47      54.553  61.156  54.831  0.00  0.00
ATOM    713  CD2 LEU    47      55.965  59.743  56.732  0.00  0.00
ATOM    714 1HD2 LEU    47      55.700  58.823  57.238  0.00  0.00
ATOM    715 2HD2 LEU    47      57.006  60.054  56.809  0.00  0.00
ATOM    716 3HD2 LEU    47      55.341  60.513  56.988  0.00  0.00
ATOM    717  C   LEU    47      56.295  57.726  52.784  0.00  0.00
ATOM    718  O   LEU    47      57.077  56.865  53.181  0.00  0.00
ATOM    719  N   ASP    48      56.712  58.543  51.815  0.00  0.00
ATOM    720  H   ASP    48      56.010  59.112  51.432  0.00  0.00
ATOM    721  CA  ASP    48      57.982  58.407  51.089  0.00  0.00
ATOM    722  HA  ASP    48      58.190  57.357  51.005  0.00  0.00
ATOM    723  CB  ASP    48      57.682  58.789  49.654  0.00  0.00
ATOM    724  HB2 ASP    48      56.848  58.210  49.309  0.00  0.00
ATOM    725  HB3 ASP    48      57.322  59.776  49.624  0.00  0.00
ATOM    726  CG  ASP    48      58.901  58.801  48.710  0.00  0.00
ATOM    727  OD1 ASP    48      59.143  59.942  48.219  0.00  0.00
ATOM    728  OD2 ASP    48      59.419  57.643  48.549  0.00  0.00
ATOM    729  C   ASP    48      59.220  59.066  51.679  0.00  0.00
ATOM    730  O   ASP    48      59.054  60.023  52.458  0.00  0.00
ATOM    731  N   GLU    49      60.398  58.719  51.265  0.00  0.00
ATOM    732  H   GLU    49      60.642  57.996  50.541  0.00  0.00
ATOM    733  CA  GLU    49      61.597  59.270  51.876  0.00  0.00
ATOM    734  HA  GLU    49      61.456  59.243  52.981  0.00  0.00
ATOM    735  CB  GLU    49      62.871  58.579  51.357  0.00  0.00
ATOM    736  HB2 GLU    49      63.762  59.177  51.658  0.00  0.00
ATOM    737  HB3 GLU    49      62.840  57.606  51.845  0.00  0.00
ATOM    738  CG  GLU    49      63.035  58.369  49.829  0.00  0.00
ATOM    739  HG2 GLU    49      62.172  57.959  49.350  0.00  0.00
ATOM    740  HG3 GLU    49      63.233  59.247  49.234  0.00  0.00
ATOM    741  CD  GLU    49      64.311  57.455  49.528  0.00  0.00
ATOM    742  OE1 GLU    49      64.728  56.654  50.402  0.00  0.00
ATOM    743  OE2 GLU    49      64.942  57.546  48.461  0.00  0.00
ATOM    744  C   GLU    49      61.658  60.750  51.517  0.00  0.00
ATOM    745  O   GLU    49      62.451  61.410  52.100  0.00  0.00
ATOM    746  N   ASN    50      60.997  61.217  50.433  0.00  0.00
ATOM    747  H   ASN    50      60.352  60.606  49.896  0.00  0.00
ATOM    748  CA  ASN    50      60.947  62.603  49.968  0.00  0.00
ATOM    749  HA  ASN    50      61.895  63.091  50.199  0.00  0.00
ATOM    750  CB  ASN    50      60.798  62.761  48.485  0.00  0.00
ATOM    751  HB2 ASN    50      59.793  62.388  48.098  0.00  0.00
ATOM    752  HB3 ASN    50      60.840  63.843  48.302  0.00  0.00
ATOM    753  CG  ASN    50      62.020  62.192  47.859  0.00  0.00
ATOM    754  OD1 ASN    50      63.130  62.695  48.001  0.00  0.00
ATOM    755  ND2 ASN    50      61.786  60.906  47.408  0.00  0.00
ATOM    756 1HD2 ASN    50      62.603  60.279  47.263  0.00  0.00
ATOM    757 2HD2 ASN    50      60.938  60.471  47.603  0.00  0.00
ATOM    758  C   ASN    50      59.901  63.466  50.713  0.00  0.00
ATOM    759  O   ASN    50      59.778  64.687  50.563  0.00  0.00
ATOM    760  N   GLY    51      59.267  62.857  51.657  0.00  0.00
ATOM    761  H   GLY    51      59.389  61.853  51.597  0.00  0.00
ATOM    762  CA  GLY    51      58.140  63.477  52.517  0.00  0.00
ATOM    763  HA2 GLY    51      58.139  63.122  53.495  0.00  0.00
ATOM    764  HA3 GLY    51      58.434  64.532  52.471  0.00  0.00
ATOM    765  C   GLY    51      56.718  63.420  51.894  0.00  0.00
ATOM    766  O   GLY    51      55.738  64.025  52.365  0.00  0.00
ATOM    767  N   PHE    52      56.520  62.690  50.793  0.00  0.00
ATOM    768  H   PHE    52      57.228  62.133  50.513  0.00  0.00
ATOM    769  CA  PHE    52      55.286  62.509  50.163  0.00  0.00
ATOM    770  HA  PHE    52      54.772  63.432  50.135  0.00  0.00
ATOM    771  CB  PHE    52      55.601  62.027  48.697  0.00  0.00
ATOM    772  HB2 PHE    52      56.485  61.375  48.629  0.00  0.00
ATOM    773  HB3 PHE    52      54.747  61.521  48.310  0.00  0.00
ATOM    774  CG  PHE    52      55.876  63.147  47.836  0.00  0.00
ATOM    775  CD1 PHE    52      57.101  63.830  47.982  0.00  0.00
ATOM    776  HD1 PHE    52      57.847  63.613  48.750  0.00  0.00
ATOM    777  CE1 PHE    52      57.349  64.967  47.147  0.00  0.00
ATOM    778  HE1 PHE    52      58.235  65.596  47.222  0.00  0.00
ATOM    779  CZ  PHE    52      56.384  65.420  46.190  0.00  0.00
ATOM    780  HZ  PHE    52      56.578  66.332  45.619  0.00  0.00
ATOM    781  CE2 PHE    52      55.231  64.682  46.048  0.00  0.00
ATOM    782  HE2 PHE    52      54.656  64.782  45.200  0.00  0.00
ATOM    783  CD2 PHE    52      54.992  63.615  46.943  0.00  0.00
ATOM    784  HD2 PHE    52      54.026  63.210  46.872  0.00  0.00
ATOM    785  C   PHE    52      54.318  61.504  50.877  0.00  0.00
ATOM    786  O   PHE    52      54.746  60.359  51.063  0.00  0.00
ATOM    787  N   THR    53      53.051  61.787  51.262  0.00  0.00
ATOM    788  H   THR    53      52.660  62.670  51.017  0.00  0.00
ATOM    789  CA  THR    53      52.126  60.747  51.663  0.00  0.00
ATOM    790  HA  THR    53      52.697  59.944  52.228  0.00  0.00
ATOM    791  CB  THR    53      51.198  61.440  52.667  0.00  0.00
ATOM    792  HB  THR    53      50.917  62.457  52.349  0.00  0.00
ATOM    793  CG2 THR    53      49.955  60.660  53.132  0.00  0.00
ATOM    794 1HG2 THR    53      49.471  61.171  53.976  0.00  0.00
ATOM    795 2HG2 THR    53      49.297  60.505  52.301  0.00  0.00
ATOM    796 3HG2 THR    53      50.136  59.646  53.560  0.00  0.00
ATOM    797  OG1 THR    53      51.909  61.659  53.918  0.00  0.00
ATOM    798  HG1 THR    53      52.494  62.441  53.797  0.00  0.00
ATOM    799  C   THR    53      51.263  60.195  50.477  0.00  0.00
ATOM    800  O   THR    53      51.052  60.900  49.489  0.00  0.00
ATOM    801  N   TRP    54      50.699  59.000  50.671  0.00  0.00
ATOM    802  H   TRP    54      50.791  58.578  51.608  0.00  0.00
ATOM    803  CA  TRP    54      50.140  58.135  49.681  0.00  0.00
ATOM    804  HA  TRP    54      49.649  58.724  48.896  0.00  0.00
ATOM    805  CB  TRP    54      51.309  57.398  48.950  0.00  0.00
ATOM    806  HB2 TRP    54      51.750  56.723  49.713  0.00  0.00
ATOM    807  HB3 TRP    54      50.863  56.691  48.219  0.00  0.00
ATOM    808  CG  TRP    54      52.321  58.310  48.281  0.00  0.00
ATOM    809  CD1 TRP    54      53.580  58.421  48.629  0.00  0.00
ATOM    810  HD1 TRP    54      53.982  57.917  49.539  0.00  0.00
ATOM    811  NE1 TRP    54      54.326  59.100  47.623  0.00  0.00
ATOM    812  HE1 TRP    54      55.320  59.236  47.610  0.00  0.00
ATOM    813  CE2 TRP    54      53.405  59.536  46.589  0.00  0.00
ATOM    814  CZ2 TRP    54      53.554  60.276  45.417  0.00  0.00
ATOM    815  HZ2 TRP    54      54.572  60.467  45.149  0.00  0.00
ATOM    816  CH2 TRP    54      52.407  60.756  44.766  0.00  0.00
ATOM    817  HH2 TRP    54      52.526  61.356  43.849  0.00  0.00
ATOM    818  CZ3 TRP    54      51.128  60.309  45.108  0.00  0.00
ATOM    819  HZ3 TRP    54      50.196  60.680  44.676  0.00  0.00
ATOM    820  CE3 TRP    54      50.975  59.546  46.299  0.00  0.00
ATOM    821  HE3 TRP    54      50.051  59.206  46.712  0.00  0.00
ATOM    822  CD2 TRP    54      52.113  59.178  47.076  0.00  0.00
ATOM    823  C   TRP    54      49.183  57.166  50.317  0.00  0.00
ATOM    824  O   TRP    54      49.178  56.995  51.515  0.00  0.00
ATOM    825  N   ASP    55      48.361  56.582  49.441  0.00  0.00
ATOM    826  H   ASP    55      48.547  56.730  48.458  0.00  0.00
ATOM    827  CA  ASP    55      47.190  55.696  49.749  0.00  0.00
ATOM    828  HA  ASP    55      47.376  55.317  50.762  0.00  0.00
ATOM    829  CB  ASP    55      45.780  56.350  49.675  0.00  0.00
ATOM    830  HB2 ASP    55      45.695  57.208  49.081  0.00  0.00
ATOM    831  HB3 ASP    55      45.119  55.602  49.197  0.00  0.00
ATOM    832  CG  ASP    55      45.109  56.742  51.016  0.00  0.00
ATOM    833  OD1 ASP    55      45.701  56.441  52.074  0.00  0.00
ATOM    834  OD2 ASP    55      43.922  57.012  51.055  0.00  0.00
ATOM    835  C   ASP    55      47.356  54.496  48.802  0.00  0.00
ATOM    836  O   ASP    55      47.875  54.669  47.728  0.00  0.00
ATOM    837  N   LEU    56      46.723  53.391  49.208  0.00  0.00
ATOM    838  H   LEU    56      46.449  53.498  50.165  0.00  0.00
ATOM    839  CA  LEU    56      46.794  52.108  48.646  0.00  0.00
ATOM    840  HA  LEU    56      47.686  52.120  48.057  0.00  0.00
ATOM    841  CB  LEU    56      46.907  50.951  49.692  0.00  0.00
ATOM    842  HB2 LEU    56      46.018  51.141  50.292  0.00  0.00
ATOM    843  HB3 LEU    56      46.948  49.994  49.318  0.00  0.00
ATOM    844  CG  LEU    56      48.035  51.101  50.726  0.00  0.00
ATOM    845  HG  LEU    56      48.080  52.207  51.122  0.00  0.00
ATOM    846  CD1 LEU    56      47.688  50.154  51.910  0.00  0.00
ATOM    847 1HD1 LEU    56      46.811  50.521  52.430  0.00  0.00
ATOM    848 2HD1 LEU    56      47.442  49.261  51.448  0.00  0.00
ATOM    849 3HD1 LEU    56      48.549  50.156  52.565  0.00  0.00
ATOM    850  CD2 LEU    56      49.404  50.776  50.255  0.00  0.00
ATOM    851 1HD2 LEU    56      50.223  50.837  50.950  0.00  0.00
ATOM    852 2HD2 LEU    56      49.302  49.811  49.686  0.00  0.00
ATOM    853 3HD2 LEU    56      49.659  51.541  49.528  0.00  0.00
ATOM    854  C   LEU    56      45.571  51.787  47.668  0.00  0.00
ATOM    855  O   LEU    56      44.677  51.003  47.803  0.00  0.00
ATOM    856  N   GLY    57      45.497  52.731  46.698  0.00  0.00
ATOM    857  H   GLY    57      46.127  53.455  46.720  0.00  0.00
ATOM    858  CA  GLY    57      44.270  53.223  46.059  0.00  0.00
ATOM    859  HA2 GLY    57      44.587  53.827  45.206  0.00  0.00
ATOM    860  HA3 GLY    57      43.726  52.395  45.653  0.00  0.00
ATOM    861  C   GLY    57      43.162  54.068  46.803  0.00  0.00
ATOM    862  O   GLY    57      43.258  54.223  48.024  0.00  0.00
ATOM    863  N   GLY    58      42.352  54.829  46.124  0.00  0.00
ATOM    864  H   GLY    58      42.329  54.661  45.124  0.00  0.00
ATOM    865  CA  GLY    58      41.470  55.755  46.698  0.00  0.00
ATOM    866  HA2 GLY    58      41.995  56.630  47.141  0.00  0.00
ATOM    867  HA3 GLY    58      40.823  56.186  45.943  0.00  0.00
ATOM    868  C   GLY    58      40.534  55.158  47.735  0.00  0.00
ATOM    869  O   GLY    58      40.110  54.028  47.628  0.00  0.00
ATOM    870  N   HIP    59      40.212  56.010  48.750  0.00  0.00
ATOM    871  H   HIP    59      40.806  56.780  49.033  0.00  0.00
ATOM    872  CA  HIP    59      39.349  55.505  49.827  0.00  0.00
ATOM    873  HA  HIP    59      38.625  54.756  49.516  0.00  0.00
ATOM    874  CB  HIP    59      40.245  54.786  50.862  0.00  0.00
ATOM    875  HB2 HIP    59      41.133  55.468  50.977  0.00  0.00
ATOM    876  HB3 HIP    59      39.675  54.852  51.828  0.00  0.00
ATOM    877  CG  HIP    59      40.508  53.374  50.522  0.00  0.00
ATOM    878  ND1 HIP    59      41.702  52.874  50.063  0.00  0.00
ATOM    879  HD1 HIP    59      42.548  53.465  49.814  0.00  0.00
ATOM    880  CE1 HIP    59      41.620  51.568  49.769  0.00  0.00
ATOM    881  HE1 HIP    59      42.450  50.880  49.505  0.00  0.00
ATOM    882  NE2 HIP    59      40.369  51.205  50.059  0.00  0.00
ATOM    883  HE2 HIP    59      39.960  50.292  49.823  0.00  0.00
ATOM    884  CD2 HIP    59      39.598  52.284  50.495  0.00  0.00
ATOM    885  HD2 HIP    59      38.532  52.216  50.831  0.00  0.00
ATOM    886  C   HIP    59      38.600  56.655  50.434  0.00  0.00
ATOM    887  O   HIP    59      38.303  56.673  51.619  0.00  0.00
ATOM    888  N   VAL    60      38.237  57.705  49.673  0.00  0.00
ATOM    889  H   VAL    60      38.452  57.568  48.676  0.00  0.00
ATOM    890  CA  VAL    60      37.405  58.814  50.186  0.00  0.00
ATOM    891  HA  VAL    60      37.995  59.317  50.995  0.00  0.00
ATOM    892  CB  VAL    60      37.228  60.017  49.128  0.00  0.00
ATOM    893  HB  VAL    60      36.650  60.757  49.550  0.00  0.00
ATOM    894  CG1 VAL    60      38.534  60.592  48.624  0.00  0.00
ATOM    895 1HG1 VAL    60      38.436  61.248  47.715  0.00  0.00
ATOM    896 2HG1 VAL    60      38.934  61.305  49.342  0.00  0.00
ATOM    897 3HG1 VAL    60      39.292  59.832  48.365  0.00  0.00
ATOM    898  CG2 VAL    60      36.395  59.539  47.856  0.00  0.00
ATOM    899 1HG2 VAL    60      35.442  59.956  47.849  0.00  0.00
ATOM    900 2HG2 VAL    60      36.803  59.880  46.908  0.00  0.00
ATOM    901 3HG2 VAL    60      36.351  58.463  47.712  0.00  0.00
ATOM    902  C   VAL    60      36.083  58.466  50.736  0.00  0.00
ATOM    903  O   VAL    60      35.552  57.476  50.285  0.00  0.00
ATOM    904  N   ILE    61      35.531  59.260  51.656  0.00  0.00
ATOM    905  H   ILE    61      35.999  60.076  51.924  0.00  0.00
ATOM    906  CA  ILE    61      34.276  58.917  52.439  0.00  0.00
ATOM    907  HA  ILE    61      33.990  57.860  52.445  0.00  0.00
ATOM    908  CB  ILE    61      34.415  59.386  53.873  0.00  0.00
ATOM    909  HB  ILE    61      34.497  60.443  53.807  0.00  0.00
ATOM    910  CG2 ILE    61      33.071  58.982  54.705  0.00  0.00
ATOM    911 1HG2 ILE    61      32.679  57.917  54.438  0.00  0.00
ATOM    912 2HG2 ILE    61      33.059  59.120  55.795  0.00  0.00
ATOM    913 3HG2 ILE    61      32.185  59.597  54.345  0.00  0.00
ATOM    914  CG1 ILE    61      35.614  58.730  54.594  0.00  0.00
ATOM    915 2HG1 ILE    61      36.452  59.123  54.175  0.00  0.00
ATOM    916 3HG1 ILE    61      35.584  59.119  55.647  0.00  0.00
ATOM    917  CD1 ILE    61      35.670  57.186  54.653  0.00  0.00
ATOM    918 1HD1 ILE    61      35.667  56.777  53.684  0.00  0.00
ATOM    919 2HD1 ILE    61      36.623  56.819  55.044  0.00  0.00
ATOM    920 3HD1 ILE    61      34.822  56.859  55.256  0.00  0.00
ATOM    921  C   ILE    61      33.108  59.722  51.821  0.00  0.00
ATOM    922  O   ILE    61      33.217  60.920  51.637  0.00  0.00
ATOM    923  N   PHE    62      31.943  59.058  51.604  0.00  0.00
ATOM    924  H   PHE    62      31.757  58.109  52.003  0.00  0.00
ATOM    925  CA  PHE    62      30.648  59.651  51.074  0.00  0.00
ATOM    926  HA  PHE    62      30.587  60.625  51.360  0.00  0.00
ATOM    927  CB  PHE    62      30.851  59.606  49.529  0.00  0.00
ATOM    928  HB2 PHE    62      30.003  60.140  49.122  0.00  0.00
ATOM    929  HB3 PHE    62      31.641  60.326  49.360  0.00  0.00
ATOM    930  CG  PHE    62      31.281  58.351  48.815  0.00  0.00
ATOM    931  CD1 PHE    62      32.648  58.093  48.601  0.00  0.00
ATOM    932  HD1 PHE    62      33.317  58.846  48.900  0.00  0.00
ATOM    933  CE1 PHE    62      33.109  56.965  47.837  0.00  0.00
ATOM    934  HE1 PHE    62      34.065  56.890  47.412  0.00  0.00
ATOM    935  CZ  PHE    62      32.096  56.073  47.237  0.00  0.00
ATOM    936  HZ  PHE    62      32.343  55.146  46.847  0.00  0.00
ATOM    937  CE2 PHE    62      30.723  56.397  47.571  0.00  0.00
ATOM    938  HE2 PHE    62      29.949  55.726  47.300  0.00  0.00
ATOM    939  CD2 PHE    62      30.314  57.539  48.213  0.00  0.00
ATOM    940  HD2 PHE    62      29.278  57.906  48.318  0.00  0.00
ATOM    941  C   PHE    62      29.290  58.971  51.474  0.00  0.00
ATOM    942  O   PHE    62      28.274  59.639  51.296  0.00  0.00
ATOM    943  N   SER    63      29.424  57.784  52.185  0.00  0.00
ATOM    944  H   SER    63      30.058  57.151  51.869  0.00  0.00
ATOM    945  CA  SER    63      28.563  57.353  53.325  0.00  0.00
ATOM    946  HA  SER    63      28.844  56.317  53.396  0.00  0.00
ATOM    947  CB  SER    63      29.008  57.842  54.648  0.00  0.00
ATOM    948  HB2 SER    63      30.028  57.410  54.801  0.00  0.00
ATOM    949  HB3 SER    63      29.017  58.828  54.414  0.00  0.00
ATOM    950  OG  SER    63      28.074  57.541  55.700  0.00  0.00
ATOM    951  HG  SER    63      28.066  58.321  56.294  0.00  0.00
ATOM    952  C   SER    63      26.998  57.268  53.186  0.00  0.00
ATOM    953  O   SER    63      26.288  58.236  53.067  0.00  0.00
ATOM    954  N   HIE    64      26.431  56.059  53.073  0.00  0.00
ATOM    955  H   HIE    64      26.998  55.240  52.894  0.00  0.00
ATOM    956  CA  HIE    64      25.016  55.756  53.060  0.00  0.00
ATOM    957  HA  HIE    64      24.490  56.686  52.712  0.00  0.00
ATOM    958  CB  HIE    64      24.802  54.465  52.221  0.00  0.00
ATOM    959  HB2 HIE    64      25.360  53.603  52.554  0.00  0.00
ATOM    960  HB3 HIE    64      23.731  54.048  52.173  0.00  0.00
ATOM    961  CG  HIE    64      25.167  54.747  50.824  0.00  0.00
ATOM    962  ND1 HIE    64      26.412  55.211  50.381  0.00  0.00
ATOM    963  CE1 HIE    64      26.465  55.038  49.044  0.00  0.00
ATOM    964  HE1 HIE    64      27.369  55.238  48.491  0.00  0.00
ATOM    965  NE2 HIE    64      25.264  54.658  48.580  0.00  0.00
ATOM    966  HE2 HIE    64      25.131  54.407  47.588  0.00  0.00
ATOM    967  CD2 HIE    64      24.402  54.462  49.662  0.00  0.00
ATOM    968  HD2 HIE    64      23.376  54.096  49.736  0.00  0.00
ATOM    969  C   HIE    64      24.536  55.538  54.464  0.00  0.00
ATOM    970  O   HIE    64      23.325  55.192  54.578  0.00  0.00
ATOM    971  N   TYR    65      25.275  55.745  55.566  0.00  0.00
ATOM    972  H   TYR    65      26.222  56.097  55.378  0.00  0.00
ATOM    973  CA  TYR    65      24.761  55.630  56.935  0.00  0.00
ATOM    974  HA  TYR    65      23.752  55.318  56.982  0.00  0.00
ATOM    975  CB  TYR    65      25.425  54.354  57.483  0.00  0.00
ATOM    976  HB2 TYR    65      26.534  54.400  57.294  0.00  0.00
ATOM    977  HB3 TYR    65      25.283  54.283  58.479  0.00  0.00
ATOM    978  CG  TYR    65      24.960  53.117  56.892  0.00  0.00
ATOM    979  CD1 TYR    65      23.927  52.404  57.495  0.00  0.00
ATOM    980  HD1 TYR    65      23.549  52.874  58.423  0.00  0.00
ATOM    981  CE1 TYR    65      23.375  51.273  56.957  0.00  0.00
ATOM    982  HE1 TYR    65      22.528  50.743  57.438  0.00  0.00
ATOM    983  CZ  TYR    65      23.719  50.872  55.679  0.00  0.00
ATOM    984  OH  TYR    65      22.971  49.874  55.083  0.00  0.00
ATOM    985  HH  TYR    65      22.368  49.528  55.730  0.00  0.00
ATOM    986  CE2 TYR    65      24.777  51.497  55.016  0.00  0.00
ATOM    987  HE2 TYR    65      25.078  51.079  54.046  0.00  0.00
ATOM    988  CD2 TYR    65      25.478  52.598  55.649  0.00  0.00
ATOM    989  HD2 TYR    65      26.371  53.074  55.250  0.00  0.00
ATOM    990  C   TYR    65      25.013  56.766  57.890  0.00  0.00
ATOM    991  O   TYR    65      26.181  57.211  57.977  0.00  0.00
ATOM    992  N   GLN    66      23.948  57.306  58.528  0.00  0.00
ATOM    993  H   GLN    66      23.071  56.773  58.386  0.00  0.00
ATOM    994  CA  GLN    66      24.055  58.360  59.599  0.00  0.00
ATOM    995  HA  GLN    66      24.762  59.000  59.011  0.00  0.00
ATOM    996  CB  GLN    66      22.709  59.086  60.018  0.00  0.00
ATOM    997  HB2 GLN    66      21.999  59.214  59.181  0.00  0.00
ATOM    998  HB3 GLN    66      22.294  58.550  60.830  0.00  0.00
ATOM    999  CG  GLN    66      23.074  60.487  60.665  0.00  0.00
ATOM   1000  HG2 GLN    66      23.565  60.341  61.597  0.00  0.00
ATOM   1001  HG3 GLN    66      23.688  61.052  60.002  0.00  0.00
ATOM   1002  CD  GLN    66      21.761  61.207  60.829  0.00  0.00
ATOM   1003  OE1 GLN    66      20.685  61.066  60.192  0.00  0.00
ATOM   1004  NE2 GLN    66      21.624  62.122  61.794  0.00  0.00
ATOM   1005 1HE2 GLN    66      20.751  62.574  61.917  0.00  0.00
ATOM   1006 2HE2 GLN    66      22.474  62.625  62.188  0.00  0.00
ATOM   1007  C   GLN    66      24.751  57.824  60.910  0.00  0.00
ATOM   1008  O   GLN    66      25.286  58.607  61.735  0.00  0.00
ATOM   1009  N   TYR    67      24.876  56.509  61.048  0.00  0.00
ATOM   1010  H   TYR    67      24.136  55.977  60.601  0.00  0.00
ATOM   1011  CA  TYR    67      25.704  55.812  62.003  0.00  0.00
ATOM   1012  HA  TYR    67      25.509  56.086  63.035  0.00  0.00
ATOM   1013  CB  TYR    67      25.376  54.329  61.975  0.00  0.00
ATOM   1014  HB2 TYR    67      24.317  54.257  62.212  0.00  0.00
ATOM   1015  HB3 TYR    67      25.487  53.835  61.012  0.00  0.00
ATOM   1016  CG  TYR    67      25.981  53.439  63.076  0.00  0.00
ATOM   1017  CD1 TYR    67      25.116  53.000  64.128  0.00  0.00
ATOM   1018  HD1 TYR    67      24.117  53.205  64.188  0.00  0.00
ATOM   1019  CE1 TYR    67      25.680  52.098  65.033  0.00  0.00
ATOM   1020  HE1 TYR    67      25.119  51.551  65.734  0.00  0.00
ATOM   1021  CZ  TYR    67      27.083  51.879  65.184  0.00  0.00
ATOM   1022  OH  TYR    67      27.592  51.099  66.214  0.00  0.00
ATOM   1023  HH  TYR    67      26.934  50.942  66.903  0.00  0.00
ATOM   1024  CE2 TYR    67      27.888  52.383  64.185  0.00  0.00
ATOM   1025  HE2 TYR    67      28.961  52.293  64.258  0.00  0.00
ATOM   1026  CD2 TYR    67      27.289  53.010  63.084  0.00  0.00
ATOM   1027  HD2 TYR    67      27.961  53.324  62.297  0.00  0.00
ATOM   1028  C   TYR    67      27.225  56.136  61.785  0.00  0.00
ATOM   1029  O   TYR    67      27.871  56.683  62.672  0.00  0.00
ATOM   1030  N   PHE    68      27.817  55.861  60.597  0.00  0.00
ATOM   1031  H   PHE    68      27.243  55.381  59.941  0.00  0.00
ATOM   1032  CA  PHE    68      29.196  56.111  60.134  0.00  0.00
ATOM   1033  HA  PHE    68      29.883  55.550  60.761  0.00  0.00
ATOM   1034  CB  PHE    68      29.444  55.322  58.820  0.00  0.00
ATOM   1035  HB2 PHE    68      29.049  54.313  59.015  0.00  0.00
ATOM   1036  HB3 PHE    68      28.886  55.826  58.025  0.00  0.00
ATOM   1037  CG  PHE    68      30.928  55.204  58.480  0.00  0.00
ATOM   1038  CD1 PHE    68      31.588  53.986  58.559  0.00  0.00
ATOM   1039  HD1 PHE    68      31.064  53.180  58.969  0.00  0.00
ATOM   1040  CE1 PHE    68      32.912  53.815  58.178  0.00  0.00
ATOM   1041  HE1 PHE    68      33.356  52.815  58.182  0.00  0.00
ATOM   1042  CZ  PHE    68      33.608  54.932  57.685  0.00  0.00
ATOM   1043  HZ  PHE    68      34.614  54.844  57.308  0.00  0.00
ATOM   1044  CE2 PHE    68      32.949  56.157  57.495  0.00  0.00
ATOM   1045  HE2 PHE    68      33.427  56.992  57.093  0.00  0.00
ATOM   1046  CD2 PHE    68      31.582  56.246  57.869  0.00  0.00
ATOM   1047  HD2 PHE    68      30.998  57.147  57.658  0.00  0.00
ATOM   1048  C   PHE    68      29.489  57.606  60.068  0.00  0.00
ATOM   1049  O   PHE    68      30.644  57.949  60.438  0.00  0.00
ATOM   1050  N   ASP    69      28.559  58.389  59.669  0.00  0.00
ATOM   1051  H   ASP    69      27.653  58.089  59.227  0.00  0.00
ATOM   1052  CA  ASP    69      28.861  59.837  59.678  0.00  0.00
ATOM   1053  HA  ASP    69      29.693  59.929  58.988  0.00  0.00
ATOM   1054  CB  ASP    69      27.720  60.598  59.038  0.00  0.00
ATOM   1055  HB2 ASP    69      26.729  60.056  59.200  0.00  0.00
ATOM   1056  HB3 ASP    69      27.701  61.575  59.515  0.00  0.00
ATOM   1057  CG  ASP    69      27.891  60.804  57.560  0.00  0.00
ATOM   1058  OD1 ASP    69      27.440  59.928  56.781  0.00  0.00
ATOM   1059  OD2 ASP    69      28.464  61.796  57.111  0.00  0.00
ATOM   1060  C   ASP    69      29.308  60.426  61.054  0.00  0.00
ATOM   1061  O   ASP    69      30.222  61.245  61.089  0.00  0.00
ATOM   1062  N   ASP    70      28.659  59.958  62.142  0.00  0.00
ATOM   1063  H   ASP    70      28.112  59.118  61.914  0.00  0.00
ATOM   1064  CA  ASP    70      29.080  60.305  63.523  0.00  0.00
ATOM   1065  HA  ASP    70      29.480  61.301  63.585  0.00  0.00
ATOM   1066  CB  ASP    70      27.957  60.376  64.591  0.00  0.00
ATOM   1067  HB2 ASP    70      27.435  59.427  64.464  0.00  0.00
ATOM   1068  HB3 ASP    70      28.313  60.584  65.623  0.00  0.00
ATOM   1069  CG  ASP    70      26.898  61.483  64.326  0.00  0.00
ATOM   1070  OD1 ASP    70      27.279  62.595  63.908  0.00  0.00
ATOM   1071  OD2 ASP    70      25.642  61.216  64.600  0.00  0.00
ATOM   1072  C   ASP    70      30.281  59.513  63.959  0.00  0.00
ATOM   1073  O   ASP    70      31.038  59.968  64.731  0.00  0.00
ATOM   1074  N   VAL    71      30.650  58.327  63.451  0.00  0.00
ATOM   1075  H   VAL    71      30.105  57.912  62.663  0.00  0.00
ATOM   1076  CA  VAL    71      31.894  57.680  63.746  0.00  0.00
ATOM   1077  HA  VAL    71      31.999  57.615  64.850  0.00  0.00
ATOM   1078  CB  VAL    71      31.918  56.228  63.221  0.00  0.00
ATOM   1079  HB  VAL    71      31.811  56.257  62.168  0.00  0.00
ATOM   1080  CG1 VAL    71      33.280  55.506  63.408  0.00  0.00
ATOM   1081 1HG1 VAL    71      34.005  55.915  62.738  0.00  0.00
ATOM   1082 2HG1 VAL    71      33.556  55.504  64.428  0.00  0.00
ATOM   1083 3HG1 VAL    71      33.158  54.486  63.106  0.00  0.00
ATOM   1084  CG2 VAL    71      30.858  55.307  63.864  0.00  0.00
ATOM   1085 1HG2 VAL    71      29.797  55.659  63.975  0.00  0.00
ATOM   1086 2HG2 VAL    71      30.810  54.324  63.249  0.00  0.00
ATOM   1087 3HG2 VAL    71      31.315  54.823  64.788  0.00  0.00
ATOM   1088  C   VAL    71      33.172  58.447  63.233  0.00  0.00
ATOM   1089  O   VAL    71      34.153  58.479  63.888  0.00  0.00
ATOM   1090  N   MET    72      33.047  59.068  62.090  0.00  0.00
ATOM   1091  H   MET    72      32.215  58.871  61.593  0.00  0.00
ATOM   1092  CA  MET    72      34.060  59.902  61.436  0.00  0.00
ATOM   1093  HA  MET    72      34.918  59.274  61.447  0.00  0.00
ATOM   1094  CB  MET    72      33.622  60.328  60.030  0.00  0.00
ATOM   1095  HB2 MET    72      32.699  60.881  60.090  0.00  0.00
ATOM   1096  HB3 MET    72      34.343  61.155  59.685  0.00  0.00
ATOM   1097  CG  MET    72      33.526  59.263  58.910  0.00  0.00
ATOM   1098  HG2 MET    72      32.823  58.403  59.139  0.00  0.00
ATOM   1099  HG3 MET    72      33.163  59.874  57.990  0.00  0.00
ATOM   1100  SD  MET    72      35.088  58.544  58.369  0.00  0.00
ATOM   1101  CE  MET    72      35.703  57.549  59.709  0.00  0.00
ATOM   1102  HE1 MET    72      36.170  56.642  59.486  0.00  0.00
ATOM   1103  HE2 MET    72      36.444  58.218  60.256  0.00  0.00
ATOM   1104  HE3 MET    72      34.857  57.252  60.378  0.00  0.00
ATOM   1105  C   MET    72      34.316  61.147  62.343  0.00  0.00
ATOM   1106  O   MET    72      35.481  61.695  62.365  0.00  0.00
ATOM   1107  N   ASP    73      33.277  61.565  63.125  0.00  0.00
ATOM   1108  H   ASP    73      32.418  61.035  63.032  0.00  0.00
ATOM   1109  CA  ASP    73      33.373  62.635  64.120  0.00  0.00
ATOM   1110  HA  ASP    73      34.241  63.259  63.750  0.00  0.00
ATOM   1111  CB  ASP    73      32.109  63.510  64.166  0.00  0.00
ATOM   1112  HB2 ASP    73      31.665  63.375  63.183  0.00  0.00
ATOM   1113  HB3 ASP    73      31.370  63.237  64.959  0.00  0.00
ATOM   1114  CG  ASP    73      32.349  65.024  64.402  0.00  0.00
ATOM   1115  OD1 ASP    73      31.694  65.560  65.358  0.00  0.00
ATOM   1116  OD2 ASP    73      33.147  65.673  63.648  0.00  0.00
ATOM   1117  C   ASP    73      33.973  62.382  65.496  0.00  0.00
ATOM   1118  O   ASP    73      34.531  63.224  66.165  0.00  0.00
ATOM   1119  N   TRP    74      33.942  61.117  65.887  0.00  0.00
ATOM   1120  H   TRP    74      33.373  60.430  65.373  0.00  0.00
ATOM   1121  CA  TRP    74      34.547  60.526  67.079  0.00  0.00
ATOM   1122  HA  TRP    74      34.507  61.122  67.906  0.00  0.00
ATOM   1123  CB  TRP    74      33.876  59.118  67.405  0.00  0.00
ATOM   1124  HB2 TRP    74      32.883  59.409  67.549  0.00  0.00
ATOM   1125  HB3 TRP    74      34.059  58.497  66.564  0.00  0.00
ATOM   1126  CG  TRP    74      34.345  58.325  68.608  0.00  0.00
ATOM   1127  CD1 TRP    74      34.146  58.557  69.911  0.00  0.00
ATOM   1128  HD1 TRP    74      33.640  59.383  70.327  0.00  0.00
ATOM   1129  NE1 TRP    74      34.571  57.527  70.678  0.00  0.00
ATOM   1130  HE1 TRP    74      34.563  57.525  71.619  0.00  0.00
ATOM   1131  CE2 TRP    74      34.951  56.469  69.898  0.00  0.00
ATOM   1132  CZ2 TRP    74      35.321  55.144  70.176  0.00  0.00
ATOM   1133  HZ2 TRP    74      35.232  54.867  71.211  0.00  0.00
ATOM   1134  CH2 TRP    74      36.088  54.486  69.181  0.00  0.00
ATOM   1135  HH2 TRP    74      36.496  53.580  69.444  0.00  0.00
ATOM   1136  CZ3 TRP    74      36.341  55.102  67.983  0.00  0.00
ATOM   1137  HZ3 TRP    74      37.055  54.669  67.302  0.00  0.00
ATOM   1138  CE3 TRP    74      35.594  56.261  67.566  0.00  0.00
ATOM   1139  HE3 TRP    74      35.752  56.700  66.569  0.00  0.00
ATOM   1140  CD2 TRP    74      34.915  57.000  68.557  0.00  0.00
ATOM   1141  C   TRP    74      36.068  60.294  66.818  0.00  0.00
ATOM   1142  O   TRP    74      36.849  60.609  67.704  0.00  0.00
ATOM   1143  N   ALA    75      36.513  59.814  65.641  0.00  0.00
ATOM   1144  H   ALA    75      35.809  59.657  64.960  0.00  0.00
ATOM   1145  CA  ALA    75      37.871  59.673  65.155  0.00  0.00
ATOM   1146  HA  ALA    75      38.490  59.231  65.969  0.00  0.00
ATOM   1147  CB  ALA    75      37.926  58.656  64.058  0.00  0.00
ATOM   1148  HB1 ALA    75      37.358  58.984  63.107  0.00  0.00
ATOM   1149  HB2 ALA    75      38.937  58.385  63.810  0.00  0.00
ATOM   1150  HB3 ALA    75      37.400  57.677  64.394  0.00  0.00
ATOM   1151  C   ALA    75      38.493  61.073  64.885  0.00  0.00
ATOM   1152  O   ALA    75      39.073  61.744  65.790  0.00  0.00
ATOM   1153  N   VAL    76      38.164  61.640  63.701  0.00  0.00
ATOM   1154  H   VAL    76      37.470  61.147  63.190  0.00  0.00
ATOM   1155  CA  VAL    76      39.023  62.593  63.092  0.00  0.00
ATOM   1156  HA  VAL    76      39.863  62.766  63.777  0.00  0.00
ATOM   1157  CB  VAL    76      39.452  62.140  61.631  0.00  0.00
ATOM   1158  HB  VAL    76      38.477  62.001  61.133  0.00  0.00
ATOM   1159  CG1 VAL    76      40.305  63.119  60.969  0.00  0.00
ATOM   1160 1HG1 VAL    76      39.723  64.057  60.815  0.00  0.00
ATOM   1161 2HG1 VAL    76      41.208  63.378  61.522  0.00  0.00
ATOM   1162 3HG1 VAL    76      40.631  62.732  60.064  0.00  0.00
ATOM   1163  CG2 VAL    76      40.272  60.865  61.733  0.00  0.00
ATOM   1164 1HG2 VAL    76      40.460  60.339  60.839  0.00  0.00
ATOM   1165 2HG2 VAL    76      41.275  61.199  62.144  0.00  0.00
ATOM   1166 3HG2 VAL    76      39.873  60.193  62.468  0.00  0.00
ATOM   1167  C   VAL    76      38.342  63.969  63.183  0.00  0.00
ATOM   1168  O   VAL    76      37.131  64.104  63.096  0.00  0.00
ATOM   1169  N   GLN    77      39.141  65.063  63.406  0.00  0.00
ATOM   1170  H   GLN    77      40.109  64.876  63.370  0.00  0.00
ATOM   1171  CA  GLN    77      38.807  66.499  63.614  0.00  0.00
ATOM   1172  HA  GLN    77      37.803  66.556  63.888  0.00  0.00
ATOM   1173  CB  GLN    77      39.669  67.077  64.749  0.00  0.00
ATOM   1174  HB2 GLN    77      40.701  66.822  64.517  0.00  0.00
ATOM   1175  HB3 GLN    77      39.649  68.152  64.813  0.00  0.00
ATOM   1176  CG  GLN    77      39.361  66.503  66.096  0.00  0.00
ATOM   1177  HG2 GLN    77      39.828  67.043  66.958  0.00  0.00
ATOM   1178  HG3 GLN    77      38.302  66.668  66.152  0.00  0.00
ATOM   1179  CD  GLN    77      39.583  65.009  66.227  0.00  0.00
ATOM   1180  OE1 GLN    77      40.650  64.488  66.028  0.00  0.00
ATOM   1181  NE2 GLN    77      38.562  64.245  66.571  0.00  0.00
ATOM   1182 1HE2 GLN    77      38.630  63.235  66.371  0.00  0.00
ATOM   1183 2HE2 GLN    77      37.705  64.732  66.711  0.00  0.00
ATOM   1184  C   GLN    77      39.050  67.290  62.265  0.00  0.00
ATOM   1185  O   GLN    77      38.158  67.961  61.719  0.00  0.00
ATOM   1186  N   GLY    78      40.268  67.251  61.634  0.00  0.00
ATOM   1187  H   GLY    78      40.898  66.527  61.893  0.00  0.00
ATOM   1188  CA  GLY    78      40.716  67.724  60.371  0.00  0.00
ATOM   1189  HA2 GLY    78      40.653  68.799  60.463  0.00  0.00
ATOM   1190  HA3 GLY    78      41.783  67.516  60.256  0.00  0.00
ATOM   1191  C   GLY    78      40.026  67.159  59.080  0.00  0.00
ATOM   1192  O   GLY    78      40.503  66.259  58.485  0.00  0.00
ATOM   1193  N   TRP    79      38.848  67.661  58.661  0.00  0.00
ATOM   1194  H   TRP    79      38.338  68.240  59.275  0.00  0.00
ATOM   1195  CA  TRP    79      38.200  67.157  57.471  0.00  0.00
ATOM   1196  HA  TRP    79      38.558  66.195  57.088  0.00  0.00
ATOM   1197  CB  TRP    79      36.812  66.752  57.913  0.00  0.00
ATOM   1198  HB2 TRP    79      36.349  67.551  58.477  0.00  0.00
ATOM   1199  HB3 TRP    79      36.115  66.709  57.083  0.00  0.00
ATOM   1200  CG  TRP    79      36.789  65.426  58.674  0.00  0.00
ATOM   1201  CD1 TRP    79      36.633  65.185  59.950  0.00  0.00
ATOM   1202  HD1 TRP    79      36.565  65.906  60.741  0.00  0.00
ATOM   1203  NE1 TRP    79      36.481  63.800  60.216  0.00  0.00
ATOM   1204  HE1 TRP    79      36.355  63.516  61.154  0.00  0.00
ATOM   1205  CE2 TRP    79      36.599  63.133  59.087  0.00  0.00
ATOM   1206  CZ2 TRP    79      36.553  61.747  58.834  0.00  0.00
ATOM   1207  HZ2 TRP    79      36.367  61.046  59.640  0.00  0.00
ATOM   1208  CH2 TRP    79      36.656  61.339  57.504  0.00  0.00
ATOM   1209  HH2 TRP    79      36.646  60.255  57.217  0.00  0.00
ATOM   1210  CZ3 TRP    79      36.994  62.234  56.481  0.00  0.00
ATOM   1211  HZ3 TRP    79      37.005  61.793  55.512  0.00  0.00
ATOM   1212  CE3 TRP    79      37.085  63.568  56.781  0.00  0.00
ATOM   1213  HE3 TRP    79      37.383  64.246  55.975  0.00  0.00
ATOM   1214  CD2 TRP    79      36.869  64.052  58.098  0.00  0.00
ATOM   1215  C   TRP    79      38.075  68.164  56.336  0.00  0.00
ATOM   1216  O   TRP    79      37.617  69.322  56.462  0.00  0.00
ATOM   1217  N   ASN    80      38.444  67.704  55.185  0.00  0.00
ATOM   1218  H   ASN    80      38.928  66.883  55.248  0.00  0.00
ATOM   1219  CA  ASN    80      38.367  68.446  53.939  0.00  0.00
ATOM   1220  HA  ASN    80      38.047  69.470  54.169  0.00  0.00
ATOM   1221  CB  ASN    80      39.710  68.429  53.129  0.00  0.00
ATOM   1222  HB2 ASN    80      40.030  67.356  53.116  0.00  0.00
ATOM   1223  HB3 ASN    80      39.620  68.848  52.146  0.00  0.00
ATOM   1224  CG  ASN    80      40.908  69.159  53.697  0.00  0.00
ATOM   1225  OD1 ASN    80      40.813  70.087  54.525  0.00  0.00
ATOM   1226  ND2 ASN    80      42.043  68.778  53.252  0.00  0.00
ATOM   1227 1HD2 ASN    80      42.932  69.201  53.599  0.00  0.00
ATOM   1228 2HD2 ASN    80      42.115  68.241  52.417  0.00  0.00
ATOM   1229  C   ASN    80      37.166  68.039  53.098  0.00  0.00
ATOM   1230  O   ASN    80      36.759  66.892  53.269  0.00  0.00
ATOM   1231  N   VAL    81      36.597  68.968  52.362  0.00  0.00
ATOM   1232  H   VAL    81      37.167  69.763  52.132  0.00  0.00
ATOM   1233  CA  VAL    81      35.543  68.630  51.358  0.00  0.00
ATOM   1234  HA  VAL    81      35.396  67.532  51.414  0.00  0.00
ATOM   1235  CB  VAL    81      34.200  69.308  51.823  0.00  0.00
ATOM   1236  HB  VAL    81      34.384  70.430  51.832  0.00  0.00
ATOM   1237  CG1 VAL    81      32.963  69.093  50.842  0.00  0.00
ATOM   1238 1HG1 VAL    81      32.857  68.004  50.628  0.00  0.00
ATOM   1239 2HG1 VAL    81      31.956  69.350  51.259  0.00  0.00
ATOM   1240 3HG1 VAL    81      32.977  69.573  49.889  0.00  0.00
ATOM   1241  CG2 VAL    81      33.879  68.799  53.301  0.00  0.00
ATOM   1242 1HG2 VAL    81      34.692  69.075  54.097  0.00  0.00
ATOM   1243 2HG2 VAL    81      32.942  69.276  53.536  0.00  0.00
ATOM   1244 3HG2 VAL    81      33.734  67.701  53.298  0.00  0.00
ATOM   1245  C   VAL    81      35.910  68.979  49.928  0.00  0.00
ATOM   1246  O   VAL    81      36.589  69.990  49.686  0.00  0.00
ATOM   1247  N   LEU    82      35.443  68.099  48.989  0.00  0.00
ATOM   1248  H   LEU    82      34.907  67.305  49.361  0.00  0.00
ATOM   1249  CA  LEU    82      35.568  68.303  47.590  0.00  0.00
ATOM   1250  HA  LEU    82      35.834  69.289  47.365  0.00  0.00
ATOM   1251  CB  LEU    82      36.666  67.443  46.921  0.00  0.00
ATOM   1252  HB2 LEU    82      36.499  66.387  47.214  0.00  0.00
ATOM   1253  HB3 LEU    82      36.573  67.478  45.823  0.00  0.00
ATOM   1254  CG  LEU    82      38.121  67.837  47.264  0.00  0.00
ATOM   1255  HG  LEU    82      38.153  68.827  47.352  0.00  0.00
ATOM   1256  CD1 LEU    82      38.724  67.230  48.595  0.00  0.00
ATOM   1257 1HD1 LEU    82      38.825  66.133  48.536  0.00  0.00
ATOM   1258 2HD1 LEU    82      39.647  67.797  48.821  0.00  0.00
ATOM   1259 3HD1 LEU    82      37.988  67.392  49.403  0.00  0.00
ATOM   1260  CD2 LEU    82      39.089  67.418  46.105  0.00  0.00
ATOM   1261 1HD2 LEU    82      39.380  66.399  46.123  0.00  0.00
ATOM   1262 2HD2 LEU    82      38.539  67.511  45.141  0.00  0.00
ATOM   1263 3HD2 LEU    82      39.994  68.051  46.072  0.00  0.00
ATOM   1264  C   LEU    82      34.242  67.879  46.974  0.00  0.00
ATOM   1265  O   LEU    82      33.718  66.790  47.129  0.00  0.00
ATOM   1266  N   GLN    83      33.707  68.853  46.225  0.00  0.00
ATOM   1267  H   GLN    83      33.990  69.755  46.417  0.00  0.00
ATOM   1268  CA  GLN    83      32.836  68.585  45.058  0.00  0.00
ATOM   1269  HA  GLN    83      32.267  67.674  45.404  0.00  0.00
ATOM   1270  CB  GLN    83      32.021  69.769  44.488  0.00  0.00
ATOM   1271  HB2 GLN    83      32.709  70.550  44.100  0.00  0.00
ATOM   1272  HB3 GLN    83      31.557  69.516  43.459  0.00  0.00
ATOM   1273  CG  GLN    83      30.928  70.350  45.459  0.00  0.00
ATOM   1274  HG2 GLN    83      30.102  69.699  45.603  0.00  0.00
ATOM   1275  HG3 GLN    83      31.278  70.367  46.510  0.00  0.00
ATOM   1276  CD  GLN    83      30.453  71.782  45.119  0.00  0.00
ATOM   1277  OE1 GLN    83      29.545  71.942  44.308  0.00  0.00
ATOM   1278  NE2 GLN    83      30.972  72.817  45.731  0.00  0.00
ATOM   1279 1HE2 GLN    83      30.437  73.637  45.515  0.00  0.00
ATOM   1280 2HE2 GLN    83      31.540  72.696  46.537  0.00  0.00
ATOM   1281  C   GLN    83      33.675  67.982  43.963  0.00  0.00
ATOM   1282  O   GLN    83      34.779  68.489  43.687  0.00  0.00
ATOM   1283  N   ARG    84      33.110  66.973  43.289  0.00  0.00
ATOM   1284  H   ARG    84      32.125  66.715  43.581  0.00  0.00
ATOM   1285  CA  ARG    84      33.911  66.191  42.314  0.00  0.00
ATOM   1286  HA  ARG    84      34.858  66.096  42.812  0.00  0.00
ATOM   1287  CB  ARG    84      33.288  64.778  42.351  0.00  0.00
ATOM   1288  HB2 ARG    84      33.160  64.599  43.441  0.00  0.00
ATOM   1289  HB3 ARG    84      32.270  64.769  41.940  0.00  0.00
ATOM   1290  CG  ARG    84      34.158  63.574  41.870  0.00  0.00
ATOM   1291  HG2 ARG    84      34.892  63.833  41.091  0.00  0.00
ATOM   1292  HG3 ARG    84      34.664  63.195  42.699  0.00  0.00
ATOM   1293  CD  ARG    84      33.233  62.509  41.278  0.00  0.00
ATOM   1294  HD2 ARG    84      33.990  61.802  40.648  0.00  0.00
ATOM   1295  HD3 ARG    84      32.683  62.070  42.263  0.00  0.00
ATOM   1296  NE  ARG    84      32.221  63.086  40.310  0.00  0.00
ATOM   1297  HE  ARG    84      32.267  63.951  39.855  0.00  0.00
ATOM   1298  CZ  ARG    84      30.997  62.536  40.041  0.00  0.00
ATOM   1299  NH1 ARG    84      30.420  61.574  40.684  0.00  0.00
ATOM   1300 1HH1 ARG    84      31.011  61.164  41.440  0.00  0.00
ATOM   1301 2HH1 ARG    84      29.453  61.378  40.644  0.00  0.00
ATOM   1302  NH2 ARG    84      30.400  63.069  39.028  0.00  0.00
ATOM   1303 1HH2 ARG    84      30.877  63.724  38.372  0.00  0.00
ATOM   1304 2HH2 ARG    84      29.467  62.645  38.903  0.00  0.00
ATOM   1305  C   ARG    84      34.111  66.699  40.867  0.00  0.00
ATOM   1306  O   ARG    84      33.316  66.389  40.001  0.00  0.00
ATOM   1307  N   GLU    85      35.252  67.303  40.682  0.00  0.00
ATOM   1308  H   GLU    85      35.751  67.625  41.459  0.00  0.00
ATOM   1309  CA  GLU    85      35.677  67.630  39.305  0.00  0.00
ATOM   1310  HA  GLU    85      34.759  67.735  38.641  0.00  0.00
ATOM   1311  CB  GLU    85      36.383  69.012  39.234  0.00  0.00
ATOM   1312  HB2 GLU    85      35.915  69.722  39.884  0.00  0.00
ATOM   1313  HB3 GLU    85      37.497  68.892  39.489  0.00  0.00
ATOM   1314  CG  GLU    85      36.360  69.578  37.805  0.00  0.00
ATOM   1315  HG2 GLU    85      36.735  68.877  37.120  0.00  0.00
ATOM   1316  HG3 GLU    85      35.291  69.665  37.544  0.00  0.00
ATOM   1317  CD  GLU    85      36.960  70.962  37.643  0.00  0.00
ATOM   1318  OE1 GLU    85      37.931  71.176  36.847  0.00  0.00
ATOM   1319  OE2 GLU    85      36.464  71.920  38.319  0.00  0.00
ATOM   1320  C   GLU    85      36.514  66.569  38.657  0.00  0.00
ATOM   1321  O   GLU    85      37.530  66.096  39.136  0.00  0.00
ATOM   1322  N   SER    86      35.940  66.088  37.538  0.00  0.00
ATOM   1323  H   SER    86      34.987  66.441  37.332  0.00  0.00
ATOM   1324  CA  SER    86      36.367  64.751  36.903  0.00  0.00
ATOM   1325  HA  SER    86      37.463  64.582  37.018  0.00  0.00
ATOM   1326  CB  SER    86      35.760  63.589  37.610  0.00  0.00
ATOM   1327  HB2 SER    86      35.723  63.854  38.651  0.00  0.00
ATOM   1328  HB3 SER    86      34.794  63.515  37.271  0.00  0.00
ATOM   1329  OG  SER    86      36.511  62.416  37.323  0.00  0.00
ATOM   1330  HG  SER    86      37.481  62.469  37.683  0.00  0.00
ATOM   1331  C   SER    86      36.067  64.650  35.406  0.00  0.00
ATOM   1332  O   SER    86      34.952  65.015  34.928  0.00  0.00
ATOM   1333  N   TRP    87      36.986  64.194  34.577  0.00  0.00
ATOM   1334  H   TRP    87      37.845  63.764  34.969  0.00  0.00
ATOM   1335  CA  TRP    87      36.992  64.256  33.124  0.00  0.00
ATOM   1336  HA  TRP    87      35.965  64.287  32.807  0.00  0.00
ATOM   1337  CB  TRP    87      37.703  65.493  32.535  0.00  0.00
ATOM   1338  HB2 TRP    87      38.733  65.200  32.748  0.00  0.00
ATOM   1339  HB3 TRP    87      37.560  65.478  31.460  0.00  0.00
ATOM   1340  CG  TRP    87      37.384  66.838  33.137  0.00  0.00
ATOM   1341  CD1 TRP    87      37.882  67.452  34.259  0.00  0.00
ATOM   1342  HD1 TRP    87      38.554  67.093  35.001  0.00  0.00
ATOM   1343  NE1 TRP    87      37.316  68.717  34.325  0.00  0.00
ATOM   1344  HE1 TRP    87      37.652  69.370  34.984  0.00  0.00
ATOM   1345  CE2 TRP    87      36.624  69.109  33.107  0.00  0.00
ATOM   1346  CZ2 TRP    87      36.120  70.300  32.502  0.00  0.00
ATOM   1347  HZ2 TRP    87      36.421  71.269  32.944  0.00  0.00
ATOM   1348  CH2 TRP    87      35.339  70.153  31.316  0.00  0.00
ATOM   1349  HH2 TRP    87      34.844  71.063  30.890  0.00  0.00
ATOM   1350  CZ3 TRP    87      35.267  68.897  30.687  0.00  0.00
ATOM   1351  HZ3 TRP    87      34.833  68.847  29.693  0.00  0.00
ATOM   1352  CE3 TRP    87      35.869  67.785  31.244  0.00  0.00
ATOM   1353  HE3 TRP    87      35.819  66.783  30.728  0.00  0.00
ATOM   1354  CD2 TRP    87      36.570  67.827  32.433  0.00  0.00
ATOM   1355  C   TRP    87      37.642  62.971  32.477  0.00  0.00
ATOM   1356  O   TRP    87      38.528  62.372  33.082  0.00  0.00
ATOM   1357  N   VAL    88      37.268  62.538  31.235  0.00  0.00
ATOM   1358  H   VAL    88      36.458  63.044  30.912  0.00  0.00
ATOM   1359  CA  VAL    88      37.684  61.282  30.536  0.00  0.00
ATOM   1360  HA  VAL    88      38.436  60.831  31.159  0.00  0.00
ATOM   1361  CB  VAL    88      36.572  60.421  29.901  0.00  0.00
ATOM   1362  HB  VAL    88      36.339  60.984  28.946  0.00  0.00
ATOM   1363  CG1 VAL    88      37.263  59.154  29.597  0.00  0.00
ATOM   1364 1HG1 VAL    88      38.114  59.355  28.945  0.00  0.00
ATOM   1365 2HG1 VAL    88      37.539  58.670  30.557  0.00  0.00
ATOM   1366 3HG1 VAL    88      36.602  58.477  28.997  0.00  0.00
ATOM   1367  CG2 VAL    88      35.430  60.135  30.824  0.00  0.00
ATOM   1368 1HG2 VAL    88      34.602  60.725  30.476  0.00  0.00
ATOM   1369 2HG2 VAL    88      35.085  59.119  30.747  0.00  0.00
ATOM   1370 3HG2 VAL    88      35.676  60.487  31.875  0.00  0.00
ATOM   1371  C   VAL    88      38.543  61.876  29.314  0.00  0.00
ATOM   1372  O   VAL    88      38.076  62.740  28.508  0.00  0.00
ATOM   1373  N   TRP    89      39.827  61.504  29.276  0.00  0.00
ATOM   1374  H   TRP    89      40.279  60.984  29.963  0.00  0.00
ATOM   1375  CA  TRP    89      40.735  61.923  28.179  0.00  0.00
ATOM   1376  HA  TRP    89      40.518  62.969  27.881  0.00  0.00
ATOM   1377  CB  TRP    89      42.287  61.944  28.592  0.00  0.00
ATOM   1378  HB2 TRP    89      42.493  62.663  29.370  0.00  0.00
ATOM   1379  HB3 TRP    89      42.505  60.894  28.830  0.00  0.00
ATOM   1380  CG  TRP    89      43.249  62.469  27.562  0.00  0.00
ATOM   1381  CD1 TRP    89      44.326  61.842  27.119  0.00  0.00
ATOM   1382  HD1 TRP    89      44.465  60.871  27.437  0.00  0.00
ATOM   1383  NE1 TRP    89      45.003  62.610  26.218  0.00  0.00
ATOM   1384  HE1 TRP    89      45.926  62.290  25.774  0.00  0.00
ATOM   1385  CE2 TRP    89      44.434  63.901  26.181  0.00  0.00
ATOM   1386  CZ2 TRP    89      44.721  65.116  25.448  0.00  0.00
ATOM   1387  HZ2 TRP    89      45.633  65.219  24.826  0.00  0.00
ATOM   1388  CH2 TRP    89      43.826  66.223  25.509  0.00  0.00
ATOM   1389  HH2 TRP    89      44.067  67.146  25.040  0.00  0.00
ATOM   1390  CZ3 TRP    89      42.634  66.044  26.259  0.00  0.00
ATOM   1391  HZ3 TRP    89      41.902  66.882  26.340  0.00  0.00
ATOM   1392  CE3 TRP    89      42.416  64.855  27.007  0.00  0.00
ATOM   1393  HE3 TRP    89      41.501  64.838  27.542  0.00  0.00
ATOM   1394  CD2 TRP    89      43.264  63.765  26.908  0.00  0.00
ATOM   1395  C   TRP    89      40.572  60.948  26.992  0.00  0.00
ATOM   1396  O   TRP    89      41.311  59.949  26.913  0.00  0.00
ATOM   1397  N   VAL    90      39.714  61.274  25.976  0.00  0.00
ATOM   1398  H   VAL    90      39.278  62.170  25.905  0.00  0.00
ATOM   1399  CA  VAL    90      39.418  60.348  24.904  0.00  0.00
ATOM   1400  HA  VAL    90      40.297  59.700  24.924  0.00  0.00
ATOM   1401  CB  VAL    90      38.120  59.545  25.205  0.00  0.00
ATOM   1402  HB  VAL    90      38.384  58.971  26.069  0.00  0.00
ATOM   1403  CG1 VAL    90      36.982  60.400  25.647  0.00  0.00
ATOM   1404 1HG1 VAL    90      36.260  59.839  26.397  0.00  0.00
ATOM   1405 2HG1 VAL    90      37.283  61.235  26.192  0.00  0.00
ATOM   1406 3HG1 VAL    90      36.411  60.702  24.799  0.00  0.00
ATOM   1407  CG2 VAL    90      37.639  58.735  23.993  0.00  0.00
ATOM   1408 1HG2 VAL    90      37.196  59.374  23.241  0.00  0.00
ATOM   1409 2HG2 VAL    90      38.353  58.088  23.498  0.00  0.00
ATOM   1410 3HG2 VAL    90      36.865  58.068  24.283  0.00  0.00
ATOM   1411  C   VAL    90      39.349  61.153  23.585  0.00  0.00
ATOM   1412  O   VAL    90      38.921  62.329  23.597  0.00  0.00
ATOM   1413  N   ARG    91      39.917  60.644  22.476  0.00  0.00
ATOM   1414  H   ARG    91      40.569  59.913  22.689  0.00  0.00
ATOM   1415  CA  ARG    91      40.202  61.299  21.199  0.00  0.00
ATOM   1416  HA  ARG    91      40.818  60.719  20.574  0.00  0.00
ATOM   1417  CB  ARG    91      38.865  61.427  20.414  0.00  0.00
ATOM   1418  HB2 ARG    91      38.205  61.984  20.975  0.00  0.00
ATOM   1419  HB3 ARG    91      39.195  61.882  19.521  0.00  0.00
ATOM   1420  CG  ARG    91      38.115  60.123  20.116  0.00  0.00
ATOM   1421  HG2 ARG    91      37.867  59.663  21.098  0.00  0.00
ATOM   1422  HG3 ARG    91      37.261  60.352  19.427  0.00  0.00
ATOM   1423  CD  ARG    91      39.025  59.112  19.341  0.00  0.00
ATOM   1424  HD2 ARG    91      39.512  59.560  18.507  0.00  0.00
ATOM   1425  HD3 ARG    91      39.776  58.947  20.062  0.00  0.00
ATOM   1426  NE  ARG    91      38.443  57.830  19.161  0.00  0.00
ATOM   1427  HE  ARG    91      37.691  57.643  18.474  0.00  0.00
ATOM   1428  CZ  ARG    91      38.615  56.697  19.760  0.00  0.00
ATOM   1429  NH1 ARG    91      39.556  56.478  20.552  0.00  0.00
ATOM   1430 1HH1 ARG    91      40.291  57.237  20.600  0.00  0.00
ATOM   1431 2HH1 ARG    91      39.606  55.627  21.029  0.00  0.00
ATOM   1432  NH2 ARG    91      37.725  55.696  19.740  0.00  0.00
ATOM   1433 1HH2 ARG    91      36.806  55.810  19.232  0.00  0.00
ATOM   1434 2HH2 ARG    91      37.846  54.851  20.269  0.00  0.00
ATOM   1435  C   ARG    91      40.892  62.652  21.383  0.00  0.00
ATOM   1436  O   ARG    91      40.791  63.588  20.585  0.00  0.00
ATOM   1437  N   GLY    92      41.712  62.803  22.467  0.00  0.00
ATOM   1438  H   GLY    92      42.024  61.987  22.986  0.00  0.00
ATOM   1439  CA  GLY    92      42.389  64.028  22.796  0.00  0.00
ATOM   1440  HA2 GLY    92      43.111  64.126  23.621  0.00  0.00
ATOM   1441  HA3 GLY    92      42.977  64.335  21.905  0.00  0.00
ATOM   1442  C   GLY    92      41.390  65.185  23.140  0.00  0.00
ATOM   1443  O   GLY    92      41.770  66.334  22.947  0.00  0.00
ATOM   1444  N   ARG    93      40.283  64.885  23.749  0.00  0.00
ATOM   1445  H   ARG    93      39.980  63.963  23.876  0.00  0.00
ATOM   1446  CA  ARG    93      39.383  65.854  24.341  0.00  0.00
ATOM   1447  HA  ARG    93      39.850  66.779  24.439  0.00  0.00
ATOM   1448  CB  ARG    93      37.982  66.059  23.520  0.00  0.00
ATOM   1449  HB2 ARG    93      37.676  65.079  23.189  0.00  0.00
ATOM   1450  HB3 ARG    93      37.382  66.463  24.286  0.00  0.00
ATOM   1451  CG  ARG    93      37.982  66.871  22.169  0.00  0.00
ATOM   1452  HG2 ARG    93      38.668  66.359  21.469  0.00  0.00
ATOM   1453  HG3 ARG    93      36.962  67.076  21.782  0.00  0.00
ATOM   1454  CD  ARG    93      38.595  68.262  22.368  0.00  0.00
ATOM   1455  HD2 ARG    93      38.123  68.837  23.127  0.00  0.00
ATOM   1456  HD3 ARG    93      39.627  68.107  22.763  0.00  0.00
ATOM   1457  NE  ARG    93      38.682  68.964  21.126  0.00  0.00
ATOM   1458  HE  ARG    93      39.629  68.958  20.816  0.00  0.00
ATOM   1459  CZ  ARG    93      37.802  69.417  20.232  0.00  0.00
ATOM   1460  NH1 ARG    93      38.165  69.699  18.954  0.00  0.00
ATOM   1461 1HH1 ARG    93      39.109  69.462  18.769  0.00  0.00
ATOM   1462 2HH1 ARG    93      37.557  70.110  18.224  0.00  0.00
ATOM   1463  NH2 ARG    93      36.592  69.721  20.546  0.00  0.00
ATOM   1464 1HH2 ARG    93      36.278  69.598  21.497  0.00  0.00
ATOM   1465 2HH2 ARG    93      35.961  70.193  19.945  0.00  0.00
ATOM   1466  C   ARG    93      39.135  65.442  25.805  0.00  0.00
ATOM   1467  O   ARG    93      39.237  64.321  26.094  0.00  0.00
ATOM   1468  N   TRP    94      38.866  66.446  26.628  0.00  0.00
ATOM   1469  H   TRP    94      38.829  67.357  26.328  0.00  0.00
ATOM   1470  CA  TRP    94      38.347  66.222  27.992  0.00  0.00
ATOM   1471  HA  TRP    94      38.619  65.201  28.347  0.00  0.00
ATOM   1472  CB  TRP    94      38.771  67.333  28.992  0.00  0.00
ATOM   1473  HB2 TRP    94      38.240  68.283  28.753  0.00  0.00
ATOM   1474  HB3 TRP    94      38.349  67.060  29.956  0.00  0.00
ATOM   1475  CG  TRP    94      40.295  67.517  29.216  0.00  0.00
ATOM   1476  CD1 TRP    94      41.100  68.460  28.597  0.00  0.00
ATOM   1477  HD1 TRP    94      40.702  69.117  27.786  0.00  0.00
ATOM   1478  NE1 TRP    94      42.446  68.326  28.890  0.00  0.00
ATOM   1479  HE1 TRP    94      43.122  68.953  28.400  0.00  0.00
ATOM   1480  CE2 TRP    94      42.603  67.152  29.567  0.00  0.00
ATOM   1481  CZ2 TRP    94      43.759  66.578  30.021  0.00  0.00
ATOM   1482  HZ2 TRP    94      44.764  66.947  29.742  0.00  0.00
ATOM   1483  CH2 TRP    94      43.635  65.376  30.659  0.00  0.00
ATOM   1484  HH2 TRP    94      44.532  65.006  31.257  0.00  0.00
ATOM   1485  CZ3 TRP    94      42.417  64.731  30.971  0.00  0.00
ATOM   1486  HZ3 TRP    94      42.352  63.681  31.375  0.00  0.00
ATOM   1487  CE3 TRP    94      41.260  65.342  30.491  0.00  0.00
ATOM   1488  HE3 TRP    94      40.308  64.853  30.612  0.00  0.00
ATOM   1489  CD2 TRP    94      41.306  66.667  29.879  0.00  0.00
ATOM   1490  C   TRP    94      36.813  66.198  27.947  0.00  0.00
ATOM   1491  O   TRP    94      36.150  67.183  28.164  0.00  0.00
ATOM   1492  N   VAL    95      36.312  65.023  27.849  0.00  0.00
ATOM   1493  H   VAL    95      37.055  64.364  27.755  0.00  0.00
ATOM   1494  CA  VAL    95      34.900  64.762  27.822  0.00  0.00
ATOM   1495  HA  VAL    95      34.381  65.699  27.359  0.00  0.00
ATOM   1496  CB  VAL    95      34.534  63.568  26.821  0.00  0.00
ATOM   1497  HB  VAL    95      34.883  62.671  27.357  0.00  0.00
ATOM   1498  CG1 VAL    95      33.049  63.360  26.680  0.00  0.00
ATOM   1499 1HG1 VAL    95      32.744  62.705  27.470  0.00  0.00
ATOM   1500 2HG1 VAL    95      32.651  64.291  26.930  0.00  0.00
ATOM   1501 3HG1 VAL    95      32.715  63.063  25.680  0.00  0.00
ATOM   1502  CG2 VAL    95      35.199  63.743  25.492  0.00  0.00
ATOM   1503 1HG2 VAL    95      36.218  63.587  25.703  0.00  0.00
ATOM   1504 2HG2 VAL    95      34.975  62.919  24.775  0.00  0.00
ATOM   1505 3HG2 VAL    95      34.962  64.731  25.111  0.00  0.00
ATOM   1506  C   VAL    95      34.424  64.419  29.254  0.00  0.00
ATOM   1507  O   VAL    95      35.025  63.531  29.859  0.00  0.00
ATOM   1508  N   PRO    96      33.479  65.107  29.909  0.00  0.00
ATOM   1509  CD  PRO    96      32.704  66.229  29.311  0.00  0.00
ATOM   1510  HD2 PRO    96      32.143  65.940  28.367  0.00  0.00
ATOM   1511  HD3 PRO    96      33.453  67.041  29.103  0.00  0.00
ATOM   1512  CG  PRO    96      31.750  66.730  30.408  0.00  0.00
ATOM   1513  HG2 PRO    96      30.854  66.205  30.302  0.00  0.00
ATOM   1514  HG3 PRO    96      31.693  67.745  30.263  0.00  0.00
ATOM   1515  CB  PRO    96      32.565  66.356  31.718  0.00  0.00
ATOM   1516  HB2 PRO    96      31.826  66.206  32.528  0.00  0.00
ATOM   1517  HB3 PRO    96      33.258  67.102  32.012  0.00  0.00
ATOM   1518  CA  PRO    96      33.307  65.108  31.365  0.00  0.00
ATOM   1519  HA  PRO    96      34.218  65.164  31.913  0.00  0.00
ATOM   1520  C   PRO    96      32.594  63.863  31.799  0.00  0.00
ATOM   1521  O   PRO    96      31.566  63.484  31.225  0.00  0.00
ATOM   1522  N   TYR    97      33.012  63.318  32.907  0.00  0.00
ATOM   1523  H   TYR    97      33.783  63.786  33.369  0.00  0.00
ATOM   1524  CA  TYR    97      32.327  62.165  33.527  0.00  0.00
ATOM   1525  HA  TYR    97      32.364  61.409  32.727  0.00  0.00
ATOM   1526  CB  TYR    97      33.099  61.809  34.793  0.00  0.00
ATOM   1527  HB2 TYR    97      34.096  61.580  34.678  0.00  0.00
ATOM   1528  HB3 TYR    97      33.318  62.769  35.277  0.00  0.00
ATOM   1529  CG  TYR    97      32.470  60.632  35.608  0.00  0.00
ATOM   1530  CD1 TYR    97      31.573  60.775  36.708  0.00  0.00
ATOM   1531  HD1 TYR    97      31.346  61.821  36.864  0.00  0.00
ATOM   1532  CE1 TYR    97      31.201  59.625  37.441  0.00  0.00
ATOM   1533  HE1 TYR    97      30.536  59.693  38.336  0.00  0.00
ATOM   1534  CZ  TYR    97      31.522  58.308  37.032  0.00  0.00
ATOM   1535  OH  TYR    97      30.894  57.240  37.576  0.00  0.00
ATOM   1536  HH  TYR    97      30.216  57.499  38.274  0.00  0.00
ATOM   1537  CE2 TYR    97      32.380  58.171  35.955  0.00  0.00
ATOM   1538  HE2 TYR    97      32.652  57.230  35.570  0.00  0.00
ATOM   1539  CD2 TYR    97      32.855  59.273  35.277  0.00  0.00
ATOM   1540  HD2 TYR    97      33.649  58.967  34.550  0.00  0.00
ATOM   1541  C   TYR    97      30.936  62.628  33.910  0.00  0.00
ATOM   1542  O   TYR    97      30.759  63.673  34.602  0.00  0.00
ATOM   1543  N   PRO    98      29.931  61.800  33.561  0.00  0.00
ATOM   1544  CD  PRO    98      28.534  62.031  33.896  0.00  0.00
ATOM   1545  HD2 PRO    98      27.853  62.341  33.037  0.00  0.00
ATOM   1546  HD3 PRO    98      28.503  62.658  34.810  0.00  0.00
ATOM   1547  CG  PRO    98      27.987  60.607  34.232  0.00  0.00
ATOM   1548  HG2 PRO    98      26.900  60.568  33.958  0.00  0.00
ATOM   1549  HG3 PRO    98      28.302  60.187  35.227  0.00  0.00
ATOM   1550  CB  PRO    98      28.651  59.868  33.088  0.00  0.00
ATOM   1551  HB2 PRO    98      27.992  59.804  32.260  0.00  0.00
ATOM   1552  HB3 PRO    98      28.864  58.846  33.439  0.00  0.00
ATOM   1553  CA  PRO    98      29.935  60.592  32.756  0.00  0.00
ATOM   1554  HA  PRO    98      30.782  59.986  33.118  0.00  0.00
ATOM   1555  C   PRO    98      29.966  60.901  31.201  0.00  0.00
ATOM   1556  O   PRO    98      29.089  61.574  30.652  0.00  0.00
ATOM   1557  N   PHE    99      30.894  60.266  30.458  0.00  0.00
ATOM   1558  H   PHE    99      31.466  59.589  30.978  0.00  0.00
ATOM   1559  CA  PHE    99      30.947  60.245  28.963  0.00  0.00
ATOM   1560  HA  PHE    99      31.350  61.184  28.597  0.00  0.00
ATOM   1561  CB  PHE    99      32.014  59.205  28.505  0.00  0.00
ATOM   1562  HB2 PHE    99      33.049  59.567  28.892  0.00  0.00
ATOM   1563  HB3 PHE    99      31.727  58.213  28.986  0.00  0.00
ATOM   1564  CG  PHE    99      32.068  59.063  26.952  0.00  0.00
ATOM   1565  CD1 PHE    99      33.136  59.694  26.211  0.00  0.00
ATOM   1566  HD1 PHE    99      33.821  60.366  26.607  0.00  0.00
ATOM   1567  CE1 PHE    99      33.233  59.364  24.899  0.00  0.00
ATOM   1568  HE1 PHE    99      33.989  59.894  24.260  0.00  0.00
ATOM   1569  CZ  PHE    99      32.389  58.462  24.199  0.00  0.00
ATOM   1570  HZ  PHE    99      32.409  58.338  23.148  0.00  0.00
ATOM   1571  CE2 PHE    99      31.274  58.063  24.940  0.00  0.00
ATOM   1572  HE2 PHE    99      30.561  57.481  24.365  0.00  0.00
ATOM   1573  CD2 PHE    99      31.152  58.192  26.317  0.00  0.00
ATOM   1574  HD2 PHE    99      30.424  57.550  26.846  0.00  0.00
ATOM   1575  C   PHE    99      29.601  60.109  28.268  0.00  0.00
ATOM   1576  O   PHE    99      29.307  60.945  27.433  0.00  0.00
ATOM   1577  N   GLN   100      28.772  59.052  28.500  0.00  0.00
ATOM   1578  H   GLN   100      29.033  58.407  29.204  0.00  0.00
ATOM   1579  CA  GLN   100      27.459  58.916  27.785  0.00  0.00
ATOM   1580  HA  GLN   100      27.689  58.751  26.759  0.00  0.00
ATOM   1581  CB  GLN   100      26.764  57.598  28.271  0.00  0.00
ATOM   1582  HB2 GLN   100      25.766  57.559  27.862  0.00  0.00
ATOM   1583  HB3 GLN   100      27.473  56.768  27.988  0.00  0.00
ATOM   1584  CG  GLN   100      26.671  57.467  29.816  0.00  0.00
ATOM   1585  HG2 GLN   100      26.452  58.370  30.295  0.00  0.00
ATOM   1586  HG3 GLN   100      25.804  56.893  29.960  0.00  0.00
ATOM   1587  CD  GLN   100      27.798  56.890  30.585  0.00  0.00
ATOM   1588  OE1 GLN   100      28.892  57.356  30.619  0.00  0.00
ATOM   1589  NE2 GLN   100      27.463  55.988  31.478  0.00  0.00
ATOM   1590 1HE2 GLN   100      28.117  55.515  32.017  0.00  0.00
ATOM   1591 2HE2 GLN   100      26.531  55.878  31.573  0.00  0.00
ATOM   1592  C   GLN   100      26.480  60.038  27.708  0.00  0.00
ATOM   1593  O   GLN   100      25.688  60.111  26.758  0.00  0.00
ATOM   1594  N   ASN   101      26.427  60.934  28.729  0.00  0.00
ATOM   1595  H   ASN   101      26.955  60.661  29.550  0.00  0.00
ATOM   1596  CA  ASN   101      25.631  62.161  28.954  0.00  0.00
ATOM   1597  HA  ASN   101      24.749  62.141  28.476  0.00  0.00
ATOM   1598  CB  ASN   101      25.425  62.253  30.515  0.00  0.00
ATOM   1599  HB2 ASN   101      26.387  62.362  30.992  0.00  0.00
ATOM   1600  HB3 ASN   101      24.898  63.232  30.708  0.00  0.00
ATOM   1601  CG  ASN   101      24.697  61.017  31.102  0.00  0.00
ATOM   1602  OD1 ASN   101      24.974  60.541  32.212  0.00  0.00
ATOM   1603  ND2 ASN   101      23.615  60.599  30.447  0.00  0.00
ATOM   1604 1HD2 ASN   101      23.064  59.837  30.759  0.00  0.00
ATOM   1605 2HD2 ASN   101      23.245  61.238  29.817  0.00  0.00
ATOM   1606  C   ASN   101      26.282  63.385  28.262  0.00  0.00
ATOM   1607  O   ASN   101      25.605  64.371  28.004  0.00  0.00
ATOM   1608  N   ASN   102      27.520  63.225  27.844  0.00  0.00
ATOM   1609  H   ASN   102      28.009  62.423  28.117  0.00  0.00
ATOM   1610  CA  ASN   102      28.366  64.443  27.415  0.00  0.00
ATOM   1611  HA  ASN   102      27.661  65.222  27.168  0.00  0.00
ATOM   1612  CB  ASN   102      29.192  64.997  28.541  0.00  0.00
ATOM   1613  HB2 ASN   102      29.990  64.340  28.770  0.00  0.00
ATOM   1614  HB3 ASN   102      29.863  65.759  28.162  0.00  0.00
ATOM   1615  CG  ASN   102      28.310  65.331  29.721  0.00  0.00
ATOM   1616  OD1 ASN   102      27.583  66.300  29.742  0.00  0.00
ATOM   1617  ND2 ASN   102      28.373  64.609  30.796  0.00  0.00
ATOM   1618 1HD2 ASN   102      27.902  64.888  31.563  0.00  0.00
ATOM   1619 2HD2 ASN   102      28.917  63.819  30.666  0.00  0.00
ATOM   1620  C   ASN   102      29.087  64.240  26.073  0.00  0.00
ATOM   1621  O   ASN   102      30.069  64.893  25.795  0.00  0.00
ATOM   1622  N   ILE   103      28.599  63.342  25.244  0.00  0.00
ATOM   1623  H   ILE   103      27.882  62.774  25.514  0.00  0.00
ATOM   1624  CA  ILE   103      29.136  62.960  23.926  0.00  0.00
ATOM   1625  HA  ILE   103      30.143  62.607  24.081  0.00  0.00
ATOM   1626  CB  ILE   103      28.308  61.808  23.241  0.00  0.00
ATOM   1627  HB  ILE   103      28.689  61.519  22.229  0.00  0.00
ATOM   1628  CG2 ILE   103      28.548  60.626  24.159  0.00  0.00
ATOM   1629 1HG2 ILE   103      28.368  59.732  23.727  0.00  0.00
ATOM   1630 2HG2 ILE   103      29.610  60.661  24.351  0.00  0.00
ATOM   1631 3HG2 ILE   103      27.956  60.816  25.124  0.00  0.00
ATOM   1632  CG1 ILE   103      26.874  62.299  23.150  0.00  0.00
ATOM   1633 2HG1 ILE   103      26.453  62.375  24.054  0.00  0.00
ATOM   1634 3HG1 ILE   103      26.904  63.275  22.633  0.00  0.00
ATOM   1635  CD1 ILE   103      26.147  61.183  22.326  0.00  0.00
ATOM   1636 1HD1 ILE   103      26.550  61.096  21.371  0.00  0.00
ATOM   1637 2HD1 ILE   103      26.279  60.296  22.959  0.00  0.00
ATOM   1638 3HD1 ILE   103      25.071  61.447  22.184  0.00  0.00
ATOM   1639  C   ILE   103      29.268  64.145  23.014  0.00  0.00
ATOM   1640  O   ILE   103      30.046  64.030  22.091  0.00  0.00
ATOM   1641  N   HIE   104      28.535  65.225  23.212  0.00  0.00
ATOM   1642  H   HIE   104      27.896  65.216  24.007  0.00  0.00
ATOM   1643  CA  HIE   104      28.599  66.456  22.451  0.00  0.00
ATOM   1644  HA  HIE   104      28.457  66.383  21.331  0.00  0.00
ATOM   1645  CB  HIE   104      27.588  67.538  23.003  0.00  0.00
ATOM   1646  HB2 HIE   104      27.632  68.366  22.346  0.00  0.00
ATOM   1647  HB3 HIE   104      26.613  67.130  23.073  0.00  0.00
ATOM   1648  CG  HIE   104      27.874  67.988  24.439  0.00  0.00
ATOM   1649  ND1 HIE   104      27.671  67.200  25.605  0.00  0.00
ATOM   1650  CE1 HIE   104      28.103  67.997  26.555  0.00  0.00
ATOM   1651  HE1 HIE   104      27.966  67.687  27.499  0.00  0.00
ATOM   1652  NE2 HIE   104      28.629  69.067  26.136  0.00  0.00
ATOM   1653  HE2 HIE   104      28.955  69.773  26.725  0.00  0.00
ATOM   1654  CD2 HIE   104      28.484  69.117  24.757  0.00  0.00
ATOM   1655  HD2 HIE   104      28.907  69.865  24.067  0.00  0.00
ATOM   1656  C   HIE   104      30.060  67.097  22.511  0.00  0.00
ATOM   1657  O   HIE   104      30.324  68.042  21.732  0.00  0.00
ATOM   1658  N   ARG   105      30.998  66.593  23.379  0.00  0.00
ATOM   1659  H   ARG   105      30.707  66.010  24.120  0.00  0.00
ATOM   1660  CA  ARG   105      32.391  67.188  23.437  0.00  0.00
ATOM   1661  HA  ARG   105      32.410  68.121  22.971  0.00  0.00
ATOM   1662  CB  ARG   105      32.774  67.404  24.920  0.00  0.00
ATOM   1663  HB2 ARG   105      32.819  66.440  25.293  0.00  0.00
ATOM   1664  HB3 ARG   105      33.735  67.793  24.963  0.00  0.00
ATOM   1665  CG  ARG   105      31.920  68.223  25.843  0.00  0.00
ATOM   1666  HG2 ARG   105      30.935  67.739  26.094  0.00  0.00
ATOM   1667  HG3 ARG   105      32.490  68.174  26.771  0.00  0.00
ATOM   1668  CD  ARG   105      31.819  69.709  25.383  0.00  0.00
ATOM   1669  HD2 ARG   105      32.766  70.134  25.224  0.00  0.00
ATOM   1670  HD3 ARG   105      31.100  69.726  24.549  0.00  0.00
ATOM   1671  NE  ARG   105      31.244  70.621  26.422  0.00  0.00
ATOM   1672  HE  ARG   105      30.784  70.147  27.251  0.00  0.00
ATOM   1673  CZ  ARG   105      31.240  71.881  26.320  0.00  0.00
ATOM   1674  NH1 ARG   105      31.820  72.489  25.414  0.00  0.00
ATOM   1675 1HH1 ARG   105      32.078  71.979  24.645  0.00  0.00
ATOM   1676 2HH1 ARG   105      31.818  73.517  25.338  0.00  0.00
ATOM   1677  NH2 ARG   105      30.687  72.678  27.068  0.00  0.00
ATOM   1678 1HH2 ARG   105      30.443  72.226  28.006  0.00  0.00
ATOM   1679 2HH2 ARG   105      30.522  73.721  26.949  0.00  0.00
ATOM   1680  C   ARG   105      33.404  66.299  22.727  0.00  0.00
ATOM   1681  O   ARG   105      34.592  66.716  22.583  0.00  0.00
ATOM   1682  N   LEU   106      33.110  65.124  22.252  0.00  0.00
ATOM   1683  H   LEU   106      32.158  64.854  22.292  0.00  0.00
ATOM   1684  CA  LEU   106      33.915  64.387  21.290  0.00  0.00
ATOM   1685  HA  LEU   106      34.862  64.134  21.790  0.00  0.00
ATOM   1686  CB  LEU   106      33.248  63.155  20.816  0.00  0.00
ATOM   1687  HB2 LEU   106      32.186  63.492  20.650  0.00  0.00
ATOM   1688  HB3 LEU   106      33.589  62.713  19.841  0.00  0.00
ATOM   1689  CG  LEU   106      33.301  61.981  21.779  0.00  0.00
ATOM   1690  HG  LEU   106      33.084  62.383  22.751  0.00  0.00
ATOM   1691  CD1 LEU   106      32.084  60.970  21.575  0.00  0.00
ATOM   1692 1HD1 LEU   106      31.151  61.527  21.549  0.00  0.00
ATOM   1693 2HD1 LEU   106      32.088  60.271  20.750  0.00  0.00
ATOM   1694 3HD1 LEU   106      31.910  60.472  22.615  0.00  0.00
ATOM   1695  CD2 LEU   106      34.683  61.326  21.799  0.00  0.00
ATOM   1696 1HD2 LEU   106      34.615  60.440  22.420  0.00  0.00
ATOM   1697 2HD2 LEU   106      34.998  61.142  20.816  0.00  0.00
ATOM   1698 3HD2 LEU   106      35.333  61.919  22.448  0.00  0.00
ATOM   1699  C   LEU   106      34.165  65.240  20.002  0.00  0.00
ATOM   1700  O   LEU   106      33.372  66.060  19.485  0.00  0.00
ATOM   1701  N   PRO   107      35.164  64.851  19.258  0.00  0.00
ATOM   1702  CD  PRO   107      36.394  64.261  19.801  0.00  0.00
ATOM   1703  HD2 PRO   107      36.173  63.175  19.814  0.00  0.00
ATOM   1704  HD3 PRO   107      36.655  64.607  20.702  0.00  0.00
ATOM   1705  CG  PRO   107      37.450  64.543  18.705  0.00  0.00
ATOM   1706  HG2 PRO   107      38.185  63.776  18.610  0.00  0.00
ATOM   1707  HG3 PRO   107      37.921  65.523  18.904  0.00  0.00
ATOM   1708  CB  PRO   107      36.671  64.569  17.317  0.00  0.00
ATOM   1709  HB2 PRO   107      36.534  63.514  16.961  0.00  0.00
ATOM   1710  HB3 PRO   107      37.149  65.319  16.624  0.00  0.00
ATOM   1711  CA  PRO   107      35.326  65.188  17.808  0.00  0.00
ATOM   1712  HA  PRO   107      35.353  66.280  17.836  0.00  0.00
ATOM   1713  C   PRO   107      34.250  64.599  16.997  0.00  0.00
ATOM   1714  O   PRO   107      33.702  63.552  17.283  0.00  0.00
ATOM   1715  N   GLU   108      33.879  65.172  15.837  0.00  0.00
ATOM   1716  H   GLU   108      34.318  66.019  15.432  0.00  0.00
ATOM   1717  CA  GLU   108      32.593  65.060  15.271  0.00  0.00
ATOM   1718  HA  GLU   108      31.851  65.253  16.090  0.00  0.00
ATOM   1719  CB  GLU   108      32.598  66.316  14.337  0.00  0.00
ATOM   1720  HB2 GLU   108      32.701  67.273  14.966  0.00  0.00
ATOM   1721  HB3 GLU   108      33.517  66.128  13.768  0.00  0.00
ATOM   1722  CG  GLU   108      31.399  66.473  13.423  0.00  0.00
ATOM   1723  HG2 GLU   108      31.412  65.813  12.603  0.00  0.00
ATOM   1724  HG3 GLU   108      30.497  66.240  13.946  0.00  0.00
ATOM   1725  CD  GLU   108      31.382  67.961  12.993  0.00  0.00
ATOM   1726  OE1 GLU   108      32.158  68.383  12.116  0.00  0.00
ATOM   1727  OE2 GLU   108      30.601  68.750  13.615  0.00  0.00
ATOM   1728  C   GLU   108      32.221  63.735  14.715  0.00  0.00
ATOM   1729  O   GLU   108      31.156  63.243  14.973  0.00  0.00
ATOM   1730  N   GLN   109      33.151  63.055  14.073  0.00  0.00
ATOM   1731  H   GLN   109      34.022  63.496  14.052  0.00  0.00
ATOM   1732  CA  GLN   109      33.048  61.604  13.657  0.00  0.00
ATOM   1733  HA  GLN   109      32.241  61.417  13.024  0.00  0.00
ATOM   1734  CB  GLN   109      34.302  61.167  12.786  0.00  0.00
ATOM   1735  HB2 GLN   109      34.140  60.172  12.455  0.00  0.00
ATOM   1736  HB3 GLN   109      34.260  61.781  11.867  0.00  0.00
ATOM   1737  CG  GLN   109      35.707  61.206  13.448  0.00  0.00
ATOM   1738  HG2 GLN   109      36.013  62.192  13.723  0.00  0.00
ATOM   1739  HG3 GLN   109      35.621  60.711  14.382  0.00  0.00
ATOM   1740  CD  GLN   109      36.825  60.562  12.665  0.00  0.00
ATOM   1741  OE1 GLN   109      36.790  60.201  11.515  0.00  0.00
ATOM   1742  NE2 GLN   109      37.822  60.226  13.346  0.00  0.00
ATOM   1743 1HE2 GLN   109      38.429  59.491  12.950  0.00  0.00
ATOM   1744 2HE2 GLN   109      37.830  60.566  14.358  0.00  0.00
ATOM   1745  C   GLN   109      32.727  60.643  14.769  0.00  0.00
ATOM   1746  O   GLN   109      32.048  59.630  14.500  0.00  0.00
ATOM   1747  N   ASP   110      33.295  60.924  15.931  0.00  0.00
ATOM   1748  H   ASP   110      33.838  61.812  15.918  0.00  0.00
ATOM   1749  CA  ASP   110      32.961  60.127  17.139  0.00  0.00
ATOM   1750  HA  ASP   110      32.582  59.143  16.797  0.00  0.00
ATOM   1751  CB  ASP   110      34.185  59.812  18.000  0.00  0.00
ATOM   1752  HB2 ASP   110      34.713  60.769  18.157  0.00  0.00
ATOM   1753  HB3 ASP   110      33.980  59.544  19.020  0.00  0.00
ATOM   1754  CG  ASP   110      35.134  58.807  17.277  0.00  0.00
ATOM   1755  OD1 ASP   110      34.586  57.764  16.890  0.00  0.00
ATOM   1756  OD2 ASP   110      36.375  58.980  17.294  0.00  0.00
ATOM   1757  C   ASP   110      31.694  60.684  17.868  0.00  0.00
ATOM   1758  O   ASP   110      30.862  59.955  18.468  0.00  0.00
ATOM   1759  N   ARG   111      31.310  61.980  17.659  0.00  0.00
ATOM   1760  H   ARG   111      31.980  62.602  17.273  0.00  0.00
ATOM   1761  CA  ARG   111      30.046  62.543  18.068  0.00  0.00
ATOM   1762  HA  ARG   111      29.824  62.436  19.162  0.00  0.00
ATOM   1763  CB  ARG   111      30.075  64.117  17.818  0.00  0.00
ATOM   1764  HB2 ARG   111      31.079  64.435  17.875  0.00  0.00
ATOM   1765  HB3 ARG   111      29.743  64.303  16.748  0.00  0.00
ATOM   1766  CG  ARG   111      29.140  64.911  18.770  0.00  0.00
ATOM   1767  HG2 ARG   111      28.205  64.429  18.640  0.00  0.00
ATOM   1768  HG3 ARG   111      29.402  64.734  19.793  0.00  0.00
ATOM   1769  CD  ARG   111      28.895  66.422  18.469  0.00  0.00
ATOM   1770  HD2 ARG   111      28.148  66.860  19.120  0.00  0.00
ATOM   1771  HD3 ARG   111      29.813  66.961  18.598  0.00  0.00
ATOM   1772  NE  ARG   111      28.416  66.601  17.127  0.00  0.00
ATOM   1773  HE  ARG   111      27.547  66.111  16.774  0.00  0.00
ATOM   1774  CZ  ARG   111      28.969  67.464  16.281  0.00  0.00
ATOM   1775  NH1 ARG   111      29.989  68.224  16.534  0.00  0.00
ATOM   1776 1HH1 ARG   111      30.368  68.252  17.484  0.00  0.00
ATOM   1777 2HH1 ARG   111      30.363  68.709  15.663  0.00  0.00
ATOM   1778  NH2 ARG   111      28.577  67.515  15.080  0.00  0.00
ATOM   1779 1HH2 ARG   111      28.027  66.717  14.805  0.00  0.00
ATOM   1780 2HH2 ARG   111      29.033  68.098  14.301  0.00  0.00
ATOM   1781  C   ARG   111      28.791  61.954  17.310  0.00  0.00
ATOM   1782  O   ARG   111      27.833  61.561  17.961  0.00  0.00
ATOM   1783  N   LYS   112      28.846  61.694  16.010  0.00  0.00
ATOM   1784  H   LYS   112      29.748  61.782  15.571  0.00  0.00
ATOM   1785  CA  LYS   112      27.936  60.905  15.179  0.00  0.00
ATOM   1786  HA  LYS   112      26.943  61.333  15.354  0.00  0.00
ATOM   1787  CB  LYS   112      28.345  61.059  13.690  0.00  0.00
ATOM   1788  HB2 LYS   112      29.241  60.472  13.428  0.00  0.00
ATOM   1789  HB3 LYS   112      27.554  60.508  13.122  0.00  0.00
ATOM   1790  CG  LYS   112      28.434  62.523  13.126  0.00  0.00
ATOM   1791  HG2 LYS   112      27.439  63.019  13.191  0.00  0.00
ATOM   1792  HG3 LYS   112      29.112  63.240  13.593  0.00  0.00
ATOM   1793  CD  LYS   112      28.876  62.583  11.652  0.00  0.00
ATOM   1794  HD2 LYS   112      29.594  61.813  11.475  0.00  0.00
ATOM   1795  HD3 LYS   112      28.029  62.568  10.931  0.00  0.00
ATOM   1796  CE  LYS   112      29.491  64.024  11.300  0.00  0.00
ATOM   1797  HE2 LYS   112      28.801  64.784  11.526  0.00  0.00
ATOM   1798  HE3 LYS   112      30.434  64.152  11.817  0.00  0.00
ATOM   1799  NZ  LYS   112      29.829  63.994   9.839  0.00  0.00
ATOM   1800  HZ1 LYS   112      30.561  63.286   9.616  0.00  0.00
ATOM   1801  HZ2 LYS   112      29.072  63.790   9.225  0.00  0.00
ATOM   1802  HZ3 LYS   112      30.185  64.917   9.713  0.00  0.00
ATOM   1803  C   LYS   112      27.882  59.400  15.653  0.00  0.00
ATOM   1804  O   LYS   112      26.746  59.061  16.038  0.00  0.00
ATOM   1805  N   ARG   113      28.959  58.586  15.740  0.00  0.00
ATOM   1806  H   ARG   113      29.812  59.014  15.229  0.00  0.00
ATOM   1807  CA  ARG   113      28.960  57.254  16.290  0.00  0.00
ATOM   1808  HA  ARG   113      28.363  56.792  15.587  0.00  0.00
ATOM   1809  CB  ARG   113      30.389  56.728  16.205  0.00  0.00
ATOM   1810  HB2 ARG   113      30.676  56.760  15.150  0.00  0.00
ATOM   1811  HB3 ARG   113      31.051  57.381  16.755  0.00  0.00
ATOM   1812  CG  ARG   113      30.642  55.398  16.901  0.00  0.00
ATOM   1813  HG2 ARG   113      31.691  55.284  16.935  0.00  0.00
ATOM   1814  HG3 ARG   113      30.223  55.542  17.871  0.00  0.00
ATOM   1815  CD  ARG   113      29.988  54.311  16.112  0.00  0.00
ATOM   1816  HD2 ARG   113      28.900  54.426  16.133  0.00  0.00
ATOM   1817  HD3 ARG   113      30.219  54.374  15.032  0.00  0.00
ATOM   1818  NE  ARG   113      30.333  53.014  16.695  0.00  0.00
ATOM   1819  HE  ARG   113      29.764  52.608  17.356  0.00  0.00
ATOM   1820  CZ  ARG   113      31.357  52.230  16.416  0.00  0.00
ATOM   1821  NH1 ARG   113      32.131  52.377  15.442  0.00  0.00
ATOM   1822 1HH1 ARG   113      32.044  53.250  14.933  0.00  0.00
ATOM   1823 2HH1 ARG   113      32.808  51.729  15.125  0.00  0.00
ATOM   1824  NH2 ARG   113      31.593  51.176  17.116  0.00  0.00
ATOM   1825 1HH2 ARG   113      31.090  50.974  17.953  0.00  0.00
ATOM   1826 2HH2 ARG   113      32.372  50.590  16.908  0.00  0.00
ATOM   1827  C   ARG   113      28.139  57.135  17.595  0.00  0.00
ATOM   1828  O   ARG   113      27.503  56.117  17.715  0.00  0.00
ATOM   1829  N   CYS   114      28.207  58.191  18.433  0.00  0.00
ATOM   1830  H   CYS   114      28.699  59.010  18.087  0.00  0.00
ATOM   1831  CA  CYS   114      27.639  58.046  19.855  0.00  0.00
ATOM   1832  HA  CYS   114      27.562  57.006  20.146  0.00  0.00
ATOM   1833  CB  CYS   114      28.422  58.857  20.836  0.00  0.00
ATOM   1834  HB2 CYS   114      28.380  59.885  20.434  0.00  0.00
ATOM   1835  HB3 CYS   114      27.804  58.839  21.753  0.00  0.00
ATOM   1836  SG  CYS   114      30.038  58.296  21.279  0.00  0.00
ATOM   1837  HG  CYS   114      30.859  59.387  20.565  0.00  0.00
ATOM   1838  C   CYS   114      26.151  58.520  19.767  0.00  0.00
ATOM   1839  O   CYS   114      25.500  57.763  20.466  0.00  0.00
ATOM   1840  N   LEU   115      25.697  59.406  18.838  0.00  0.00
ATOM   1841  H   LEU   115      26.330  59.828  18.181  0.00  0.00
ATOM   1842  CA  LEU   115      24.289  59.630  18.736  0.00  0.00
ATOM   1843  HA  LEU   115      23.903  59.502  19.673  0.00  0.00
ATOM   1844  CB  LEU   115      24.104  61.042  18.232  0.00  0.00
ATOM   1845  HB2 LEU   115      24.530  61.668  18.992  0.00  0.00
ATOM   1846  HB3 LEU   115      24.690  61.185  17.282  0.00  0.00
ATOM   1847  CG  LEU   115      22.616  61.439  17.973  0.00  0.00
ATOM   1848  HG  LEU   115      22.067  60.792  17.191  0.00  0.00
ATOM   1849  CD1 LEU   115      21.906  61.289  19.388  0.00  0.00
ATOM   1850 1HD1 LEU   115      20.910  61.823  19.346  0.00  0.00
ATOM   1851 2HD1 LEU   115      21.679  60.264  19.522  0.00  0.00
ATOM   1852 3HD1 LEU   115      22.480  61.914  20.121  0.00  0.00
ATOM   1853  CD2 LEU   115      22.498  62.920  17.543  0.00  0.00
ATOM   1854 1HD2 LEU   115      21.476  63.131  17.072  0.00  0.00
ATOM   1855 2HD2 LEU   115      22.506  63.570  18.389  0.00  0.00
ATOM   1856 3HD2 LEU   115      23.324  63.216  16.860  0.00  0.00
ATOM   1857  C   LEU   115      23.579  58.594  17.858  0.00  0.00
ATOM   1858  O   LEU   115      22.486  58.157  18.211  0.00  0.00
ATOM   1859  N   ASP   116      24.202  58.137  16.794  0.00  0.00
ATOM   1860  H   ASP   116      25.126  58.586  16.592  0.00  0.00
ATOM   1861  CA  ASP   116      23.510  57.418  15.761  0.00  0.00
ATOM   1862  HA  ASP   116      22.544  57.840  15.592  0.00  0.00
ATOM   1863  CB  ASP   116      24.280  57.522  14.395  0.00  0.00
ATOM   1864  HB2 ASP   116      24.334  58.599  13.993  0.00  0.00
ATOM   1865  HB3 ASP   116      25.280  57.151  14.556  0.00  0.00
ATOM   1866  CG  ASP   116      23.773  56.618  13.228  0.00  0.00
ATOM   1867  OD1 ASP   116      24.651  55.985  12.624  0.00  0.00
ATOM   1868  OD2 ASP   116      22.531  56.561  13.011  0.00  0.00
ATOM   1869  C   ASP   116      23.238  55.942  16.209  0.00  0.00
ATOM   1870  O   ASP   116      22.089  55.496  16.145  0.00  0.00
ATOM   1871  N   GLU   117      24.256  55.267  16.762  0.00  0.00
ATOM   1872  H   GLU   117      25.087  55.754  16.914  0.00  0.00
ATOM   1873  CA  GLU   117      24.023  54.043  17.430  0.00  0.00
ATOM   1874  HA  GLU   117      23.472  53.398  16.742  0.00  0.00
ATOM   1875  CB  GLU   117      25.307  53.311  17.851  0.00  0.00
ATOM   1876  HB2 GLU   117      25.913  53.889  18.558  0.00  0.00
ATOM   1877  HB3 GLU   117      25.052  52.451  18.422  0.00  0.00
ATOM   1878  CG  GLU   117      26.334  53.065  16.711  0.00  0.00
ATOM   1879  HG2 GLU   117      26.868  54.010  16.451  0.00  0.00
ATOM   1880  HG3 GLU   117      27.033  52.320  17.120  0.00  0.00
ATOM   1881  CD  GLU   117      25.696  52.395  15.540  0.00  0.00
ATOM   1882  OE1 GLU   117      24.948  51.343  15.666  0.00  0.00
ATOM   1883  OE2 GLU   117      26.033  52.874  14.370  0.00  0.00
ATOM   1884  C   GLU   117      23.068  54.050  18.655  0.00  0.00
ATOM   1885  O   GLU   117      22.309  53.090  18.842  0.00  0.00
ATOM   1886  N   LEU   118      23.017  55.142  19.414  0.00  0.00
ATOM   1887  H   LEU   118      23.622  55.916  19.179  0.00  0.00
ATOM   1888  CA  LEU   118      22.129  55.302  20.631  0.00  0.00
ATOM   1889  HA  LEU   118      22.387  54.388  21.175  0.00  0.00
ATOM   1890  CB  LEU   118      22.585  56.626  21.379  0.00  0.00
ATOM   1891  HB2 LEU   118      23.571  56.422  21.813  0.00  0.00
ATOM   1892  HB3 LEU   118      22.534  57.494  20.730  0.00  0.00
ATOM   1893  CG  LEU   118      21.731  56.895  22.626  0.00  0.00
ATOM   1894  HG  LEU   118      20.752  57.353  22.405  0.00  0.00
ATOM   1895  CD1 LEU   118      21.448  55.701  23.474  0.00  0.00
ATOM   1896 1HD1 LEU   118      20.926  56.059  24.382  0.00  0.00
ATOM   1897 2HD1 LEU   118      20.756  54.997  22.956  0.00  0.00
ATOM   1898 3HD1 LEU   118      22.269  55.213  23.877  0.00  0.00
ATOM   1899  CD2 LEU   118      22.502  57.913  23.497  0.00  0.00
ATOM   1900 1HD2 LEU   118      23.365  57.493  23.995  0.00  0.00
ATOM   1901 2HD2 LEU   118      22.768  58.661  22.770  0.00  0.00
ATOM   1902 3HD2 LEU   118      21.794  58.468  24.150  0.00  0.00
ATOM   1903  C   LEU   118      20.676  55.324  20.236  0.00  0.00
ATOM   1904  O   LEU   118      19.886  54.539  20.599  0.00  0.00
ATOM   1905  N   VAL   119      20.266  56.283  19.398  0.00  0.00
ATOM   1906  H   VAL   119      20.927  57.066  19.198  0.00  0.00
ATOM   1907  CA  VAL   119      18.916  56.385  18.728  0.00  0.00
ATOM   1908  HA  VAL   119      18.184  56.547  19.508  0.00  0.00
ATOM   1909  CB  VAL   119      18.960  57.620  17.744  0.00  0.00
ATOM   1910  HB  VAL   119      19.737  57.425  16.966  0.00  0.00
ATOM   1911  CG1 VAL   119      17.594  57.853  17.052  0.00  0.00
ATOM   1912 1HG1 VAL   119      17.371  57.144  16.317  0.00  0.00
ATOM   1913 2HG1 VAL   119      16.815  57.790  17.797  0.00  0.00
ATOM   1914 3HG1 VAL   119      17.531  58.770  16.532  0.00  0.00
ATOM   1915  CG2 VAL   119      19.198  58.922  18.538  0.00  0.00
ATOM   1916 1HG2 VAL   119      20.151  58.844  18.996  0.00  0.00
ATOM   1917 2HG2 VAL   119      19.272  59.624  17.739  0.00  0.00
ATOM   1918 3HG2 VAL   119      18.452  59.092  19.293  0.00  0.00
ATOM   1919  C   VAL   119      18.595  55.128  17.891  0.00  0.00
ATOM   1920  O   VAL   119      17.458  54.658  17.919  0.00  0.00
ATOM   1921  N   ARG   120      19.577  54.597  17.124  0.00  0.00
ATOM   1922  H   ARG   120      20.433  55.111  16.967  0.00  0.00
ATOM   1923  CA  ARG   120      19.338  53.303  16.554  0.00  0.00
ATOM   1924  HA  ARG   120      18.418  53.484  15.926  0.00  0.00
ATOM   1925  CB  ARG   120      20.434  52.922  15.578  0.00  0.00
ATOM   1926  HB2 ARG   120      20.642  53.768  14.891  0.00  0.00
ATOM   1927  HB3 ARG   120      21.300  52.746  16.020  0.00  0.00
ATOM   1928  CG  ARG   120      20.062  51.612  14.844  0.00  0.00
ATOM   1929  HG2 ARG   120      20.516  50.873  15.460  0.00  0.00
ATOM   1930  HG3 ARG   120      19.003  51.464  14.876  0.00  0.00
ATOM   1931  CD  ARG   120      20.460  51.659  13.418  0.00  0.00
ATOM   1932  HD2 ARG   120      20.212  50.701  12.947  0.00  0.00
ATOM   1933  HD3 ARG   120      19.863  52.415  13.003  0.00  0.00
ATOM   1934  NE  ARG   120      21.903  51.981  13.300  0.00  0.00
ATOM   1935  HE  ARG   120      22.589  51.348  13.707  0.00  0.00
ATOM   1936  CZ  ARG   120      22.439  53.152  12.777  0.00  0.00
ATOM   1937  NH1 ARG   120      21.698  54.000  12.156  0.00  0.00
ATOM   1938 1HH1 ARG   120      20.658  53.915  12.263  0.00  0.00
ATOM   1939 2HH1 ARG   120      22.071  54.901  11.940  0.00  0.00
ATOM   1940  NH2 ARG   120      23.785  53.334  12.914  0.00  0.00
ATOM   1941 1HH2 ARG   120      24.363  52.647  13.367  0.00  0.00
ATOM   1942 2HH2 ARG   120      24.239  54.128  12.677  0.00  0.00
ATOM   1943  C   ARG   120      19.070  52.224  17.561  0.00  0.00
ATOM   1944  O   ARG   120      18.306  51.329  17.265  0.00  0.00
ATOM   1945  N   SER   121      19.613  52.230  18.792  0.00  0.00
ATOM   1946  H   SER   121      20.300  52.938  19.042  0.00  0.00
ATOM   1947  CA  SER   121      19.238  51.167  19.867  0.00  0.00
ATOM   1948  HA  SER   121      19.187  50.141  19.436  0.00  0.00
ATOM   1949  CB  SER   121      20.358  51.169  20.924  0.00  0.00
ATOM   1950  HB2 SER   121      20.447  52.215  21.324  0.00  0.00
ATOM   1951  HB3 SER   121      20.114  50.459  21.768  0.00  0.00
ATOM   1952  OG  SER   121      21.593  50.813  20.321  0.00  0.00
ATOM   1953  HG  SER   121      21.856  51.583  19.784  0.00  0.00
ATOM   1954  C   SER   121      17.920  51.434  20.604  0.00  0.00
ATOM   1955  O   SER   121      17.184  50.483  21.058  0.00  0.00
ATOM   1956  N   HIE   122      17.657  52.734  20.775  0.00  0.00
ATOM   1957  H   HIE   122      18.316  53.305  20.287  0.00  0.00
ATOM   1958  CA  HIE   122      16.358  53.234  21.237  0.00  0.00
ATOM   1959  HA  HIE   122      16.159  52.658  22.213  0.00  0.00
ATOM   1960  CB  HIE   122      16.503  54.756  21.530  0.00  0.00
ATOM   1961  HB2 HIE   122      17.422  54.885  22.082  0.00  0.00
ATOM   1962  HB3 HIE   122      16.664  55.185  20.565  0.00  0.00
ATOM   1963  CG  HIE   122      15.445  55.533  22.303  0.00  0.00
ATOM   1964  ND1 HIE   122      14.278  56.138  21.763  0.00  0.00
ATOM   1965  CE1 HIE   122      13.872  56.965  22.715  0.00  0.00
ATOM   1966  HE1 HIE   122      12.886  57.518  22.689  0.00  0.00
ATOM   1967  NE2 HIE   122      14.702  56.985  23.751  0.00  0.00
ATOM   1968  HE2 HIE   122      14.600  57.660  24.566  0.00  0.00
ATOM   1969  CD2 HIE   122      15.733  56.084  23.508  0.00  0.00
ATOM   1970  HD2 HIE   122      16.722  55.990  23.909  0.00  0.00
ATOM   1971  C   HIE   122      15.127  53.027  20.274  0.00  0.00
ATOM   1972  O   HIE   122      14.030  53.079  20.818  0.00  0.00
ATOM   1973  N   ALA   123      15.312  52.468  19.031  0.00  0.00
ATOM   1974  H   ALA   123      16.272  52.499  18.740  0.00  0.00
ATOM   1975  CA  ALA   123      14.245  51.979  18.095  0.00  0.00
ATOM   1976  HA  ALA   123      13.298  52.375  18.283  0.00  0.00
ATOM   1977  CB  ALA   123      14.524  52.398  16.641  0.00  0.00
ATOM   1978  HB1 ALA   123      14.328  53.434  16.431  0.00  0.00
ATOM   1979  HB2 ALA   123      15.612  52.270  16.434  0.00  0.00
ATOM   1980  HB3 ALA   123      13.944  51.866  15.843  0.00  0.00
ATOM   1981  C   ALA   123      14.153  50.376  18.123  0.00  0.00
ATOM   1982  O   ALA   123      13.459  49.744  17.327  0.00  0.00
ATOM   1983  N   ARG   124      14.700  49.794  19.174  0.00  0.00
ATOM   1984  H   ARG   124      14.897  50.375  20.004  0.00  0.00
ATOM   1985  CA  ARG   124      14.595  48.379  19.518  0.00  0.00
ATOM   1986  HA  ARG   124      13.953  47.878  18.860  0.00  0.00
ATOM   1987  CB  ARG   124      15.961  47.689  19.464  0.00  0.00
ATOM   1988  HB2 ARG   124      16.423  47.949  20.373  0.00  0.00
ATOM   1989  HB3 ARG   124      15.731  46.552  19.511  0.00  0.00
ATOM   1990  CG  ARG   124      16.983  48.087  18.323  0.00  0.00
ATOM   1991  HG2 ARG   124      16.370  47.992  17.399  0.00  0.00
ATOM   1992  HG3 ARG   124      17.176  49.193  18.358  0.00  0.00
ATOM   1993  CD  ARG   124      18.257  47.211  18.360  0.00  0.00
ATOM   1994  HD2 ARG   124      17.933  46.185  18.250  0.00  0.00
ATOM   1995  HD3 ARG   124      18.872  47.334  17.486  0.00  0.00
ATOM   1996  NE  ARG   124      19.073  47.491  19.555  0.00  0.00
ATOM   1997  HE  ARG   124      18.643  47.441  20.405  0.00  0.00
ATOM   1998  CZ  ARG   124      20.346  47.896  19.617  0.00  0.00
ATOM   1999  NH1 ARG   124      21.188  48.095  18.645  0.00  0.00
ATOM   2000 1HH1 ARG   124      20.997  47.840  17.707  0.00  0.00
ATOM   2001 2HH1 ARG   124      21.915  48.713  18.897  0.00  0.00
ATOM   2002  NH2 ARG   124      20.736  48.138  20.842  0.00  0.00
ATOM   2003 1HH2 ARG   124      20.017  47.874  21.461  0.00  0.00
ATOM   2004 2HH2 ARG   124      21.397  48.923  21.067  0.00  0.00
ATOM   2005  C   ARG   124      13.829  48.203  20.853  0.00  0.00
ATOM   2006  O   ARG   124      13.902  49.016  21.801  0.00  0.00
ATOM   2007  N   THR   125      13.156  47.085  21.027  0.00  0.00
ATOM   2008  H   THR   125      12.686  46.741  20.162  0.00  0.00
ATOM   2009  CA  THR   125      12.726  46.368  22.222  0.00  0.00
ATOM   2010  HA  THR   125      13.125  46.882  23.119  0.00  0.00
ATOM   2011  CB  THR   125      11.217  46.368  22.344  0.00  0.00
ATOM   2012  HB  THR   125      11.029  45.572  23.099  0.00  0.00
ATOM   2013  CG2 THR   125      10.696  47.700  22.917  0.00  0.00
ATOM   2014 1HG2 THR   125      10.986  48.536  22.274  0.00  0.00
ATOM   2015 2HG2 THR   125       9.594  47.650  23.061  0.00  0.00
ATOM   2016 3HG2 THR   125      11.131  47.962  23.850  0.00  0.00
ATOM   2017  OG1 THR   125      10.473  46.050  21.203  0.00  0.00
ATOM   2018  HG1 THR   125       9.549  46.111  21.397  0.00  0.00
ATOM   2019  C   THR   125      13.231  44.913  22.013  0.00  0.00
ATOM   2020  O   THR   125      13.575  44.471  20.891  0.00  0.00
ATOM   2021  N   TYR   126      13.359  44.096  22.999  0.00  0.00
ATOM   2022  H   TYR   126      13.101  44.449  23.907  0.00  0.00
ATOM   2023  CA  TYR   126      14.175  42.863  23.013  0.00  0.00
ATOM   2024  HA  TYR   126      14.523  42.531  22.042  0.00  0.00
ATOM   2025  CB  TYR   126      15.293  43.160  23.932  0.00  0.00
ATOM   2026  HB2 TYR   126      14.851  43.334  24.929  0.00  0.00
ATOM   2027  HB3 TYR   126      15.928  42.300  23.929  0.00  0.00
ATOM   2028  CG  TYR   126      16.061  44.379  23.415  0.00  0.00
ATOM   2029  CD1 TYR   126      15.941  45.475  24.216  0.00  0.00
ATOM   2030  HD1 TYR   126      15.318  45.479  25.091  0.00  0.00
ATOM   2031  CE1 TYR   126      16.867  46.514  23.947  0.00  0.00
ATOM   2032  HE1 TYR   126      17.075  47.334  24.520  0.00  0.00
ATOM   2033  CZ  TYR   126      17.637  46.582  22.747  0.00  0.00
ATOM   2034  OH  TYR   126      18.332  47.693  22.444  0.00  0.00
ATOM   2035  HH  TYR   126      18.102  48.281  23.203  0.00  0.00
ATOM   2036  CE2 TYR   126      17.440  45.556  21.809  0.00  0.00
ATOM   2037  HE2 TYR   126      18.049  45.550  20.845  0.00  0.00
ATOM   2038  CD2 TYR   126      16.791  44.418  22.167  0.00  0.00
ATOM   2039  HD2 TYR   126      16.797  43.529  21.533  0.00  0.00
ATOM   2040  C   TYR   126      13.291  41.658  23.445  0.00  0.00
ATOM   2041  O   TYR   126      12.591  41.730  24.477  0.00  0.00
ATOM   2042  N   THR   127      13.345  40.521  22.697  0.00  0.00
ATOM   2043  H   THR   127      14.175  40.368  22.152  0.00  0.00
ATOM   2044  CA  THR   127      12.487  39.347  22.974  0.00  0.00
ATOM   2045  HA  THR   127      11.611  39.676  23.496  0.00  0.00
ATOM   2046  CB  THR   127      11.904  38.643  21.745  0.00  0.00
ATOM   2047  HB  THR   127      11.479  37.680  22.209  0.00  0.00
ATOM   2048  CG2 THR   127      10.892  39.442  20.858  0.00  0.00
ATOM   2049 1HG2 THR   127      10.402  38.787  20.183  0.00  0.00
ATOM   2050 2HG2 THR   127      10.113  39.927  21.524  0.00  0.00
ATOM   2051 3HG2 THR   127      11.396  40.214  20.304  0.00  0.00
ATOM   2052  OG1 THR   127      12.864  38.194  20.861  0.00  0.00
ATOM   2053  HG1 THR   127      12.669  38.803  20.150  0.00  0.00
ATOM   2054  C   THR   127      13.166  38.285  23.890  0.00  0.00
ATOM   2055  O   THR   127      12.436  37.392  24.418  0.00  0.00
ATOM   2056  N   GLU   128      14.487  38.370  24.148  0.00  0.00
ATOM   2057  H   GLU   128      14.997  39.050  23.706  0.00  0.00
ATOM   2058  CA  GLU   128      15.306  37.543  25.044  0.00  0.00
ATOM   2059  HA  GLU   128      14.805  36.682  25.443  0.00  0.00
ATOM   2060  CB  GLU   128      16.506  36.932  24.339  0.00  0.00
ATOM   2061  HB2 GLU   128      17.048  37.659  23.766  0.00  0.00
ATOM   2062  HB3 GLU   128      17.172  36.605  25.100  0.00  0.00
ATOM   2063  CG  GLU   128      16.074  35.936  23.183  0.00  0.00
ATOM   2064  HG2 GLU   128      15.571  36.642  22.484  0.00  0.00
ATOM   2065  HG3 GLU   128      16.969  35.477  22.785  0.00  0.00
ATOM   2066  CD  GLU   128      15.034  34.887  23.653  0.00  0.00
ATOM   2067  OE1 GLU   128      15.066  34.407  24.813  0.00  0.00
ATOM   2068  OE2 GLU   128      14.126  34.616  22.873  0.00  0.00
ATOM   2069  C   GLU   128      15.729  38.453  26.243  0.00  0.00
ATOM   2070  O   GLU   128      15.967  39.642  26.035  0.00  0.00
ATOM   2071  N   PRO   129      15.910  37.973  27.518  0.00  0.00
ATOM   2072  CD  PRO   129      15.467  36.632  27.941  0.00  0.00
ATOM   2073  HD2 PRO   129      15.709  35.811  27.250  0.00  0.00
ATOM   2074  HD3 PRO   129      14.418  36.645  28.151  0.00  0.00
ATOM   2075  CG  PRO   129      16.221  36.417  29.247  0.00  0.00
ATOM   2076  HG2 PRO   129      17.194  35.907  29.069  0.00  0.00
ATOM   2077  HG3 PRO   129      15.613  35.889  29.998  0.00  0.00
ATOM   2078  CB  PRO   129      16.462  37.787  29.806  0.00  0.00
ATOM   2079  HB2 PRO   129      17.374  37.749  30.342  0.00  0.00
ATOM   2080  HB3 PRO   129      15.585  38.152  30.354  0.00  0.00
ATOM   2081  CA  PRO   129      16.551  38.690  28.622  0.00  0.00
ATOM   2082  HA  PRO   129      15.818  39.553  28.831  0.00  0.00
ATOM   2083  C   PRO   129      17.997  39.202  28.374  0.00  0.00
ATOM   2084  O   PRO   129      18.691  38.499  27.595  0.00  0.00
ATOM   2085  N   PRO   130      18.422  40.351  29.015  0.00  0.00
ATOM   2086  CD  PRO   130      17.636  41.081  30.027  0.00  0.00
ATOM   2087  HD2 PRO   130      17.200  40.378  30.716  0.00  0.00
ATOM   2088  HD3 PRO   130      16.916  41.668  29.548  0.00  0.00
ATOM   2089  CG  PRO   130      18.675  41.937  30.766  0.00  0.00
ATOM   2090  HG2 PRO   130      19.085  41.395  31.626  0.00  0.00
ATOM   2091  HG3 PRO   130      18.253  42.986  31.046  0.00  0.00
ATOM   2092  CB  PRO   130      19.860  42.063  29.775  0.00  0.00
ATOM   2093  HB2 PRO   130      20.817  41.998  30.276  0.00  0.00
ATOM   2094  HB3 PRO   130      19.639  42.919  29.109  0.00  0.00
ATOM   2095  CA  PRO   130      19.822  40.753  29.008  0.00  0.00
ATOM   2096  HA  PRO   130      20.188  40.917  28.018  0.00  0.00
ATOM   2097  C   PRO   130      20.671  39.657  29.605  0.00  0.00
ATOM   2098  O   PRO   130      20.461  39.310  30.774  0.00  0.00
ATOM   2099  N   ASN   131      21.613  39.094  28.823  0.00  0.00
ATOM   2100  H   ASN   131      21.570  39.255  27.782  0.00  0.00
ATOM   2101  CA  ASN   131      22.524  37.995  29.262  0.00  0.00
ATOM   2102  HA  ASN   131      22.008  37.628  30.160  0.00  0.00
ATOM   2103  CB  ASN   131      22.499  36.839  28.266  0.00  0.00
ATOM   2104  HB2 ASN   131      22.557  35.916  28.892  0.00  0.00
ATOM   2105  HB3 ASN   131      21.570  36.731  27.818  0.00  0.00
ATOM   2106  CG  ASN   131      23.655  36.935  27.317  0.00  0.00
ATOM   2107  OD1 ASN   131      24.677  36.353  27.472  0.00  0.00
ATOM   2108  ND2 ASN   131      23.548  37.739  26.262  0.00  0.00
ATOM   2109 1HD2 ASN   131      24.319  37.749  25.609  0.00  0.00
ATOM   2110 2HD2 ASN   131      22.885  38.452  26.148  0.00  0.00
ATOM   2111  C   ASN   131      23.887  38.292  29.928  0.00  0.00
ATOM   2112  O   ASN   131      24.396  37.492  30.630  0.00  0.00
ATOM   2113  N   ASN   132      24.524  39.349  29.551  0.00  0.00
ATOM   2114  H   ASN   132      24.026  39.909  28.857  0.00  0.00
ATOM   2115  CA  ASN   132      25.874  39.661  30.040  0.00  0.00
ATOM   2116  HA  ASN   132      25.830  39.609  31.158  0.00  0.00
ATOM   2117  CB  ASN   132      26.908  38.623  29.465  0.00  0.00
ATOM   2118  HB2 ASN   132      27.885  38.637  30.063  0.00  0.00
ATOM   2119  HB3 ASN   132      26.415  37.671  29.469  0.00  0.00
ATOM   2120  CG  ASN   132      27.051  38.823  27.957  0.00  0.00
ATOM   2121  OD1 ASN   132      26.691  39.808  27.342  0.00  0.00
ATOM   2122  ND2 ASN   132      27.638  37.854  27.259  0.00  0.00
ATOM   2123 1HD2 ASN   132      27.589  38.001  26.266  0.00  0.00
ATOM   2124 2HD2 ASN   132      27.911  36.879  27.607  0.00  0.00
ATOM   2125  C   ASN   132      26.255  41.112  29.805  0.00  0.00
ATOM   2126  O   ASN   132      25.492  41.946  29.150  0.00  0.00
ATOM   2127  N   PHE   133      27.497  41.520  30.197  0.00  0.00
ATOM   2128  H   PHE   133      28.097  40.827  30.592  0.00  0.00
ATOM   2129  CA  PHE   133      27.913  42.888  30.248  0.00  0.00
ATOM   2130  HA  PHE   133      27.215  43.381  30.871  0.00  0.00
ATOM   2131  CB  PHE   133      29.310  42.971  30.857  0.00  0.00
ATOM   2132  HB2 PHE   133      29.240  42.277  31.640  0.00  0.00
ATOM   2133  HB3 PHE   133      30.041  42.591  30.186  0.00  0.00
ATOM   2134  CG  PHE   133      29.730  44.385  31.257  0.00  0.00
ATOM   2135  CD1 PHE   133      28.788  45.283  31.853  0.00  0.00
ATOM   2136  HD1 PHE   133      27.739  45.036  31.966  0.00  0.00
ATOM   2137  CE1 PHE   133      29.235  46.571  32.192  0.00  0.00
ATOM   2138  HE1 PHE   133      28.577  47.212  32.751  0.00  0.00
ATOM   2139  CZ  PHE   133      30.588  46.956  32.067  0.00  0.00
ATOM   2140  HZ  PHE   133      31.033  47.960  32.400  0.00  0.00
ATOM   2141  CE2 PHE   133      31.504  46.057  31.569  0.00  0.00
ATOM   2142  HE2 PHE   133      32.472  46.425  31.491  0.00  0.00
ATOM   2143  CD2 PHE   133      31.114  44.719  31.242  0.00  0.00
ATOM   2144  HD2 PHE   133      31.912  44.090  30.832  0.00  0.00
ATOM   2145  C   PHE   133      27.842  43.614  28.912  0.00  0.00
ATOM   2146  O   PHE   133      27.430  44.743  28.787  0.00  0.00
ATOM   2147  N   GLU   134      28.027  42.838  27.853  0.00  0.00
ATOM   2148  H   GLU   134      28.344  41.889  27.989  0.00  0.00
ATOM   2149  CA  GLU   134      28.018  43.301  26.419  0.00  0.00
ATOM   2150  HA  GLU   134      28.706  44.124  26.433  0.00  0.00
ATOM   2151  CB  GLU   134      28.606  42.175  25.525  0.00  0.00
ATOM   2152  HB2 GLU   134      29.428  41.611  25.859  0.00  0.00
ATOM   2153  HB3 GLU   134      27.689  41.434  25.565  0.00  0.00
ATOM   2154  CG  GLU   134      28.646  42.487  23.966  0.00  0.00
ATOM   2155  HG2 GLU   134      27.588  42.818  23.694  0.00  0.00
ATOM   2156  HG3 GLU   134      29.434  43.242  23.842  0.00  0.00
ATOM   2157  CD  GLU   134      29.054  41.243  23.211  0.00  0.00
ATOM   2158  OE1 GLU   134      30.281  41.041  22.986  0.00  0.00
ATOM   2159  OE2 GLU   134      28.172  40.657  22.582  0.00  0.00
ATOM   2160  C   GLU   134      26.540  43.596  26.023  0.00  0.00
ATOM   2161  O   GLU   134      26.322  44.626  25.386  0.00  0.00
ATOM   2162  N   GLU   135      25.474  42.863  26.424  0.00  0.00
ATOM   2163  H   GLU   135      25.518  42.105  27.131  0.00  0.00
ATOM   2164  CA  GLU   135      24.162  43.434  26.168  0.00  0.00
ATOM   2165  HA  GLU   135      24.140  43.858  25.200  0.00  0.00
ATOM   2166  CB  GLU   135      23.080  42.382  26.236  0.00  0.00
ATOM   2167  HB2 GLU   135      23.004  41.906  27.231  0.00  0.00
ATOM   2168  HB3 GLU   135      22.127  42.872  25.975  0.00  0.00
ATOM   2169  CG  GLU   135      23.243  41.336  25.111  0.00  0.00
ATOM   2170  HG2 GLU   135      23.433  41.856  24.196  0.00  0.00
ATOM   2171  HG3 GLU   135      24.130  40.732  25.308  0.00  0.00
ATOM   2172  CD  GLU   135      21.936  40.483  25.059  0.00  0.00
ATOM   2173  OE1 GLU   135      21.007  40.711  24.263  0.00  0.00
ATOM   2174  OE2 GLU   135      21.752  39.711  25.991  0.00  0.00
ATOM   2175  C   GLU   135      23.846  44.597  27.078  0.00  0.00
ATOM   2176  O   GLU   135      23.068  45.446  26.622  0.00  0.00
ATOM   2177  N   SER   136      24.404  44.762  28.266  0.00  0.00
ATOM   2178  H   SER   136      25.119  44.031  28.517  0.00  0.00
ATOM   2179  CA  SER   136      24.133  45.894  29.189  0.00  0.00
ATOM   2180  HA  SER   136      23.026  45.884  29.363  0.00  0.00
ATOM   2181  CB  SER   136      24.973  45.649  30.497  0.00  0.00
ATOM   2182  HB2 SER   136      25.108  44.559  30.654  0.00  0.00
ATOM   2183  HB3 SER   136      25.954  46.076  30.217  0.00  0.00
ATOM   2184  OG  SER   136      24.566  46.174  31.735  0.00  0.00
ATOM   2185  HG  SER   136      24.084  47.046  31.568  0.00  0.00
ATOM   2186  C   SER   136      24.549  47.178  28.474  0.00  0.00
ATOM   2187  O   SER   136      23.685  48.082  28.417  0.00  0.00
ATOM   2188  N   PHE   137      25.711  47.278  27.782  0.00  0.00
ATOM   2189  H   PHE   137      26.440  46.585  27.796  0.00  0.00
ATOM   2190  CA  PHE   137      26.147  48.512  27.100  0.00  0.00
ATOM   2191  HA  PHE   137      25.598  49.353  27.568  0.00  0.00
ATOM   2192  CB  PHE   137      27.610  48.749  27.284  0.00  0.00
ATOM   2193  HB2 PHE   137      27.832  49.615  26.621  0.00  0.00
ATOM   2194  HB3 PHE   137      27.939  49.044  28.262  0.00  0.00
ATOM   2195  CG  PHE   137      28.476  47.552  26.900  0.00  0.00
ATOM   2196  CD1 PHE   137      28.639  47.247  25.526  0.00  0.00
ATOM   2197  HD1 PHE   137      28.117  47.822  24.732  0.00  0.00
ATOM   2198  CE1 PHE   137      29.598  46.392  25.075  0.00  0.00
ATOM   2199  HE1 PHE   137      29.563  46.237  24.006  0.00  0.00
ATOM   2200  CZ  PHE   137      30.504  45.830  25.971  0.00  0.00
ATOM   2201  HZ  PHE   137      31.272  45.314  25.535  0.00  0.00
ATOM   2202  CE2 PHE   137      30.321  45.943  27.361  0.00  0.00
ATOM   2203  HE2 PHE   137      31.006  45.452  27.921  0.00  0.00
ATOM   2204  CD2 PHE   137      29.327  46.877  27.833  0.00  0.00
ATOM   2205  HD2 PHE   137      29.126  47.139  28.840  0.00  0.00
ATOM   2206  C   PHE   137      25.536  48.611  25.729  0.00  0.00
ATOM   2207  O   PHE   137      25.031  49.667  25.414  0.00  0.00
ATOM   2208  N   THR   138      25.333  47.458  25.008  0.00  0.00
ATOM   2209  H   THR   138      25.825  46.572  25.248  0.00  0.00
ATOM   2210  CA  THR   138      24.572  47.381  23.716  0.00  0.00
ATOM   2211  HA  THR   138      25.117  48.036  23.051  0.00  0.00
ATOM   2212  CB  THR   138      24.693  46.058  23.024  0.00  0.00
ATOM   2213  HB  THR   138      24.002  45.386  23.523  0.00  0.00
ATOM   2214  CG2 THR   138      24.238  46.056  21.558  0.00  0.00
ATOM   2215 1HG2 THR   138      25.019  46.328  20.851  0.00  0.00
ATOM   2216 2HG2 THR   138      23.708  45.090  21.411  0.00  0.00
ATOM   2217 3HG2 THR   138      23.444  46.786  21.383  0.00  0.00
ATOM   2218  OG1 THR   138      25.989  45.538  22.968  0.00  0.00
ATOM   2219  HG1 THR   138      26.291  45.038  23.779  0.00  0.00
ATOM   2220  C   THR   138      23.114  47.881  23.812  0.00  0.00
ATOM   2221  O   THR   138      22.846  48.843  23.129  0.00  0.00
ATOM   2222  N   ARG   139      22.360  47.398  24.857  0.00  0.00
ATOM   2223  H   ARG   139      22.810  46.659  25.424  0.00  0.00
ATOM   2224  CA  ARG   139      20.883  47.705  25.026  0.00  0.00
ATOM   2225  HA  ARG   139      20.338  47.744  24.078  0.00  0.00
ATOM   2226  CB  ARG   139      20.170  46.807  25.989  0.00  0.00
ATOM   2227  HB2 ARG   139      20.798  46.630  26.863  0.00  0.00
ATOM   2228  HB3 ARG   139      19.231  47.221  26.304  0.00  0.00
ATOM   2229  CG  ARG   139      20.059  45.475  25.264  0.00  0.00
ATOM   2230  HG2 ARG   139      19.548  45.758  24.415  0.00  0.00
ATOM   2231  HG3 ARG   139      21.008  45.005  25.035  0.00  0.00
ATOM   2232  CD  ARG   139      19.206  44.473  26.065  0.00  0.00
ATOM   2233  HD2 ARG   139      19.574  44.400  27.084  0.00  0.00
ATOM   2234  HD3 ARG   139      18.197  44.850  26.015  0.00  0.00
ATOM   2235  NE  ARG   139      19.207  43.114  25.520  0.00  0.00
ATOM   2236  HE  ARG   139      19.926  42.895  24.826  0.00  0.00
ATOM   2237  CZ  ARG   139      18.386  42.102  25.832  0.00  0.00
ATOM   2238  NH1 ARG   139      17.368  42.209  26.646  0.00  0.00
ATOM   2239 1HH1 ARG   139      17.064  43.049  27.141  0.00  0.00
ATOM   2240 2HH1 ARG   139      16.732  41.457  26.434  0.00  0.00
ATOM   2241  NH2 ARG   139      18.545  40.943  25.248  0.00  0.00
ATOM   2242 1HH2 ARG   139      19.416  40.697  24.708  0.00  0.00
ATOM   2243 2HH2 ARG   139      17.792  40.299  25.524  0.00  0.00
ATOM   2244  C   ARG   139      20.711  49.191  25.397  0.00  0.00
ATOM   2245  O   ARG   139      19.840  49.856  24.899  0.00  0.00
ATOM   2246  N   GLN   140      21.493  49.688  26.372  0.00  0.00
ATOM   2247  H   GLN   140      22.318  49.148  26.785  0.00  0.00
ATOM   2248  CA  GLN   140      21.341  50.991  26.975  0.00  0.00
ATOM   2249  HA  GLN   140      20.322  51.099  27.011  0.00  0.00
ATOM   2250  CB  GLN   140      21.814  50.913  28.496  0.00  0.00
ATOM   2251  HB2 GLN   140      21.228  50.073  28.913  0.00  0.00
ATOM   2252  HB3 GLN   140      22.914  50.736  28.613  0.00  0.00
ATOM   2253  CG  GLN   140      21.435  52.211  29.210  0.00  0.00
ATOM   2254  HG2 GLN   140      22.060  53.083  28.886  0.00  0.00
ATOM   2255  HG3 GLN   140      20.403  52.512  28.924  0.00  0.00
ATOM   2256  CD  GLN   140      21.464  52.003  30.769  0.00  0.00
ATOM   2257  OE1 GLN   140      21.993  51.073  31.331  0.00  0.00
ATOM   2258  NE2 GLN   140      20.804  52.826  31.500  0.00  0.00
ATOM   2259 1HE2 GLN   140      20.711  52.693  32.501  0.00  0.00
ATOM   2260 2HE2 GLN   140      20.304  53.642  31.060  0.00  0.00
ATOM   2261  C   GLN   140      22.032  52.113  26.243  0.00  0.00
ATOM   2262  O   GLN   140      21.323  53.096  25.926  0.00  0.00
ATOM   2263  N   PHE   141      23.336  51.927  25.887  0.00  0.00
ATOM   2264  H   PHE   141      23.863  51.216  26.374  0.00  0.00
ATOM   2265  CA  PHE   141      24.055  53.069  25.387  0.00  0.00
ATOM   2266  HA  PHE   141      23.431  53.948  25.467  0.00  0.00
ATOM   2267  CB  PHE   141      25.365  53.214  26.171  0.00  0.00
ATOM   2268  HB2 PHE   141      25.946  52.442  25.720  0.00  0.00
ATOM   2269  HB3 PHE   141      25.772  54.220  25.833  0.00  0.00
ATOM   2270  CG  PHE   141      25.317  53.194  27.671  0.00  0.00
ATOM   2271  CD1 PHE   141      24.447  54.034  28.297  0.00  0.00
ATOM   2272  HD1 PHE   141      23.785  54.761  27.639  0.00  0.00
ATOM   2273  CE1 PHE   141      24.454  54.136  29.671  0.00  0.00
ATOM   2274  HE1 PHE   141      23.833  54.868  30.268  0.00  0.00
ATOM   2275  CZ  PHE   141      25.209  53.229  30.418  0.00  0.00
ATOM   2276  HZ  PHE   141      25.214  53.446  31.457  0.00  0.00
ATOM   2277  CE2 PHE   141      25.895  52.167  29.813  0.00  0.00
ATOM   2278  HE2 PHE   141      26.408  51.486  30.457  0.00  0.00
ATOM   2279  CD2 PHE   141      26.017  52.189  28.384  0.00  0.00
ATOM   2280  HD2 PHE   141      26.541  51.511  27.881  0.00  0.00
ATOM   2281  C   PHE   141      24.154  52.917  23.862  0.00  0.00
ATOM   2282  O   PHE   141      24.534  53.862  23.179  0.00  0.00
ATOM   2283  N   GLY   142      23.918  51.743  23.224  0.00  0.00
ATOM   2284  H   GLY   142      23.795  50.961  23.858  0.00  0.00
ATOM   2285  CA  GLY   142      24.279  51.492  21.826  0.00  0.00
ATOM   2286  HA2 GLY   142      23.788  50.550  21.462  0.00  0.00
ATOM   2287  HA3 GLY   142      23.803  52.364  21.354  0.00  0.00
ATOM   2288  C   GLY   142      25.755  51.425  21.502  0.00  0.00
ATOM   2289  O   GLY   142      26.562  51.458  22.388  0.00  0.00
ATOM   2290  N   GLU   143      26.091  50.964  20.336  0.00  0.00
ATOM   2291  H   GLU   143      25.403  50.531  19.730  0.00  0.00
ATOM   2292  CA  GLU   143      27.398  50.263  20.190  0.00  0.00
ATOM   2293  HA  GLU   143      27.648  49.691  21.102  0.00  0.00
ATOM   2294  CB  GLU   143      27.290  49.318  18.997  0.00  0.00
ATOM   2295  HB2 GLU   143      26.778  49.827  18.150  0.00  0.00
ATOM   2296  HB3 GLU   143      28.264  48.973  18.679  0.00  0.00
ATOM   2297  CG  GLU   143      26.405  48.101  19.281  0.00  0.00
ATOM   2298  HG2 GLU   143      26.817  47.576  20.183  0.00  0.00
ATOM   2299  HG3 GLU   143      25.427  48.537  19.539  0.00  0.00
ATOM   2300  CD  GLU   143      26.316  47.152  18.096  0.00  0.00
ATOM   2301  OE1 GLU   143      26.976  46.169  17.992  0.00  0.00
ATOM   2302  OE2 GLU   143      25.417  47.534  17.266  0.00  0.00
ATOM   2303  C   GLU   143      28.485  51.369  19.834  0.00  0.00
ATOM   2304  O   GLU   143      29.535  50.995  19.331  0.00  0.00
ATOM   2305  N   GLY   144      28.299  52.608  20.131  0.00  0.00
ATOM   2306  H   GLY   144      27.370  52.759  20.561  0.00  0.00
ATOM   2307  CA  GLY   144      29.209  53.793  19.842  0.00  0.00
ATOM   2308  HA2 GLY   144      30.002  53.517  19.097  0.00  0.00
ATOM   2309  HA3 GLY   144      28.466  54.509  19.372  0.00  0.00
ATOM   2310  C   GLY   144      29.816  54.249  21.179  0.00  0.00
ATOM   2311  O   GLY   144      30.983  54.029  21.346  0.00  0.00
ATOM   2312  N   ILE   145      29.044  54.848  22.095  0.00  0.00
ATOM   2313  H   ILE   145      28.052  55.154  21.886  0.00  0.00
ATOM   2314  CA  ILE   145      29.388  54.867  23.494  0.00  0.00
ATOM   2315  HA  ILE   145      30.019  55.608  23.788  0.00  0.00
ATOM   2316  CB  ILE   145      28.085  55.265  24.202  0.00  0.00
ATOM   2317  HB  ILE   145      27.288  54.548  23.900  0.00  0.00
ATOM   2318  CG2 ILE   145      28.113  55.165  25.720  0.00  0.00
ATOM   2319 1HG2 ILE   145      28.971  55.789  26.049  0.00  0.00
ATOM   2320 2HG2 ILE   145      27.283  55.601  26.252  0.00  0.00
ATOM   2321 3HG2 ILE   145      28.208  54.118  26.039  0.00  0.00
ATOM   2322  CG1 ILE   145      27.579  56.690  23.823  0.00  0.00
ATOM   2323 2HG1 ILE   145      28.383  57.387  24.105  0.00  0.00
ATOM   2324 3HG1 ILE   145      27.476  56.743  22.706  0.00  0.00
ATOM   2325  CD1 ILE   145      26.162  57.144  24.379  0.00  0.00
ATOM   2326 1HD1 ILE   145      26.349  57.660  25.346  0.00  0.00
ATOM   2327 2HD1 ILE   145      25.641  57.813  23.628  0.00  0.00
ATOM   2328 3HD1 ILE   145      25.567  56.265  24.579  0.00  0.00
ATOM   2329  C   ILE   145      29.972  53.587  24.111  0.00  0.00
ATOM   2330  O   ILE   145      30.858  53.639  24.906  0.00  0.00
ATOM   2331  N   ALA   146      29.587  52.455  23.536  0.00  0.00
ATOM   2332  H   ALA   146      28.839  52.417  22.940  0.00  0.00
ATOM   2333  CA  ALA   146      30.151  51.158  23.873  0.00  0.00
ATOM   2334  HA  ALA   146      30.158  51.131  24.946  0.00  0.00
ATOM   2335  CB  ALA   146      29.480  49.936  23.366  0.00  0.00
ATOM   2336  HB1 ALA   146      30.159  49.107  23.365  0.00  0.00
ATOM   2337  HB2 ALA   146      28.458  49.791  23.728  0.00  0.00
ATOM   2338  HB3 ALA   146      29.474  50.202  22.312  0.00  0.00
ATOM   2339  C   ALA   146      31.657  51.156  23.511  0.00  0.00
ATOM   2340  O   ALA   146      32.530  50.849  24.343  0.00  0.00
ATOM   2341  N   ASP   147      32.071  51.502  22.232  0.00  0.00
ATOM   2342  H   ASP   147      31.545  52.062  21.592  0.00  0.00
ATOM   2343  CA  ASP   147      33.409  51.267  21.751  0.00  0.00
ATOM   2344  HA  ASP   147      33.959  50.569  22.395  0.00  0.00
ATOM   2345  CB  ASP   147      33.318  50.639  20.301  0.00  0.00
ATOM   2346  HB2 ASP   147      32.537  49.919  20.232  0.00  0.00
ATOM   2347  HB3 ASP   147      33.244  51.420  19.519  0.00  0.00
ATOM   2348  CG  ASP   147      34.524  49.858  19.904  0.00  0.00
ATOM   2349  OD1 ASP   147      35.488  50.367  19.345  0.00  0.00
ATOM   2350  OD2 ASP   147      34.536  48.621  20.225  0.00  0.00
ATOM   2351  C   ASP   147      34.365  52.460  21.710  0.00  0.00
ATOM   2352  O   ASP   147      35.545  52.098  21.859  0.00  0.00
ATOM   2353  N   ILE   148      33.830  53.631  21.749  0.00  0.00
ATOM   2354  H   ILE   148      32.795  53.783  21.634  0.00  0.00
ATOM   2355  CA  ILE   148      34.696  54.839  22.091  0.00  0.00
ATOM   2356  HA  ILE   148      35.656  54.810  21.585  0.00  0.00
ATOM   2357  CB  ILE   148      33.893  56.058  21.608  0.00  0.00
ATOM   2358  HB  ILE   148      32.935  56.124  22.045  0.00  0.00
ATOM   2359  CG2 ILE   148      34.656  57.345  21.873  0.00  0.00
ATOM   2360 1HG2 ILE   148      35.728  57.125  21.528  0.00  0.00
ATOM   2361 2HG2 ILE   148      34.320  58.252  21.429  0.00  0.00
ATOM   2362 3HG2 ILE   148      34.869  57.497  22.924  0.00  0.00
ATOM   2363  CG1 ILE   148      33.792  56.054  20.091  0.00  0.00
ATOM   2364 2HG1 ILE   148      34.805  56.397  19.660  0.00  0.00
ATOM   2365 3HG1 ILE   148      33.700  55.026  19.739  0.00  0.00
ATOM   2366  CD1 ILE   148      32.709  56.807  19.457  0.00  0.00
ATOM   2367 1HD1 ILE   148      32.736  57.867  19.723  0.00  0.00
ATOM   2368 2HD1 ILE   148      32.815  56.740  18.394  0.00  0.00
ATOM   2369 3HD1 ILE   148      31.735  56.335  19.629  0.00  0.00
ATOM   2370  C   ILE   148      35.048  54.924  23.561  0.00  0.00
ATOM   2371  O   ILE   148      35.962  55.635  23.962  0.00  0.00
ATOM   2372  N   PHE   149      34.267  54.165  24.394  0.00  0.00
ATOM   2373  H   PHE   149      33.548  53.582  24.006  0.00  0.00
ATOM   2374  CA  PHE   149      34.362  54.230  25.828  0.00  0.00
ATOM   2375  HA  PHE   149      35.290  54.662  26.036  0.00  0.00
ATOM   2376  CB  PHE   149      33.529  55.309  26.457  0.00  0.00
ATOM   2377  HB2 PHE   149      33.642  56.186  25.859  0.00  0.00
ATOM   2378  HB3 PHE   149      32.485  55.056  26.523  0.00  0.00
ATOM   2379  CG  PHE   149      33.887  55.586  27.902  0.00  0.00
ATOM   2380  CD1 PHE   149      35.152  56.194  28.212  0.00  0.00
ATOM   2381  HD1 PHE   149      35.824  56.550  27.420  0.00  0.00
ATOM   2382  CE1 PHE   149      35.610  55.942  29.563  0.00  0.00
ATOM   2383  HE1 PHE   149      36.601  56.221  29.941  0.00  0.00
ATOM   2384  CZ  PHE   149      34.803  55.333  30.506  0.00  0.00
ATOM   2385  HZ  PHE   149      35.272  55.016  31.409  0.00  0.00
ATOM   2386  CE2 PHE   149      33.544  54.824  30.237  0.00  0.00
ATOM   2387  HE2 PHE   149      32.955  54.260  30.988  0.00  0.00
ATOM   2388  CD2 PHE   149      33.087  55.039  28.945  0.00  0.00
ATOM   2389  HD2 PHE   149      32.090  54.753  28.640  0.00  0.00
ATOM   2390  C   PHE   149      34.211  52.845  26.583  0.00  0.00
ATOM   2391  O   PHE   149      35.218  52.238  27.060  0.00  0.00
ATOM   2392  N   MET   150      33.017  52.243  26.655  0.00  0.00
ATOM   2393  H   MET   150      32.298  52.688  26.105  0.00  0.00
ATOM   2394  CA  MET   150      32.662  51.309  27.707  0.00  0.00
ATOM   2395  HA  MET   150      32.808  51.720  28.762  0.00  0.00
ATOM   2396  CB  MET   150      31.160  50.996  27.708  0.00  0.00
ATOM   2397  HB2 MET   150      30.903  50.416  26.793  0.00  0.00
ATOM   2398  HB3 MET   150      31.065  50.357  28.528  0.00  0.00
ATOM   2399  CG  MET   150      30.071  52.108  27.932  0.00  0.00
ATOM   2400  HG2 MET   150      30.522  52.969  27.394  0.00  0.00
ATOM   2401  HG3 MET   150      29.081  52.030  27.484  0.00  0.00
ATOM   2402  SD  MET   150      29.956  52.538  29.712  0.00  0.00
ATOM   2403  CE  MET   150      28.917  53.952  29.573  0.00  0.00
ATOM   2404  HE1 MET   150      28.441  54.064  30.497  0.00  0.00
ATOM   2405  HE2 MET   150      29.398  54.887  29.401  0.00  0.00
ATOM   2406  HE3 MET   150      28.147  53.818  28.787  0.00  0.00
ATOM   2407  C   MET   150      33.457  50.016  27.583  0.00  0.00
ATOM   2408  O   MET   150      33.900  49.533  28.677  0.00  0.00
ATOM   2409  N   ARG   151      33.798  49.505  26.429  0.00  0.00
ATOM   2410  H   ARG   151      33.344  49.994  25.643  0.00  0.00
ATOM   2411  CA  ARG   151      34.485  48.293  26.092  0.00  0.00
ATOM   2412  HA  ARG   151      34.169  47.601  26.967  0.00  0.00
ATOM   2413  CB  ARG   151      33.817  47.793  24.857  0.00  0.00
ATOM   2414  HB2 ARG   151      32.761  47.776  24.922  0.00  0.00
ATOM   2415  HB3 ARG   151      34.149  48.369  23.982  0.00  0.00
ATOM   2416  CG  ARG   151      34.256  46.335  24.602  0.00  0.00
ATOM   2417  HG2 ARG   151      35.269  46.516  24.336  0.00  0.00
ATOM   2418  HG3 ARG   151      34.074  45.909  25.570  0.00  0.00
ATOM   2419  CD  ARG   151      33.563  45.609  23.492  0.00  0.00
ATOM   2420  HD2 ARG   151      32.503  45.570  23.778  0.00  0.00
ATOM   2421  HD3 ARG   151      33.758  46.111  22.575  0.00  0.00
ATOM   2422  NE  ARG   151      34.075  44.243  23.406  0.00  0.00
ATOM   2423  HE  ARG   151      35.049  44.080  23.329  0.00  0.00
ATOM   2424  CZ  ARG   151      33.390  43.231  23.022  0.00  0.00
ATOM   2425  NH1 ARG   151      33.893  42.041  22.972  0.00  0.00
ATOM   2426 1HH1 ARG   151      34.876  41.863  23.231  0.00  0.00
ATOM   2427 2HH1 ARG   151      33.271  41.272  22.684  0.00  0.00
ATOM   2428  NH2 ARG   151      32.103  43.214  22.835  0.00  0.00
ATOM   2429 1HH2 ARG   151      31.601  44.037  22.591  0.00  0.00
ATOM   2430 2HH2 ARG   151      31.632  42.371  22.567  0.00  0.00
ATOM   2431  C   ARG   151      36.039  48.409  26.126  0.00  0.00
ATOM   2432  O   ARG   151      36.627  47.523  26.753  0.00  0.00
ATOM   2433  N   PRO   152      36.711  49.376  25.525  0.00  0.00
ATOM   2434  CD  PRO   152      36.185  50.440  24.641  0.00  0.00
ATOM   2435  HD2 PRO   152      35.166  50.898  24.834  0.00  0.00
ATOM   2436  HD3 PRO   152      36.234  50.064  23.612  0.00  0.00
ATOM   2437  CG  PRO   152      37.253  51.518  24.568  0.00  0.00
ATOM   2438  HG2 PRO   152      37.046  52.267  25.417  0.00  0.00
ATOM   2439  HG3 PRO   152      37.245  52.045  23.664  0.00  0.00
ATOM   2440  CB  PRO   152      38.518  50.825  24.839  0.00  0.00
ATOM   2441  HB2 PRO   152      39.209  51.521  25.248  0.00  0.00
ATOM   2442  HB3 PRO   152      38.957  50.393  23.921  0.00  0.00
ATOM   2443  CA  PRO   152      38.124  49.703  25.830  0.00  0.00
ATOM   2444  HA  PRO   152      38.816  48.890  25.590  0.00  0.00
ATOM   2445  C   PRO   152      38.358  50.075  27.318  0.00  0.00
ATOM   2446  O   PRO   152      39.459  49.844  27.823  0.00  0.00
ATOM   2447  N   TYR   153      37.479  50.835  27.972  0.00  0.00
ATOM   2448  H   TYR   153      36.644  51.169  27.535  0.00  0.00
ATOM   2449  CA  TYR   153      37.860  51.395  29.174  0.00  0.00
ATOM   2450  HA  TYR   153      38.838  51.849  29.136  0.00  0.00
ATOM   2451  CB  TYR   153      36.818  52.555  29.523  0.00  0.00
ATOM   2452  HB2 TYR   153      36.791  53.366  28.759  0.00  0.00
ATOM   2453  HB3 TYR   153      35.751  52.107  29.597  0.00  0.00
ATOM   2454  CG  TYR   153      37.088  53.066  30.905  0.00  0.00
ATOM   2455  CD1 TYR   153      38.355  53.656  31.270  0.00  0.00
ATOM   2456  HD1 TYR   153      39.005  53.941  30.475  0.00  0.00
ATOM   2457  CE1 TYR   153      38.693  53.747  32.606  0.00  0.00
ATOM   2458  HE1 TYR   153      39.603  54.180  32.945  0.00  0.00
ATOM   2459  CZ  TYR   153      37.772  53.325  33.637  0.00  0.00
ATOM   2460  OH  TYR   153      38.221  53.467  34.914  0.00  0.00
ATOM   2461  HH  TYR   153      37.585  53.137  35.605  0.00  0.00
ATOM   2462  CE2 TYR   153      36.573  52.716  33.240  0.00  0.00
ATOM   2463  HE2 TYR   153      35.856  52.315  33.969  0.00  0.00
ATOM   2464  CD2 TYR   153      36.239  52.562  31.889  0.00  0.00
ATOM   2465  HD2 TYR   153      35.308  52.024  31.654  0.00  0.00
ATOM   2466  C   TYR   153      37.857  50.279  30.258  0.00  0.00
ATOM   2467  O   TYR   153      38.809  50.121  30.999  0.00  0.00
ATOM   2468  N   ASN   154      36.810  49.371  30.287  0.00  0.00
ATOM   2469  H   ASN   154      36.025  49.494  29.639  0.00  0.00
ATOM   2470  CA  ASN   154      36.626  48.377  31.320  0.00  0.00
ATOM   2471  HA  ASN   154      36.864  48.842  32.301  0.00  0.00
ATOM   2472  CB  ASN   154      35.198  48.000  31.422  0.00  0.00
ATOM   2473  HB2 ASN   154      34.744  47.783  30.411  0.00  0.00
ATOM   2474  HB3 ASN   154      35.174  47.101  32.061  0.00  0.00
ATOM   2475  CG  ASN   154      34.419  49.035  32.199  0.00  0.00
ATOM   2476  OD1 ASN   154      34.497  49.271  33.378  0.00  0.00
ATOM   2477  ND2 ASN   154      33.629  49.837  31.560  0.00  0.00
ATOM   2478 1HD2 ASN   154      33.152  50.525  32.061  0.00  0.00
ATOM   2479 2HD2 ASN   154      33.608  49.826  30.585  0.00  0.00
ATOM   2480  C   ASN   154      37.698  47.231  31.236  0.00  0.00
ATOM   2481  O   ASN   154      38.063  46.746  32.280  0.00  0.00
ATOM   2482  N   PHE   155      38.159  46.808  30.053  0.00  0.00
ATOM   2483  H   PHE   155      37.779  47.249  29.243  0.00  0.00
ATOM   2484  CA  PHE   155      39.186  45.738  30.070  0.00  0.00
ATOM   2485  HA  PHE   155      38.775  44.823  30.475  0.00  0.00
ATOM   2486  CB  PHE   155      39.653  45.401  28.590  0.00  0.00
ATOM   2487  HB2 PHE   155      38.836  45.013  27.975  0.00  0.00
ATOM   2488  HB3 PHE   155      40.099  46.250  28.036  0.00  0.00
ATOM   2489  CG  PHE   155      40.708  44.338  28.506  0.00  0.00
ATOM   2490  CD1 PHE   155      40.490  43.037  28.999  0.00  0.00
ATOM   2491  HD1 PHE   155      39.659  42.772  29.515  0.00  0.00
ATOM   2492  CE1 PHE   155      41.436  42.020  28.939  0.00  0.00
ATOM   2493  HE1 PHE   155      41.265  41.064  29.328  0.00  0.00
ATOM   2494  CZ  PHE   155      42.593  42.245  28.252  0.00  0.00
ATOM   2495  HZ  PHE   155      43.363  41.512  28.087  0.00  0.00
ATOM   2496  CE2 PHE   155      42.888  43.555  27.804  0.00  0.00
ATOM   2497  HE2 PHE   155      43.874  43.727  27.332  0.00  0.00
ATOM   2498  CD2 PHE   155      41.964  44.578  27.999  0.00  0.00
ATOM   2499  HD2 PHE   155      42.082  45.530  27.495  0.00  0.00
ATOM   2500  C   PHE   155      40.451  46.246  30.779  0.00  0.00
ATOM   2501  O   PHE   155      40.961  45.536  31.687  0.00  0.00
ATOM   2502  N   LYS   156      40.876  47.512  30.579  0.00  0.00
ATOM   2503  H   LYS   156      40.456  47.986  29.773  0.00  0.00
ATOM   2504  CA  LYS   156      41.996  48.285  31.207  0.00  0.00
ATOM   2505  HA  LYS   156      42.962  47.862  30.961  0.00  0.00
ATOM   2506  CB  LYS   156      41.943  49.716  30.481  0.00  0.00
ATOM   2507  HB2 LYS   156      41.648  49.443  29.421  0.00  0.00
ATOM   2508  HB3 LYS   156      41.247  50.375  30.953  0.00  0.00
ATOM   2509  CG  LYS   156      43.395  50.266  30.410  0.00  0.00
ATOM   2510  HG2 LYS   156      43.804  50.602  31.381  0.00  0.00
ATOM   2511  HG3 LYS   156      44.072  49.554  29.940  0.00  0.00
ATOM   2512  CD  LYS   156      43.413  51.619  29.607  0.00  0.00
ATOM   2513  HD2 LYS   156      42.786  51.520  28.719  0.00  0.00
ATOM   2514  HD3 LYS   156      42.904  52.419  30.174  0.00  0.00
ATOM   2515  CE  LYS   156      44.847  52.012  29.143  0.00  0.00
ATOM   2516  HE2 LYS   156      45.660  51.800  29.884  0.00  0.00
ATOM   2517  HE3 LYS   156      45.078  51.419  28.291  0.00  0.00
ATOM   2518  NZ  LYS   156      44.699  53.399  28.773  0.00  0.00
ATOM   2519  HZ1 LYS   156      44.009  53.498  28.099  0.00  0.00
ATOM   2520  HZ2 LYS   156      44.398  53.997  29.539  0.00  0.00
ATOM   2521  HZ3 LYS   156      45.563  53.810  28.355  0.00  0.00
ATOM   2522  C   LYS   156      41.890  48.366  32.740  0.00  0.00
ATOM   2523  O   LYS   156      42.913  48.593  33.352  0.00  0.00
ATOM   2524  N   VAL   157      40.711  48.158  33.300  0.00  0.00
ATOM   2525  H   VAL   157      39.900  48.141  32.632  0.00  0.00
ATOM   2526  CA  VAL   157      40.487  48.266  34.789  0.00  0.00
ATOM   2527  HA  VAL   157      41.467  48.466  35.226  0.00  0.00
ATOM   2528  CB  VAL   157      39.576  49.482  35.168  0.00  0.00
ATOM   2529  HB  VAL   157      40.230  50.351  35.171  0.00  0.00
ATOM   2530  CG1 VAL   157      38.375  49.679  34.299  0.00  0.00
ATOM   2531 1HG1 VAL   157      38.659  49.926  33.267  0.00  0.00
ATOM   2532 2HG1 VAL   157      37.628  48.944  34.330  0.00  0.00
ATOM   2533 3HG1 VAL   157      37.963  50.599  34.644  0.00  0.00
ATOM   2534  CG2 VAL   157      39.099  49.434  36.637  0.00  0.00
ATOM   2535 1HG2 VAL   157      39.925  49.483  37.325  0.00  0.00
ATOM   2536 2HG2 VAL   157      38.406  50.259  36.821  0.00  0.00
ATOM   2537 3HG2 VAL   157      38.467  48.507  36.747  0.00  0.00
ATOM   2538  C   VAL   157      40.083  46.875  35.429  0.00  0.00
ATOM   2539  O   VAL   157      40.624  46.578  36.523  0.00  0.00
ATOM   2540  N   TRP   158      39.238  46.100  34.780  0.00  0.00
ATOM   2541  H   TRP   158      38.857  46.488  33.913  0.00  0.00
ATOM   2542  CA  TRP   158      38.652  44.853  35.318  0.00  0.00
ATOM   2543  HA  TRP   158      38.587  44.769  36.428  0.00  0.00
ATOM   2544  CB  TRP   158      37.160  44.654  34.779  0.00  0.00
ATOM   2545  HB2 TRP   158      37.218  44.810  33.648  0.00  0.00
ATOM   2546  HB3 TRP   158      36.717  43.700  34.922  0.00  0.00
ATOM   2547  CG  TRP   158      36.150  45.643  35.378  0.00  0.00
ATOM   2548  CD1 TRP   158      35.807  46.761  34.810  0.00  0.00
ATOM   2549  HD1 TRP   158      36.161  47.098  33.870  0.00  0.00
ATOM   2550  NE1 TRP   158      34.947  47.413  35.613  0.00  0.00
ATOM   2551  HE1 TRP   158      34.508  48.256  35.224  0.00  0.00
ATOM   2552  CE2 TRP   158      34.666  46.715  36.810  0.00  0.00
ATOM   2553  CZ2 TRP   158      34.020  47.036  38.019  0.00  0.00
ATOM   2554  HZ2 TRP   158      33.593  48.051  38.149  0.00  0.00
ATOM   2555  CH2 TRP   158      34.157  46.042  39.118  0.00  0.00
ATOM   2556  HH2 TRP   158      33.580  46.370  39.982  0.00  0.00
ATOM   2557  CZ3 TRP   158      34.854  44.856  39.014  0.00  0.00
ATOM   2558  HZ3 TRP   158      34.897  44.146  39.815  0.00  0.00
ATOM   2559  CE3 TRP   158      35.658  44.695  37.879  0.00  0.00
ATOM   2560  HE3 TRP   158      36.378  43.843  37.832  0.00  0.00
ATOM   2561  CD2 TRP   158      35.588  45.596  36.751  0.00  0.00
ATOM   2562  C   TRP   158      39.562  43.645  34.956  0.00  0.00
ATOM   2563  O   TRP   158      39.416  42.541  35.509  0.00  0.00
ATOM   2564  N   ALA   159      40.411  43.831  33.911  0.00  0.00
ATOM   2565  H   ALA   159      40.187  44.692  33.408  0.00  0.00
ATOM   2566  CA  ALA   159      41.325  42.805  33.361  0.00  0.00
ATOM   2567  HA  ALA   159      41.564  43.059  32.357  0.00  0.00
ATOM   2568  CB  ALA   159      42.769  42.686  33.974  0.00  0.00
ATOM   2569  HB1 ALA   159      43.067  43.711  34.024  0.00  0.00
ATOM   2570  HB2 ALA   159      42.740  42.216  34.981  0.00  0.00
ATOM   2571  HB3 ALA   159      43.426  42.098  33.317  0.00  0.00
ATOM   2572  C   ALA   159      40.655  41.455  33.118  0.00  0.00
ATOM   2573  O   ALA   159      41.261  40.388  33.298  0.00  0.00
ATOM   2574  N   VAL   160      39.357  41.478  32.762  0.00  0.00
ATOM   2575  H   VAL   160      39.042  42.430  32.609  0.00  0.00
ATOM   2576  CA  VAL   160      38.552  40.330  32.319  0.00  0.00
ATOM   2577  HA  VAL   160      39.155  39.491  32.099  0.00  0.00
ATOM   2578  CB  VAL   160      37.807  39.875  33.615  0.00  0.00
ATOM   2579  HB  VAL   160      37.310  40.760  34.114  0.00  0.00
ATOM   2580  CG1 VAL   160      36.695  38.865  33.306  0.00  0.00
ATOM   2581 1HG1 VAL   160      37.086  38.224  32.517  0.00  0.00
ATOM   2582 2HG1 VAL   160      36.249  38.246  34.099  0.00  0.00
ATOM   2583 3HG1 VAL   160      35.892  39.445  32.833  0.00  0.00
ATOM   2584  CG2 VAL   160      38.858  39.113  34.488  0.00  0.00
ATOM   2585 1HG2 VAL   160      39.398  38.356  33.954  0.00  0.00
ATOM   2586 2HG2 VAL   160      39.508  39.834  34.981  0.00  0.00
ATOM   2587 3HG2 VAL   160      38.357  38.657  35.292  0.00  0.00
ATOM   2588  C   VAL   160      37.635  40.663  31.106  0.00  0.00
ATOM   2589  O   VAL   160      37.183  41.846  30.922  0.00  0.00
ATOM   2590  N   PRO   161      37.379  39.669  30.181  0.00  0.00
ATOM   2591  CD  PRO   161      37.905  38.345  30.031  0.00  0.00
ATOM   2592  HD2 PRO   161      37.235  37.617  30.639  0.00  0.00
ATOM   2593  HD3 PRO   161      38.947  38.367  30.321  0.00  0.00
ATOM   2594  CG  PRO   161      37.811  37.914  28.577  0.00  0.00
ATOM   2595  HG2 PRO   161      37.719  36.885  28.518  0.00  0.00
ATOM   2596  HG3 PRO   161      38.549  38.329  27.917  0.00  0.00
ATOM   2597  CB  PRO   161      36.418  38.439  28.305  0.00  0.00
ATOM   2598  HB2 PRO   161      35.589  37.828  28.635  0.00  0.00
ATOM   2599  HB3 PRO   161      36.467  38.632  27.230  0.00  0.00
ATOM   2600  CA  PRO   161      36.414  39.803  29.033  0.00  0.00
ATOM   2601  HA  PRO   161      36.801  40.635  28.445  0.00  0.00
ATOM   2602  C   PRO   161      34.994  40.085  29.305  0.00  0.00
ATOM   2603  O   PRO   161      34.472  39.517  30.249  0.00  0.00
ATOM   2604  N   PRO   162      34.312  40.982  28.489  0.00  0.00
ATOM   2605  CD  PRO   162      34.803  41.442  27.218  0.00  0.00
ATOM   2606  HD2 PRO   162      35.274  40.650  26.685  0.00  0.00
ATOM   2607  HD3 PRO   162      35.565  42.281  27.198  0.00  0.00
ATOM   2608  CG  PRO   162      33.538  41.855  26.438  0.00  0.00
ATOM   2609  HG2 PRO   162      33.183  40.960  25.843  0.00  0.00
ATOM   2610  HG3 PRO   162      33.728  42.638  25.733  0.00  0.00
ATOM   2611  CB  PRO   162      32.523  42.217  27.413  0.00  0.00
ATOM   2612  HB2 PRO   162      31.559  41.979  26.956  0.00  0.00
ATOM   2613  HB3 PRO   162      32.629  43.231  27.689  0.00  0.00
ATOM   2614  CA  PRO   162      32.897  41.426  28.647  0.00  0.00
ATOM   2615  HA  PRO   162      32.824  42.063  29.610  0.00  0.00
ATOM   2616  C   PRO   162      32.003  40.273  28.848  0.00  0.00
ATOM   2617  O   PRO   162      31.220  40.206  29.779  0.00  0.00
ATOM   2618  N   CYS   163      32.015  39.297  27.941  0.00  0.00
ATOM   2619  H   CYS   163      32.638  39.424  27.216  0.00  0.00
ATOM   2620  CA  CYS   163      31.326  37.992  27.940  0.00  0.00
ATOM   2621  HA  CYS   163      30.260  38.187  27.844  0.00  0.00
ATOM   2622  CB  CYS   163      31.785  37.243  26.694  0.00  0.00
ATOM   2623  HB2 CYS   163      31.149  36.303  26.596  0.00  0.00
ATOM   2624  HB3 CYS   163      31.612  37.935  25.859  0.00  0.00
ATOM   2625  SG  CYS   163      33.555  36.954  27.011  0.00  0.00
ATOM   2626  HG  CYS   163      33.802  36.255  25.626  0.00  0.00
ATOM   2627  C   CYS   163      31.514  37.163  29.232  0.00  0.00
ATOM   2628  O   CYS   163      30.869  36.078  29.330  0.00  0.00
ATOM   2629  N   LEU   164      32.410  37.492  30.233  0.00  0.00
ATOM   2630  H   LEU   164      32.964  38.362  30.229  0.00  0.00
ATOM   2631  CA  LEU   164      32.435  36.741  31.559  0.00  0.00
ATOM   2632  HA  LEU   164      31.852  35.820  31.552  0.00  0.00
ATOM   2633  CB  LEU   164      33.872  36.359  31.886  0.00  0.00
ATOM   2634  HB2 LEU   164      34.367  37.302  32.267  0.00  0.00
ATOM   2635  HB3 LEU   164      33.970  35.863  32.860  0.00  0.00
ATOM   2636  CG  LEU   164      34.690  35.552  30.878  0.00  0.00
ATOM   2637  HG  LEU   164      34.702  35.893  29.854  0.00  0.00
ATOM   2638  CD1 LEU   164      36.018  35.273  31.438  0.00  0.00
ATOM   2639 1HD1 LEU   164      36.515  36.237  31.570  0.00  0.00
ATOM   2640 2HD1 LEU   164      35.838  34.727  32.328  0.00  0.00
ATOM   2641 3HD1 LEU   164      36.725  34.689  30.897  0.00  0.00
ATOM   2642  CD2 LEU   164      33.989  34.256  30.719  0.00  0.00
ATOM   2643 1HD2 LEU   164      34.640  33.586  30.179  0.00  0.00
ATOM   2644 2HD2 LEU   164      33.984  33.787  31.649  0.00  0.00
ATOM   2645 3HD2 LEU   164      33.101  34.494  30.089  0.00  0.00
ATOM   2646  C   LEU   164      31.717  37.394  32.791  0.00  0.00
ATOM   2647  O   LEU   164      31.763  36.883  33.902  0.00  0.00
ATOM   2648  N   MET   165      31.001  38.494  32.625  0.00  0.00
ATOM   2649  H   MET   165      31.009  38.868  31.669  0.00  0.00
ATOM   2650  CA  MET   165      30.481  39.496  33.621  0.00  0.00
ATOM   2651  HA  MET   165      30.579  38.977  34.593  0.00  0.00
ATOM   2652  CB  MET   165      31.387  40.674  33.787  0.00  0.00
ATOM   2653  HB2 MET   165      31.505  41.202  32.776  0.00  0.00
ATOM   2654  HB3 MET   165      30.940  41.406  34.487  0.00  0.00
ATOM   2655  CG  MET   165      32.875  40.436  34.182  0.00  0.00
ATOM   2656  HG2 MET   165      32.927  39.955  35.158  0.00  0.00
ATOM   2657  HG3 MET   165      33.335  39.729  33.443  0.00  0.00
ATOM   2658  SD  MET   165      33.786  42.029  34.125  0.00  0.00
ATOM   2659  CE  MET   165      34.267  41.995  32.394  0.00  0.00
ATOM   2660  HE1 MET   165      33.475  42.195  31.685  0.00  0.00
ATOM   2661  HE2 MET   165      35.101  42.637  32.368  0.00  0.00
ATOM   2662  HE3 MET   165      34.616  41.075  31.971  0.00  0.00
ATOM   2663  C   MET   165      28.931  39.740  33.555  0.00  0.00
ATOM   2664  O   MET   165      28.371  39.859  32.485  0.00  0.00
ATOM   2665  N   SER   166      28.222  39.709  34.689  0.00  0.00
ATOM   2666  H   SER   166      28.755  39.664  35.559  0.00  0.00
ATOM   2667  CA  SER   166      26.773  39.823  34.721  0.00  0.00
ATOM   2668  HA  SER   166      26.372  39.241  33.915  0.00  0.00
ATOM   2669  CB  SER   166      26.148  39.316  36.059  0.00  0.00
ATOM   2670  HB2 SER   166      25.120  39.271  35.964  0.00  0.00
ATOM   2671  HB3 SER   166      26.396  38.286  36.207  0.00  0.00
ATOM   2672  OG  SER   166      26.508  40.015  37.263  0.00  0.00
ATOM   2673  HG  SER   166      27.017  39.459  37.899  0.00  0.00
ATOM   2674  C   SER   166      26.205  41.307  34.522  0.00  0.00
ATOM   2675  O   SER   166      26.975  42.244  34.342  0.00  0.00
ATOM   2676  N   THR   167      24.880  41.484  34.562  0.00  0.00
ATOM   2677  H   THR   167      24.341  40.654  34.382  0.00  0.00
ATOM   2678  CA  THR   167      24.172  42.754  34.812  0.00  0.00
ATOM   2679  HA  THR   167      24.693  43.597  34.352  0.00  0.00
ATOM   2680  CB  THR   167      22.867  42.806  34.157  0.00  0.00
ATOM   2681  HB  THR   167      22.415  43.767  34.426  0.00  0.00
ATOM   2682  CG2 THR   167      22.859  42.781  32.597  0.00  0.00
ATOM   2683 1HG2 THR   167      21.956  43.174  32.125  0.00  0.00
ATOM   2684 2HG2 THR   167      23.681  43.533  32.373  0.00  0.00
ATOM   2685 3HG2 THR   167      23.180  41.757  32.286  0.00  0.00
ATOM   2686  OG1 THR   167      22.022  41.732  34.651  0.00  0.00
ATOM   2687  HG1 THR   167      21.128  42.112  34.731  0.00  0.00
ATOM   2688  C   THR   167      23.933  43.204  36.312  0.00  0.00
ATOM   2689  O   THR   167      23.698  44.327  36.629  0.00  0.00
ATOM   2690  N   GLU   168      24.106  42.255  37.295  0.00  0.00
ATOM   2691  H   GLU   168      24.259  41.319  36.953  0.00  0.00
ATOM   2692  CA  GLU   168      23.738  42.508  38.747  0.00  0.00
ATOM   2693  HA  GLU   168      22.624  42.752  38.849  0.00  0.00
ATOM   2694  CB  GLU   168      23.832  41.199  39.558  0.00  0.00
ATOM   2695  HB2 GLU   168      24.844  40.905  39.524  0.00  0.00
ATOM   2696  HB3 GLU   168      23.488  41.415  40.547  0.00  0.00
ATOM   2697  CG  GLU   168      22.975  39.940  39.093  0.00  0.00
ATOM   2698  HG2 GLU   168      21.859  40.162  39.304  0.00  0.00
ATOM   2699  HG3 GLU   168      23.174  39.812  38.017  0.00  0.00
ATOM   2700  CD  GLU   168      23.337  38.718  39.891  0.00  0.00
ATOM   2701  OE1 GLU   168      23.244  38.785  41.107  0.00  0.00
ATOM   2702  OE2 GLU   168      23.524  37.658  39.249  0.00  0.00
ATOM   2703  C   GLU   168      24.500  43.659  39.496  0.00  0.00
ATOM   2704  O   GLU   168      24.095  44.037  40.607  0.00  0.00
ATOM   2705  N   TRP   169      25.581  44.182  38.888  0.00  0.00
ATOM   2706  H   TRP   169      25.751  43.843  37.966  0.00  0.00
ATOM   2707  CA  TRP   169      26.506  45.092  39.625  0.00  0.00
ATOM   2708  HA  TRP   169      26.252  45.175  40.678  0.00  0.00
ATOM   2709  CB  TRP   169      27.856  44.470  39.532  0.00  0.00
ATOM   2710  HB2 TRP   169      28.656  44.969  40.204  0.00  0.00
ATOM   2711  HB3 TRP   169      27.691  43.502  39.873  0.00  0.00
ATOM   2712  CG  TRP   169      28.333  44.368  38.147  0.00  0.00
ATOM   2713  CD1 TRP   169      28.133  43.431  37.215  0.00  0.00
ATOM   2714  HD1 TRP   169      27.445  42.624  37.366  0.00  0.00
ATOM   2715  NE1 TRP   169      28.686  43.712  36.053  0.00  0.00
ATOM   2716  HE1 TRP   169      28.634  43.230  35.131  0.00  0.00
ATOM   2717  CE2 TRP   169      29.517  44.866  36.124  0.00  0.00
ATOM   2718  CZ2 TRP   169      30.430  45.571  35.232  0.00  0.00
ATOM   2719  HZ2 TRP   169      30.573  45.112  34.205  0.00  0.00
ATOM   2720  CH2 TRP   169      31.069  46.739  35.703  0.00  0.00
ATOM   2721  HH2 TRP   169      31.618  47.313  34.922  0.00  0.00
ATOM   2722  CZ3 TRP   169      30.699  47.249  36.972  0.00  0.00
ATOM   2723  HZ3 TRP   169      31.120  48.206  37.195  0.00  0.00
ATOM   2724  CE3 TRP   169      29.759  46.637  37.829  0.00  0.00
ATOM   2725  HE3 TRP   169      29.455  47.144  38.765  0.00  0.00
ATOM   2726  CD2 TRP   169      29.196  45.346  37.449  0.00  0.00
ATOM   2727  C   TRP   169      26.488  46.562  39.218  0.00  0.00
ATOM   2728  O   TRP   169      27.108  47.357  39.835  0.00  0.00
ATOM   2729  N   VAL   170      25.928  46.898  38.056  0.00  0.00
ATOM   2730  H   VAL   170      25.406  46.207  37.533  0.00  0.00
ATOM   2731  CA  VAL   170      26.285  48.220  37.494  0.00  0.00
ATOM   2732  HA  VAL   170      27.311  48.382  37.735  0.00  0.00
ATOM   2733  CB  VAL   170      26.031  48.143  35.972  0.00  0.00
ATOM   2734  HB  VAL   170      26.106  49.161  35.511  0.00  0.00
ATOM   2735  CG1 VAL   170      27.035  47.173  35.335  0.00  0.00
ATOM   2736 1HG1 VAL   170      28.022  47.370  35.615  0.00  0.00
ATOM   2737 2HG1 VAL   170      26.726  46.074  35.485  0.00  0.00
ATOM   2738 3HG1 VAL   170      26.887  47.306  34.261  0.00  0.00
ATOM   2739  CG2 VAL   170      24.516  47.795  35.589  0.00  0.00
ATOM   2740 1HG2 VAL   170      24.067  46.919  36.107  0.00  0.00
ATOM   2741 2HG2 VAL   170      23.913  48.687  35.744  0.00  0.00
ATOM   2742 3HG2 VAL   170      24.462  47.533  34.507  0.00  0.00
ATOM   2743  C   VAL   170      25.610  49.537  37.984  0.00  0.00
ATOM   2744  O   VAL   170      25.984  50.645  37.557  0.00  0.00
ATOM   2745  N   GLU   171      24.509  49.352  38.587  0.00  0.00
ATOM   2746  H   GLU   171      24.240  48.394  38.679  0.00  0.00
ATOM   2747  CA  GLU   171      23.494  50.415  38.674  0.00  0.00
ATOM   2748  HA  GLU   171      23.213  50.725  37.633  0.00  0.00
ATOM   2749  CB  GLU   171      22.246  49.922  39.363  0.00  0.00
ATOM   2750  HB2 GLU   171      22.049  48.945  38.969  0.00  0.00
ATOM   2751  HB3 GLU   171      22.446  49.805  40.442  0.00  0.00
ATOM   2752  CG  GLU   171      21.020  50.895  39.293  0.00  0.00
ATOM   2753  HG2 GLU   171      21.314  51.767  39.836  0.00  0.00
ATOM   2754  HG3 GLU   171      20.929  51.187  38.216  0.00  0.00
ATOM   2755  CD  GLU   171      19.695  50.358  39.716  0.00  0.00
ATOM   2756  OE1 GLU   171      18.786  50.021  38.917  0.00  0.00
ATOM   2757  OE2 GLU   171      19.601  50.043  40.971  0.00  0.00
ATOM   2758  C   GLU   171      23.942  51.734  39.327  0.00  0.00
ATOM   2759  O   GLU   171      23.466  52.744  38.827  0.00  0.00
ATOM   2760  N   GLU   172      24.673  51.710  40.414  0.00  0.00
ATOM   2761  H   GLU   172      24.913  50.837  40.838  0.00  0.00
ATOM   2762  CA  GLU   172      24.998  52.955  41.125  0.00  0.00
ATOM   2763  HA  GLU   172      24.199  53.714  40.909  0.00  0.00
ATOM   2764  CB  GLU   172      24.992  52.710  42.545  0.00  0.00
ATOM   2765  HB2 GLU   172      25.703  51.877  42.778  0.00  0.00
ATOM   2766  HB3 GLU   172      25.296  53.623  43.091  0.00  0.00
ATOM   2767  CG  GLU   172      23.605  52.361  43.181  0.00  0.00
ATOM   2768  HG2 GLU   172      23.342  51.436  42.677  0.00  0.00
ATOM   2769  HG3 GLU   172      23.704  52.137  44.258  0.00  0.00
ATOM   2770  CD  GLU   172      22.498  53.431  42.874  0.00  0.00
ATOM   2771  OE1 GLU   172      22.937  54.625  42.658  0.00  0.00
ATOM   2772  OE2 GLU   172      21.254  53.099  42.865  0.00  0.00
ATOM   2773  C   GLU   172      26.259  53.679  40.696  0.00  0.00
ATOM   2774  O   GLU   172      26.474  54.812  41.030  0.00  0.00
ATOM   2775  N   ARG   173      27.079  53.028  39.815  0.00  0.00
ATOM   2776  H   ARG   173      26.861  51.962  39.647  0.00  0.00
ATOM   2777  CA  ARG   173      28.334  53.535  39.330  0.00  0.00
ATOM   2778  HA  ARG   173      28.459  54.444  39.908  0.00  0.00
ATOM   2779  CB  ARG   173      29.492  52.549  39.726  0.00  0.00
ATOM   2780  HB2 ARG   173      29.399  51.666  39.128  0.00  0.00
ATOM   2781  HB3 ARG   173      30.440  53.060  39.579  0.00  0.00
ATOM   2782  CG  ARG   173      29.431  52.040  41.178  0.00  0.00
ATOM   2783  HG2 ARG   173      29.759  52.801  41.848  0.00  0.00
ATOM   2784  HG3 ARG   173      28.435  51.723  41.415  0.00  0.00
ATOM   2785  CD  ARG   173      30.422  50.905  41.401  0.00  0.00
ATOM   2786  HD2 ARG   173      30.317  50.107  40.596  0.00  0.00
ATOM   2787  HD3 ARG   173      31.389  51.227  41.191  0.00  0.00
ATOM   2788  NE  ARG   173      30.239  50.344  42.676  0.00  0.00
ATOM   2789  HE  ARG   173      29.407  49.706  42.703  0.00  0.00
ATOM   2790  CZ  ARG   173      30.847  50.639  43.795  0.00  0.00
ATOM   2791  NH1 ARG   173      31.936  51.360  43.932  0.00  0.00
ATOM   2792 1HH1 ARG   173      32.572  51.765  43.086  0.00  0.00
ATOM   2793 2HH1 ARG   173      32.149  51.642  44.829  0.00  0.00
ATOM   2794  NH2 ARG   173      30.478  50.082  45.075  0.00  0.00
ATOM   2795 1HH2 ARG   173      29.718  49.413  45.082  0.00  0.00
ATOM   2796 2HH2 ARG   173      30.606  50.549  45.942  0.00  0.00
ATOM   2797  C   ARG   173      28.217  53.830  37.797  0.00  0.00
ATOM   2798  O   ARG   173      28.686  54.909  37.403  0.00  0.00
ATOM   2799  N   VAL   174      27.563  52.967  37.036  0.00  0.00
ATOM   2800  H   VAL   174      27.261  52.140  37.506  0.00  0.00
ATOM   2801  CA  VAL   174      27.548  53.113  35.624  0.00  0.00
ATOM   2802  HA  VAL   174      28.461  53.621  35.258  0.00  0.00
ATOM   2803  CB  VAL   174      27.632  51.764  34.959  0.00  0.00
ATOM   2804  HB  VAL   174      26.680  51.215  35.110  0.00  0.00
ATOM   2805  CG1 VAL   174      27.606  52.013  33.441  0.00  0.00
ATOM   2806 1HG1 VAL   174      27.817  51.174  32.925  0.00  0.00
ATOM   2807 2HG1 VAL   174      26.704  52.419  33.009  0.00  0.00
ATOM   2808 3HG1 VAL   174      28.344  52.773  33.209  0.00  0.00
ATOM   2809  CG2 VAL   174      28.734  50.876  35.463  0.00  0.00
ATOM   2810 1HG2 VAL   174      29.002  49.979  34.945  0.00  0.00
ATOM   2811 2HG2 VAL   174      29.694  51.430  35.452  0.00  0.00
ATOM   2812 3HG2 VAL   174      28.632  50.598  36.512  0.00  0.00
ATOM   2813  C   VAL   174      26.330  53.977  35.173  0.00  0.00
ATOM   2814  O   VAL   174      25.173  53.638  35.391  0.00  0.00
ATOM   2815  N   ALA   175      26.578  55.261  34.873  0.00  0.00
ATOM   2816  H   ALA   175      27.466  55.629  34.912  0.00  0.00
ATOM   2817  CA  ALA   175      25.586  56.269  34.837  0.00  0.00
ATOM   2818  HA  ALA   175      25.191  56.333  35.801  0.00  0.00
ATOM   2819  CB  ALA   175      26.296  57.556  34.588  0.00  0.00
ATOM   2820  HB1 ALA   175      27.119  57.581  33.855  0.00  0.00
ATOM   2821  HB2 ALA   175      25.495  58.301  34.418  0.00  0.00
ATOM   2822  HB3 ALA   175      26.782  57.795  35.519  0.00  0.00
ATOM   2823  C   ALA   175      24.578  56.084  33.638  0.00  0.00
ATOM   2824  O   ALA   175      24.925  55.744  32.548  0.00  0.00
ATOM   2825  N   PRO   176      23.263  56.386  33.890  0.00  0.00
ATOM   2826  CD  PRO   176      22.778  56.790  35.202  0.00  0.00
ATOM   2827  HD2 PRO   176      23.206  57.774  35.538  0.00  0.00
ATOM   2828  HD3 PRO   176      22.971  55.982  35.891  0.00  0.00
ATOM   2829  CG  PRO   176      21.310  56.956  35.138  0.00  0.00
ATOM   2830  HG2 PRO   176      20.997  57.919  34.745  0.00  0.00
ATOM   2831  HG3 PRO   176      20.829  56.777  36.135  0.00  0.00
ATOM   2832  CB  PRO   176      21.009  56.064  33.942  0.00  0.00
ATOM   2833  HB2 PRO   176      20.080  56.445  33.462  0.00  0.00
ATOM   2834  HB3 PRO   176      20.934  55.005  34.042  0.00  0.00
ATOM   2835  CA  PRO   176      22.128  56.208  32.977  0.00  0.00
ATOM   2836  HA  PRO   176      22.357  55.365  32.399  0.00  0.00
ATOM   2837  C   PRO   176      21.859  57.387  31.983  0.00  0.00
ATOM   2838  O   PRO   176      22.432  58.456  32.115  0.00  0.00
ATOM   2839  N   VAL   177      21.021  57.147  30.916  0.00  0.00
ATOM   2840  H   VAL   177      20.417  56.245  30.910  0.00  0.00
ATOM   2841  CA  VAL   177      20.801  58.102  29.809  0.00  0.00
ATOM   2842  HA  VAL   177      21.361  58.983  30.021  0.00  0.00
ATOM   2843  CB  VAL   177      21.352  57.394  28.568  0.00  0.00
ATOM   2844  HB  VAL   177      20.976  57.906  27.660  0.00  0.00
ATOM   2845  CG1 VAL   177      22.939  57.585  28.560  0.00  0.00
ATOM   2846 1HG1 VAL   177      23.382  57.448  27.579  0.00  0.00
ATOM   2847 2HG1 VAL   177      23.158  58.575  28.891  0.00  0.00
ATOM   2848 3HG1 VAL   177      23.296  56.905  29.360  0.00  0.00
ATOM   2849  CG2 VAL   177      20.980  55.878  28.392  0.00  0.00
ATOM   2850 1HG2 VAL   177      19.909  55.705  28.302  0.00  0.00
ATOM   2851 2HG2 VAL   177      21.461  55.493  27.510  0.00  0.00
ATOM   2852 3HG2 VAL   177      21.381  55.361  29.299  0.00  0.00
ATOM   2853  C   VAL   177      19.300  58.394  29.571  0.00  0.00
ATOM   2854  O   VAL   177      18.429  57.404  29.734  0.00  0.00
ATOM   2855  N   ASP   178      18.936  59.574  28.991  0.00  0.00
ATOM   2856  H   ASP   178      19.635  60.225  28.685  0.00  0.00
ATOM   2857  CA  ASP   178      17.608  59.943  28.595  0.00  0.00
ATOM   2858  HA  ASP   178      16.931  59.131  28.330  0.00  0.00
ATOM   2859  CB  ASP   178      16.903  60.811  29.698  0.00  0.00
ATOM   2860  HB2 ASP   178      16.715  60.142  30.551  0.00  0.00
ATOM   2861  HB3 ASP   178      17.589  61.609  30.003  0.00  0.00
ATOM   2862  CG  ASP   178      15.529  61.355  29.239  0.00  0.00
ATOM   2863  OD1 ASP   178      15.193  62.494  29.660  0.00  0.00
ATOM   2864  OD2 ASP   178      14.758  60.575  28.618  0.00  0.00
ATOM   2865  C   ASP   178      17.860  60.697  27.283  0.00  0.00
ATOM   2866  O   ASP   178      18.290  61.853  27.411  0.00  0.00
ATOM   2867  N   LEU   179      17.649  60.154  26.089  0.00  0.00
ATOM   2868  H   LEU   179      17.042  59.375  26.045  0.00  0.00
ATOM   2869  CA  LEU   179      18.109  60.773  24.761  0.00  0.00
ATOM   2870  HA  LEU   179      19.224  60.893  24.786  0.00  0.00
ATOM   2871  CB  LEU   179      17.598  59.863  23.632  0.00  0.00
ATOM   2872  HB2 LEU   179      18.059  58.870  23.734  0.00  0.00
ATOM   2873  HB3 LEU   179      16.568  59.870  23.859  0.00  0.00
ATOM   2874  CG  LEU   179      17.575  60.327  22.178  0.00  0.00
ATOM   2875  HG  LEU   179      17.075  61.302  21.932  0.00  0.00
ATOM   2876  CD1 LEU   179      18.974  60.631  21.741  0.00  0.00
ATOM   2877 1HD1 LEU   179      19.517  61.443  22.223  0.00  0.00
ATOM   2878 2HD1 LEU   179      19.662  59.763  21.720  0.00  0.00
ATOM   2879 3HD1 LEU   179      18.947  60.963  20.697  0.00  0.00
ATOM   2880  CD2 LEU   179      16.940  59.219  21.378  0.00  0.00
ATOM   2881 1HD2 LEU   179      16.739  59.596  20.409  0.00  0.00
ATOM   2882 2HD2 LEU   179      17.571  58.232  21.471  0.00  0.00
ATOM   2883 3HD2 LEU   179      15.979  58.952  21.827  0.00  0.00
ATOM   2884  C   LEU   179      17.746  62.195  24.577  0.00  0.00
ATOM   2885  O   LEU   179      18.511  62.966  23.970  0.00  0.00
ATOM   2886  N   GLU   180      16.673  62.628  25.225  0.00  0.00
ATOM   2887  H   GLU   180      16.131  62.021  25.827  0.00  0.00
ATOM   2888  CA  GLU   180      16.205  64.037  25.000  0.00  0.00
ATOM   2889  HA  GLU   180      16.461  64.202  23.976  0.00  0.00
ATOM   2890  CB  GLU   180      14.693  64.282  25.250  0.00  0.00
ATOM   2891  HB2 GLU   180      14.082  63.385  25.053  0.00  0.00
ATOM   2892  HB3 GLU   180      14.636  64.413  26.340  0.00  0.00
ATOM   2893  CG  GLU   180      14.202  65.570  24.586  0.00  0.00
ATOM   2894  HG2 GLU   180      14.870  66.370  24.863  0.00  0.00
ATOM   2895  HG3 GLU   180      14.176  65.297  23.497  0.00  0.00
ATOM   2896  CD  GLU   180      12.721  65.902  25.050  0.00  0.00
ATOM   2897  OE1 GLU   180      11.776  65.924  24.218  0.00  0.00
ATOM   2898  OE2 GLU   180      12.506  66.027  26.278  0.00  0.00
ATOM   2899  C   GLU   180      17.160  65.088  25.629  0.00  0.00
ATOM   2900  O   GLU   180      17.340  66.169  25.037  0.00  0.00
ATOM   2901  N   ARG   181      17.832  64.679  26.694  0.00  0.00
ATOM   2902  H   ARG   181      17.671  63.726  26.997  0.00  0.00
ATOM   2903  CA  ARG   181      18.893  65.498  27.269  0.00  0.00
ATOM   2904  HA  ARG   181      18.469  66.476  27.349  0.00  0.00
ATOM   2905  CB  ARG   181      18.953  65.086  28.748  0.00  0.00
ATOM   2906  HB2 ARG   181      17.902  65.152  29.061  0.00  0.00
ATOM   2907  HB3 ARG   181      19.251  63.996  28.858  0.00  0.00
ATOM   2908  CG  ARG   181      19.637  66.165  29.666  0.00  0.00
ATOM   2909  HG2 ARG   181      20.688  66.306  29.408  0.00  0.00
ATOM   2910  HG3 ARG   181      19.077  67.067  29.538  0.00  0.00
ATOM   2911  CD  ARG   181      19.555  65.846  31.141  0.00  0.00
ATOM   2912  HD2 ARG   181      18.521  65.735  31.407  0.00  0.00
ATOM   2913  HD3 ARG   181      20.178  64.948  31.456  0.00  0.00
ATOM   2914  NE  ARG   181      19.946  67.030  31.939  0.00  0.00
ATOM   2915  HE  ARG   181      20.335  67.826  31.524  0.00  0.00
ATOM   2916  CZ  ARG   181      20.101  67.010  33.235  0.00  0.00
ATOM   2917  NH1 ARG   181      20.610  68.125  33.772  0.00  0.00
ATOM   2918 1HH1 ARG   181      20.939  68.843  33.190  0.00  0.00
ATOM   2919 2HH1 ARG   181      20.954  68.134  34.724  0.00  0.00
ATOM   2920  NH2 ARG   181      19.855  65.926  34.022  0.00  0.00
ATOM   2921 1HH2 ARG   181      19.128  65.304  33.757  0.00  0.00
ATOM   2922 2HH2 ARG   181      20.058  66.133  34.983  0.00  0.00
ATOM   2923  C   ARG   181      20.169  65.392  26.455  0.00  0.00
ATOM   2924  O   ARG   181      20.725  66.413  26.199  0.00  0.00
ATOM   2925  N   ILE   182      20.479  64.205  25.927  0.00  0.00
ATOM   2926  H   ILE   182      19.743  63.530  26.078  0.00  0.00
ATOM   2927  CA  ILE   182      21.652  63.961  25.115  0.00  0.00
ATOM   2928  HA  ILE   182      22.510  64.386  25.666  0.00  0.00
ATOM   2929  CB  ILE   182      21.876  62.445  25.075  0.00  0.00
ATOM   2930  HB  ILE   182      21.037  61.858  24.839  0.00  0.00
ATOM   2931  CG2 ILE   182      22.920  61.924  24.034  0.00  0.00
ATOM   2932 1HG2 ILE   182      23.910  62.326  24.385  0.00  0.00
ATOM   2933 2HG2 ILE   182      23.030  60.856  24.020  0.00  0.00
ATOM   2934 3HG2 ILE   182      22.730  62.243  23.045  0.00  0.00
ATOM   2935  CG1 ILE   182      22.435  62.075  26.439  0.00  0.00
ATOM   2936 2HG1 ILE   182      23.556  62.242  26.502  0.00  0.00
ATOM   2937 3HG1 ILE   182      21.997  62.611  27.223  0.00  0.00
ATOM   2938  CD1 ILE   182      22.027  60.626  26.810  0.00  0.00
ATOM   2939 1HD1 ILE   182      22.572  59.818  26.326  0.00  0.00
ATOM   2940 2HD1 ILE   182      22.171  60.636  27.899  0.00  0.00
ATOM   2941 3HD1 ILE   182      20.946  60.416  26.681  0.00  0.00
ATOM   2942  C   ILE   182      21.619  64.633  23.781  0.00  0.00
ATOM   2943  O   ILE   182      22.574  65.284  23.436  0.00  0.00
ATOM   2944  N   ARG   183      20.503  64.496  23.083  0.00  0.00
ATOM   2945  H   ARG   183      19.784  63.822  23.399  0.00  0.00
ATOM   2946  CA  ARG   183      20.110  65.310  21.918  0.00  0.00
ATOM   2947  HA  ARG   183      20.868  65.093  21.112  0.00  0.00
ATOM   2948  CB  ARG   183      18.801  64.733  21.352  0.00  0.00
ATOM   2949  HB2 ARG   183      18.956  63.667  21.111  0.00  0.00
ATOM   2950  HB3 ARG   183      18.023  64.810  22.127  0.00  0.00
ATOM   2951  CG  ARG   183      18.303  65.382  20.041  0.00  0.00
ATOM   2952  HG2 ARG   183      18.166  66.419  20.143  0.00  0.00
ATOM   2953  HG3 ARG   183      19.054  65.431  19.259  0.00  0.00
ATOM   2954  CD  ARG   183      17.093  64.689  19.403  0.00  0.00
ATOM   2955  HD2 ARG   183      16.937  65.145  18.459  0.00  0.00
ATOM   2956  HD3 ARG   183      17.419  63.675  19.211  0.00  0.00
ATOM   2957  NE  ARG   183      15.843  64.737  20.165  0.00  0.00
ATOM   2958  HE  ARG   183      15.798  65.461  20.876  0.00  0.00
ATOM   2959  CZ  ARG   183      14.747  64.136  19.790  0.00  0.00
ATOM   2960  NH1 ARG   183      14.675  63.304  18.785  0.00  0.00
ATOM   2961 1HH1 ARG   183      15.486  63.077  18.300  0.00  0.00
ATOM   2962 2HH1 ARG   183      13.792  62.930  18.365  0.00  0.00
ATOM   2963  NH2 ARG   183      13.685  64.539  20.374  0.00  0.00
ATOM   2964 1HH2 ARG   183      13.621  65.231  21.144  0.00  0.00
ATOM   2965 2HH2 ARG   183      12.757  64.216  20.070  0.00  0.00
ATOM   2966  C   ARG   183      20.141  66.814  22.198  0.00  0.00
ATOM   2967  O   ARG   183      20.721  67.533  21.416  0.00  0.00
ATOM   2968  N   ARG   184      19.618  67.352  23.334  0.00  0.00
ATOM   2969  H   ARG   184      19.091  66.767  23.934  0.00  0.00
ATOM   2970  CA  ARG   184      19.753  68.796  23.635  0.00  0.00
ATOM   2971  HA  ARG   184      19.540  69.313  22.713  0.00  0.00
ATOM   2972  CB  ARG   184      18.737  69.066  24.757  0.00  0.00
ATOM   2973  HB2 ARG   184      17.806  68.792  24.299  0.00  0.00
ATOM   2974  HB3 ARG   184      18.972  68.468  25.655  0.00  0.00
ATOM   2975  CG  ARG   184      18.724  70.565  25.075  0.00  0.00
ATOM   2976  HG2 ARG   184      19.623  70.768  25.555  0.00  0.00
ATOM   2977  HG3 ARG   184      18.655  71.137  24.112  0.00  0.00
ATOM   2978  CD  ARG   184      17.699  70.934  26.143  0.00  0.00
ATOM   2979  HD2 ARG   184      16.719  70.583  25.863  0.00  0.00
ATOM   2980  HD3 ARG   184      17.886  70.463  27.061  0.00  0.00
ATOM   2981  NE  ARG   184      17.628  72.350  26.354  0.00  0.00
ATOM   2982  HE  ARG   184      17.960  72.896  25.565  0.00  0.00
ATOM   2983  CZ  ARG   184      17.090  73.150  27.216  0.00  0.00
ATOM   2984  NH1 ARG   184      16.376  72.611  28.170  0.00  0.00
ATOM   2985 1HH1 ARG   184      16.341  71.590  28.253  0.00  0.00
ATOM   2986 2HH1 ARG   184      15.821  73.215  28.772  0.00  0.00
ATOM   2987  NH2 ARG   184      17.182  74.446  27.097  0.00  0.00
ATOM   2988 1HH2 ARG   184      17.932  74.797  26.571  0.00  0.00
ATOM   2989 2HH2 ARG   184      16.801  75.063  27.831  0.00  0.00
ATOM   2990  C   ARG   184      21.154  69.232  23.959  0.00  0.00
ATOM   2991  O   ARG   184      21.570  70.350  23.674  0.00  0.00
ATOM   2992  N   ASN   185      21.929  68.366  24.609  0.00  0.00
ATOM   2993  H   ASN   185      21.438  67.645  25.064  0.00  0.00
ATOM   2994  CA  ASN   185      23.285  68.603  24.899  0.00  0.00
ATOM   2995  HA  ASN   185      23.380  69.620  25.314  0.00  0.00
ATOM   2996  CB  ASN   185      23.849  67.609  25.858  0.00  0.00
ATOM   2997  HB2 ASN   185      23.512  66.620  25.523  0.00  0.00
ATOM   2998  HB3 ASN   185      24.919  67.696  25.935  0.00  0.00
ATOM   2999  CG  ASN   185      23.327  67.869  27.189  0.00  0.00
ATOM   3000  OD1 ASN   185      22.495  68.704  27.527  0.00  0.00
ATOM   3001  ND2 ASN   185      23.954  67.228  28.172  0.00  0.00
ATOM   3002 1HD2 ASN   185      23.710  67.394  29.183  0.00  0.00
ATOM   3003 2HD2 ASN   185      24.805  66.762  27.970  0.00  0.00
ATOM   3004  C   ASN   185      24.142  68.692  23.632  0.00  0.00
ATOM   3005  O   ASN   185      25.012  69.525  23.551  0.00  0.00
ATOM   3006  N   ILE   186      23.835  67.790  22.693  0.00  0.00
ATOM   3007  H   ILE   186      23.144  67.110  22.976  0.00  0.00
ATOM   3008  CA  ILE   186      24.309  67.934  21.330  0.00  0.00
ATOM   3009  HA  ILE   186      25.372  67.984  21.302  0.00  0.00
ATOM   3010  CB  ILE   186      23.987  66.597  20.542  0.00  0.00
ATOM   3011  HB  ILE   186      23.084  66.180  20.983  0.00  0.00
ATOM   3012  CG2 ILE   186      23.697  66.667  19.067  0.00  0.00
ATOM   3013 1HG2 ILE   186      22.960  67.471  18.783  0.00  0.00
ATOM   3014 2HG2 ILE   186      24.604  66.864  18.569  0.00  0.00
ATOM   3015 3HG2 ILE   186      23.328  65.689  18.738  0.00  0.00
ATOM   3016  CG1 ILE   186      25.173  65.670  20.661  0.00  0.00
ATOM   3017 2HG1 ILE   186      26.046  66.263  20.410  0.00  0.00
ATOM   3018 3HG1 ILE   186      25.382  65.412  21.748  0.00  0.00
ATOM   3019  CD1 ILE   186      25.243  64.370  19.922  0.00  0.00
ATOM   3020 1HD1 ILE   186      24.266  63.815  20.146  0.00  0.00
ATOM   3021 2HD1 ILE   186      25.348  64.436  18.801  0.00  0.00
ATOM   3022 3HD1 ILE   186      26.010  63.655  20.274  0.00  0.00
ATOM   3023  C   ILE   186      23.952  69.201  20.607  0.00  0.00
ATOM   3024  O   ILE   186      24.716  69.779  19.866  0.00  0.00
ATOM   3025  N   GLN   187      22.733  69.705  20.762  0.00  0.00
ATOM   3026  H   GLN   187      22.067  69.123  21.362  0.00  0.00
ATOM   3027  CA  GLN   187      22.207  70.975  20.128  0.00  0.00
ATOM   3028  HA  GLN   187      22.493  70.898  19.053  0.00  0.00
ATOM   3029  CB  GLN   187      20.716  70.991  20.263  0.00  0.00
ATOM   3030  HB2 GLN   187      20.508  69.929  20.222  0.00  0.00
ATOM   3031  HB3 GLN   187      20.472  71.253  21.334  0.00  0.00
ATOM   3032  CG  GLN   187      19.816  71.959  19.432  0.00  0.00
ATOM   3033  HG2 GLN   187      20.057  72.028  18.380  0.00  0.00
ATOM   3034  HG3 GLN   187      18.756  71.655  19.661  0.00  0.00
ATOM   3035  CD  GLN   187      19.871  73.490  19.818  0.00  0.00
ATOM   3036  OE1 GLN   187      19.175  73.975  20.728  0.00  0.00
ATOM   3037  NE2 GLN   187      20.672  74.285  19.144  0.00  0.00
ATOM   3038 1HE2 GLN   187      20.911  75.109  19.607  0.00  0.00
ATOM   3039 2HE2 GLN   187      21.210  73.988  18.319  0.00  0.00
ATOM   3040  C   GLN   187      22.862  72.174  20.755  0.00  0.00
ATOM   3041  O   GLN   187      23.425  72.953  19.953  0.00  0.00
ATOM   3042  N   GLU   188      22.832  72.401  22.068  0.00  0.00
ATOM   3043  H   GLU   188      22.428  71.719  22.678  0.00  0.00
ATOM   3044  CA  GLU   188      23.309  73.657  22.716  0.00  0.00
ATOM   3045  HA  GLU   188      23.090  74.522  22.188  0.00  0.00
ATOM   3046  CB  GLU   188      22.607  73.791  24.033  0.00  0.00
ATOM   3047  HB2 GLU   188      22.576  72.859  24.630  0.00  0.00
ATOM   3048  HB3 GLU   188      23.250  74.425  24.633  0.00  0.00
ATOM   3049  CG  GLU   188      21.254  74.515  23.739  0.00  0.00
ATOM   3050  HG2 GLU   188      21.418  75.346  22.998  0.00  0.00
ATOM   3051  HG3 GLU   188      20.604  73.740  23.265  0.00  0.00
ATOM   3052  CD  GLU   188      20.517  75.000  24.939  0.00  0.00
ATOM   3053  OE1 GLU   188      21.191  75.500  25.859  0.00  0.00
ATOM   3054  OE2 GLU   188      19.357  74.710  25.274  0.00  0.00
ATOM   3055  C   GLU   188      24.861  73.752  22.865  0.00  0.00
ATOM   3056  O   GLU   188      25.414  74.730  23.327  0.00  0.00
ATOM   3057  N   ASN   189      25.597  72.642  22.660  0.00  0.00
ATOM   3058  H   ASN   189      25.070  71.778  22.448  0.00  0.00
ATOM   3059  CA  ASN   189      26.988  72.365  23.191  0.00  0.00
ATOM   3060  HA  ASN   189      27.349  71.365  22.929  0.00  0.00
ATOM   3061  CB  ASN   189      27.964  73.312  22.510  0.00  0.00
ATOM   3062  HB2 ASN   189      27.716  73.508  21.385  0.00  0.00
ATOM   3063  HB3 ASN   189      28.139  74.183  23.052  0.00  0.00
ATOM   3064  CG  ASN   189      29.303  72.721  22.316  0.00  0.00
ATOM   3065  OD1 ASN   189      29.673  71.571  22.559  0.00  0.00
ATOM   3066  ND2 ASN   189      30.289  73.549  21.986  0.00  0.00
ATOM   3067 1HD2 ASN   189      31.183  73.155  22.004  0.00  0.00
ATOM   3068 2HD2 ASN   189      30.064  74.543  21.760  0.00  0.00
ATOM   3069  C   ASN   189      27.047  72.538  24.700  0.00  0.00
ATOM   3070  O   ASN   189      27.878  73.306  25.153  0.00  0.00
ATOM   3071  N   ARG   190      26.231  71.753  25.421  0.00  0.00
ATOM   3072  H   ARG   190      25.567  71.174  24.923  0.00  0.00
ATOM   3073  CA  ARG   190      25.890  71.895  26.856  0.00  0.00
ATOM   3074  HA  ARG   190      26.547  72.681  27.334  0.00  0.00
ATOM   3075  CB  ARG   190      24.472  72.417  26.896  0.00  0.00
ATOM   3076  HB2 ARG   190      24.498  73.470  26.611  0.00  0.00
ATOM   3077  HB3 ARG   190      23.917  71.833  26.173  0.00  0.00
ATOM   3078  CG  ARG   190      23.905  72.515  28.277  0.00  0.00
ATOM   3079  HG2 ARG   190      24.096  71.597  28.879  0.00  0.00
ATOM   3080  HG3 ARG   190      24.270  73.402  28.873  0.00  0.00
ATOM   3081  CD  ARG   190      22.315  72.578  28.175  0.00  0.00
ATOM   3082  HD2 ARG   190      22.063  73.103  29.101  0.00  0.00
ATOM   3083  HD3 ARG   190      21.946  73.226  27.333  0.00  0.00
ATOM   3084  NE  ARG   190      21.588  71.319  28.161  0.00  0.00
ATOM   3085  HE  ARG   190      22.123  70.546  27.723  0.00  0.00
ATOM   3086  CZ  ARG   190      20.470  70.958  28.798  0.00  0.00
ATOM   3087  NH1 ARG   190      19.760  71.790  29.495  0.00  0.00
ATOM   3088 1HH1 ARG   190      19.980  72.802  29.346  0.00  0.00
ATOM   3089 2HH1 ARG   190      18.870  71.509  29.925  0.00  0.00
ATOM   3090  NH2 ARG   190      20.129  69.730  28.753  0.00  0.00
ATOM   3091 1HH2 ARG   190      20.786  69.141  28.302  0.00  0.00
ATOM   3092 2HH2 ARG   190      19.377  69.333  29.349  0.00  0.00
ATOM   3093  C   ARG   190      26.139  70.669  27.663  0.00  0.00
ATOM   3094  O   ARG   190      25.575  69.631  27.256  0.00  0.00
ATOM   3095  N   ASP   191      26.764  70.690  28.810  0.00  0.00
ATOM   3096  H   ASP   191      26.867  71.612  29.208  0.00  0.00
ATOM   3097  CA  ASP   191      27.076  69.585  29.571  0.00  0.00
ATOM   3098  HA  ASP   191      27.272  68.776  28.885  0.00  0.00
ATOM   3099  CB  ASP   191      28.424  69.742  30.214  0.00  0.00
ATOM   3100  HB2 ASP   191      28.201  70.483  30.932  0.00  0.00
ATOM   3101  HB3 ASP   191      28.704  68.768  30.626  0.00  0.00
ATOM   3102  CG  ASP   191      29.601  70.237  29.319  0.00  0.00
ATOM   3103  OD1 ASP   191      29.975  69.484  28.405  0.00  0.00
ATOM   3104  OD2 ASP   191      30.083  71.365  29.564  0.00  0.00
ATOM   3105  C   ASP   191      25.994  69.235  30.681  0.00  0.00
ATOM   3106  O   ASP   191      25.347  70.177  31.177  0.00  0.00
ATOM   3107  N   ASP   192      25.805  67.984  31.052  0.00  0.00
ATOM   3108  H   ASP   192      26.475  67.328  30.623  0.00  0.00
ATOM   3109  CA  ASP   192      25.144  67.437  32.305  0.00  0.00
ATOM   3110  HA  ASP   192      24.788  68.342  32.881  0.00  0.00
ATOM   3111  CB  ASP   192      24.043  66.357  31.999  0.00  0.00
ATOM   3112  HB2 ASP   192      23.253  66.710  31.480  0.00  0.00
ATOM   3113  HB3 ASP   192      24.383  65.725  31.276  0.00  0.00
ATOM   3114  CG  ASP   192      23.596  65.618  33.278  0.00  0.00
ATOM   3115  OD1 ASP   192      23.042  64.513  33.042  0.00  0.00
ATOM   3116  OD2 ASP   192      23.707  66.129  34.425  0.00  0.00
ATOM   3117  C   ASP   192      26.244  66.853  33.177  0.00  0.00
ATOM   3118  O   ASP   192      26.983  65.978  32.879  0.00  0.00
ATOM   3119  N   LEU   193      26.237  67.392  34.440  0.00  0.00
ATOM   3120  H   LEU   193      25.417  67.775  34.734  0.00  0.00
ATOM   3121  CA  LEU   193      27.361  67.298  35.447  0.00  0.00
ATOM   3122  HA  LEU   193      28.093  66.594  35.072  0.00  0.00
ATOM   3123  CB  LEU   193      28.228  68.543  35.442  0.00  0.00
ATOM   3124  HB2 LEU   193      27.564  69.377  35.585  0.00  0.00
ATOM   3125  HB3 LEU   193      28.876  68.501  36.279  0.00  0.00
ATOM   3126  CG  LEU   193      29.032  68.835  34.207  0.00  0.00
ATOM   3127  HG  LEU   193      28.400  68.741  33.307  0.00  0.00
ATOM   3128  CD1 LEU   193      29.351  70.325  34.236  0.00  0.00
ATOM   3129 1HD1 LEU   193      28.523  70.789  33.679  0.00  0.00
ATOM   3130 2HD1 LEU   193      29.172  70.788  35.220  0.00  0.00
ATOM   3131 3HD1 LEU   193      30.287  70.720  33.911  0.00  0.00
ATOM   3132  CD2 LEU   193      30.377  68.072  33.940  0.00  0.00
ATOM   3133 1HD2 LEU   193      30.935  68.528  33.086  0.00  0.00
ATOM   3134 2HD2 LEU   193      30.941  68.201  34.904  0.00  0.00
ATOM   3135 3HD2 LEU   193      30.229  67.042  33.777  0.00  0.00
ATOM   3136  C   LEU   193      26.898  66.879  36.833  0.00  0.00
ATOM   3137  O   LEU   193      25.780  67.170  37.313  0.00  0.00
ATOM   3138  N   GLY   194      27.794  66.130  37.454  0.00  0.00
ATOM   3139  H   GLY   194      28.662  65.911  36.917  0.00  0.00
ATOM   3140  CA  GLY   194      27.735  65.843  38.876  0.00  0.00
ATOM   3141  HA2 GLY   194      28.767  65.803  39.301  0.00  0.00
ATOM   3142  HA3 GLY   194      27.098  66.729  39.286  0.00  0.00
ATOM   3143  C   GLY   194      27.083  64.528  39.364  0.00  0.00
ATOM   3144  O   GLY   194      26.851  64.267  40.555  0.00  0.00
ATOM   3145  N   TRP   195      26.816  63.679  38.393  0.00  0.00
ATOM   3146  H   TRP   195      26.960  63.997  37.438  0.00  0.00
ATOM   3147  CA  TRP   195      26.250  62.366  38.654  0.00  0.00
ATOM   3148  HA  TRP   195      25.337  62.578  39.237  0.00  0.00
ATOM   3149  CB  TRP   195      25.720  61.793  37.394  0.00  0.00
ATOM   3150  HB2 TRP   195      25.273  62.520  36.759  0.00  0.00
ATOM   3151  HB3 TRP   195      26.655  61.534  36.916  0.00  0.00
ATOM   3152  CG  TRP   195      24.800  60.676  37.687  0.00  0.00
ATOM   3153  CD1 TRP   195      23.430  60.811  37.646  0.00  0.00
ATOM   3154  HD1 TRP   195      22.853  61.745  37.336  0.00  0.00
ATOM   3155  NE1 TRP   195      22.806  59.674  38.156  0.00  0.00
ATOM   3156  HE1 TRP   195      21.762  59.555  38.173  0.00  0.00
ATOM   3157  CE2 TRP   195      23.769  58.670  38.380  0.00  0.00
ATOM   3158  CZ2 TRP   195      23.613  57.304  38.617  0.00  0.00
ATOM   3159  HZ2 TRP   195      22.697  56.985  38.731  0.00  0.00
ATOM   3160  CH2 TRP   195      24.718  56.445  38.434  0.00  0.00
ATOM   3161  HH2 TRP   195      24.460  55.427  38.634  0.00  0.00
ATOM   3162  CZ3 TRP   195      25.997  56.931  38.357  0.00  0.00
ATOM   3163  HZ3 TRP   195      26.842  56.338  38.496  0.00  0.00
ATOM   3164  CE3 TRP   195      26.166  58.346  38.178  0.00  0.00
ATOM   3165  HE3 TRP   195      27.186  58.712  38.081  0.00  0.00
ATOM   3166  CD2 TRP   195      25.089  59.246  38.075  0.00  0.00
ATOM   3167  C   TRP   195      27.094  61.405  39.472  0.00  0.00
ATOM   3168  O   TRP   195      28.280  61.143  39.072  0.00  0.00
ATOM   3169  N   GLY   196      26.559  60.708  40.497  0.00  0.00
ATOM   3170  H   GLY   196      25.558  60.818  40.743  0.00  0.00
ATOM   3171  CA  GLY   196      27.348  59.656  41.128  0.00  0.00
ATOM   3172  HA2 GLY   196      26.859  58.760  40.936  0.00  0.00
ATOM   3173  HA3 GLY   196      28.366  59.554  40.687  0.00  0.00
ATOM   3174  C   GLY   196      27.407  59.752  42.682  0.00  0.00
ATOM   3175  O   GLY   196      27.218  60.848  43.285  0.00  0.00
ATOM   3176  N   PRO   197      27.717  58.669  43.416  0.00  0.00
ATOM   3177  CD  PRO   197      27.516  57.228  43.015  0.00  0.00
ATOM   3178  HD2 PRO   197      28.441  56.789  42.744  0.00  0.00
ATOM   3179  HD3 PRO   197      26.837  57.103  42.126  0.00  0.00
ATOM   3180  CG  PRO   197      26.866  56.465  44.187  0.00  0.00
ATOM   3181  HG2 PRO   197      27.000  55.362  44.101  0.00  0.00
ATOM   3182  HG3 PRO   197      25.793  56.537  44.223  0.00  0.00
ATOM   3183  CB  PRO   197      27.584  57.224  45.401  0.00  0.00
ATOM   3184  HB2 PRO   197      28.531  56.744  45.469  0.00  0.00
ATOM   3185  HB3 PRO   197      27.013  57.129  46.279  0.00  0.00
ATOM   3186  CA  PRO   197      27.553  58.688  44.892  0.00  0.00
ATOM   3187  HA  PRO   197      26.554  59.139  45.130  0.00  0.00
ATOM   3188  C   PRO   197      28.700  59.509  45.561  0.00  0.00
ATOM   3189  O   PRO   197      28.425  60.041  46.612  0.00  0.00
ATOM   3190  N   ASN   198      29.853  59.560  44.907  0.00  0.00
ATOM   3191  H   ASN   198      29.767  59.287  43.984  0.00  0.00
ATOM   3192  CA  ASN   198      30.997  60.314  45.250  0.00  0.00
ATOM   3193  HA  ASN   198      31.066  60.315  46.320  0.00  0.00
ATOM   3194  CB  ASN   198      32.203  59.566  44.656  0.00  0.00
ATOM   3195  HB2 ASN   198      33.121  60.080  44.965  0.00  0.00
ATOM   3196  HB3 ASN   198      32.281  58.685  45.215  0.00  0.00
ATOM   3197  CG  ASN   198      32.200  59.212  43.195  0.00  0.00
ATOM   3198  OD1 ASN   198      31.525  59.863  42.465  0.00  0.00
ATOM   3199  ND2 ASN   198      32.910  58.325  42.584  0.00  0.00
ATOM   3200 1HD2 ASN   198      33.023  58.313  41.553  0.00  0.00
ATOM   3201 2HD2 ASN   198      33.449  57.735  43.233  0.00  0.00
ATOM   3202  C   ASN   198      30.974  61.797  44.601  0.00  0.00
ATOM   3203  O   ASN   198      32.003  62.468  44.512  0.00  0.00
ATOM   3204  N   ALA   199      29.852  62.333  44.125  0.00  0.00
ATOM   3205  H   ALA   199      29.023  61.844  44.461  0.00  0.00
ATOM   3206  CA  ALA   199      29.856  63.690  43.551  0.00  0.00
ATOM   3207  HA  ALA   199      30.414  63.730  42.570  0.00  0.00
ATOM   3208  CB  ALA   199      28.456  64.206  43.145  0.00  0.00
ATOM   3209  HB1 ALA   199      28.051  63.476  42.486  0.00  0.00
ATOM   3210  HB2 ALA   199      27.881  64.307  44.035  0.00  0.00
ATOM   3211  HB3 ALA   199      28.506  65.026  42.527  0.00  0.00
ATOM   3212  C   ALA   199      30.353  64.755  44.505  0.00  0.00
ATOM   3213  O   ALA   199      30.847  65.780  44.066  0.00  0.00
ATOM   3214  N   THR   200      30.137  64.569  45.815  0.00  0.00
ATOM   3215  H   THR   200      29.652  63.617  46.028  0.00  0.00
ATOM   3216  CA  THR   200      30.716  65.364  46.853  0.00  0.00
ATOM   3217  HA  THR   200      31.498  65.903  46.356  0.00  0.00
ATOM   3218  CB  THR   200      29.766  66.490  47.478  0.00  0.00
ATOM   3219  HB  THR   200      28.938  66.015  48.009  0.00  0.00
ATOM   3220  CG2 THR   200      30.528  67.399  48.352  0.00  0.00
ATOM   3221 1HG2 THR   200      31.245  68.046  47.868  0.00  0.00
ATOM   3222 2HG2 THR   200      29.897  68.196  48.781  0.00  0.00
ATOM   3223 3HG2 THR   200      31.005  66.932  49.264  0.00  0.00
ATOM   3224  OG1 THR   200      29.357  67.359  46.522  0.00  0.00
ATOM   3225  HG1 THR   200      28.856  68.068  46.987  0.00  0.00
ATOM   3226  C   THR   200      31.171  64.398  47.918  0.00  0.00
ATOM   3227  O   THR   200      30.323  63.670  48.451  0.00  0.00
ATOM   3228  N   PHE   201      32.405  64.516  48.336  0.00  0.00
ATOM   3229  H   PHE   201      33.026  65.164  47.819  0.00  0.00
ATOM   3230  CA  PHE   201      33.044  63.686  49.294  0.00  0.00
ATOM   3231  HA  PHE   201      32.307  63.152  49.927  0.00  0.00
ATOM   3232  CB  PHE   201      33.860  62.638  48.464  0.00  0.00
ATOM   3233  HB2 PHE   201      34.187  61.761  49.078  0.00  0.00
ATOM   3234  HB3 PHE   201      33.088  62.215  47.759  0.00  0.00
ATOM   3235  CG  PHE   201      35.072  63.137  47.692  0.00  0.00
ATOM   3236  CD1 PHE   201      34.783  63.534  46.377  0.00  0.00
ATOM   3237  HD1 PHE   201      33.759  63.540  45.980  0.00  0.00
ATOM   3238  CE1 PHE   201      35.824  64.046  45.578  0.00  0.00
ATOM   3239  HE1 PHE   201      35.617  64.301  44.546  0.00  0.00
ATOM   3240  CZ  PHE   201      37.160  64.145  46.074  0.00  0.00
ATOM   3241  HZ  PHE   201      37.987  64.623  45.466  0.00  0.00
ATOM   3242  CE2 PHE   201      37.442  63.753  47.372  0.00  0.00
ATOM   3243  HE2 PHE   201      38.484  63.862  47.763  0.00  0.00
ATOM   3244  CD2 PHE   201      36.342  63.306  48.202  0.00  0.00
ATOM   3245  HD2 PHE   201      36.591  62.981  49.203  0.00  0.00
ATOM   3246  C   PHE   201      34.043  64.450  50.318  0.00  0.00
ATOM   3247  O   PHE   201      34.557  65.528  50.057  0.00  0.00
ATOM   3248  N   ARG   202      34.198  63.815  51.479  0.00  0.00
ATOM   3249  H   ARG   202      33.723  62.891  51.427  0.00  0.00
ATOM   3250  CA  ARG   202      35.074  64.253  52.550  0.00  0.00
ATOM   3251  HA  ARG   202      35.661  65.003  52.162  0.00  0.00
ATOM   3252  CB  ARG   202      34.283  64.616  53.840  0.00  0.00
ATOM   3253  HB2 ARG   202      34.933  64.869  54.678  0.00  0.00
ATOM   3254  HB3 ARG   202      33.614  65.493  53.661  0.00  0.00
ATOM   3255  CG  ARG   202      33.337  63.489  54.463  0.00  0.00
ATOM   3256  HG2 ARG   202      32.988  62.894  53.633  0.00  0.00
ATOM   3257  HG3 ARG   202      34.072  62.918  55.079  0.00  0.00
ATOM   3258  CD  ARG   202      32.145  63.786  55.329  0.00  0.00
ATOM   3259  HD2 ARG   202      31.477  64.428  54.777  0.00  0.00
ATOM   3260  HD3 ARG   202      31.566  62.933  55.565  0.00  0.00
ATOM   3261  NE  ARG   202      32.515  64.613  56.562  0.00  0.00
ATOM   3262  HE  ARG   202      32.014  65.477  56.655  0.00  0.00
ATOM   3263  CZ  ARG   202      33.256  64.184  57.527  0.00  0.00
ATOM   3264  NH1 ARG   202      33.506  62.966  57.702  0.00  0.00
ATOM   3265 1HH1 ARG   202      32.812  62.441  57.188  0.00  0.00
ATOM   3266 2HH1 ARG   202      33.952  62.621  58.555  0.00  0.00
ATOM   3267  NH2 ARG   202      33.648  64.934  58.507  0.00  0.00
ATOM   3268 1HH2 ARG   202      33.584  65.978  58.518  0.00  0.00
ATOM   3269 2HH2 ARG   202      34.254  64.451  59.191  0.00  0.00
ATOM   3270  C   ARG   202      36.279  63.286  52.734  0.00  0.00
ATOM   3271  O   ARG   202      36.255  62.106  52.521  0.00  0.00
ATOM   3272  N   PHE   203      37.392  63.807  53.172  0.00  0.00
ATOM   3273  H   PHE   203      37.365  64.759  53.433  0.00  0.00
ATOM   3274  CA  PHE   203      38.693  63.095  53.298  0.00  0.00
ATOM   3275  HA  PHE   203      38.553  62.012  53.476  0.00  0.00
ATOM   3276  CB  PHE   203      39.460  63.159  51.976  0.00  0.00
ATOM   3277  HB2 PHE   203      38.823  62.613  51.270  0.00  0.00
ATOM   3278  HB3 PHE   203      39.503  64.214  51.664  0.00  0.00
ATOM   3279  CG  PHE   203      40.868  62.600  52.032  0.00  0.00
ATOM   3280  CD1 PHE   203      42.015  63.325  51.813  0.00  0.00
ATOM   3281  HD1 PHE   203      41.962  64.449  51.868  0.00  0.00
ATOM   3282  CE1 PHE   203      43.263  62.710  51.719  0.00  0.00
ATOM   3283  HE1 PHE   203      44.148  63.268  51.537  0.00  0.00
ATOM   3284  CZ  PHE   203      43.332  61.347  51.775  0.00  0.00
ATOM   3285  HZ  PHE   203      44.295  60.853  51.587  0.00  0.00
ATOM   3286  CE2 PHE   203      42.140  60.593  51.986  0.00  0.00
ATOM   3287  HE2 PHE   203      42.286  59.587  52.129  0.00  0.00
ATOM   3288  CD2 PHE   203      40.966  61.235  52.059  0.00  0.00
ATOM   3289  HD2 PHE   203      40.084  60.578  52.133  0.00  0.00
ATOM   3290  C   PHE   203      39.473  63.679  54.560  0.00  0.00
ATOM   3291  O   PHE   203      39.259  64.861  54.847  0.00  0.00
ATOM   3292  N   PRO   204      40.417  62.974  55.248  0.00  0.00
ATOM   3293  CD  PRO   204      40.619  61.493  55.274  0.00  0.00
ATOM   3294  HD2 PRO   204      41.500  61.331  54.633  0.00  0.00
ATOM   3295  HD3 PRO   204      39.660  61.007  55.017  0.00  0.00
ATOM   3296  CG  PRO   204      40.991  61.298  56.729  0.00  0.00
ATOM   3297  HG2 PRO   204      41.765  60.512  56.801  0.00  0.00
ATOM   3298  HG3 PRO   204      40.217  61.139  57.503  0.00  0.00
ATOM   3299  CB  PRO   204      41.737  62.547  57.231  0.00  0.00
ATOM   3300  HB2 PRO   204      42.751  62.380  56.919  0.00  0.00
ATOM   3301  HB3 PRO   204      41.653  62.778  58.332  0.00  0.00
ATOM   3302  CA  PRO   204      41.166  63.598  56.371  0.00  0.00
ATOM   3303  HA  PRO   204      40.537  64.162  56.974  0.00  0.00
ATOM   3304  C   PRO   204      42.235  64.435  55.933  0.00  0.00
ATOM   3305  O   PRO   204      42.927  64.272  54.862  0.00  0.00
ATOM   3306  N   GLN   205      42.497  65.544  56.698  0.00  0.00
ATOM   3307  H   GLN   205      41.995  65.651  57.572  0.00  0.00
ATOM   3308  CA  GLN   205      43.307  66.680  56.271  0.00  0.00
ATOM   3309  HA  GLN   205      43.057  66.773  55.239  0.00  0.00
ATOM   3310  CB  GLN   205      42.913  67.991  56.949  0.00  0.00
ATOM   3311  HB2 GLN   205      41.795  68.045  57.005  0.00  0.00
ATOM   3312  HB3 GLN   205      43.126  67.890  58.026  0.00  0.00
ATOM   3313  CG  GLN   205      43.547  69.277  56.599  0.00  0.00
ATOM   3314  HG2 GLN   205      44.622  69.265  56.617  0.00  0.00
ATOM   3315  HG3 GLN   205      43.229  69.448  55.591  0.00  0.00
ATOM   3316  CD  GLN   205      42.993  70.533  57.478  0.00  0.00
ATOM   3317  OE1 GLN   205      43.598  71.021  58.429  0.00  0.00
ATOM   3318  NE2 GLN   205      41.718  70.841  57.369  0.00  0.00
ATOM   3319 1HE2 GLN   205      41.426  71.691  57.855  0.00  0.00
ATOM   3320 2HE2 GLN   205      41.178  70.477  56.566  0.00  0.00
ATOM   3321  C   GLN   205      44.783  66.395  56.400  0.00  0.00
ATOM   3322  O   GLN   205      45.484  66.847  55.500  0.00  0.00
ATOM   3323  N   ARG   206      45.213  65.642  57.472  0.00  0.00
ATOM   3324  H   ARG   206      44.510  65.313  58.042  0.00  0.00
ATOM   3325  CA  ARG   206      46.549  65.123  57.666  0.00  0.00
ATOM   3326  HA  ARG   206      47.118  65.254  56.730  0.00  0.00
ATOM   3327  CB  ARG   206      47.184  65.869  58.877  0.00  0.00
ATOM   3328  HB2 ARG   206      46.483  65.686  59.665  0.00  0.00
ATOM   3329  HB3 ARG   206      48.131  65.385  59.169  0.00  0.00
ATOM   3330  CG  ARG   206      47.454  67.345  58.570  0.00  0.00
ATOM   3331  HG2 ARG   206      48.033  67.505  57.666  0.00  0.00
ATOM   3332  HG3 ARG   206      46.562  67.964  58.480  0.00  0.00
ATOM   3333  CD  ARG   206      48.467  67.915  59.684  0.00  0.00
ATOM   3334  HD2 ARG   206      48.026  67.965  60.744  0.00  0.00
ATOM   3335  HD3 ARG   206      49.315  67.270  59.676  0.00  0.00
ATOM   3336  NE  ARG   206      48.936  69.275  59.403  0.00  0.00
ATOM   3337  HE  ARG   206      49.886  69.358  59.048  0.00  0.00
ATOM   3338  CZ  ARG   206      48.321  70.435  59.679  0.00  0.00
ATOM   3339  NH1 ARG   206      47.040  70.493  60.056  0.00  0.00
ATOM   3340 1HH1 ARG   206      46.420  69.657  60.021  0.00  0.00
ATOM   3341 2HH1 ARG   206      46.560  71.421  60.063  0.00  0.00
ATOM   3342  NH2 ARG   206      48.990  71.587  59.421  0.00  0.00
ATOM   3343 1HH2 ARG   206      49.989  71.487  59.229  0.00  0.00
ATOM   3344 2HH2 ARG   206      48.547  72.531  59.465  0.00  0.00
ATOM   3345  C   ARG   206      46.487  63.659  57.840  0.00  0.00
ATOM   3346  O   ARG   206      45.500  63.152  58.469  0.00  0.00
ATOM   3347  N   GLY   207      47.588  63.039  57.430  0.00  0.00
ATOM   3348  H   GLY   207      48.105  63.438  56.668  0.00  0.00
ATOM   3349  CA  GLY   207      47.692  61.645  57.627  0.00  0.00
ATOM   3350  HA2 GLY   207      48.745  61.474  57.873  0.00  0.00
ATOM   3351  HA3 GLY   207      47.280  61.362  58.508  0.00  0.00
ATOM   3352  C   GLY   207      47.334  60.585  56.547  0.00  0.00
ATOM   3353  O   GLY   207      47.735  59.430  56.700  0.00  0.00
ATOM   3354  N   GLY   208      46.533  60.957  55.547  0.00  0.00
ATOM   3355  H   GLY   208      46.056  61.879  55.549  0.00  0.00
ATOM   3356  CA  GLY   208      46.056  59.954  54.521  0.00  0.00
ATOM   3357  HA2 GLY   208      45.834  60.459  53.598  0.00  0.00
ATOM   3358  HA3 GLY   208      46.714  59.190  54.400  0.00  0.00
ATOM   3359  C   GLY   208      44.715  59.397  54.929  0.00  0.00
ATOM   3360  O   GLY   208      43.955  59.922  55.754  0.00  0.00
ATOM   3361  N   THR   209      44.316  58.212  54.346  0.00  0.00
ATOM   3362  H   THR   209      44.937  57.850  53.532  0.00  0.00
ATOM   3363  CA  THR   209      43.196  57.399  54.975  0.00  0.00
ATOM   3364  HA  THR   209      42.268  58.075  55.112  0.00  0.00
ATOM   3365  CB  THR   209      42.747  56.219  54.017  0.00  0.00
ATOM   3366  HB  THR   209      43.596  55.656  53.670  0.00  0.00
ATOM   3367  CG2 THR   209      41.705  55.277  54.559  0.00  0.00
ATOM   3368 1HG2 THR   209      42.157  54.627  55.280  0.00  0.00
ATOM   3369 2HG2 THR   209      41.007  55.900  55.213  0.00  0.00
ATOM   3370 3HG2 THR   209      41.217  54.770  53.729  0.00  0.00
ATOM   3371  OG1 THR   209      42.212  56.851  52.849  0.00  0.00
ATOM   3372  HG1 THR   209      43.050  56.999  52.219  0.00  0.00
ATOM   3373  C   THR   209      43.570  56.829  56.358  0.00  0.00
ATOM   3374  O   THR   209      42.671  56.888  57.217  0.00  0.00
ATOM   3375  N   GLY   210      44.795  56.282  56.521  0.00  0.00
ATOM   3376  H   GLY   210      45.538  56.329  55.888  0.00  0.00
ATOM   3377  CA  GLY   210      45.013  55.224  57.488  0.00  0.00
ATOM   3378  HA2 GLY   210      44.129  54.553  57.390  0.00  0.00
ATOM   3379  HA3 GLY   210      45.876  54.717  57.248  0.00  0.00
ATOM   3380  C   GLY   210      45.094  55.802  58.916  0.00  0.00
ATOM   3381  O   GLY   210      45.092  55.127  59.960  0.00  0.00
ATOM   3382  N   ILE   211      45.130  57.124  59.108  0.00  0.00
ATOM   3383  H   ILE   211      45.140  57.652  58.245  0.00  0.00
ATOM   3384  CA  ILE   211      44.828  57.814  60.366  0.00  0.00
ATOM   3385  HA  ILE   211      45.391  57.421  61.238  0.00  0.00
ATOM   3386  CB  ILE   211      44.977  59.337  60.244  0.00  0.00
ATOM   3387  HB  ILE   211      45.965  59.410  59.789  0.00  0.00
ATOM   3388  CG2 ILE   211      44.053  59.907  59.276  0.00  0.00
ATOM   3389 1HG2 ILE   211      43.865  59.281  58.436  0.00  0.00
ATOM   3390 2HG2 ILE   211      43.101  60.185  59.719  0.00  0.00
ATOM   3391 3HG2 ILE   211      44.651  60.756  58.987  0.00  0.00
ATOM   3392  CG1 ILE   211      44.902  60.061  61.597  0.00  0.00
ATOM   3393 2HG1 ILE   211      45.217  61.073  61.382  0.00  0.00
ATOM   3394 3HG1 ILE   211      43.855  60.100  62.068  0.00  0.00
ATOM   3395  CD1 ILE   211      45.850  59.568  62.700  0.00  0.00
ATOM   3396 1HD1 ILE   211      45.855  60.233  63.539  0.00  0.00
ATOM   3397 2HD1 ILE   211      45.652  58.508  62.879  0.00  0.00
ATOM   3398 3HD1 ILE   211      46.929  59.585  62.299  0.00  0.00
ATOM   3399  C   ILE   211      43.377  57.558  60.861  0.00  0.00
ATOM   3400  O   ILE   211      43.204  57.304  62.036  0.00  0.00
ATOM   3401  N   ILE   212      42.371  57.462  60.017  0.00  0.00
ATOM   3402  H   ILE   212      42.697  57.594  59.069  0.00  0.00
ATOM   3403  CA  ILE   212      40.917  57.245  60.276  0.00  0.00
ATOM   3404  HA  ILE   212      40.397  58.018  60.872  0.00  0.00
ATOM   3405  CB  ILE   212      40.098  57.188  58.991  0.00  0.00
ATOM   3406  HB  ILE   212      40.737  56.729  58.250  0.00  0.00
ATOM   3407  CG2 ILE   212      38.880  56.245  59.030  0.00  0.00
ATOM   3408 1HG2 ILE   212      38.186  56.394  58.146  0.00  0.00
ATOM   3409 2HG2 ILE   212      39.225  55.202  58.931  0.00  0.00
ATOM   3410 3HG2 ILE   212      38.376  56.454  59.944  0.00  0.00
ATOM   3411  CG1 ILE   212      39.712  58.578  58.443  0.00  0.00
ATOM   3412 2HG1 ILE   212      38.898  59.023  59.128  0.00  0.00
ATOM   3413 3HG1 ILE   212      40.650  59.177  58.566  0.00  0.00
ATOM   3414  CD1 ILE   212      39.193  58.605  56.962  0.00  0.00
ATOM   3415 1HD1 ILE   212      38.564  59.390  56.751  0.00  0.00
ATOM   3416 2HD1 ILE   212      40.092  58.713  56.388  0.00  0.00
ATOM   3417 3HD1 ILE   212      38.640  57.666  56.632  0.00  0.00
ATOM   3418  C   ILE   212      40.759  55.934  61.093  0.00  0.00
ATOM   3419  O   ILE   212      39.914  55.890  61.984  0.00  0.00
ATOM   3420  N   TYR   213      41.579  54.889  60.784  0.00  0.00
ATOM   3421  H   TYR   213      42.120  54.809  59.969  0.00  0.00
ATOM   3422  CA  TYR   213      41.458  53.597  61.471  0.00  0.00
ATOM   3423  HA  TYR   213      40.448  53.516  61.901  0.00  0.00
ATOM   3424  CB  TYR   213      41.578  52.475  60.415  0.00  0.00
ATOM   3425  HB2 TYR   213      42.493  52.490  59.702  0.00  0.00
ATOM   3426  HB3 TYR   213      41.659  51.544  60.907  0.00  0.00
ATOM   3427  CG  TYR   213      40.418  52.562  59.472  0.00  0.00
ATOM   3428  CD1 TYR   213      39.144  52.202  59.961  0.00  0.00
ATOM   3429  HD1 TYR   213      39.145  51.838  60.970  0.00  0.00
ATOM   3430  CE1 TYR   213      37.986  52.360  59.258  0.00  0.00
ATOM   3431  HE1 TYR   213      37.093  52.190  59.776  0.00  0.00
ATOM   3432  CZ  TYR   213      38.173  52.815  57.917  0.00  0.00
ATOM   3433  OH  TYR   213      37.062  53.169  57.227  0.00  0.00
ATOM   3434  HH  TYR   213      36.163  53.152  57.707  0.00  0.00
ATOM   3435  CE2 TYR   213      39.480  53.042  57.303  0.00  0.00
ATOM   3436  HE2 TYR   213      39.607  53.430  56.300  0.00  0.00
ATOM   3437  CD2 TYR   213      40.612  52.960  58.132  0.00  0.00
ATOM   3438  HD2 TYR   213      41.618  53.234  57.762  0.00  0.00
ATOM   3439  C   TYR   213      42.372  53.439  62.593  0.00  0.00
ATOM   3440  O   TYR   213      41.989  52.961  63.695  0.00  0.00
ATOM   3441  N   GLN   214      43.572  54.045  62.528  0.00  0.00
ATOM   3442  H   GLN   214      43.821  54.475  61.637  0.00  0.00
ATOM   3443  CA  GLN   214      44.489  54.091  63.711  0.00  0.00
ATOM   3444  HA  GLN   214      44.698  53.098  64.035  0.00  0.00
ATOM   3445  CB  GLN   214      45.833  54.754  63.349  0.00  0.00
ATOM   3446  HB2 GLN   214      46.134  54.366  62.400  0.00  0.00
ATOM   3447  HB3 GLN   214      45.646  55.794  63.235  0.00  0.00
ATOM   3448  CG  GLN   214      46.937  54.566  64.392  0.00  0.00
ATOM   3449  HG2 GLN   214      47.770  55.255  64.117  0.00  0.00
ATOM   3450  HG3 GLN   214      46.665  54.828  65.392  0.00  0.00
ATOM   3451  CD  GLN   214      47.420  53.195  64.487  0.00  0.00
ATOM   3452  OE1 GLN   214      47.391  52.469  63.494  0.00  0.00
ATOM   3453  NE2 GLN   214      48.114  52.820  65.537  0.00  0.00
ATOM   3454 1HE2 GLN   214      48.534  51.876  65.515  0.00  0.00
ATOM   3455 2HE2 GLN   214      48.235  53.558  66.276  0.00  0.00
ATOM   3456  C   GLN   214      43.788  54.934  64.829  0.00  0.00
ATOM   3457  O   GLN   214      43.642  54.589  65.989  0.00  0.00
ATOM   3458  N   ALA   215      43.128  56.031  64.454  0.00  0.00
ATOM   3459  H   ALA   215      43.142  56.327  63.537  0.00  0.00
ATOM   3460  CA  ALA   215      42.269  56.880  65.311  0.00  0.00
ATOM   3461  HA  ALA   215      42.854  57.036  66.220  0.00  0.00
ATOM   3462  CB  ALA   215      42.006  58.263  64.772  0.00  0.00
ATOM   3463  HB1 ALA   215      42.832  58.776  64.253  0.00  0.00
ATOM   3464  HB2 ALA   215      41.248  58.330  63.984  0.00  0.00
ATOM   3465  HB3 ALA   215      41.770  58.933  65.616  0.00  0.00
ATOM   3466  C   ALA   215      41.028  56.149  65.864  0.00  0.00
ATOM   3467  O   ALA   215      40.556  56.420  66.951  0.00  0.00
ATOM   3468  N   ILE   216      40.546  55.188  65.184  0.00  0.00
ATOM   3469  H   ILE   216      40.963  55.114  64.256  0.00  0.00
ATOM   3470  CA  ILE   216      39.401  54.381  65.635  0.00  0.00
ATOM   3471  HA  ILE   216      38.724  54.974  66.173  0.00  0.00
ATOM   3472  CB  ILE   216      38.552  53.690  64.563  0.00  0.00
ATOM   3473  HB  ILE   216      39.211  53.399  63.845  0.00  0.00
ATOM   3474  CG2 ILE   216      37.761  52.403  65.078  0.00  0.00
ATOM   3475 1HG2 ILE   216      37.322  52.756  66.034  0.00  0.00
ATOM   3476 2HG2 ILE   216      36.987  52.118  64.400  0.00  0.00
ATOM   3477 3HG2 ILE   216      38.372  51.478  65.186  0.00  0.00
ATOM   3478  CG1 ILE   216      37.596  54.722  63.854  0.00  0.00
ATOM   3479 2HG1 ILE   216      36.841  55.039  64.657  0.00  0.00
ATOM   3480 3HG1 ILE   216      38.112  55.659  63.625  0.00  0.00
ATOM   3481  CD1 ILE   216      36.781  54.383  62.664  0.00  0.00
ATOM   3482 1HD1 ILE   216      37.424  54.355  61.770  0.00  0.00
ATOM   3483 2HD1 ILE   216      36.229  53.533  62.815  0.00  0.00
ATOM   3484 3HD1 ILE   216      36.092  55.223  62.555  0.00  0.00
ATOM   3485  C   ILE   216      40.019  53.437  66.697  0.00  0.00
ATOM   3486  O   ILE   216      39.375  53.384  67.750  0.00  0.00
ATOM   3487  N   LYS   217      41.219  52.797  66.486  0.00  0.00
ATOM   3488  H   LYS   217      41.734  53.058  65.691  0.00  0.00
ATOM   3489  CA  LYS   217      42.088  52.070  67.522  0.00  0.00
ATOM   3490  HA  LYS   217      41.564  51.185  67.711  0.00  0.00
ATOM   3491  CB  LYS   217      43.489  51.599  66.939  0.00  0.00
ATOM   3492  HB2 LYS   217      43.418  51.176  65.982  0.00  0.00
ATOM   3493  HB3 LYS   217      44.139  52.459  66.798  0.00  0.00
ATOM   3494  CG  LYS   217      44.227  50.641  67.884  0.00  0.00
ATOM   3495  HG2 LYS   217      44.286  51.106  68.836  0.00  0.00
ATOM   3496  HG3 LYS   217      43.637  49.660  67.955  0.00  0.00
ATOM   3497  CD  LYS   217      45.728  50.333  67.472  0.00  0.00
ATOM   3498  HD2 LYS   217      45.592  49.714  66.580  0.00  0.00
ATOM   3499  HD3 LYS   217      46.288  51.291  67.326  0.00  0.00
ATOM   3500  CE  LYS   217      46.438  49.402  68.477  0.00  0.00
ATOM   3501  HE2 LYS   217      46.090  49.627  69.374  0.00  0.00
ATOM   3502  HE3 LYS   217      46.261  48.320  68.099  0.00  0.00
ATOM   3503  NZ  LYS   217      47.880  49.589  68.359  0.00  0.00
ATOM   3504  HZ1 LYS   217      48.220  49.542  67.382  0.00  0.00
ATOM   3505  HZ2 LYS   217      48.007  50.595  68.612  0.00  0.00
ATOM   3506  HZ3 LYS   217      48.482  49.048  68.998  0.00  0.00
ATOM   3507  C   LYS   217      42.307  52.897  68.773  0.00  0.00
ATOM   3508  O   LYS   217      41.785  52.451  69.822  0.00  0.00
ATOM   3509  N   GLU   218      42.686  54.153  68.628  0.00  0.00
ATOM   3510  H   GLU   218      43.036  54.479  67.743  0.00  0.00
ATOM   3511  CA  GLU   218      42.996  54.998  69.883  0.00  0.00
ATOM   3512  HA  GLU   218      43.698  54.445  70.487  0.00  0.00
ATOM   3513  CB  GLU   218      43.589  56.265  69.418  0.00  0.00
ATOM   3514  HB2 GLU   218      43.082  56.612  68.516  0.00  0.00
ATOM   3515  HB3 GLU   218      43.541  57.057  70.148  0.00  0.00
ATOM   3516  CG  GLU   218      45.049  56.171  69.022  0.00  0.00
ATOM   3517  HG2 GLU   218      45.191  55.219  68.513  0.00  0.00
ATOM   3518  HG3 GLU   218      45.262  57.124  68.469  0.00  0.00
ATOM   3519  CD  GLU   218      45.936  56.059  70.259  0.00  0.00
ATOM   3520  OE1 GLU   218      47.141  56.226  69.986  0.00  0.00
ATOM   3521  OE2 GLU   218      45.494  55.817  71.401  0.00  0.00
ATOM   3522  C   GLU   218      41.720  55.303  70.786  0.00  0.00
ATOM   3523  O   GLU   218      41.944  55.762  71.966  0.00  0.00
ATOM   3524  N   LYS   219      40.501  55.118  70.366  0.00  0.00
ATOM   3525  H   LYS   219      40.392  54.754  69.476  0.00  0.00
ATOM   3526  CA  LYS   219      39.335  55.249  71.232  0.00  0.00
ATOM   3527  HA  LYS   219      39.547  55.605  72.269  0.00  0.00
ATOM   3528  CB  LYS   219      38.483  56.422  70.770  0.00  0.00
ATOM   3529  HB2 LYS   219      38.163  56.267  69.741  0.00  0.00
ATOM   3530  HB3 LYS   219      37.604  56.328  71.314  0.00  0.00
ATOM   3531  CG  LYS   219      39.178  57.756  70.836  0.00  0.00
ATOM   3532  HG2 LYS   219      39.010  58.079  71.923  0.00  0.00
ATOM   3533  HG3 LYS   219      40.174  57.749  70.590  0.00  0.00
ATOM   3534  CD  LYS   219      38.612  58.812  69.873  0.00  0.00
ATOM   3535  HD2 LYS   219      38.632  58.446  68.793  0.00  0.00
ATOM   3536  HD3 LYS   219      37.523  58.860  70.019  0.00  0.00
ATOM   3537  CE  LYS   219      39.267  60.267  69.935  0.00  0.00
ATOM   3538  HE2 LYS   219      38.699  60.937  70.516  0.00  0.00
ATOM   3539  HE3 LYS   219      40.159  60.357  70.549  0.00  0.00
ATOM   3540  NZ  LYS   219      39.469  60.854  68.559  0.00  0.00
ATOM   3541  HZ1 LYS   219      40.122  60.393  67.903  0.00  0.00
ATOM   3542  HZ2 LYS   219      38.609  60.874  68.114  0.00  0.00
ATOM   3543  HZ3 LYS   219      40.018  61.720  68.662  0.00  0.00
ATOM   3544  C   LYS   219      38.606  53.949  71.467  0.00  0.00
ATOM   3545  O   LYS   219      37.577  53.957  72.111  0.00  0.00
ATOM   3546  N   LEU   220      39.175  52.827  71.096  0.00  0.00
ATOM   3547  H   LEU   220      40.106  52.821  70.558  0.00  0.00
ATOM   3548  CA  LEU   220      38.601  51.483  71.433  0.00  0.00
ATOM   3549  HA  LEU   220      37.470  51.611  71.683  0.00  0.00
ATOM   3550  CB  LEU   220      38.806  50.587  70.153  0.00  0.00
ATOM   3551  HB2 LEU   220      39.847  50.661  69.699  0.00  0.00
ATOM   3552  HB3 LEU   220      38.679  49.612  70.523  0.00  0.00
ATOM   3553  CG  LEU   220      37.807  50.824  69.019  0.00  0.00
ATOM   3554  HG  LEU   220      37.781  51.904  68.936  0.00  0.00
ATOM   3555  CD1 LEU   220      38.254  50.179  67.672  0.00  0.00
ATOM   3556 1HD1 LEU   220      39.237  50.632  67.373  0.00  0.00
ATOM   3557 2HD1 LEU   220      38.369  49.085  67.714  0.00  0.00
ATOM   3558 3HD1 LEU   220      37.453  50.252  66.954  0.00  0.00
ATOM   3559  CD2 LEU   220      36.415  50.262  69.365  0.00  0.00
ATOM   3560 1HD2 LEU   220      35.615  50.599  68.699  0.00  0.00
ATOM   3561 2HD2 LEU   220      36.347  49.199  69.325  0.00  0.00
ATOM   3562 3HD2 LEU   220      36.243  50.375  70.395  0.00  0.00
ATOM   3563  C   LEU   220      39.233  50.782  72.680  0.00  0.00
ATOM   3564  O   LEU   220      40.341  51.140  73.021  0.00  0.00
ATOM   3565  N   PRO   221      38.604  49.708  73.290  0.00  0.00
ATOM   3566  CD  PRO   221      37.269  49.310  73.003  0.00  0.00
ATOM   3567  HD2 PRO   221      37.139  48.709  72.101  0.00  0.00
ATOM   3568  HD3 PRO   221      36.600  50.152  72.890  0.00  0.00
ATOM   3569  CG  PRO   221      36.810  48.368  74.078  0.00  0.00
ATOM   3570  HG2 PRO   221      35.963  47.715  73.819  0.00  0.00
ATOM   3571  HG3 PRO   221      36.540  48.985  74.923  0.00  0.00
ATOM   3572  CB  PRO   221      38.091  47.725  74.415  0.00  0.00
ATOM   3573  HB2 PRO   221      38.258  46.996  73.654  0.00  0.00
ATOM   3574  HB3 PRO   221      38.121  47.264  75.377  0.00  0.00
ATOM   3575  CA  PRO   221      39.227  48.760  74.163  0.00  0.00
ATOM   3576  HA  PRO   221      39.315  49.250  75.176  0.00  0.00
ATOM   3577  C   PRO   221      40.596  48.142  73.746  0.00  0.00
ATOM   3578  O   PRO   221      40.825  47.739  72.620  0.00  0.00
ATOM   3579  N   SER   222      41.612  48.075  74.640  0.00  0.00
ATOM   3580  H   SER   222      41.306  48.254  75.567  0.00  0.00
ATOM   3581  CA  SER   222      43.036  47.846  74.268  0.00  0.00
ATOM   3582  HA  SER   222      43.191  48.104  73.252  0.00  0.00
ATOM   3583  CB  SER   222      43.807  48.766  75.173  0.00  0.00
ATOM   3584  HB2 SER   222      44.876  48.692  74.911  0.00  0.00
ATOM   3585  HB3 SER   222      43.591  49.795  74.794  0.00  0.00
ATOM   3586  OG  SER   222      43.662  48.730  76.578  0.00  0.00
ATOM   3587  HG  SER   222      44.004  47.938  77.071  0.00  0.00
ATOM   3588  C   SER   222      43.423  46.362  74.438  0.00  0.00
ATOM   3589  O   SER   222      44.268  45.832  73.711  0.00  0.00
ATOM   3590  N   GLU   223      42.846  45.644  75.364  0.00  0.00
ATOM   3591  H   GLU   223      42.175  46.175  75.901  0.00  0.00
ATOM   3592  CA  GLU   223      43.352  44.363  75.836  0.00  0.00
ATOM   3593  HA  GLU   223      44.474  44.296  75.730  0.00  0.00
ATOM   3594  CB  GLU   223      42.849  44.105  77.254  0.00  0.00
ATOM   3595  HB2 GLU   223      41.786  44.037  77.160  0.00  0.00
ATOM   3596  HB3 GLU   223      43.244  43.171  77.489  0.00  0.00
ATOM   3597  CG  GLU   223      43.058  45.290  78.192  0.00  0.00
ATOM   3598  HG2 GLU   223      42.543  46.154  77.731  0.00  0.00
ATOM   3599  HG3 GLU   223      42.637  45.120  79.184  0.00  0.00
ATOM   3600  CD  GLU   223      44.492  45.677  78.224  0.00  0.00
ATOM   3601  OE1 GLU   223      45.368  45.053  78.939  0.00  0.00
ATOM   3602  OE2 GLU   223      44.806  46.633  77.536  0.00  0.00
ATOM   3603  C   GLU   223      42.895  43.212  74.936  0.00  0.00
ATOM   3604  O   GLU   223      43.266  42.122  75.207  0.00  0.00
ATOM   3605  N   LYS   224      42.175  43.548  73.865  0.00  0.00
ATOM   3606  H   LYS   224      42.134  44.532  73.638  0.00  0.00
ATOM   3607  CA  LYS   224      41.380  42.674  72.938  0.00  0.00
ATOM   3608  HA  LYS   224      41.598  41.678  73.215  0.00  0.00
ATOM   3609  CB  LYS   224      39.804  42.958  73.143  0.00  0.00
ATOM   3610  HB2 LYS   224      39.671  43.999  72.783  0.00  0.00
ATOM   3611  HB3 LYS   224      39.187  42.251  72.535  0.00  0.00
ATOM   3612  CG  LYS   224      39.327  42.891  74.648  0.00  0.00
ATOM   3613  HG2 LYS   224      39.556  41.931  75.073  0.00  0.00
ATOM   3614  HG3 LYS   224      39.890  43.652  75.214  0.00  0.00
ATOM   3615  CD  LYS   224      37.871  43.332  74.909  0.00  0.00
ATOM   3616  HD2 LYS   224      37.687  44.239  74.640  0.00  0.00
ATOM   3617  HD3 LYS   224      37.228  42.636  74.396  0.00  0.00
ATOM   3618  CE  LYS   224      37.621  43.221  76.416  0.00  0.00
ATOM   3619  HE2 LYS   224      38.087  44.146  76.892  0.00  0.00
ATOM   3620  HE3 LYS   224      36.601  43.280  76.679  0.00  0.00
ATOM   3621  NZ  LYS   224      38.084  42.089  77.123  0.00  0.00
ATOM   3622  HZ1 LYS   224      38.175  42.314  78.168  0.00  0.00
ATOM   3623  HZ2 LYS   224      37.432  41.332  77.127  0.00  0.00
ATOM   3624  HZ3 LYS   224      38.953  41.713  76.810  0.00  0.00
ATOM   3625  C   LYS   224      41.846  42.767  71.449  0.00  0.00
ATOM   3626  O   LYS   224      41.067  42.660  70.513  0.00  0.00
ATOM   3627  N   LEU   225      43.144  43.075  71.270  0.00  0.00
ATOM   3628  H   LEU   225      43.687  43.098  72.133  0.00  0.00
ATOM   3629  CA  LEU   225      43.688  43.263  69.901  0.00  0.00
ATOM   3630  HA  LEU   225      43.028  42.705  69.235  0.00  0.00
ATOM   3631  CB  LEU   225      43.821  44.744  69.491  0.00  0.00
ATOM   3632  HB2 LEU   225      44.489  45.261  70.157  0.00  0.00
ATOM   3633  HB3 LEU   225      44.063  44.795  68.419  0.00  0.00
ATOM   3634  CG  LEU   225      42.513  45.554  69.725  0.00  0.00
ATOM   3635  HG  LEU   225      42.255  45.438  70.706  0.00  0.00
ATOM   3636  CD1 LEU   225      42.889  47.045  69.447  0.00  0.00
ATOM   3637 1HD1 LEU   225      42.951  47.106  68.300  0.00  0.00
ATOM   3638 2HD1 LEU   225      42.126  47.748  69.844  0.00  0.00
ATOM   3639 3HD1 LEU   225      43.982  47.260  69.750  0.00  0.00
ATOM   3640  CD2 LEU   225      41.379  45.334  68.700  0.00  0.00
ATOM   3641 1HD2 LEU   225      41.841  45.020  67.819  0.00  0.00
ATOM   3642 2HD2 LEU   225      40.744  44.612  69.078  0.00  0.00
ATOM   3643 3HD2 LEU   225      40.832  46.227  68.594  0.00  0.00
ATOM   3644  C   LEU   225      45.001  42.569  69.784  0.00  0.00
ATOM   3645  O   LEU   225      45.719  42.569  70.750  0.00  0.00
ATOM   3646  N   THR   226      45.258  42.044  68.630  0.00  0.00
ATOM   3647  H   THR   226      44.549  41.967  67.934  0.00  0.00
ATOM   3648  CA  THR   226      46.485  41.364  68.267  0.00  0.00
ATOM   3649  HA  THR   226      47.212  41.624  68.983  0.00  0.00
ATOM   3650  CB  THR   226      46.308  39.891  68.072  0.00  0.00
ATOM   3651  HB  THR   226      45.869  39.676  67.129  0.00  0.00
ATOM   3652  CG2 THR   226      47.695  39.235  68.218  0.00  0.00
ATOM   3653 1HG2 THR   226      48.097  39.467  69.204  0.00  0.00
ATOM   3654 2HG2 THR   226      47.534  38.184  68.100  0.00  0.00
ATOM   3655 3HG2 THR   226      48.498  39.600  67.527  0.00  0.00
ATOM   3656  OG1 THR   226      45.550  39.358  69.083  0.00  0.00
ATOM   3657  HG1 THR   226      44.605  39.269  68.789  0.00  0.00
ATOM   3658  C   THR   226      46.884  41.907  66.918  0.00  0.00
ATOM   3659  O   THR   226      46.112  41.737  65.967  0.00  0.00
ATOM   3660  N   PHE   227      48.006  42.598  66.789  0.00  0.00
ATOM   3661  H   PHE   227      48.643  42.693  67.625  0.00  0.00
ATOM   3662  CA  PHE   227      48.595  42.945  65.587  0.00  0.00
ATOM   3663  HA  PHE   227      47.983  42.609  64.745  0.00  0.00
ATOM   3664  CB  PHE   227      48.721  44.526  65.466  0.00  0.00
ATOM   3665  HB2 PHE   227      49.268  44.844  66.287  0.00  0.00
ATOM   3666  HB3 PHE   227      49.233  44.871  64.575  0.00  0.00
ATOM   3667  CG  PHE   227      47.421  45.179  65.420  0.00  0.00
ATOM   3668  CD1 PHE   227      46.782  45.141  64.154  0.00  0.00
ATOM   3669  HD1 PHE   227      47.274  44.754  63.274  0.00  0.00
ATOM   3670  CE1 PHE   227      45.568  45.778  63.969  0.00  0.00
ATOM   3671  HE1 PHE   227      45.102  45.594  62.969  0.00  0.00
ATOM   3672  CZ  PHE   227      44.861  46.400  65.020  0.00  0.00
ATOM   3673  HZ  PHE   227      43.854  46.800  64.857  0.00  0.00
ATOM   3674  CE2 PHE   227      45.474  46.346  66.302  0.00  0.00
ATOM   3675  HE2 PHE   227      45.085  46.870  67.182  0.00  0.00
ATOM   3676  CD2 PHE   227      46.718  45.663  66.539  0.00  0.00
ATOM   3677  HD2 PHE   227      47.184  45.632  67.486  0.00  0.00
ATOM   3678  C   PHE   227      49.980  42.263  65.554  0.00  0.00
ATOM   3679  O   PHE   227      50.927  42.860  66.072  0.00  0.00
ATOM   3680  N   ASN   228      50.139  41.012  65.142  0.00  0.00
ATOM   3681  H   ASN   228      49.326  40.513  64.656  0.00  0.00
ATOM   3682  CA  ASN   228      51.280  40.026  65.433  0.00  0.00
ATOM   3683  HA  ASN   228      52.196  40.701  65.337  0.00  0.00
ATOM   3684  CB  ASN   228      51.182  39.415  66.864  0.00  0.00
ATOM   3685  HB2 ASN   228      51.180  40.197  67.608  0.00  0.00
ATOM   3686  HB3 ASN   228      50.353  38.769  67.045  0.00  0.00
ATOM   3687  CG  ASN   228      52.424  38.773  67.145  0.00  0.00
ATOM   3688  OD1 ASN   228      52.492  37.572  66.906  0.00  0.00
ATOM   3689  ND2 ASN   228      53.507  39.321  67.559  0.00  0.00
ATOM   3690 1HD2 ASN   228      54.207  38.725  67.742  0.00  0.00
ATOM   3691 2HD2 ASN   228      53.637  40.349  67.576  0.00  0.00
ATOM   3692  C   ASN   228      51.526  38.903  64.350  0.00  0.00
ATOM   3693  O   ASN   228      50.617  38.154  63.924  0.00  0.00
ATOM   3694  N   SER   229      52.774  38.830  63.847  0.00  0.00
ATOM   3695  H   SER   229      53.475  39.421  64.157  0.00  0.00
ATOM   3696  CA  SER   229      53.032  38.005  62.647  0.00  0.00
ATOM   3697  HA  SER   229      52.373  38.382  61.857  0.00  0.00
ATOM   3698  CB  SER   229      54.509  38.257  62.258  0.00  0.00
ATOM   3699  HB2 SER   229      54.841  37.599  61.455  0.00  0.00
ATOM   3700  HB3 SER   229      54.560  39.262  62.124  0.00  0.00
ATOM   3701  OG  SER   229      55.350  37.876  63.272  0.00  0.00
ATOM   3702  HG  SER   229      55.547  38.751  63.739  0.00  0.00
ATOM   3703  C   SER   229      52.769  36.599  62.969  0.00  0.00
ATOM   3704  O   SER   229      52.405  35.909  62.027  0.00  0.00
ATOM   3705  N   GLY   230      52.959  36.104  64.211  0.00  0.00
ATOM   3706  H   GLY   230      53.536  36.652  64.906  0.00  0.00
ATOM   3707  CA  GLY   230      52.677  34.762  64.555  0.00  0.00
ATOM   3708  HA2 GLY   230      53.305  34.073  63.949  0.00  0.00
ATOM   3709  HA3 GLY   230      53.167  34.503  65.542  0.00  0.00
ATOM   3710  C   GLY   230      51.182  34.441  64.534  0.00  0.00
ATOM   3711  O   GLY   230      50.819  33.311  64.134  0.00  0.00
ATOM   3712  N   PHE   231      50.326  35.488  64.647  0.00  0.00
ATOM   3713  H   PHE   231      50.720  36.332  64.984  0.00  0.00
ATOM   3714  CA  PHE   231      48.860  35.469  64.573  0.00  0.00
ATOM   3715  HA  PHE   231      48.642  34.460  64.677  0.00  0.00
ATOM   3716  CB  PHE   231      48.280  36.318  65.770  0.00  0.00
ATOM   3717  HB2 PHE   231      48.653  37.338  65.749  0.00  0.00
ATOM   3718  HB3 PHE   231      47.221  36.241  65.630  0.00  0.00
ATOM   3719  CG  PHE   231      48.560  35.658  67.086  0.00  0.00
ATOM   3720  CD1 PHE   231      47.702  34.626  67.501  0.00  0.00
ATOM   3721  HD1 PHE   231      46.995  34.374  66.742  0.00  0.00
ATOM   3722  CE1 PHE   231      47.750  34.034  68.801  0.00  0.00
ATOM   3723  HE1 PHE   231      46.987  33.297  69.070  0.00  0.00
ATOM   3724  CZ  PHE   231      48.782  34.488  69.688  0.00  0.00
ATOM   3725  HZ  PHE   231      48.930  34.111  70.688  0.00  0.00
ATOM   3726  CE2 PHE   231      49.623  35.506  69.189  0.00  0.00
ATOM   3727  HE2 PHE   231      50.393  35.826  69.940  0.00  0.00
ATOM   3728  CD2 PHE   231      49.657  36.009  67.903  0.00  0.00
ATOM   3729  HD2 PHE   231      50.384  36.760  67.630  0.00  0.00
ATOM   3730  C   PHE   231      48.300  35.739  63.191  0.00  0.00
ATOM   3731  O   PHE   231      47.272  36.278  62.966  0.00  0.00
ATOM   3732  N   GLN   232      49.064  35.375  62.183  0.00  0.00
ATOM   3733  H   GLN   232      50.000  35.055  62.490  0.00  0.00
ATOM   3734  CA  GLN   232      48.602  34.989  60.848  0.00  0.00
ATOM   3735  HA  GLN   232      47.935  35.767  60.398  0.00  0.00
ATOM   3736  CB  GLN   232      49.890  35.032  60.090  0.00  0.00
ATOM   3737  HB2 GLN   232      50.332  36.024  60.127  0.00  0.00
ATOM   3738  HB3 GLN   232      50.713  34.454  60.487  0.00  0.00
ATOM   3739  CG  GLN   232      49.688  34.570  58.608  0.00  0.00
ATOM   3740  HG2 GLN   232      49.487  33.516  58.535  0.00  0.00
ATOM   3741  HG3 GLN   232      48.902  35.146  58.141  0.00  0.00
ATOM   3742  CD  GLN   232      51.002  34.731  57.793  0.00  0.00
ATOM   3743  OE1 GLN   232      51.880  35.456  58.130  0.00  0.00
ATOM   3744  NE2 GLN   232      51.096  33.989  56.737  0.00  0.00
ATOM   3745 1HE2 GLN   232      51.881  34.069  56.060  0.00  0.00
ATOM   3746 2HE2 GLN   232      50.285  33.459  56.494  0.00  0.00
ATOM   3747  C   GLN   232      47.933  33.633  61.021  0.00  0.00
ATOM   3748  O   GLN   232      48.626  32.648  61.381  0.00  0.00
ATOM   3749  N   ALA   233      46.618  33.636  60.893  0.00  0.00
ATOM   3750  H   ALA   233      46.296  34.548  60.609  0.00  0.00
ATOM   3751  CA  ALA   233      45.774  32.504  61.129  0.00  0.00
ATOM   3752  HA  ALA   233      46.070  31.957  62.006  0.00  0.00
ATOM   3753  CB  ALA   233      44.279  32.990  61.363  0.00  0.00
ATOM   3754  HB1 ALA   233      43.746  32.288  61.977  0.00  0.00
ATOM   3755  HB2 ALA   233      44.326  33.812  62.066  0.00  0.00
ATOM   3756  HB3 ALA   233      43.864  33.264  60.331  0.00  0.00
ATOM   3757  C   ALA   233      45.906  31.473  59.918  0.00  0.00
ATOM   3758  O   ALA   233      45.629  31.936  58.798  0.00  0.00
ATOM   3759  N   ILE   234      46.152  30.150  60.042  0.00  0.00
ATOM   3760  H   ILE   234      46.095  29.812  61.040  0.00  0.00
ATOM   3761  CA  ILE   234      46.361  29.087  58.987  0.00  0.00
ATOM   3762  HA  ILE   234      46.440  29.620  58.031  0.00  0.00
ATOM   3763  CB  ILE   234      47.817  28.494  59.136  0.00  0.00
ATOM   3764  HB  ILE   234      48.087  27.883  58.316  0.00  0.00
ATOM   3765  CG2 ILE   234      48.889  29.574  59.099  0.00  0.00
ATOM   3766 1HG2 ILE   234      48.666  30.427  59.651  0.00  0.00
ATOM   3767 2HG2 ILE   234      49.857  29.173  59.296  0.00  0.00
ATOM   3768 3HG2 ILE   234      48.943  30.068  58.062  0.00  0.00
ATOM   3769  CG1 ILE   234      47.911  27.686  60.443  0.00  0.00
ATOM   3770 2HG1 ILE   234      47.881  28.285  61.346  0.00  0.00
ATOM   3771 3HG1 ILE   234      46.964  27.131  60.511  0.00  0.00
ATOM   3772  CD1 ILE   234      49.084  26.769  60.596  0.00  0.00
ATOM   3773 1HD1 ILE   234      49.165  26.329  61.619  0.00  0.00
ATOM   3774 2HD1 ILE   234      49.108  26.130  59.806  0.00  0.00
ATOM   3775 3HD1 ILE   234      49.978  27.389  60.660  0.00  0.00
ATOM   3776  C   ILE   234      45.239  27.991  58.779  0.00  0.00
ATOM   3777  O   ILE   234      45.366  27.199  57.881  0.00  0.00
ATOM   3778  N   ALA   235      44.191  28.009  59.610  0.00  0.00
ATOM   3779  H   ALA   235      44.249  28.822  60.246  0.00  0.00
ATOM   3780  CA  ALA   235      43.051  27.100  59.575  0.00  0.00
ATOM   3781  HA  ALA   235      42.440  27.313  58.723  0.00  0.00
ATOM   3782  CB  ALA   235      43.431  25.648  59.666  0.00  0.00
ATOM   3783  HB1 ALA   235      44.339  25.306  59.117  0.00  0.00
ATOM   3784  HB2 ALA   235      43.631  25.376  60.729  0.00  0.00
ATOM   3785  HB3 ALA   235      42.587  25.050  59.324  0.00  0.00
ATOM   3786  C   ALA   235      42.017  27.355  60.686  0.00  0.00
ATOM   3787  O   ALA   235      42.348  27.948  61.686  0.00  0.00
ATOM   3788  N   ILE   236      40.772  27.136  60.374  0.00  0.00
ATOM   3789  H   ILE   236      40.670  26.774  59.408  0.00  0.00
ATOM   3790  CA  ILE   236      39.565  27.244  61.260  0.00  0.00
ATOM   3791  HA  ILE   236      39.853  27.540  62.231  0.00  0.00
ATOM   3792  CB  ILE   236      38.446  28.196  60.670  0.00  0.00
ATOM   3793  HB  ILE   236      37.913  27.641  59.866  0.00  0.00
ATOM   3794  CG2 ILE   236      37.403  28.391  61.770  0.00  0.00
ATOM   3795 1HG2 ILE   236      37.086  27.404  62.206  0.00  0.00
ATOM   3796 2HG2 ILE   236      37.700  28.928  62.613  0.00  0.00
ATOM   3797 3HG2 ILE   236      36.505  28.927  61.271  0.00  0.00
ATOM   3798  CG1 ILE   236      38.817  29.556  60.039  0.00  0.00
ATOM   3799 2HG1 ILE   236      39.387  29.296  59.143  0.00  0.00
ATOM   3800 3HG1 ILE   236      37.863  29.975  59.884  0.00  0.00
ATOM   3801  CD1 ILE   236      39.730  30.513  60.853  0.00  0.00
ATOM   3802 1HD1 ILE   236      39.080  31.020  61.603  0.00  0.00
ATOM   3803 2HD1 ILE   236      40.562  30.177  61.525  0.00  0.00
ATOM   3804 3HD1 ILE   236      39.928  31.398  60.261  0.00  0.00
ATOM   3805  C   ILE   236      39.113  25.851  61.441  0.00  0.00
ATOM   3806  O   ILE   236      38.732  25.201  60.477  0.00  0.00
ATOM   3807  N   ASP   237      39.160  25.367  62.663  0.00  0.00
ATOM   3808  H   ASP   237      39.239  26.054  63.424  0.00  0.00
ATOM   3809  CA  ASP   237      38.550  24.087  62.911  0.00  0.00
ATOM   3810  HA  ASP   237      38.493  23.516  61.940  0.00  0.00
ATOM   3811  CB  ASP   237      39.396  23.168  63.847  0.00  0.00
ATOM   3812  HB2 ASP   237      40.404  23.314  63.376  0.00  0.00
ATOM   3813  HB3 ASP   237      39.335  23.446  64.905  0.00  0.00
ATOM   3814  CG  ASP   237      39.046  21.686  63.698  0.00  0.00
ATOM   3815  OD1 ASP   237      39.975  20.887  63.359  0.00  0.00
ATOM   3816  OD2 ASP   237      37.829  21.332  63.623  0.00  0.00
ATOM   3817  C   ASP   237      37.079  24.261  63.423  0.00  0.00
ATOM   3818  O   ASP   237      36.923  24.477  64.616  0.00  0.00
ATOM   3819  N   ALA   238      36.169  24.160  62.554  0.00  0.00
ATOM   3820  H   ALA   238      36.413  24.051  61.620  0.00  0.00
ATOM   3821  CA  ALA   238      34.746  24.538  62.673  0.00  0.00
ATOM   3822  HA  ALA   238      34.851  25.401  63.276  0.00  0.00
ATOM   3823  CB  ALA   238      34.288  24.827  61.276  0.00  0.00
ATOM   3824  HB1 ALA   238      33.273  25.140  61.235  0.00  0.00
ATOM   3825  HB2 ALA   238      34.871  25.666  60.962  0.00  0.00
ATOM   3826  HB3 ALA   238      34.431  23.920  60.584  0.00  0.00
ATOM   3827  C   ALA   238      34.014  23.410  63.433  0.00  0.00
ATOM   3828  O   ALA   238      32.970  23.709  64.071  0.00  0.00
ATOM   3829  N   ASP   239      34.619  22.238  63.451  0.00  0.00
ATOM   3830  H   ASP   239      35.378  22.139  62.849  0.00  0.00
ATOM   3831  CA  ASP   239      34.093  21.186  64.342  0.00  0.00
ATOM   3832  HA  ASP   239      33.014  21.236  64.448  0.00  0.00
ATOM   3833  CB  ASP   239      34.512  19.828  63.823  0.00  0.00
ATOM   3834  HB2 ASP   239      35.518  19.775  63.392  0.00  0.00
ATOM   3835  HB3 ASP   239      34.450  19.160  64.731  0.00  0.00
ATOM   3836  CG  ASP   239      33.583  19.189  62.808  0.00  0.00
ATOM   3837  OD1 ASP   239      32.560  19.709  62.330  0.00  0.00
ATOM   3838  OD2 ASP   239      33.856  18.029  62.354  0.00  0.00
ATOM   3839  C   ASP   239      34.615  21.363  65.755  0.00  0.00
ATOM   3840  O   ASP   239      33.895  21.063  66.718  0.00  0.00
ATOM   3841  N   ALA   240      35.827  21.779  65.978  0.00  0.00
ATOM   3842  H   ALA   240      36.511  21.934  65.192  0.00  0.00
ATOM   3843  CA  ALA   240      36.397  21.849  67.356  0.00  0.00
ATOM   3844  HA  ALA   240      35.949  20.966  67.883  0.00  0.00
ATOM   3845  CB  ALA   240      37.878  21.706  67.311  0.00  0.00
ATOM   3846  HB1 ALA   240      38.194  20.654  67.116  0.00  0.00
ATOM   3847  HB2 ALA   240      38.391  22.420  66.670  0.00  0.00
ATOM   3848  HB3 ALA   240      38.304  21.930  68.323  0.00  0.00
ATOM   3849  C   ALA   240      36.035  23.191  67.957  0.00  0.00
ATOM   3850  O   ALA   240      36.130  23.393  69.155  0.00  0.00
ATOM   3851  N   LYS   241      35.662  24.144  67.080  0.00  0.00
ATOM   3852  H   LYS   241      35.423  23.843  66.134  0.00  0.00
ATOM   3853  CA  LYS   241      35.472  25.605  67.325  0.00  0.00
ATOM   3854  HA  LYS   241      35.283  26.110  66.398  0.00  0.00
ATOM   3855  CB  LYS   241      34.171  25.872  68.118  0.00  0.00
ATOM   3856  HB2 LYS   241      34.193  25.197  68.954  0.00  0.00
ATOM   3857  HB3 LYS   241      34.239  26.872  68.637  0.00  0.00
ATOM   3858  CG  LYS   241      32.788  25.636  67.472  0.00  0.00
ATOM   3859  HG2 LYS   241      32.590  26.301  66.631  0.00  0.00
ATOM   3860  HG3 LYS   241      32.683  24.685  67.003  0.00  0.00
ATOM   3861  CD  LYS   241      31.557  25.652  68.395  0.00  0.00
ATOM   3862  HD2 LYS   241      30.677  25.597  67.802  0.00  0.00
ATOM   3863  HD3 LYS   241      31.480  24.647  68.877  0.00  0.00
ATOM   3864  CE  LYS   241      31.343  26.827  69.410  0.00  0.00
ATOM   3865  HE2 LYS   241      31.432  27.782  68.918  0.00  0.00
ATOM   3866  HE3 LYS   241      30.305  26.926  69.787  0.00  0.00
ATOM   3867  NZ  LYS   241      32.236  26.706  70.650  0.00  0.00
ATOM   3868  HZ1 LYS   241      33.263  26.986  70.464  0.00  0.00
ATOM   3869  HZ2 LYS   241      31.827  27.233  71.435  0.00  0.00
ATOM   3870  HZ3 LYS   241      32.231  25.818  70.930  0.00  0.00
ATOM   3871  C   LYS   241      36.835  26.074  67.837  0.00  0.00
ATOM   3872  O   LYS   241      36.890  26.649  68.883  0.00  0.00
ATOM   3873  N   THR   242      37.829  25.933  66.961  0.00  0.00
ATOM   3874  H   THR   242      37.682  25.618  65.973  0.00  0.00
ATOM   3875  CA  THR   242      39.141  26.626  67.249  0.00  0.00
ATOM   3876  HA  THR   242      38.838  27.381  67.948  0.00  0.00
ATOM   3877  CB  THR   242      40.242  25.696  67.820  0.00  0.00
ATOM   3878  HB  THR   242      41.075  26.422  68.065  0.00  0.00
ATOM   3879  CG2 THR   242      39.835  24.969  69.175  0.00  0.00
ATOM   3880 1HG2 THR   242      40.734  24.466  69.502  0.00  0.00
ATOM   3881 2HG2 THR   242      39.774  25.813  69.817  0.00  0.00
ATOM   3882 3HG2 THR   242      38.911  24.355  69.066  0.00  0.00
ATOM   3883  OG1 THR   242      40.755  24.719  66.871  0.00  0.00
ATOM   3884  HG1 THR   242      40.960  23.927  67.350  0.00  0.00
ATOM   3885  C   THR   242      39.745  27.352  65.974  0.00  0.00
ATOM   3886  O   THR   242      39.370  27.125  64.830  0.00  0.00
ATOM   3887  N   ILE   243      40.720  28.172  66.264  0.00  0.00
ATOM   3888  H   ILE   243      40.938  28.261  67.246  0.00  0.00
ATOM   3889  CA  ILE   243      41.576  28.859  65.314  0.00  0.00
ATOM   3890  HA  ILE   243      41.223  28.635  64.346  0.00  0.00
ATOM   3891  CB  ILE   243      41.378  30.377  65.534  0.00  0.00
ATOM   3892  HB  ILE   243      41.637  30.618  66.579  0.00  0.00
ATOM   3893  CG2 ILE   243      42.313  31.196  64.579  0.00  0.00
ATOM   3894 1HG2 ILE   243      41.993  30.986  63.556  0.00  0.00
ATOM   3895 2HG2 ILE   243      42.255  32.291  64.812  0.00  0.00
ATOM   3896 3HG2 ILE   243      43.387  30.944  64.556  0.00  0.00
ATOM   3897  CG1 ILE   243      39.912  30.828  65.340  0.00  0.00
ATOM   3898 2HG1 ILE   243      39.508  30.757  64.279  0.00  0.00
ATOM   3899 3HG1 ILE   243      39.380  30.197  66.081  0.00  0.00
ATOM   3900  CD1 ILE   243      39.605  32.159  66.022  0.00  0.00
ATOM   3901 1HD1 ILE   243      38.629  32.595  65.635  0.00  0.00
ATOM   3902 2HD1 ILE   243      39.474  31.940  67.066  0.00  0.00
ATOM   3903 3HD1 ILE   243      40.503  32.800  65.888  0.00  0.00
ATOM   3904  C   ILE   243      43.072  28.399  65.396  0.00  0.00
ATOM   3905  O   ILE   243      43.622  28.267  66.445  0.00  0.00
ATOM   3906  N   THR   244      43.694  27.972  64.268  0.00  0.00
ATOM   3907  H   THR   244      43.192  27.983  63.348  0.00  0.00
ATOM   3908  CA  THR   244      45.133  27.689  64.287  0.00  0.00
ATOM   3909  HA  THR   244      45.485  27.522  65.292  0.00  0.00
ATOM   3910  CB  THR   244      45.400  26.448  63.405  0.00  0.00
ATOM   3911  HB  THR   244      45.272  26.660  62.379  0.00  0.00
ATOM   3912  CG2 THR   244      46.774  25.832  63.435  0.00  0.00
ATOM   3913 1HG2 THR   244      47.552  26.595  63.115  0.00  0.00
ATOM   3914 2HG2 THR   244      46.996  25.400  64.397  0.00  0.00
ATOM   3915 3HG2 THR   244      46.969  25.033  62.621  0.00  0.00
ATOM   3916  OG1 THR   244      44.509  25.408  63.776  0.00  0.00
ATOM   3917  HG1 THR   244      43.908  25.790  64.464  0.00  0.00
ATOM   3918  C   THR   244      45.826  28.904  63.808  0.00  0.00
ATOM   3919  O   THR   244      45.574  29.466  62.753  0.00  0.00
ATOM   3920  N   PHE   245      46.906  29.229  64.580  0.00  0.00
ATOM   3921  H   PHE   245      46.990  28.965  65.561  0.00  0.00
ATOM   3922  CA  PHE   245      47.931  30.334  64.193  0.00  0.00
ATOM   3923  HA  PHE   245      47.501  30.851  63.323  0.00  0.00
ATOM   3924  CB  PHE   245      48.058  31.418  65.236  0.00  0.00
ATOM   3925  HB2 PHE   245      48.430  30.841  66.108  0.00  0.00
ATOM   3926  HB3 PHE   245      48.783  32.165  64.955  0.00  0.00
ATOM   3927  CG  PHE   245      46.776  32.153  65.587  0.00  0.00
ATOM   3928  CD1 PHE   245      46.295  33.106  64.717  0.00  0.00
ATOM   3929  HD1 PHE   245      46.774  33.422  63.756  0.00  0.00
ATOM   3930  CE1 PHE   245      45.149  33.790  65.125  0.00  0.00
ATOM   3931  HE1 PHE   245      44.723  34.546  64.381  0.00  0.00
ATOM   3932  CZ  PHE   245      44.585  33.606  66.334  0.00  0.00
ATOM   3933  HZ  PHE   245      43.658  34.160  66.582  0.00  0.00
ATOM   3934  CE2 PHE   245      45.080  32.611  67.230  0.00  0.00
ATOM   3935  HE2 PHE   245      44.644  32.579  68.213  0.00  0.00
ATOM   3936  CD2 PHE   245      46.136  31.892  66.847  0.00  0.00
ATOM   3937  HD2 PHE   245      46.611  31.270  67.602  0.00  0.00
ATOM   3938  C   PHE   245      49.242  29.756  63.704  0.00  0.00
ATOM   3939  O   PHE   245      49.776  28.780  64.309  0.00  0.00
ATOM   3940  N   SER   246      49.924  30.468  62.826  0.00  0.00
ATOM   3941  H   SER   246      49.574  31.344  62.465  0.00  0.00
ATOM   3942  CA  SER   246      51.314  30.091  62.274  0.00  0.00
ATOM   3943  HA  SER   246      51.241  29.275  61.551  0.00  0.00
ATOM   3944  CB  SER   246      51.996  31.282  61.641  0.00  0.00
ATOM   3945  HB2 SER   246      52.158  31.978  62.376  0.00  0.00
ATOM   3946  HB3 SER   246      52.969  30.906  61.200  0.00  0.00
ATOM   3947  OG  SER   246      51.309  31.824  60.571  0.00  0.00
ATOM   3948  HG  SER   246      50.502  32.176  60.965  0.00  0.00
ATOM   3949  C   SER   246      52.282  29.648  63.428  0.00  0.00
ATOM   3950  O   SER   246      53.130  28.740  63.194  0.00  0.00
ATOM   3951  N   ASN   247      52.186  30.414  64.518  0.00  0.00
ATOM   3952  H   ASN   247      51.477  31.096  64.630  0.00  0.00
ATOM   3953  CA  ASN   247      53.079  30.326  65.664  0.00  0.00
ATOM   3954  HA  ASN   247      54.051  30.231  65.301  0.00  0.00
ATOM   3955  CB  ASN   247      53.092  31.672  66.423  0.00  0.00
ATOM   3956  HB2 ASN   247      53.913  31.744  67.133  0.00  0.00
ATOM   3957  HB3 ASN   247      53.172  32.462  65.688  0.00  0.00
ATOM   3958  CG  ASN   247      51.794  31.959  67.175  0.00  0.00
ATOM   3959  OD1 ASN   247      50.831  31.256  67.084  0.00  0.00
ATOM   3960  ND2 ASN   247      51.747  33.056  67.839  0.00  0.00
ATOM   3961 1HD2 ASN   247      50.926  33.269  68.197  0.00  0.00
ATOM   3962 2HD2 ASN   247      52.324  33.911  67.649  0.00  0.00
ATOM   3963  C   ASN   247      52.869  29.189  66.636  0.00  0.00
ATOM   3964  O   ASN   247      53.632  29.159  67.554  0.00  0.00
ATOM   3965  N   GLY   248      51.875  28.284  66.444  0.00  0.00
ATOM   3966  H   GLY   248      51.223  28.505  65.707  0.00  0.00
ATOM   3967  CA  GLY   248      51.586  27.157  67.284  0.00  0.00
ATOM   3968  HA2 GLY   248      51.310  26.285  66.698  0.00  0.00
ATOM   3969  HA3 GLY   248      52.557  26.929  67.759  0.00  0.00
ATOM   3970  C   GLY   248      50.592  27.497  68.376  0.00  0.00
ATOM   3971  O   GLY   248      50.233  26.638  69.184  0.00  0.00
ATOM   3972  N   GLU   249      49.999  28.666  68.420  0.00  0.00
ATOM   3973  H   GLU   249      50.195  29.409  67.799  0.00  0.00
ATOM   3974  CA  GLU   249      48.965  29.034  69.425  0.00  0.00
ATOM   3975  HA  GLU   249      49.140  28.422  70.364  0.00  0.00
ATOM   3976  CB  GLU   249      49.046  30.508  69.766  0.00  0.00
ATOM   3977  HB2 GLU   249      48.981  31.001  68.891  0.00  0.00
ATOM   3978  HB3 GLU   249      48.275  30.907  70.332  0.00  0.00
ATOM   3979  CG  GLU   249      50.255  30.991  70.407  0.00  0.00
ATOM   3980  HG2 GLU   249      51.117  30.553  69.985  0.00  0.00
ATOM   3981  HG3 GLU   249      50.340  32.058  70.273  0.00  0.00
ATOM   3982  CD  GLU   249      50.164  30.672  71.940  0.00  0.00
ATOM   3983  OE1 GLU   249      50.237  29.465  72.307  0.00  0.00
ATOM   3984  OE2 GLU   249      49.963  31.590  72.814  0.00  0.00
ATOM   3985  C   GLU   249      47.505  28.668  68.912  0.00  0.00
ATOM   3986  O   GLU   249      47.197  28.681  67.703  0.00  0.00
ATOM   3987  N   VAL   250      46.622  28.329  69.862  0.00  0.00
ATOM   3988  H   VAL   250      46.963  28.225  70.828  0.00  0.00
ATOM   3989  CA  VAL   250      45.270  27.750  69.573  0.00  0.00
ATOM   3990  HA  VAL   250      44.887  28.096  68.597  0.00  0.00
ATOM   3991  CB  VAL   250      45.192  26.215  69.589  0.00  0.00
ATOM   3992  HB  VAL   250      45.425  25.793  70.641  0.00  0.00
ATOM   3993  CG1 VAL   250      43.811  25.738  69.168  0.00  0.00
ATOM   3994 1HG1 VAL   250      43.875  24.698  69.186  0.00  0.00
ATOM   3995 2HG1 VAL   250      43.041  26.061  69.807  0.00  0.00
ATOM   3996 3HG1 VAL   250      43.493  26.118  68.150  0.00  0.00
ATOM   3997  CG2 VAL   250      46.158  25.495  68.588  0.00  0.00
ATOM   3998 1HG2 VAL   250      47.213  25.792  68.829  0.00  0.00
ATOM   3999 2HG2 VAL   250      46.086  24.410  68.695  0.00  0.00
ATOM   4000 3HG2 VAL   250      45.881  25.814  67.604  0.00  0.00
ATOM   4001  C   VAL   250      44.378  28.359  70.579  0.00  0.00
ATOM   4002  O   VAL   250      44.697  28.488  71.728  0.00  0.00
ATOM   4003  N   VAL   251      43.147  28.713  70.020  0.00  0.00
ATOM   4004  H   VAL   251      43.109  28.759  69.042  0.00  0.00
ATOM   4005  CA  VAL   251      42.100  29.404  70.800  0.00  0.00
ATOM   4006  HA  VAL   251      42.296  29.195  71.883  0.00  0.00
ATOM   4007  CB  VAL   251      42.237  30.913  70.724  0.00  0.00
ATOM   4008  HB  VAL   251      41.562  31.399  71.412  0.00  0.00
ATOM   4009  CG1 VAL   251      43.624  31.443  71.094  0.00  0.00
ATOM   4010 1HG1 VAL   251      43.737  32.542  70.934  0.00  0.00
ATOM   4011 2HG1 VAL   251      43.854  31.263  72.182  0.00  0.00
ATOM   4012 3HG1 VAL   251      44.290  30.912  70.474  0.00  0.00
ATOM   4013  CG2 VAL   251      41.890  31.471  69.285  0.00  0.00
ATOM   4014 1HG2 VAL   251      41.904  32.554  69.206  0.00  0.00
ATOM   4015 2HG2 VAL   251      42.557  31.030  68.550  0.00  0.00
ATOM   4016 3HG2 VAL   251      40.934  31.294  68.921  0.00  0.00
ATOM   4017  C   VAL   251      40.726  28.974  70.327  0.00  0.00
ATOM   4018  O   VAL   251      40.524  28.570  69.198  0.00  0.00
ATOM   4019  N   SER   252      39.675  29.008  71.151  0.00  0.00
ATOM   4020  H   SER   252      39.830  29.495  72.113  0.00  0.00
ATOM   4021  CA  SER   252      38.311  28.581  70.993  0.00  0.00
ATOM   4022  HA  SER   252      38.286  28.070  70.172  0.00  0.00
ATOM   4023  CB  SER   252      37.636  27.830  72.160  0.00  0.00
ATOM   4024  HB2 SER   252      37.574  28.523  72.975  0.00  0.00
ATOM   4025  HB3 SER   252      36.662  27.507  71.845  0.00  0.00
ATOM   4026  OG  SER   252      38.451  26.706  72.560  0.00  0.00
ATOM   4027  HG  SER   252      38.873  26.944  73.406  0.00  0.00
ATOM   4028  C   SER   252      37.405  29.870  70.834  0.00  0.00
ATOM   4029  O   SER   252      37.612  30.867  71.535  0.00  0.00
ATOM   4030  N   TYR   253      36.494  29.822  69.855  0.00  0.00
ATOM   4031  H   TYR   253      36.516  29.099  69.170  0.00  0.00
ATOM   4032  CA  TYR   253      35.410  30.804  69.799  0.00  0.00
ATOM   4033  HA  TYR   253      35.595  31.560  70.604  0.00  0.00
ATOM   4034  CB  TYR   253      35.380  31.594  68.458  0.00  0.00
ATOM   4035  HB2 TYR   253      34.638  32.340  68.474  0.00  0.00
ATOM   4036  HB3 TYR   253      36.338  32.138  68.370  0.00  0.00
ATOM   4037  CG  TYR   253      35.237  30.668  67.291  0.00  0.00
ATOM   4038  CD1 TYR   253      33.912  30.403  66.813  0.00  0.00
ATOM   4039  HD1 TYR   253      33.108  30.876  67.251  0.00  0.00
ATOM   4040  CE1 TYR   253      33.681  29.471  65.741  0.00  0.00
ATOM   4041  HE1 TYR   253      32.641  29.171  65.633  0.00  0.00
ATOM   4042  CZ  TYR   253      34.878  28.868  65.111  0.00  0.00
ATOM   4043  OH  TYR   253      34.591  28.006  64.110  0.00  0.00
ATOM   4044  HH  TYR   253      33.632  27.844  64.069  0.00  0.00
ATOM   4045  CE2 TYR   253      36.223  29.103  65.639  0.00  0.00
ATOM   4046  HE2 TYR   253      37.086  28.696  65.230  0.00  0.00
ATOM   4047  CD2 TYR   253      36.294  30.028  66.731  0.00  0.00
ATOM   4048  HD2 TYR   253      37.248  30.365  67.227  0.00  0.00
ATOM   4049  C   TYR   253      34.063  30.142  70.010  0.00  0.00
ATOM   4050  O   TYR   253      33.963  28.920  70.076  0.00  0.00
ATOM   4051  N   ASP   254      32.981  30.954  70.063  0.00  0.00
ATOM   4052  H   ASP   254      33.096  31.906  69.968  0.00  0.00
ATOM   4053  CA  ASP   254      31.517  30.574  70.123  0.00  0.00
ATOM   4054  HA  ASP   254      31.442  29.467  69.986  0.00  0.00
ATOM   4055  CB  ASP   254      30.958  30.816  71.563  0.00  0.00
ATOM   4056  HB2 ASP   254      31.322  31.743  71.896  0.00  0.00
ATOM   4057  HB3 ASP   254      29.861  30.916  71.547  0.00  0.00
ATOM   4058  CG  ASP   254      31.529  29.734  72.500  0.00  0.00
ATOM   4059  OD1 ASP   254      31.325  28.492  72.410  0.00  0.00
ATOM   4060  OD2 ASP   254      32.344  30.184  73.325  0.00  0.00
ATOM   4061  C   ASP   254      30.838  31.250  68.909  0.00  0.00
ATOM   4062  O   ASP   254      30.082  30.609  68.232  0.00  0.00
ATOM   4063  N   TYR   255      31.341  32.390  68.334  0.00  0.00
ATOM   4064  H   TYR   255      32.069  32.878  68.842  0.00  0.00
ATOM   4065  CA  TYR   255      31.071  32.864  66.992  0.00  0.00
ATOM   4066  HA  TYR   255      30.785  32.048  66.271  0.00  0.00
ATOM   4067  CB  TYR   255      30.130  34.043  67.039  0.00  0.00
ATOM   4068  HB2 TYR   255      30.569  34.750  67.829  0.00  0.00
ATOM   4069  HB3 TYR   255      30.055  34.686  66.157  0.00  0.00
ATOM   4070  CG  TYR   255      28.709  33.570  67.607  0.00  0.00
ATOM   4071  CD1 TYR   255      27.633  33.408  66.631  0.00  0.00
ATOM   4072  HD1 TYR   255      27.801  33.779  65.628  0.00  0.00
ATOM   4073  CE1 TYR   255      26.371  32.995  66.975  0.00  0.00
ATOM   4074  HE1 TYR   255      25.493  32.940  66.316  0.00  0.00
ATOM   4075  CZ  TYR   255      26.094  32.733  68.384  0.00  0.00
ATOM   4076  OH  TYR   255      24.892  32.219  68.803  0.00  0.00
ATOM   4077  HH  TYR   255      24.091  32.115  68.272  0.00  0.00
ATOM   4078  CE2 TYR   255      27.152  32.917  69.388  0.00  0.00
ATOM   4079  HE2 TYR   255      26.996  32.748  70.444  0.00  0.00
ATOM   4080  CD2 TYR   255      28.458  33.263  68.975  0.00  0.00
ATOM   4081  HD2 TYR   255      29.115  33.383  69.810  0.00  0.00
ATOM   4082  C   TYR   255      32.310  33.381  66.349  0.00  0.00
ATOM   4083  O   TYR   255      33.056  34.047  67.063  0.00  0.00
ATOM   4084  N   LEU   256      32.469  33.283  64.968  0.00  0.00
ATOM   4085  H   LEU   256      31.755  32.737  64.455  0.00  0.00
ATOM   4086  CA  LEU   256      33.617  33.859  64.105  0.00  0.00
ATOM   4087  HA  LEU   256      34.252  34.337  64.816  0.00  0.00
ATOM   4088  CB  LEU   256      34.234  32.662  63.338  0.00  0.00
ATOM   4089  HB2 LEU   256      34.161  31.707  63.935  0.00  0.00
ATOM   4090  HB3 LEU   256      33.636  32.649  62.455  0.00  0.00
ATOM   4091  CG  LEU   256      35.628  32.863  62.876  0.00  0.00
ATOM   4092  HG  LEU   256      35.664  33.912  62.486  0.00  0.00
ATOM   4093  CD1 LEU   256      36.645  32.803  63.950  0.00  0.00
ATOM   4094 1HD1 LEU   256      36.497  31.826  64.412  0.00  0.00
ATOM   4095 2HD1 LEU   256      37.621  32.944  63.440  0.00  0.00
ATOM   4096 3HD1 LEU   256      36.511  33.524  64.795  0.00  0.00
ATOM   4097  CD2 LEU   256      35.947  31.911  61.683  0.00  0.00
ATOM   4098 1HD2 LEU   256      36.865  32.260  61.159  0.00  0.00
ATOM   4099 2HD2 LEU   256      35.945  30.849  62.019  0.00  0.00
ATOM   4100 3HD2 LEU   256      35.184  31.867  61.010  0.00  0.00
ATOM   4101  C   LEU   256      33.147  35.040  63.147  0.00  0.00
ATOM   4102  O   LEU   256      32.139  34.828  62.435  0.00  0.00
ATOM   4103  N   ILE   257      33.884  36.169  63.241  0.00  0.00
ATOM   4104  H   ILE   257      34.663  36.318  63.949  0.00  0.00
ATOM   4105  CA  ILE   257      33.545  37.238  62.315  0.00  0.00
ATOM   4106  HA  ILE   257      32.584  37.108  61.862  0.00  0.00
ATOM   4107  CB  ILE   257      33.256  38.538  63.154  0.00  0.00
ATOM   4108  HB  ILE   257      34.175  38.944  63.528  0.00  0.00
ATOM   4109  CG2 ILE   257      32.887  39.691  62.269  0.00  0.00
ATOM   4110 1HG2 ILE   257      32.710  40.600  62.928  0.00  0.00
ATOM   4111 2HG2 ILE   257      33.627  39.830  61.475  0.00  0.00
ATOM   4112 3HG2 ILE   257      31.927  39.463  61.763  0.00  0.00
ATOM   4113  CG1 ILE   257      32.284  38.425  64.378  0.00  0.00
ATOM   4114 2HG1 ILE   257      32.723  37.763  65.072  0.00  0.00
ATOM   4115 3HG1 ILE   257      32.248  39.326  64.915  0.00  0.00
ATOM   4116  CD1 ILE   257      30.921  37.849  64.085  0.00  0.00
ATOM   4117 1HD1 ILE   257      30.559  37.527  65.055  0.00  0.00
ATOM   4118 2HD1 ILE   257      30.208  38.634  63.672  0.00  0.00
ATOM   4119 3HD1 ILE   257      30.886  37.058  63.361  0.00  0.00
ATOM   4120  C   ILE   257      34.781  37.493  61.369  0.00  0.00
ATOM   4121  O   ILE   257      35.888  37.664  61.924  0.00  0.00
ATOM   4122  N   SER   258      34.598  37.409  60.033  0.00  0.00
ATOM   4123  H   SER   258      33.666  37.243  59.657  0.00  0.00
ATOM   4124  CA  SER   258      35.721  36.941  59.189  0.00  0.00
ATOM   4125  HA  SER   258      36.729  37.169  59.645  0.00  0.00
ATOM   4126  CB  SER   258      35.608  35.397  58.982  0.00  0.00
ATOM   4127  HB2 SER   258      35.443  34.844  59.968  0.00  0.00
ATOM   4128  HB3 SER   258      34.759  35.346  58.298  0.00  0.00
ATOM   4129  OG  SER   258      36.815  35.025  58.272  0.00  0.00
ATOM   4130  HG  SER   258      36.454  34.819  57.395  0.00  0.00
ATOM   4131  C   SER   258      35.726  37.769  57.961  0.00  0.00
ATOM   4132  O   SER   258      34.704  37.888  57.274  0.00  0.00
ATOM   4133  N   THR   259      36.896  38.244  57.646  0.00  0.00
ATOM   4134  H   THR   259      37.627  38.140  58.290  0.00  0.00
ATOM   4135  CA  THR   259      37.089  39.222  56.510  0.00  0.00
ATOM   4136  HA  THR   259      36.148  39.119  55.872  0.00  0.00
ATOM   4137  CB  THR   259      37.107  40.672  57.028  0.00  0.00
ATOM   4138  HB  THR   259      36.973  41.318  56.158  0.00  0.00
ATOM   4139  CG2 THR   259      35.970  41.015  57.913  0.00  0.00
ATOM   4140 1HG2 THR   259      34.987  40.643  57.633  0.00  0.00
ATOM   4141 2HG2 THR   259      36.164  40.611  58.880  0.00  0.00
ATOM   4142 3HG2 THR   259      35.949  42.121  57.996  0.00  0.00
ATOM   4143  OG1 THR   259      38.308  41.057  57.601  0.00  0.00
ATOM   4144  HG1 THR   259      38.370  40.325  58.225  0.00  0.00
ATOM   4145  C   THR   259      38.213  38.904  55.488  0.00  0.00
ATOM   4146  O   THR   259      38.756  39.734  54.772  0.00  0.00
ATOM   4147  N   VAL   260      38.611  37.629  55.413  0.00  0.00
ATOM   4148  H   VAL   260      38.073  36.927  55.919  0.00  0.00
ATOM   4149  CA  VAL   260      39.471  37.107  54.331  0.00  0.00
ATOM   4150  HA  VAL   260      40.064  37.958  54.086  0.00  0.00
ATOM   4151  CB  VAL   260      40.337  35.929  54.839  0.00  0.00
ATOM   4152  HB  VAL   260      41.108  35.708  54.189  0.00  0.00
ATOM   4153  CG1 VAL   260      40.834  36.267  56.269  0.00  0.00
ATOM   4154 1HG1 VAL   260      40.020  36.213  57.026  0.00  0.00
ATOM   4155 2HG1 VAL   260      41.641  35.636  56.490  0.00  0.00
ATOM   4156 3HG1 VAL   260      41.189  37.271  56.294  0.00  0.00
ATOM   4157  CG2 VAL   260      39.622  34.607  55.189  0.00  0.00
ATOM   4158 1HG2 VAL   260      38.896  34.666  55.952  0.00  0.00
ATOM   4159 2HG2 VAL   260      39.222  34.231  54.236  0.00  0.00
ATOM   4160 3HG2 VAL   260      40.302  33.853  55.477  0.00  0.00
ATOM   4161  C   VAL   260      38.633  36.726  53.147  0.00  0.00
ATOM   4162  O   VAL   260      37.488  36.274  53.261  0.00  0.00
ATOM   4163  N   PRO   261      39.131  36.790  51.922  0.00  0.00
ATOM   4164  CD  PRO   261      40.376  37.454  51.507  0.00  0.00
ATOM   4165  HD2 PRO   261      41.315  36.996  51.834  0.00  0.00
ATOM   4166  HD3 PRO   261      40.463  38.494  51.901  0.00  0.00
ATOM   4167  CG  PRO   261      40.365  37.645  49.977  0.00  0.00
ATOM   4168  HG2 PRO   261      41.352  37.487  49.566  0.00  0.00
ATOM   4169  HG3 PRO   261      39.843  38.549  49.644  0.00  0.00
ATOM   4170  CB  PRO   261      39.640  36.310  49.599  0.00  0.00
ATOM   4171  HB2 PRO   261      40.333  35.511  49.811  0.00  0.00
ATOM   4172  HB3 PRO   261      39.315  36.155  48.556  0.00  0.00
ATOM   4173  CA  PRO   261      38.533  36.282  50.713  0.00  0.00
ATOM   4174  HA  PRO   261      37.714  37.047  50.558  0.00  0.00
ATOM   4175  C   PRO   261      37.895  34.913  50.822  0.00  0.00
ATOM   4176  O   PRO   261      38.614  33.970  51.196  0.00  0.00
ATOM   4177  N   PHE   262      36.667  34.798  50.263  0.00  0.00
ATOM   4178  H   PHE   262      36.184  35.643  49.878  0.00  0.00
ATOM   4179  CA  PHE   262      35.932  33.531  50.404  0.00  0.00
ATOM   4180  HA  PHE   262      35.559  33.341  51.448  0.00  0.00
ATOM   4181  CB  PHE   262      34.611  33.837  49.646  0.00  0.00
ATOM   4182  HB2 PHE   262      34.415  34.929  49.769  0.00  0.00
ATOM   4183  HB3 PHE   262      34.892  33.789  48.566  0.00  0.00
ATOM   4184  CG  PHE   262      33.406  33.042  50.054  0.00  0.00
ATOM   4185  CD1 PHE   262      32.845  33.284  51.355  0.00  0.00
ATOM   4186  HD1 PHE   262      33.257  34.026  51.959  0.00  0.00
ATOM   4187  CE1 PHE   262      31.702  32.598  51.845  0.00  0.00
ATOM   4188  HE1 PHE   262      31.235  32.897  52.788  0.00  0.00
ATOM   4189  CZ  PHE   262      31.284  31.565  51.097  0.00  0.00
ATOM   4190  HZ  PHE   262      30.417  31.053  51.501  0.00  0.00
ATOM   4191  CE2 PHE   262      31.723  31.323  49.746  0.00  0.00
ATOM   4192  HE2 PHE   262      31.379  30.534  49.219  0.00  0.00
ATOM   4193  CD2 PHE   262      32.783  32.015  49.222  0.00  0.00
ATOM   4194  HD2 PHE   262      33.305  31.759  48.244  0.00  0.00
ATOM   4195  C   PHE   262      36.603  32.260  49.821  0.00  0.00
ATOM   4196  O   PHE   262      36.411  31.246  50.448  0.00  0.00
ATOM   4197  N   ASP   263      37.344  32.371  48.745  0.00  0.00
ATOM   4198  H   ASP   263      37.487  33.338  48.429  0.00  0.00
ATOM   4199  CA  ASP   263      38.223  31.342  48.053  0.00  0.00
ATOM   4200  HA  ASP   263      37.644  30.480  47.794  0.00  0.00
ATOM   4201  CB  ASP   263      38.666  32.007  46.780  0.00  0.00
ATOM   4202  HB2 ASP   263      38.773  31.272  45.995  0.00  0.00
ATOM   4203  HB3 ASP   263      37.933  32.713  46.434  0.00  0.00
ATOM   4204  CG  ASP   263      40.051  32.819  46.865  0.00  0.00
ATOM   4205  OD1 ASP   263      40.084  34.027  47.306  0.00  0.00
ATOM   4206  OD2 ASP   263      41.066  32.264  46.381  0.00  0.00
ATOM   4207  C   ASP   263      39.426  30.822  48.961  0.00  0.00
ATOM   4208  O   ASP   263      39.908  29.700  48.870  0.00  0.00
ATOM   4209  N   ASN   264      39.923  31.634  49.896  0.00  0.00
ATOM   4210  H   ASN   264      39.365  32.467  50.065  0.00  0.00
ATOM   4211  CA  ASN   264      40.796  31.177  51.005  0.00  0.00
ATOM   4212  HA  ASN   264      41.447  30.362  50.694  0.00  0.00
ATOM   4213  CB  ASN   264      41.760  32.302  51.404  0.00  0.00
ATOM   4214  HB2 ASN   264      41.151  33.167  51.751  0.00  0.00
ATOM   4215  HB3 ASN   264      42.261  31.976  52.310  0.00  0.00
ATOM   4216  CG  ASN   264      42.890  32.623  50.512  0.00  0.00
ATOM   4217  OD1 ASN   264      42.841  33.587  49.807  0.00  0.00
ATOM   4218  ND2 ASN   264      44.027  31.850  50.510  0.00  0.00
ATOM   4219 1HD2 ASN   264      44.849  32.031  49.877  0.00  0.00
ATOM   4220 2HD2 ASN   264      44.214  31.133  51.205  0.00  0.00
ATOM   4221  C   ASN   264      39.902  30.616  52.137  0.00  0.00
ATOM   4222  O   ASN   264      40.285  29.553  52.622  0.00  0.00
ATOM   4223  N   LEU   265      38.740  31.167  52.452  0.00  0.00
ATOM   4224  H   LEU   265      38.386  31.905  51.976  0.00  0.00
ATOM   4225  CA  LEU   265      37.951  30.807  53.681  0.00  0.00
ATOM   4226  HA  LEU   265      38.622  30.800  54.487  0.00  0.00
ATOM   4227  CB  LEU   265      36.774  31.728  53.776  0.00  0.00
ATOM   4228  HB2 LEU   265      37.332  32.730  53.930  0.00  0.00
ATOM   4229  HB3 LEU   265      36.324  31.721  52.743  0.00  0.00
ATOM   4230  CG  LEU   265      35.738  31.481  54.943  0.00  0.00
ATOM   4231  HG  LEU   265      35.226  30.552  54.880  0.00  0.00
ATOM   4232  CD1 LEU   265      36.511  31.619  56.313  0.00  0.00
ATOM   4233 1HD1 LEU   265      37.174  32.463  56.480  0.00  0.00
ATOM   4234 2HD1 LEU   265      35.786  31.741  57.131  0.00  0.00
ATOM   4235 3HD1 LEU   265      37.127  30.677  56.340  0.00  0.00
ATOM   4236  CD2 LEU   265      34.670  32.448  54.845  0.00  0.00
ATOM   4237 1HD2 LEU   265      34.274  32.609  53.847  0.00  0.00
ATOM   4238 2HD2 LEU   265      33.763  32.206  55.421  0.00  0.00
ATOM   4239 3HD2 LEU   265      35.035  33.335  55.195  0.00  0.00
ATOM   4240  C   LEU   265      37.469  29.402  53.433  0.00  0.00
ATOM   4241  O   LEU   265      37.763  28.573  54.264  0.00  0.00
ATOM   4242  N   LEU   266      36.969  29.079  52.227  0.00  0.00
ATOM   4243  H   LEU   266      36.706  29.814  51.578  0.00  0.00
ATOM   4244  CA  LEU   266      36.524  27.736  51.876  0.00  0.00
ATOM   4245  HA  LEU   266      35.818  27.296  52.616  0.00  0.00
ATOM   4246  CB  LEU   266      35.683  27.855  50.619  0.00  0.00
ATOM   4247  HB2 LEU   266      36.197  28.551  49.956  0.00  0.00
ATOM   4248  HB3 LEU   266      35.752  26.925  50.034  0.00  0.00
ATOM   4249  CG  LEU   266      34.176  28.070  50.873  0.00  0.00
ATOM   4250  HG  LEU   266      33.737  27.221  51.446  0.00  0.00
ATOM   4251  CD1 LEU   266      33.854  29.323  51.686  0.00  0.00
ATOM   4252 1HD1 LEU   266      33.999  30.246  51.155  0.00  0.00
ATOM   4253 2HD1 LEU   266      32.766  29.358  51.918  0.00  0.00
ATOM   4254 3HD1 LEU   266      34.562  29.352  52.493  0.00  0.00
ATOM   4255  CD2 LEU   266      33.479  28.211  49.517  0.00  0.00
ATOM   4256 1HD2 LEU   266      32.437  28.376  49.662  0.00  0.00
ATOM   4257 2HD2 LEU   266      33.873  29.090  49.088  0.00  0.00
ATOM   4258 3HD2 LEU   266      33.451  27.264  49.023  0.00  0.00
ATOM   4259  C   LEU   266      37.641  26.691  51.615  0.00  0.00
ATOM   4260  O   LEU   266      37.371  25.504  51.267  0.00  0.00
ATOM   4261  N   ARG   267      38.911  27.088  51.905  0.00  0.00
ATOM   4262  H   ARG   267      39.148  28.091  52.198  0.00  0.00
ATOM   4263  CA  ARG   267      39.959  26.094  51.789  0.00  0.00
ATOM   4264  HA  ARG   267      39.603  25.181  51.395  0.00  0.00
ATOM   4265  CB  ARG   267      41.025  26.535  50.724  0.00  0.00
ATOM   4266  HB2 ARG   267      41.265  27.564  50.903  0.00  0.00
ATOM   4267  HB3 ARG   267      42.040  26.101  50.880  0.00  0.00
ATOM   4268  CG  ARG   267      40.423  26.245  49.259  0.00  0.00
ATOM   4269  HG2 ARG   267      40.056  25.221  49.144  0.00  0.00
ATOM   4270  HG3 ARG   267      39.562  26.925  49.153  0.00  0.00
ATOM   4271  CD  ARG   267      41.476  26.488  48.171  0.00  0.00
ATOM   4272  HD2 ARG   267      41.718  27.525  48.105  0.00  0.00
ATOM   4273  HD3 ARG   267      42.394  25.862  48.134  0.00  0.00
ATOM   4274  NE  ARG   267      40.696  26.113  46.998  0.00  0.00
ATOM   4275  HE  ARG   267      39.963  25.545  47.136  0.00  0.00
ATOM   4276  CZ  ARG   267      41.119  26.176  45.715  0.00  0.00
ATOM   4277  NH1 ARG   267      42.117  26.934  45.414  0.00  0.00
ATOM   4278 1HH1 ARG   267      42.636  27.457  46.116  0.00  0.00
ATOM   4279 2HH1 ARG   267      42.423  27.111  44.418  0.00  0.00
ATOM   4280  NH2 ARG   267      40.464  25.569  44.754  0.00  0.00
ATOM   4281 1HH2 ARG   267      39.595  24.998  44.873  0.00  0.00
ATOM   4282 2HH2 ARG   267      40.847  25.798  43.852  0.00  0.00
ATOM   4283  C   ARG   267      40.655  25.696  53.062  0.00  0.00
ATOM   4284  O   ARG   267      40.912  24.554  53.364  0.00  0.00
ATOM   4285  N   MET   268      40.820  26.751  53.941  0.00  0.00
ATOM   4286  H   MET   268      40.493  27.634  53.699  0.00  0.00
ATOM   4287  CA  MET   268      41.374  26.488  55.292  0.00  0.00
ATOM   4288  HA  MET   268      42.034  25.576  55.293  0.00  0.00
ATOM   4289  CB  MET   268      42.350  27.590  55.723  0.00  0.00
ATOM   4290  HB2 MET   268      43.051  27.055  56.305  0.00  0.00
ATOM   4291  HB3 MET   268      42.942  27.947  54.775  0.00  0.00
ATOM   4292  CG  MET   268      41.852  28.821  56.533  0.00  0.00
ATOM   4293  HG2 MET   268      41.321  29.487  55.863  0.00  0.00
ATOM   4294  HG3 MET   268      41.101  28.492  57.349  0.00  0.00
ATOM   4295  SD  MET   268      43.132  29.891  57.184  0.00  0.00
ATOM   4296  CE  MET   268      42.301  31.453  57.600  0.00  0.00
ATOM   4297  HE1 MET   268      41.501  31.741  56.879  0.00  0.00
ATOM   4298  HE2 MET   268      41.797  31.445  58.565  0.00  0.00
ATOM   4299  HE3 MET   268      43.107  32.184  57.862  0.00  0.00
ATOM   4300  C   MET   268      40.294  26.255  56.373  0.00  0.00
ATOM   4301  O   MET   268      40.675  25.910  57.483  0.00  0.00
ATOM   4302  N   THR   269      39.059  26.342  56.130  0.00  0.00
ATOM   4303  H   THR   269      38.831  26.562  55.160  0.00  0.00
ATOM   4304  CA  THR   269      37.899  26.039  57.046  0.00  0.00
ATOM   4305  HA  THR   269      38.112  26.326  58.040  0.00  0.00
ATOM   4306  CB  THR   269      36.642  26.918  56.752  0.00  0.00
ATOM   4307  HB  THR   269      36.234  26.841  55.767  0.00  0.00
ATOM   4308  CG2 THR   269      35.460  26.576  57.707  0.00  0.00
ATOM   4309 1HG2 THR   269      34.982  25.635  57.406  0.00  0.00
ATOM   4310 2HG2 THR   269      35.744  26.617  58.790  0.00  0.00
ATOM   4311 3HG2 THR   269      34.696  27.309  57.529  0.00  0.00
ATOM   4312  OG1 THR   269      36.935  28.320  56.982  0.00  0.00
ATOM   4313  HG1 THR   269      37.353  28.497  55.990  0.00  0.00
ATOM   4314  C   THR   269      37.623  24.547  57.035  0.00  0.00
ATOM   4315  O   THR   269      36.833  24.085  56.174  0.00  0.00
ATOM   4316  N   LYS   270      38.184  23.765  57.986  0.00  0.00
ATOM   4317  H   LYS   270      38.752  24.256  58.692  0.00  0.00
ATOM   4318  CA  LYS   270      37.988  22.310  58.099  0.00  0.00
ATOM   4319  HA  LYS   270      37.740  21.924  57.103  0.00  0.00
ATOM   4320  CB  LYS   270      39.296  21.641  58.443  0.00  0.00
ATOM   4321  HB2 LYS   270      39.082  20.676  58.781  0.00  0.00
ATOM   4322  HB3 LYS   270      39.988  21.621  57.553  0.00  0.00
ATOM   4323  CG  LYS   270      40.194  22.205  59.636  0.00  0.00
ATOM   4324  HG2 LYS   270      40.389  23.277  59.532  0.00  0.00
ATOM   4325  HG3 LYS   270      39.635  22.032  60.568  0.00  0.00
ATOM   4326  CD  LYS   270      41.545  21.490  59.691  0.00  0.00
ATOM   4327  HD2 LYS   270      41.402  20.388  59.726  0.00  0.00
ATOM   4328  HD3 LYS   270      42.086  21.707  58.768  0.00  0.00
ATOM   4329  CE  LYS   270      42.315  22.015  60.916  0.00  0.00
ATOM   4330  HE2 LYS   270      43.233  22.125  60.377  0.00  0.00
ATOM   4331  HE3 LYS   270      41.836  22.985  61.177  0.00  0.00
ATOM   4332  NZ  LYS   270      42.383  20.958  62.066  0.00  0.00
ATOM   4333  HZ1 LYS   270      42.838  20.118  61.739  0.00  0.00
ATOM   4334  HZ2 LYS   270      42.960  21.124  62.782  0.00  0.00
ATOM   4335  HZ3 LYS   270      41.514  20.593  62.408  0.00  0.00
ATOM   4336  C   LYS   270      36.887  21.955  59.120  0.00  0.00
ATOM   4337  O   LYS   270      36.844  22.614  60.155  0.00  0.00
ATOM   4338  N   GLY   271      35.952  21.008  58.815  0.00  0.00
ATOM   4339  H   GLY   271      35.997  20.821  57.831  0.00  0.00
ATOM   4340  CA  GLY   271      34.815  20.546  59.635  0.00  0.00
ATOM   4341  HA2 GLY   271      35.161  19.903  60.394  0.00  0.00
ATOM   4342  HA3 GLY   271      34.220  21.509  59.994  0.00  0.00
ATOM   4343  C   GLY   271      34.058  19.521  58.936  0.00  0.00
ATOM   4344  O   GLY   271      34.324  19.165  57.740  0.00  0.00
ATOM   4345  N   THR   272      32.983  19.003  59.629  0.00  0.00
ATOM   4346  H   THR   272      32.630  19.344  60.571  0.00  0.00
ATOM   4347  CA  THR   272      32.102  17.875  59.082  0.00  0.00
ATOM   4348  HA  THR   272      32.467  17.722  58.022  0.00  0.00
ATOM   4349  CB  THR   272      32.268  16.543  59.846  0.00  0.00
ATOM   4350  HB  THR   272      31.524  15.873  59.539  0.00  0.00
ATOM   4351  CG2 THR   272      33.675  15.953  59.458  0.00  0.00
ATOM   4352 1HG2 THR   272      33.749  14.978  59.876  0.00  0.00
ATOM   4353 2HG2 THR   272      33.819  15.997  58.369  0.00  0.00
ATOM   4354 3HG2 THR   272      34.473  16.532  59.901  0.00  0.00
ATOM   4355  OG1 THR   272      32.202  16.535  61.263  0.00  0.00
ATOM   4356  HG1 THR   272      32.861  17.218  61.613  0.00  0.00
ATOM   4357  C   THR   272      30.639  18.390  59.143  0.00  0.00
ATOM   4358  O   THR   272      30.291  19.299  59.902  0.00  0.00
ATOM   4359  N   GLY   273      29.639  17.843  58.376  0.00  0.00
ATOM   4360  H   GLY   273      29.849  17.006  57.815  0.00  0.00
ATOM   4361  CA  GLY   273      28.209  18.146  58.525  0.00  0.00
ATOM   4362  HA2 GLY   273      27.727  17.250  58.200  0.00  0.00
ATOM   4363  HA3 GLY   273      27.872  18.274  59.577  0.00  0.00
ATOM   4364  C   GLY   273      27.705  19.292  57.585  0.00  0.00
ATOM   4365  O   GLY   273      26.509  19.585  57.599  0.00  0.00
ATOM   4366  N   PHE   274      28.537  19.885  56.682  0.00  0.00
ATOM   4367  H   PHE   274      29.431  19.475  56.507  0.00  0.00
ATOM   4368  CA  PHE   274      28.128  21.036  55.909  0.00  0.00
ATOM   4369  HA  PHE   274      27.268  21.629  56.349  0.00  0.00
ATOM   4370  CB  PHE   274      29.247  22.129  55.703  0.00  0.00
ATOM   4371  HB2 PHE   274      30.229  21.623  55.335  0.00  0.00
ATOM   4372  HB3 PHE   274      28.880  22.869  54.934  0.00  0.00
ATOM   4373  CG  PHE   274      29.828  22.828  56.885  0.00  0.00
ATOM   4374  CD1 PHE   274      29.812  24.216  56.974  0.00  0.00
ATOM   4375  HD1 PHE   274      29.222  24.769  56.276  0.00  0.00
ATOM   4376  CE1 PHE   274      30.472  24.921  57.973  0.00  0.00
ATOM   4377  HE1 PHE   274      30.392  25.980  58.158  0.00  0.00
ATOM   4378  CZ  PHE   274      31.159  24.193  58.953  0.00  0.00
ATOM   4379  HZ  PHE   274      31.766  24.744  59.623  0.00  0.00
ATOM   4380  CE2 PHE   274      31.208  22.813  58.889  0.00  0.00
ATOM   4381  HE2 PHE   274      31.752  22.143  59.617  0.00  0.00
ATOM   4382  CD2 PHE   274      30.512  22.118  57.891  0.00  0.00
ATOM   4383  HD2 PHE   274      30.738  21.016  57.751  0.00  0.00
ATOM   4384  C   PHE   274      27.521  20.619  54.594  0.00  0.00
ATOM   4385  O   PHE   274      28.232  20.041  53.750  0.00  0.00
ATOM   4386  N   LYS   275      26.244  20.818  54.269  0.00  0.00
ATOM   4387  H   LYS   275      25.600  21.391  54.848  0.00  0.00
ATOM   4388  CA  LYS   275      25.673  20.289  53.005  0.00  0.00
ATOM   4389  HA  LYS   275      25.967  19.258  52.950  0.00  0.00
ATOM   4390  CB  LYS   275      24.122  20.480  52.969  0.00  0.00
ATOM   4391  HB2 LYS   275      24.092  21.556  53.135  0.00  0.00
ATOM   4392  HB3 LYS   275      23.664  20.134  52.038  0.00  0.00
ATOM   4393  CG  LYS   275      23.406  19.683  54.169  0.00  0.00
ATOM   4394  HG2 LYS   275      23.325  18.649  53.897  0.00  0.00
ATOM   4395  HG3 LYS   275      23.880  19.914  55.138  0.00  0.00
ATOM   4396  CD  LYS   275      21.965  20.274  54.156  0.00  0.00
ATOM   4397  HD2 LYS   275      21.983  21.196  53.684  0.00  0.00
ATOM   4398  HD3 LYS   275      21.309  19.605  53.616  0.00  0.00
ATOM   4399  CE  LYS   275      21.324  20.323  55.548  0.00  0.00
ATOM   4400  HE2 LYS   275      20.232  20.375  55.475  0.00  0.00
ATOM   4401  HE3 LYS   275      21.604  19.516  56.208  0.00  0.00
ATOM   4402  NZ  LYS   275      21.677  21.537  56.186  0.00  0.00
ATOM   4403  HZ1 LYS   275      21.414  22.392  55.765  0.00  0.00
ATOM   4404  HZ2 LYS   275      21.149  21.601  57.022  0.00  0.00
ATOM   4405  HZ3 LYS   275      22.658  21.516  56.298  0.00  0.00
ATOM   4406  C   LYS   275      26.343  21.037  51.761  0.00  0.00
ATOM   4407  O   LYS   275      26.480  22.312  51.748  0.00  0.00
ATOM   4408  N   GLY   276      26.781  20.171  50.836  0.00  0.00
ATOM   4409  H   GLY   276      26.625  19.194  50.884  0.00  0.00
ATOM   4410  CA  GLY   276      27.507  20.566  49.695  0.00  0.00
ATOM   4411  HA2 GLY   276      27.363  19.778  48.899  0.00  0.00
ATOM   4412  HA3 GLY   276      27.143  21.485  49.306  0.00  0.00
ATOM   4413  C   GLY   276      29.049  20.689  49.964  0.00  0.00
ATOM   4414  O   GLY   276      29.746  21.297  49.157  0.00  0.00
ATOM   4415  N   TYR   277      29.620  20.134  51.057  0.00  0.00
ATOM   4416  H   TYR   277      29.010  19.758  51.761  0.00  0.00
ATOM   4417  CA  TYR   277      31.026  20.315  51.472  0.00  0.00
ATOM   4418  HA  TYR   277      31.118  21.384  51.452  0.00  0.00
ATOM   4419  CB  TYR   277      31.397  19.824  52.831  0.00  0.00
ATOM   4420  HB2 TYR   277      30.766  20.297  53.584  0.00  0.00
ATOM   4421  HB3 TYR   277      31.240  18.765  52.812  0.00  0.00
ATOM   4422  CG  TYR   277      32.864  19.960  53.276  0.00  0.00
ATOM   4423  CD1 TYR   277      33.537  21.186  53.544  0.00  0.00
ATOM   4424  HD1 TYR   277      33.059  22.106  53.135  0.00  0.00
ATOM   4425  CE1 TYR   277      34.723  21.271  54.262  0.00  0.00
ATOM   4426  HE1 TYR   277      35.120  22.150  54.527  0.00  0.00
ATOM   4427  CZ  TYR   277      35.399  20.083  54.629  0.00  0.00
ATOM   4428  OH  TYR   277      36.700  20.245  55.016  0.00  0.00
ATOM   4429  HH  TYR   277      36.947  21.182  55.059  0.00  0.00
ATOM   4430  CE2 TYR   277      34.813  18.831  54.355  0.00  0.00
ATOM   4431  HE2 TYR   277      35.460  18.009  54.569  0.00  0.00
ATOM   4432  CD2 TYR   277      33.552  18.800  53.723  0.00  0.00
ATOM   4433  HD2 TYR   277      33.179  17.815  53.531  0.00  0.00
ATOM   4434  C   TYR   277      32.080  19.783  50.519  0.00  0.00
ATOM   4435  O   TYR   277      33.128  20.412  50.251  0.00  0.00
ATOM   4436  N   ASP   278      31.677  18.789  49.788  0.00  0.00
ATOM   4437  H   ASP   278      30.805  18.330  49.976  0.00  0.00
ATOM   4438  CA  ASP   278      32.417  18.241  48.641  0.00  0.00
ATOM   4439  HA  ASP   278      33.478  18.133  48.992  0.00  0.00
ATOM   4440  CB  ASP   278      31.902  16.925  48.353  0.00  0.00
ATOM   4441  HB2 ASP   278      31.592  16.456  49.294  0.00  0.00
ATOM   4442  HB3 ASP   278      30.957  16.866  47.822  0.00  0.00
ATOM   4443  CG  ASP   278      32.959  15.905  47.883  0.00  0.00
ATOM   4444  OD1 ASP   278      33.161  15.889  46.636  0.00  0.00
ATOM   4445  OD2 ASP   278      33.620  15.250  48.699  0.00  0.00
ATOM   4446  C   ASP   278      32.473  19.299  47.529  0.00  0.00
ATOM   4447  O   ASP   278      33.525  19.197  46.805  0.00  0.00
ATOM   4448  N   GLU   279      31.639  20.328  47.444  0.00  0.00
ATOM   4449  H   GLU   279      30.897  20.295  48.127  0.00  0.00
ATOM   4450  CA  GLU   279      31.684  21.403  46.401  0.00  0.00
ATOM   4451  HA  GLU   279      32.093  20.928  45.485  0.00  0.00
ATOM   4452  CB  GLU   279      30.338  21.813  46.050  0.00  0.00
ATOM   4453  HB2 GLU   279      29.776  22.232  46.955  0.00  0.00
ATOM   4454  HB3 GLU   279      30.454  22.694  45.463  0.00  0.00
ATOM   4455  CG  GLU   279      29.566  20.856  45.073  0.00  0.00
ATOM   4456  HG2 GLU   279      30.358  20.551  44.371  0.00  0.00
ATOM   4457  HG3 GLU   279      29.221  20.009  45.643  0.00  0.00
ATOM   4458  CD  GLU   279      28.393  21.480  44.323  0.00  0.00
ATOM   4459  OE1 GLU   279      27.185  21.284  44.674  0.00  0.00
ATOM   4460  OE2 GLU   279      28.627  22.335  43.437  0.00  0.00
ATOM   4461  C   GLU   279      32.657  22.569  46.726  0.00  0.00
ATOM   4462  O   GLU   279      32.941  23.423  45.866  0.00  0.00
ATOM   4463  N   TRP   280      33.056  22.694  48.009  0.00  0.00
ATOM   4464  H   TRP   280      33.090  21.894  48.590  0.00  0.00
ATOM   4465  CA  TRP   280      33.825  23.888  48.422  0.00  0.00
ATOM   4466  HA  TRP   280      33.391  24.839  48.238  0.00  0.00
ATOM   4467  CB  TRP   280      33.940  23.868  49.974  0.00  0.00
ATOM   4468  HB2 TRP   280      34.291  22.915  50.435  0.00  0.00
ATOM   4469  HB3 TRP   280      34.630  24.726  50.250  0.00  0.00
ATOM   4470  CG  TRP   280      32.762  24.273  50.781  0.00  0.00
ATOM   4471  CD1 TRP   280      31.483  24.255  50.446  0.00  0.00
ATOM   4472  HD1 TRP   280      31.157  23.805  49.440  0.00  0.00
ATOM   4473  NE1 TRP   280      30.705  24.545  51.476  0.00  0.00
ATOM   4474  HE1 TRP   280      29.758  24.321  51.379  0.00  0.00
ATOM   4475  CE2 TRP   280      31.451  24.982  52.565  0.00  0.00
ATOM   4476  CZ2 TRP   280      31.104  25.413  53.887  0.00  0.00
ATOM   4477  HZ2 TRP   280      30.089  25.744  54.244  0.00  0.00
ATOM   4478  CH2 TRP   280      32.193  25.690  54.785  0.00  0.00
ATOM   4479  HH2 TRP   280      32.113  26.111  55.729  0.00  0.00
ATOM   4480  CZ3 TRP   280      33.541  25.468  54.357  0.00  0.00
ATOM   4481  HZ3 TRP   280      34.318  25.783  55.076  0.00  0.00
ATOM   4482  CE3 TRP   280      33.804  25.027  53.064  0.00  0.00
ATOM   4483  HE3 TRP   280      34.750  24.814  52.765  0.00  0.00
ATOM   4484  CD2 TRP   280      32.789  24.682  52.162  0.00  0.00
ATOM   4485  C   TRP   280      35.166  23.915  47.756  0.00  0.00
ATOM   4486  O   TRP   280      35.573  25.074  47.412  0.00  0.00
ATOM   4487  N   PRO   281      35.865  22.786  47.571  0.00  0.00
ATOM   4488  CD  PRO   281      35.570  21.426  48.070  0.00  0.00
ATOM   4489  HD2 PRO   281      34.872  21.024  47.437  0.00  0.00
ATOM   4490  HD3 PRO   281      35.112  21.595  49.119  0.00  0.00
ATOM   4491  CG  PRO   281      36.841  20.572  48.078  0.00  0.00
ATOM   4492  HG2 PRO   281      36.636  19.579  47.925  0.00  0.00
ATOM   4493  HG3 PRO   281      37.435  20.655  48.953  0.00  0.00
ATOM   4494  CB  PRO   281      37.488  21.257  46.840  0.00  0.00
ATOM   4495  HB2 PRO   281      36.908  20.928  45.968  0.00  0.00
ATOM   4496  HB3 PRO   281      38.543  20.937  46.649  0.00  0.00
ATOM   4497  CA  PRO   281      37.151  22.756  46.865  0.00  0.00
ATOM   4498  HA  PRO   281      37.865  23.209  47.547  0.00  0.00
ATOM   4499  C   PRO   281      37.148  23.356  45.426  0.00  0.00
ATOM   4500  O   PRO   281      38.132  23.870  44.964  0.00  0.00
ATOM   4501  N   ALA   282      36.009  23.222  44.755  0.00  0.00
ATOM   4502  H   ALA   282      35.305  22.708  45.294  0.00  0.00
ATOM   4503  CA  ALA   282      35.704  23.686  43.420  0.00  0.00
ATOM   4504  HA  ALA   282      36.576  23.611  42.814  0.00  0.00
ATOM   4505  CB  ALA   282      34.691  22.865  42.666  0.00  0.00
ATOM   4506  HB1 ALA   282      35.174  21.892  42.553  0.00  0.00
ATOM   4507  HB2 ALA   282      33.727  22.948  43.246  0.00  0.00
ATOM   4508  HB3 ALA   282      34.451  23.267  41.672  0.00  0.00
ATOM   4509  C   ALA   282      35.159  25.065  43.411  0.00  0.00
ATOM   4510  O   ALA   282      35.540  25.743  42.526  0.00  0.00
ATOM   4511  N   ILE   283      34.344  25.507  44.401  0.00  0.00
ATOM   4512  H   ILE   283      33.965  24.852  45.115  0.00  0.00
ATOM   4513  CA  ILE   283      33.861  26.906  44.504  0.00  0.00
ATOM   4514  HA  ILE   283      33.382  27.290  43.562  0.00  0.00
ATOM   4515  CB  ILE   283      32.686  27.209  45.468  0.00  0.00
ATOM   4516  HB  ILE   283      32.869  26.638  46.405  0.00  0.00
ATOM   4517  CG2 ILE   283      32.539  28.566  45.911  0.00  0.00
ATOM   4518 1HG2 ILE   283      33.371  28.828  46.518  0.00  0.00
ATOM   4519 2HG2 ILE   283      32.449  29.251  45.008  0.00  0.00
ATOM   4520 3HG2 ILE   283      31.691  28.729  46.582  0.00  0.00
ATOM   4521  CG1 ILE   283      31.368  26.521  44.952  0.00  0.00
ATOM   4522 2HG1 ILE   283      31.022  27.104  44.076  0.00  0.00
ATOM   4523 3HG1 ILE   283      31.601  25.426  44.672  0.00  0.00
ATOM   4524  CD1 ILE   283      30.042  26.532  45.718  0.00  0.00
ATOM   4525 1HD1 ILE   283      29.244  26.557  44.963  0.00  0.00
ATOM   4526 2HD1 ILE   283      30.005  25.649  46.337  0.00  0.00
ATOM   4527 3HD1 ILE   283      30.085  27.421  46.354  0.00  0.00
ATOM   4528  C   ILE   283      35.069  27.838  44.606  0.00  0.00
ATOM   4529  O   ILE   283      35.165  28.829  43.841  0.00  0.00
ATOM   4530  N   ALA   284      35.951  27.531  45.524  0.00  0.00
ATOM   4531  H   ALA   284      35.929  26.523  45.758  0.00  0.00
ATOM   4532  CA  ALA   284      37.117  28.323  45.671  0.00  0.00
ATOM   4533  HA  ALA   284      36.795  29.314  45.798  0.00  0.00
ATOM   4534  CB  ALA   284      37.836  27.933  46.924  0.00  0.00
ATOM   4535  HB1 ALA   284      38.878  28.310  47.020  0.00  0.00
ATOM   4536  HB2 ALA   284      37.221  28.098  47.813  0.00  0.00
ATOM   4537  HB3 ALA   284      37.912  26.853  46.788  0.00  0.00
ATOM   4538  C   ALA   284      38.237  28.149  44.562  0.00  0.00
ATOM   4539  O   ALA   284      39.294  28.893  44.569  0.00  0.00
ATOM   4540  N   ASP   285      38.001  27.259  43.506  0.00  0.00
ATOM   4541  H   ASP   285      37.114  26.700  43.492  0.00  0.00
ATOM   4542  CA  ASP   285      38.715  27.431  42.189  0.00  0.00
ATOM   4543  HA  ASP   285      39.714  27.896  42.292  0.00  0.00
ATOM   4544  CB  ASP   285      38.938  26.020  41.661  0.00  0.00
ATOM   4545  HB2 ASP   285      39.579  25.459  42.307  0.00  0.00
ATOM   4546  HB3 ASP   285      37.942  25.538  41.670  0.00  0.00
ATOM   4547  CG  ASP   285      39.652  25.968  40.336  0.00  0.00
ATOM   4548  OD1 ASP   285      38.980  25.805  39.294  0.00  0.00
ATOM   4549  OD2 ASP   285      40.967  26.010  40.181  0.00  0.00
ATOM   4550  C   ASP   285      37.910  28.295  41.230  0.00  0.00
ATOM   4551  O   ASP   285      38.408  29.201  40.633  0.00  0.00
ATOM   4552  N   LYS   286      36.584  28.061  41.154  0.00  0.00
ATOM   4553  H   LYS   286      36.255  27.256  41.674  0.00  0.00
ATOM   4554  CA  LYS   286      35.616  28.747  40.299  0.00  0.00
ATOM   4555  HA  LYS   286      36.123  28.941  39.320  0.00  0.00
ATOM   4556  CB  LYS   286      34.515  27.718  40.072  0.00  0.00
ATOM   4557  HB2 LYS   286      34.960  26.714  39.715  0.00  0.00
ATOM   4558  HB3 LYS   286      33.822  27.588  40.874  0.00  0.00
ATOM   4559  CG  LYS   286      33.584  28.041  38.830  0.00  0.00
ATOM   4560  HG2 LYS   286      33.050  28.998  39.114  0.00  0.00
ATOM   4561  HG3 LYS   286      34.161  28.393  37.996  0.00  0.00
ATOM   4562  CD  LYS   286      32.495  26.970  38.562  0.00  0.00
ATOM   4563  HD2 LYS   286      32.838  25.978  38.323  0.00  0.00
ATOM   4564  HD3 LYS   286      31.879  26.785  39.458  0.00  0.00
ATOM   4565  CE  LYS   286      31.589  27.329  37.470  0.00  0.00
ATOM   4566  HE2 LYS   286      31.084  28.290  37.672  0.00  0.00
ATOM   4567  HE3 LYS   286      32.082  27.303  36.518  0.00  0.00
ATOM   4568  NZ  LYS   286      30.434  26.399  37.248  0.00  0.00
ATOM   4569  HZ1 LYS   286      30.785  25.407  37.080  0.00  0.00
ATOM   4570  HZ2 LYS   286      29.791  26.387  37.992  0.00  0.00
ATOM   4571  HZ3 LYS   286      29.937  26.708  36.457  0.00  0.00
ATOM   4572  C   LYS   286      35.192  30.210  40.643  0.00  0.00
ATOM   4573  O   LYS   286      34.424  30.782  39.927  0.00  0.00
ATOM   4574  N   MET   287      35.786  30.821  41.648  0.00  0.00
ATOM   4575  H   MET   287      36.539  30.382  42.089  0.00  0.00
ATOM   4576  CA  MET   287      35.609  32.250  42.069  0.00  0.00
ATOM   4577  HA  MET   287      34.622  32.662  41.756  0.00  0.00
ATOM   4578  CB  MET   287      35.563  32.491  43.662  0.00  0.00
ATOM   4579  HB2 MET   287      36.296  31.976  44.164  0.00  0.00
ATOM   4580  HB3 MET   287      35.709  33.591  43.773  0.00  0.00
ATOM   4581  CG  MET   287      34.231  32.117  44.228  0.00  0.00
ATOM   4582  HG2 MET   287      33.657  31.638  43.482  0.00  0.00
ATOM   4583  HG3 MET   287      34.450  31.373  45.017  0.00  0.00
ATOM   4584  SD  MET   287      33.151  33.490  44.871  0.00  0.00
ATOM   4585  CE  MET   287      31.877  32.566  45.820  0.00  0.00
ATOM   4586  HE1 MET   287      31.497  31.815  45.188  0.00  0.00
ATOM   4587  HE2 MET   287      32.301  32.089  46.659  0.00  0.00
ATOM   4588  HE3 MET   287      31.096  33.152  46.157  0.00  0.00
ATOM   4589  C   MET   287      36.681  33.104  41.404  0.00  0.00
ATOM   4590  O   MET   287      37.911  32.953  41.669  0.00  0.00
ATOM   4591  N   VAL   288      36.232  34.030  40.654  0.00  0.00
ATOM   4592  H   VAL   288      35.240  34.174  40.561  0.00  0.00
ATOM   4593  CA  VAL   288      37.091  34.965  39.877  0.00  0.00
ATOM   4594  HA  VAL   288      38.043  34.506  39.730  0.00  0.00
ATOM   4595  CB  VAL   288      36.558  35.118  38.435  0.00  0.00
ATOM   4596  HB  VAL   288      35.567  35.612  38.472  0.00  0.00
ATOM   4597  CG1 VAL   288      37.453  36.059  37.618  0.00  0.00
ATOM   4598 1HG1 VAL   288      38.342  35.504  37.281  0.00  0.00
ATOM   4599 2HG1 VAL   288      36.992  36.351  36.653  0.00  0.00
ATOM   4600 3HG1 VAL   288      37.612  36.984  38.115  0.00  0.00
ATOM   4601  CG2 VAL   288      36.262  33.850  37.678  0.00  0.00
ATOM   4602 1HG2 VAL   288      37.214  33.523  37.264  0.00  0.00
ATOM   4603 2HG2 VAL   288      36.011  33.016  38.367  0.00  0.00
ATOM   4604 3HG2 VAL   288      35.540  33.998  36.864  0.00  0.00
ATOM   4605  C   VAL   288      37.396  36.295  40.588  0.00  0.00
ATOM   4606  O   VAL   288      36.475  36.889  41.105  0.00  0.00
ATOM   4607  N   TYR   289      38.675  36.762  40.562  0.00  0.00
ATOM   4608  H   TYR   289      39.393  36.237  40.061  0.00  0.00
ATOM   4609  CA  TYR   289      39.055  38.109  41.051  0.00  0.00
ATOM   4610  HA  TYR   289      38.214  38.738  40.960  0.00  0.00
ATOM   4611  CB  TYR   289      39.518  37.929  42.482  0.00  0.00
ATOM   4612  HB2 TYR   289      39.746  38.912  42.832  0.00  0.00
ATOM   4613  HB3 TYR   289      38.634  37.528  42.913  0.00  0.00
ATOM   4614  CG  TYR   289      40.614  36.943  42.661  0.00  0.00
ATOM   4615  CD1 TYR   289      40.394  35.567  43.000  0.00  0.00
ATOM   4616  HD1 TYR   289      39.462  35.119  43.041  0.00  0.00
ATOM   4617  CE1 TYR   289      41.465  34.691  43.214  0.00  0.00
ATOM   4618  HE1 TYR   289      41.293  33.616  43.412  0.00  0.00
ATOM   4619  CZ  TYR   289      42.795  35.180  43.124  0.00  0.00
ATOM   4620  OH  TYR   289      43.827  34.319  43.298  0.00  0.00
ATOM   4621  HH  TYR   289      43.534  33.416  43.207  0.00  0.00
ATOM   4622  CE2 TYR   289      43.072  36.519  42.794  0.00  0.00
ATOM   4623  HE2 TYR   289      44.032  36.933  42.679  0.00  0.00
ATOM   4624  CD2 TYR   289      41.975  37.366  42.549  0.00  0.00
ATOM   4625  HD2 TYR   289      42.235  38.292  42.104  0.00  0.00
ATOM   4626  C   TYR   289      40.241  38.710  40.276  0.00  0.00
ATOM   4627  O   TYR   289      40.970  37.914  39.751  0.00  0.00
ATOM   4628  N   SER   290      40.375  40.009  40.168  0.00  0.00
ATOM   4629  H   SER   290      39.692  40.640  40.496  0.00  0.00
ATOM   4630  CA  SER   290      41.495  40.680  39.539  0.00  0.00
ATOM   4631  HA  SER   290      42.104  39.895  39.030  0.00  0.00
ATOM   4632  CB  SER   290      41.095  41.590  38.346  0.00  0.00
ATOM   4633  HB2 SER   290      42.047  42.078  37.986  0.00  0.00
ATOM   4634  HB3 SER   290      40.681  40.844  37.633  0.00  0.00
ATOM   4635  OG  SER   290      40.047  42.526  38.770  0.00  0.00
ATOM   4636  HG  SER   290      40.444  43.286  39.068  0.00  0.00
ATOM   4637  C   SER   290      42.477  41.508  40.467  0.00  0.00
ATOM   4638  O   SER   290      41.979  41.886  41.541  0.00  0.00
ATOM   4639  N   SER   291      43.706  41.710  39.956  0.00  0.00
ATOM   4640  H   SER   291      43.983  41.300  39.079  0.00  0.00
ATOM   4641  CA  SER   291      44.772  42.574  40.649  0.00  0.00
ATOM   4642  HA  SER   291      44.600  42.505  41.748  0.00  0.00
ATOM   4643  CB  SER   291      46.177  41.858  40.624  0.00  0.00
ATOM   4644  HB2 SER   291      46.568  41.919  39.567  0.00  0.00
ATOM   4645  HB3 SER   291      46.881  42.202  41.452  0.00  0.00
ATOM   4646  OG  SER   291      45.930  40.550  40.900  0.00  0.00
ATOM   4647  HG  SER   291      45.789  40.506  41.892  0.00  0.00
ATOM   4648  C   SER   291      44.777  44.045  40.308  0.00  0.00
ATOM   4649  O   SER   291      44.400  44.394  39.209  0.00  0.00
ATOM   4650  N   THR   292      45.378  44.886  41.135  0.00  0.00
ATOM   4651  H   THR   292      45.843  44.445  41.888  0.00  0.00
ATOM   4652  CA  THR   292      45.646  46.343  40.781  0.00  0.00
ATOM   4653  HA  THR   292      45.485  46.506  39.751  0.00  0.00
ATOM   4654  CB  THR   292      44.688  47.250  41.511  0.00  0.00
ATOM   4655  HB  THR   292      44.982  47.249  42.559  0.00  0.00
ATOM   4656  CG2 THR   292      44.579  48.670  41.017  0.00  0.00
ATOM   4657 1HG2 THR   292      43.835  49.161  41.651  0.00  0.00
ATOM   4658 2HG2 THR   292      45.490  49.212  40.932  0.00  0.00
ATOM   4659 3HG2 THR   292      44.165  48.698  40.011  0.00  0.00
ATOM   4660  OG1 THR   292      43.339  46.871  41.397  0.00  0.00
ATOM   4661  HG1 THR   292      43.158  46.937  40.492  0.00  0.00
ATOM   4662  C   THR   292      47.125  46.622  41.153  0.00  0.00
ATOM   4663  O   THR   292      47.544  46.231  42.279  0.00  0.00
ATOM   4664  N   ASN   293      47.807  47.396  40.354  0.00  0.00
ATOM   4665  H   ASN   293      47.340  47.783  39.552  0.00  0.00
ATOM   4666  CA  ASN   293      49.093  48.018  40.692  0.00  0.00
ATOM   4667  HA  ASN   293      49.624  47.666  41.535  0.00  0.00
ATOM   4668  CB  ASN   293      50.037  47.833  39.423  0.00  0.00
ATOM   4669  HB2 ASN   293      49.469  47.877  38.515  0.00  0.00
ATOM   4670  HB3 ASN   293      50.681  48.653  39.330  0.00  0.00
ATOM   4671  CG  ASN   293      50.583  46.428  39.406  0.00  0.00
ATOM   4672  OD1 ASN   293      51.262  46.026  40.322  0.00  0.00
ATOM   4673  ND2 ASN   293      50.271  45.659  38.468  0.00  0.00
ATOM   4674 1HD2 ASN   293      50.510  44.741  38.502  0.00  0.00
ATOM   4675 2HD2 ASN   293      49.814  46.097  37.548  0.00  0.00
ATOM   4676  C   ASN   293      48.867  49.556  40.939  0.00  0.00
ATOM   4677  O   ASN   293      48.045  50.091  40.190  0.00  0.00
ATOM   4678  N   VAL   294      49.365  50.112  42.023  0.00  0.00
ATOM   4679  H   VAL   294      50.047  49.607  42.535  0.00  0.00
ATOM   4680  CA  VAL   294      49.123  51.493  42.361  0.00  0.00
ATOM   4681  HA  VAL   294      48.576  51.951  41.595  0.00  0.00
ATOM   4682  CB  VAL   294      48.418  51.651  43.767  0.00  0.00
ATOM   4683  HB  VAL   294      49.154  51.296  44.422  0.00  0.00
ATOM   4684  CG1 VAL   294      48.132  53.138  44.121  0.00  0.00
ATOM   4685 1HG1 VAL   294      47.532  53.561  43.301  0.00  0.00
ATOM   4686 2HG1 VAL   294      47.754  53.109  45.163  0.00  0.00
ATOM   4687 3HG1 VAL   294      49.045  53.851  44.199  0.00  0.00
ATOM   4688  CG2 VAL   294      47.113  50.753  43.810  0.00  0.00
ATOM   4689 1HG2 VAL   294      47.486  49.764  43.867  0.00  0.00
ATOM   4690 2HG2 VAL   294      46.570  50.753  44.679  0.00  0.00
ATOM   4691 3HG2 VAL   294      46.537  50.843  42.932  0.00  0.00
ATOM   4692  C   VAL   294      50.489  52.130  42.427  0.00  0.00
ATOM   4693  O   VAL   294      51.473  51.506  42.968  0.00  0.00
ATOM   4694  N   ILE   295      50.683  53.227  41.693  0.00  0.00
ATOM   4695  H   ILE   295      49.888  53.597  41.272  0.00  0.00
ATOM   4696  CA  ILE   295      51.810  54.141  41.582  0.00  0.00
ATOM   4697  HA  ILE   295      52.729  53.732  41.995  0.00  0.00
ATOM   4698  CB  ILE   295      51.988  54.303  40.123  0.00  0.00
ATOM   4699  HB  ILE   295      51.245  54.965  39.765  0.00  0.00
ATOM   4700  CG2 ILE   295      53.256  55.021  39.723  0.00  0.00
ATOM   4701 1HG2 ILE   295      53.229  56.052  40.069  0.00  0.00
ATOM   4702 2HG2 ILE   295      54.141  54.518  40.066  0.00  0.00
ATOM   4703 3HG2 ILE   295      53.328  55.130  38.642  0.00  0.00
ATOM   4704  CG1 ILE   295      51.793  53.146  39.173  0.00  0.00
ATOM   4705 2HG1 ILE   295      50.790  52.654  39.284  0.00  0.00
ATOM   4706 3HG1 ILE   295      51.837  53.382  38.116  0.00  0.00
ATOM   4707  CD1 ILE   295      52.863  52.042  39.500  0.00  0.00
ATOM   4708 1HD1 ILE   295      52.558  51.276  38.791  0.00  0.00
ATOM   4709 2HD1 ILE   295      53.887  52.358  39.250  0.00  0.00
ATOM   4710 3HD1 ILE   295      52.642  51.591  40.507  0.00  0.00
ATOM   4711  C   ILE   295      51.534  55.508  42.195  0.00  0.00
ATOM   4712  O   ILE   295      50.468  56.088  41.956  0.00  0.00
ATOM   4713  N   GLY   296      52.564  56.148  42.732  0.00  0.00
ATOM   4714  H   GLY   296      53.456  55.614  42.897  0.00  0.00
ATOM   4715  CA  GLY   296      52.629  57.542  42.992  0.00  0.00
ATOM   4716  HA2 GLY   296      51.841  58.098  42.514  0.00  0.00
ATOM   4717  HA3 GLY   296      52.553  57.708  44.097  0.00  0.00
ATOM   4718  C   GLY   296      53.941  58.218  42.582  0.00  0.00
ATOM   4719  O   GLY   296      55.021  57.606  42.458  0.00  0.00
ATOM   4720  N   ILE   297      53.842  59.419  42.223  0.00  0.00
ATOM   4721  H   ILE   297      52.933  59.728  42.253  0.00  0.00
ATOM   4722  CA  ILE   297      54.776  60.382  41.400  0.00  0.00
ATOM   4723  HA  ILE   297      55.779  59.861  41.545  0.00  0.00
ATOM   4724  CB  ILE   297      54.458  60.386  39.897  0.00  0.00
ATOM   4725  HB  ILE   297      53.472  60.964  39.966  0.00  0.00
ATOM   4726  CG2 ILE   297      55.525  61.087  39.140  0.00  0.00
ATOM   4727 1HG2 ILE   297      56.586  60.741  39.309  0.00  0.00
ATOM   4728 2HG2 ILE   297      55.370  61.005  38.047  0.00  0.00
ATOM   4729 3HG2 ILE   297      55.564  62.054  39.573  0.00  0.00
ATOM   4730  CG1 ILE   297      54.142  59.047  39.241  0.00  0.00
ATOM   4731 2HG1 ILE   297      53.512  58.392  39.813  0.00  0.00
ATOM   4732 3HG1 ILE   297      53.716  59.210  38.263  0.00  0.00
ATOM   4733  CD1 ILE   297      55.342  58.036  39.080  0.00  0.00
ATOM   4734 1HD1 ILE   297      56.121  58.519  38.476  0.00  0.00
ATOM   4735 2HD1 ILE   297      55.787  57.784  40.001  0.00  0.00
ATOM   4736 3HD1 ILE   297      54.948  57.113  38.604  0.00  0.00
ATOM   4737  C   ILE   297      54.708  61.765  41.931  0.00  0.00
ATOM   4738  O   ILE   297      53.645  62.406  41.968  0.00  0.00
ATOM   4739  N   GLY   298      55.795  62.279  42.507  0.00  0.00
ATOM   4740  H   GLY   298      56.544  61.608  42.702  0.00  0.00
ATOM   4741  CA  GLY   298      55.985  63.627  43.087  0.00  0.00
ATOM   4742  HA2 GLY   298      55.041  64.016  43.393  0.00  0.00
ATOM   4743  HA3 GLY   298      56.654  63.586  43.959  0.00  0.00
ATOM   4744  C   GLY   298      56.537  64.540  41.980  0.00  0.00
ATOM   4745  O   GLY   298      57.634  64.224  41.477  0.00  0.00
ATOM   4746  N   VAL   299      55.865  65.666  41.703  0.00  0.00
ATOM   4747  H   VAL   299      55.144  66.024  42.270  0.00  0.00
ATOM   4748  CA  VAL   299      56.355  66.717  40.809  0.00  0.00
ATOM   4749  HA  VAL   299      57.258  66.411  40.174  0.00  0.00
ATOM   4750  CB  VAL   299      55.277  67.124  39.740  0.00  0.00
ATOM   4751  HB  VAL   299      54.493  67.657  40.274  0.00  0.00
ATOM   4752  CG1 VAL   299      56.003  68.029  38.690  0.00  0.00
ATOM   4753 1HG1 VAL   299      55.364  68.312  37.857  0.00  0.00
ATOM   4754 2HG1 VAL   299      56.354  68.873  39.117  0.00  0.00
ATOM   4755 3HG1 VAL   299      56.791  67.469  38.236  0.00  0.00
ATOM   4756  CG2 VAL   299      54.675  65.905  39.055  0.00  0.00
ATOM   4757 1HG2 VAL   299      54.474  65.103  39.740  0.00  0.00
ATOM   4758 2HG2 VAL   299      53.780  66.171  38.564  0.00  0.00
ATOM   4759 3HG2 VAL   299      55.311  65.620  38.184  0.00  0.00
ATOM   4760  C   VAL   299      56.660  67.961  41.554  0.00  0.00
ATOM   4761  O   VAL   299      55.878  68.333  42.365  0.00  0.00
ATOM   4762  N   LYS   300      57.691  68.725  41.218  0.00  0.00
ATOM   4763  H   LYS   300      58.338  68.413  40.554  0.00  0.00
ATOM   4764  CA  LYS   300      58.250  70.006  41.786  0.00  0.00
ATOM   4765  HA  LYS   300      58.042  70.055  42.817  0.00  0.00
ATOM   4766  CB  LYS   300      59.718  70.254  41.540  0.00  0.00
ATOM   4767  HB2 LYS   300      60.386  69.441  42.082  0.00  0.00
ATOM   4768  HB3 LYS   300      60.052  70.299  40.544  0.00  0.00
ATOM   4769  CG  LYS   300      60.197  71.591  42.152  0.00  0.00
ATOM   4770  HG2 LYS   300      59.564  72.433  41.814  0.00  0.00
ATOM   4771  HG3 LYS   300      60.081  71.468  43.252  0.00  0.00
ATOM   4772  CD  LYS   300      61.636  71.980  41.776  0.00  0.00
ATOM   4773  HD2 LYS   300      62.238  71.287  42.281  0.00  0.00
ATOM   4774  HD3 LYS   300      61.806  71.626  40.757  0.00  0.00
ATOM   4775  CE  LYS   300      62.205  73.328  42.242  0.00  0.00
ATOM   4776  HE2 LYS   300      62.276  73.272  43.326  0.00  0.00
ATOM   4777  HE3 LYS   300      63.093  73.530  41.769  0.00  0.00
ATOM   4778  NZ  LYS   300      61.271  74.476  41.938  0.00  0.00
ATOM   4779  HZ1 LYS   300      61.167  74.500  40.918  0.00  0.00
ATOM   4780  HZ2 LYS   300      60.377  74.350  42.414  0.00  0.00
ATOM   4781  HZ3 LYS   300      61.624  75.432  42.186  0.00  0.00
ATOM   4782  C   LYS   300      57.361  71.170  41.220  0.00  0.00
ATOM   4783  O   LYS   300      57.085  71.200  39.998  0.00  0.00
ATOM   4784  N   GLY   301      56.974  72.141  41.999  0.00  0.00
ATOM   4785  H   GLY   301      57.213  72.036  42.978  0.00  0.00
ATOM   4786  CA  GLY   301      56.397  73.368  41.507  0.00  0.00
ATOM   4787  HA2 GLY   301      56.789  74.229  41.998  0.00  0.00
ATOM   4788  HA3 GLY   301      56.525  73.520  40.462  0.00  0.00
ATOM   4789  C   GLY   301      54.907  73.389  41.683  0.00  0.00
ATOM   4790  O   GLY   301      54.308  72.994  42.757  0.00  0.00
ATOM   4791  N   THR   302      54.234  73.969  40.724  0.00  0.00
ATOM   4792  H   THR   302      54.634  74.178  39.891  0.00  0.00
ATOM   4793  CA  THR   302      52.866  74.383  40.867  0.00  0.00
ATOM   4794  HA  THR   302      52.366  74.137  41.747  0.00  0.00
ATOM   4795  CB  THR   302      52.651  75.960  40.742  0.00  0.00
ATOM   4796  HB  THR   302      51.596  76.198  40.489  0.00  0.00
ATOM   4797  CG2 THR   302      52.890  76.521  42.077  0.00  0.00
ATOM   4798 1HG2 THR   302      52.107  76.185  42.763  0.00  0.00
ATOM   4799 2HG2 THR   302      53.893  76.333  42.406  0.00  0.00
ATOM   4800 3HG2 THR   302      52.683  77.555  42.148  0.00  0.00
ATOM   4801  OG1 THR   302      53.415  76.542  39.672  0.00  0.00
ATOM   4802  HG1 THR   302      52.834  77.343  39.610  0.00  0.00
ATOM   4803  C   THR   302      52.010  73.726  39.774  0.00  0.00
ATOM   4804  O   THR   302      52.517  73.615  38.647  0.00  0.00
ATOM   4805  N   PRO   303      50.752  73.340  40.046  0.00  0.00
ATOM   4806  CD  PRO   303      50.043  73.353  41.303  0.00  0.00
ATOM   4807  HD2 PRO   303      49.379  74.222  41.323  0.00  0.00
ATOM   4808  HD3 PRO   303      50.630  73.488  42.252  0.00  0.00
ATOM   4809  CG  PRO   303      49.253  72.065  41.395  0.00  0.00
ATOM   4810  HG2 PRO   303      48.353  72.138  42.061  0.00  0.00
ATOM   4811  HG3 PRO   303      49.824  71.194  41.655  0.00  0.00
ATOM   4812  CB  PRO   303      48.909  71.953  39.907  0.00  0.00
ATOM   4813  HB2 PRO   303      47.930  72.469  39.598  0.00  0.00
ATOM   4814  HB3 PRO   303      48.791  70.879  39.664  0.00  0.00
ATOM   4815  CA  PRO   303      50.060  72.411  39.070  0.00  0.00
ATOM   4816  HA  PRO   303      50.637  71.534  38.818  0.00  0.00
ATOM   4817  C   PRO   303      49.611  73.098  37.783  0.00  0.00
ATOM   4818  O   PRO   303      48.996  74.142  37.745  0.00  0.00
ATOM   4819  N   PRO   304      49.600  72.289  36.656  0.00  0.00
ATOM   4820  CD  PRO   304      50.301  71.056  36.435  0.00  0.00
ATOM   4821  HD2 PRO   304      49.651  70.244  36.747  0.00  0.00
ATOM   4822  HD3 PRO   304      51.310  71.027  36.725  0.00  0.00
ATOM   4823  CG  PRO   304      50.310  70.889  34.973  0.00  0.00
ATOM   4824  HG2 PRO   304      50.187  69.849  34.554  0.00  0.00
ATOM   4825  HG3 PRO   304      51.082  71.523  34.431  0.00  0.00
ATOM   4826  CB  PRO   304      48.894  71.454  34.581  0.00  0.00
ATOM   4827  HB2 PRO   304      48.087  70.733  34.905  0.00  0.00
ATOM   4828  HB3 PRO   304      48.811  71.583  33.540  0.00  0.00
ATOM   4829  CA  PRO   304      48.802  72.667  35.450  0.00  0.00
ATOM   4830  HA  PRO   304      49.305  73.461  34.850  0.00  0.00
ATOM   4831  C   PRO   304      47.289  72.950  35.760  0.00  0.00
ATOM   4832  O   PRO   304      46.719  72.351  36.680  0.00  0.00
ATOM   4833  N   PRO   305      46.495  73.728  35.034  0.00  0.00
ATOM   4834  CD  PRO   305      47.055  74.509  33.946  0.00  0.00
ATOM   4835  HD2 PRO   305      47.465  73.831  33.148  0.00  0.00
ATOM   4836  HD3 PRO   305      47.805  75.260  34.341  0.00  0.00
ATOM   4837  CG  PRO   305      45.988  75.323  33.421  0.00  0.00
ATOM   4838  HG2 PRO   305      45.375  74.775  32.720  0.00  0.00
ATOM   4839  HG3 PRO   305      46.317  76.242  32.936  0.00  0.00
ATOM   4840  CB  PRO   305      45.064  75.566  34.607  0.00  0.00
ATOM   4841  HB2 PRO   305      44.043  75.711  34.247  0.00  0.00
ATOM   4842  HB3 PRO   305      45.470  76.498  35.003  0.00  0.00
ATOM   4843  CA  PRO   305      45.255  74.394  35.537  0.00  0.00
ATOM   4844  HA  PRO   305      45.488  74.599  36.572  0.00  0.00
ATOM   4845  C   PRO   305      44.034  73.414  35.677  0.00  0.00
ATOM   4846  O   PRO   305      43.125  73.671  36.510  0.00  0.00
ATOM   4847  N   HIE   306      43.971  72.369  34.799  0.00  0.00
ATOM   4848  H   HIE   306      44.683  72.146  34.151  0.00  0.00
ATOM   4849  CA  HIE   306      42.975  71.278  35.050  0.00  0.00
ATOM   4850  HA  HIE   306      41.987  71.560  35.265  0.00  0.00
ATOM   4851  CB  HIE   306      42.869  70.262  33.802  0.00  0.00
ATOM   4852  HB2 HIE   306      42.350  69.345  34.139  0.00  0.00
ATOM   4853  HB3 HIE   306      42.177  70.816  33.130  0.00  0.00
ATOM   4854  CG  HIE   306      44.184  69.822  33.134  0.00  0.00
ATOM   4855  ND1 HIE   306      45.407  70.351  33.395  0.00  0.00
ATOM   4856  CE1 HIE   306      46.211  69.905  32.397  0.00  0.00
ATOM   4857  HE1 HIE   306      47.343  69.966  32.479  0.00  0.00
ATOM   4858  NE2 HIE   306      45.492  69.142  31.535  0.00  0.00
ATOM   4859  HE2 HIE   306      45.775  68.743  30.665  0.00  0.00
ATOM   4860  CD2 HIE   306      44.234  69.113  31.964  0.00  0.00
ATOM   4861  HD2 HIE   306      43.463  68.622  31.552  0.00  0.00
ATOM   4862  C   HIE   306      43.293  70.378  36.251  0.00  0.00
ATOM   4863  O   HIE   306      42.405  69.809  36.864  0.00  0.00
ATOM   4864  N   LEU   307      44.602  70.277  36.525  0.00  0.00
ATOM   4865  H   LEU   307      45.199  70.827  35.987  0.00  0.00
ATOM   4866  CA  LEU   307      45.097  69.489  37.625  0.00  0.00
ATOM   4867  HA  LEU   307      44.410  68.658  37.786  0.00  0.00
ATOM   4868  CB  LEU   307      46.405  68.808  37.307  0.00  0.00
ATOM   4869  HB2 LEU   307      47.168  69.688  37.193  0.00  0.00
ATOM   4870  HB3 LEU   307      46.681  68.199  38.147  0.00  0.00
ATOM   4871  CG  LEU   307      46.401  67.982  36.020  0.00  0.00
ATOM   4872  HG  LEU   307      46.148  68.620  35.280  0.00  0.00
ATOM   4873  CD1 LEU   307      47.758  67.416  35.799  0.00  0.00
ATOM   4874 1HD1 LEU   307      47.788  67.193  34.750  0.00  0.00
ATOM   4875 2HD1 LEU   307      48.396  68.179  36.120  0.00  0.00
ATOM   4876 3HD1 LEU   307      47.904  66.547  36.465  0.00  0.00
ATOM   4877  CD2 LEU   307      45.428  66.886  36.049  0.00  0.00
ATOM   4878 1HD2 LEU   307      44.404  67.346  36.016  0.00  0.00
ATOM   4879 2HD2 LEU   307      45.511  66.376  35.061  0.00  0.00
ATOM   4880 3HD2 LEU   307      45.535  66.120  36.814  0.00  0.00
ATOM   4881  C   LEU   307      45.009  70.342  38.956  0.00  0.00
ATOM   4882  O   LEU   307      45.023  69.720  39.977  0.00  0.00
ATOM   4883  N   LYS   308      44.931  71.679  38.887  0.00  0.00
ATOM   4884  H   LYS   308      45.147  72.025  37.985  0.00  0.00
ATOM   4885  CA  LYS   308      44.586  72.613  39.972  0.00  0.00
ATOM   4886  HA  LYS   308      45.313  72.524  40.821  0.00  0.00
ATOM   4887  CB  LYS   308      44.704  74.061  39.392  0.00  0.00
ATOM   4888  HB2 LYS   308      45.398  74.150  38.604  0.00  0.00
ATOM   4889  HB3 LYS   308      43.787  74.457  38.922  0.00  0.00
ATOM   4890  CG  LYS   308      45.057  75.124  40.417  0.00  0.00
ATOM   4891  HG2 LYS   308      44.950  76.169  39.974  0.00  0.00
ATOM   4892  HG3 LYS   308      44.338  74.949  41.290  0.00  0.00
ATOM   4893  CD  LYS   308      46.431  74.886  41.009  0.00  0.00
ATOM   4894  HD2 LYS   308      46.477  74.123  41.643  0.00  0.00
ATOM   4895  HD3 LYS   308      47.202  74.855  40.286  0.00  0.00
ATOM   4896  CE  LYS   308      46.896  75.918  41.918  0.00  0.00
ATOM   4897  HE2 LYS   308      47.940  75.835  42.217  0.00  0.00
ATOM   4898  HE3 LYS   308      46.846  76.889  41.345  0.00  0.00
ATOM   4899  NZ  LYS   308      45.960  76.126  43.060  0.00  0.00
ATOM   4900  HZ1 LYS   308      45.813  75.375  43.676  0.00  0.00
ATOM   4901  HZ2 LYS   308      46.209  76.949  43.613  0.00  0.00
ATOM   4902  HZ3 LYS   308      45.005  76.498  42.772  0.00  0.00
ATOM   4903  C   LYS   308      43.263  72.264  40.595  0.00  0.00
ATOM   4904  O   LYS   308      42.917  72.498  41.718  0.00  0.00
ATOM   4905  N   THR   309      42.316  71.628  39.954  0.00  0.00
ATOM   4906  H   THR   309      42.531  71.338  39.054  0.00  0.00
ATOM   4907  CA  THR   309      40.911  71.248  40.342  0.00  0.00
ATOM   4908  HA  THR   309      40.737  71.473  41.419  0.00  0.00
ATOM   4909  CB  THR   309      39.861  72.020  39.612  0.00  0.00
ATOM   4910  HB  THR   309      38.899  71.587  39.764  0.00  0.00
ATOM   4911  CG2 THR   309      39.754  73.523  39.929  0.00  0.00
ATOM   4912 1HG2 THR   309      40.680  74.016  39.657  0.00  0.00
ATOM   4913 2HG2 THR   309      38.812  73.831  39.497  0.00  0.00
ATOM   4914 3HG2 THR   309      39.570  73.520  41.078  0.00  0.00
ATOM   4915  OG1 THR   309      40.107  72.094  38.217  0.00  0.00
ATOM   4916  HG1 THR   309      39.244  71.931  37.825  0.00  0.00
ATOM   4917  C   THR   309      40.517  69.752  40.248  0.00  0.00
ATOM   4918  O   THR   309      39.595  69.298  40.971  0.00  0.00
ATOM   4919  N   ALA   310      41.094  68.910  39.360  0.00  0.00
ATOM   4920  H   ALA   310      41.876  69.251  38.805  0.00  0.00
ATOM   4921  CA  ALA   310      40.678  67.533  39.278  0.00  0.00
ATOM   4922  HA  ALA   310      39.667  67.447  38.973  0.00  0.00
ATOM   4923  CB  ALA   310      41.509  66.799  38.193  0.00  0.00
ATOM   4924  HB1 ALA   310      41.358  67.252  37.234  0.00  0.00
ATOM   4925  HB2 ALA   310      42.567  66.793  38.425  0.00  0.00
ATOM   4926  HB3 ALA   310      41.172  65.805  38.079  0.00  0.00
ATOM   4927  C   ALA   310      40.813  66.747  40.667  0.00  0.00
ATOM   4928  O   ALA   310      41.925  66.656  41.198  0.00  0.00
ATOM   4929  N   CYS   311      39.767  66.140  41.097  0.00  0.00
ATOM   4930  H   CYS   311      38.934  66.129  40.496  0.00  0.00
ATOM   4931  CA  CYS   311      39.854  64.975  42.062  0.00  0.00
ATOM   4932  HA  CYS   311      40.461  65.305  42.969  0.00  0.00
ATOM   4933  CB  CYS   311      38.458  64.535  42.571  0.00  0.00
ATOM   4934  HB2 CYS   311      38.017  63.832  41.814  0.00  0.00
ATOM   4935  HB3 CYS   311      38.562  63.828  43.462  0.00  0.00
ATOM   4936  SG  CYS   311      37.521  65.987  42.961  0.00  0.00
ATOM   4937  HG  CYS   311      38.424  66.685  43.767  0.00  0.00
ATOM   4938  C   CYS   311      40.396  63.766  41.333  0.00  0.00
ATOM   4939  O   CYS   311      41.329  63.212  41.868  0.00  0.00
ATOM   4940  N   TRP   312      39.928  63.308  40.151  0.00  0.00
ATOM   4941  H   TRP   312      39.091  63.704  39.844  0.00  0.00
ATOM   4942  CA  TRP   312      40.531  62.219  39.434  0.00  0.00
ATOM   4943  HA  TRP   312      41.651  62.345  39.304  0.00  0.00
ATOM   4944  CB  TRP   312      40.196  60.827  40.016  0.00  0.00
ATOM   4945  HB2 TRP   312      40.679  60.094  39.388  0.00  0.00
ATOM   4946  HB3 TRP   312      40.708  60.690  40.985  0.00  0.00
ATOM   4947  CG  TRP   312      38.733  60.406  40.422  0.00  0.00
ATOM   4948  CD1 TRP   312      37.844  59.884  39.556  0.00  0.00
ATOM   4949  HD1 TRP   312      38.053  59.671  38.534  0.00  0.00
ATOM   4950  NE1 TRP   312      36.641  59.757  40.309  0.00  0.00
ATOM   4951  HE1 TRP   312      35.849  59.287  39.890  0.00  0.00
ATOM   4952  CE2 TRP   312      36.695  60.242  41.549  0.00  0.00
ATOM   4953  CZ2 TRP   312      35.752  60.487  42.608  0.00  0.00
ATOM   4954  HZ2 TRP   312      34.665  60.158  42.535  0.00  0.00
ATOM   4955  CH2 TRP   312      36.139  61.048  43.853  0.00  0.00
ATOM   4956  HH2 TRP   312      35.450  60.990  44.667  0.00  0.00
ATOM   4957  CZ3 TRP   312      37.467  61.365  43.988  0.00  0.00
ATOM   4958  HZ3 TRP   312      37.906  61.735  44.902  0.00  0.00
ATOM   4959  CE3 TRP   312      38.394  61.224  42.961  0.00  0.00
ATOM   4960  HE3 TRP   312      39.410  61.549  43.144  0.00  0.00
ATOM   4961  CD2 TRP   312      38.008  60.687  41.738  0.00  0.00
ATOM   4962  C   TRP   312      40.133  62.385  37.954  0.00  0.00
ATOM   4963  O   TRP   312      39.178  63.151  37.657  0.00  0.00
ATOM   4964  N   LEU   313      40.834  61.689  37.049  0.00  0.00
ATOM   4965  H   LEU   313      41.562  61.068  37.455  0.00  0.00
ATOM   4966  CA  LEU   313      40.650  61.635  35.643  0.00  0.00
ATOM   4967  HA  LEU   313      39.671  62.097  35.403  0.00  0.00
ATOM   4968  CB  LEU   313      41.769  62.557  35.037  0.00  0.00
ATOM   4969  HB2 LEU   313      42.792  62.079  35.236  0.00  0.00
ATOM   4970  HB3 LEU   313      41.824  62.468  33.960  0.00  0.00
ATOM   4971  CG  LEU   313      41.687  64.045  35.186  0.00  0.00
ATOM   4972  HG  LEU   313      41.675  64.230  36.253  0.00  0.00
ATOM   4973  CD1 LEU   313      42.786  64.846  34.602  0.00  0.00
ATOM   4974 1HD1 LEU   313      43.723  64.670  35.214  0.00  0.00
ATOM   4975 2HD1 LEU   313      42.984  64.635  33.616  0.00  0.00
ATOM   4976 3HD1 LEU   313      42.611  65.939  34.540  0.00  0.00
ATOM   4977  CD2 LEU   313      40.428  64.557  34.739  0.00  0.00
ATOM   4978 1HD2 LEU   313      39.597  64.404  35.469  0.00  0.00
ATOM   4979 2HD2 LEU   313      40.545  65.633  34.622  0.00  0.00
ATOM   4980 3HD2 LEU   313      40.191  64.116  33.767  0.00  0.00
ATOM   4981  C   LEU   313      40.745  60.221  35.155  0.00  0.00
ATOM   4982  O   LEU   313      41.402  59.395  35.757  0.00  0.00
ATOM   4983  N   TYR   314      40.102  60.017  34.009  0.00  0.00
ATOM   4984  H   TYR   314      39.694  60.820  33.614  0.00  0.00
ATOM   4985  CA  TYR   314      40.002  58.662  33.350  0.00  0.00
ATOM   4986  HA  TYR   314      40.504  57.887  33.956  0.00  0.00
ATOM   4987  CB  TYR   314      38.471  58.393  33.188  0.00  0.00
ATOM   4988  HB2 TYR   314      38.047  59.267  32.735  0.00  0.00
ATOM   4989  HB3 TYR   314      38.382  57.487  32.543  0.00  0.00
ATOM   4990  CG  TYR   314      37.874  58.209  34.542  0.00  0.00
ATOM   4991  CD1 TYR   314      38.008  56.944  35.153  0.00  0.00
ATOM   4992  HD1 TYR   314      38.418  56.060  34.655  0.00  0.00
ATOM   4993  CE1 TYR   314      37.402  56.713  36.483  0.00  0.00
ATOM   4994  HE1 TYR   314      37.391  55.738  36.970  0.00  0.00
ATOM   4995  CZ  TYR   314      36.622  57.786  37.030  0.00  0.00
ATOM   4996  OH  TYR   314      35.940  57.596  38.163  0.00  0.00
ATOM   4997  HH  TYR   314      35.985  56.687  38.491  0.00  0.00
ATOM   4998  CE2 TYR   314      36.523  59.038  36.409  0.00  0.00
ATOM   4999  HE2 TYR   314      35.913  59.829  36.838  0.00  0.00
ATOM   5000  CD2 TYR   314      37.130  59.222  35.124  0.00  0.00
ATOM   5001  HD2 TYR   314      37.105  60.180  34.637  0.00  0.00
ATOM   5002  C   TYR   314      40.682  58.552  31.923  0.00  0.00
ATOM   5003  O   TYR   314      40.544  59.507  31.150  0.00  0.00
ATOM   5004  N   PHE   315      41.251  57.393  31.579  0.00  0.00
ATOM   5005  H   PHE   315      41.169  56.681  32.274  0.00  0.00
ATOM   5006  CA  PHE   315      42.057  57.258  30.315  0.00  0.00
ATOM   5007  HA  PHE   315      41.695  57.981  29.548  0.00  0.00
ATOM   5008  CB  PHE   315      43.462  57.514  30.678  0.00  0.00
ATOM   5009  HB2 PHE   315      43.847  56.642  31.198  0.00  0.00
ATOM   5010  HB3 PHE   315      44.024  57.587  29.785  0.00  0.00
ATOM   5011  CG  PHE   315      43.792  58.789  31.443  0.00  0.00
ATOM   5012  CD1 PHE   315      44.405  59.883  30.803  0.00  0.00
ATOM   5013  HD1 PHE   315      44.481  59.929  29.746  0.00  0.00
ATOM   5014  CE1 PHE   315      44.845  60.989  31.564  0.00  0.00
ATOM   5015  HE1 PHE   315      45.261  61.906  31.067  0.00  0.00
ATOM   5016  CZ  PHE   315      44.743  60.959  32.946  0.00  0.00
ATOM   5017  HZ  PHE   315      44.954  61.860  33.628  0.00  0.00
ATOM   5018  CE2 PHE   315      44.205  59.826  33.585  0.00  0.00
ATOM   5019  HE2 PHE   315      44.141  59.735  34.601  0.00  0.00
ATOM   5020  CD2 PHE   315      43.734  58.737  32.823  0.00  0.00
ATOM   5021  HD2 PHE   315      43.296  57.855  33.339  0.00  0.00
ATOM   5022  C   PHE   315      41.895  55.853  29.752  0.00  0.00
ATOM   5023  O   PHE   315      42.692  54.970  29.939  0.00  0.00
ATOM   5024  N   PRO   316      40.872  55.725  28.907  0.00  0.00
ATOM   5025  CD  PRO   316      39.868  56.681  28.470  0.00  0.00
ATOM   5026  HD2 PRO   316      40.293  57.687  28.247  0.00  0.00
ATOM   5027  HD3 PRO   316      39.099  56.745  29.284  0.00  0.00
ATOM   5028  CG  PRO   316      39.112  56.193  27.258  0.00  0.00
ATOM   5029  HG2 PRO   316      39.553  56.473  26.310  0.00  0.00
ATOM   5030  HG3 PRO   316      38.017  56.528  27.295  0.00  0.00
ATOM   5031  CB  PRO   316      39.323  54.725  27.370  0.00  0.00
ATOM   5032  HB2 PRO   316      39.287  54.143  26.378  0.00  0.00
ATOM   5033  HB3 PRO   316      38.479  54.475  28.025  0.00  0.00
ATOM   5034  CA  PRO   316      40.688  54.623  28.035  0.00  0.00
ATOM   5035  HA  PRO   316      40.560  53.803  28.691  0.00  0.00
ATOM   5036  C   PRO   316      41.846  54.267  27.091  0.00  0.00
ATOM   5037  O   PRO   316      42.162  53.087  27.026  0.00  0.00
ATOM   5038  N   GLU   317      42.466  55.178  26.350  0.00  0.00
ATOM   5039  H   GLU   317      42.339  56.136  26.631  0.00  0.00
ATOM   5040  CA  GLU   317      43.163  54.944  25.103  0.00  0.00
ATOM   5041  HA  GLU   317      42.614  54.231  24.490  0.00  0.00
ATOM   5042  CB  GLU   317      43.119  56.268  24.236  0.00  0.00
ATOM   5043  HB2 GLU   317      43.804  56.986  24.677  0.00  0.00
ATOM   5044  HB3 GLU   317      43.531  56.041  23.238  0.00  0.00
ATOM   5045  CG  GLU   317      41.795  56.949  24.076  0.00  0.00
ATOM   5046  HG2 GLU   317      41.021  56.246  23.776  0.00  0.00
ATOM   5047  HG3 GLU   317      41.443  57.446  24.948  0.00  0.00
ATOM   5048  CD  GLU   317      41.864  58.006  22.996  0.00  0.00
ATOM   5049  OE1 GLU   317      42.200  59.171  23.304  0.00  0.00
ATOM   5050  OE2 GLU   317      41.660  57.725  21.836  0.00  0.00
ATOM   5051  C   GLU   317      44.558  54.434  25.377  0.00  0.00
ATOM   5052  O   GLU   317      45.147  54.705  26.432  0.00  0.00
ATOM   5053  N   ASP   318      45.023  53.683  24.378  0.00  0.00
ATOM   5054  H   ASP   318      44.615  53.630  23.475  0.00  0.00
ATOM   5055  CA  ASP   318      46.238  52.889  24.476  0.00  0.00
ATOM   5056  HA  ASP   318      46.021  52.302  25.388  0.00  0.00
ATOM   5057  CB  ASP   318      46.357  51.969  23.281  0.00  0.00
ATOM   5058  HB2 ASP   318      46.679  50.979  23.819  0.00  0.00
ATOM   5059  HB3 ASP   318      45.368  51.928  22.849  0.00  0.00
ATOM   5060  CG  ASP   318      47.306  52.434  22.161  0.00  0.00
ATOM   5061  OD1 ASP   318      47.413  53.616  21.805  0.00  0.00
ATOM   5062  OD2 ASP   318      47.834  51.558  21.477  0.00  0.00
ATOM   5063  C   ASP   318      47.508  53.803  24.749  0.00  0.00
ATOM   5064  O   ASP   318      48.616  53.330  25.153  0.00  0.00
ATOM   5065  N   THR   319      47.378  55.090  24.513  0.00  0.00
ATOM   5066  H   THR   319      46.447  55.388  24.180  0.00  0.00
ATOM   5067  CA  THR   319      48.273  56.143  24.716  0.00  0.00
ATOM   5068  HA  THR   319      49.155  56.176  24.083  0.00  0.00
ATOM   5069  CB  THR   319      47.619  57.388  24.265  0.00  0.00
ATOM   5070  HB  THR   319      48.130  58.179  24.644  0.00  0.00
ATOM   5071  CG2 THR   319      47.642  57.534  22.724  0.00  0.00
ATOM   5072 1HG2 THR   319      47.213  58.422  22.479  0.00  0.00
ATOM   5073 2HG2 THR   319      48.713  57.513  22.524  0.00  0.00
ATOM   5074 3HG2 THR   319      47.017  56.792  22.186  0.00  0.00
ATOM   5075  OG1 THR   319      46.230  57.514  24.648  0.00  0.00
ATOM   5076  HG1 THR   319      45.845  58.234  24.121  0.00  0.00
ATOM   5077  C   THR   319      48.643  56.334  26.149  0.00  0.00
ATOM   5078  O   THR   319      49.614  56.992  26.479  0.00  0.00
ATOM   5079  N   SER   320      47.868  55.735  27.093  0.00  0.00
ATOM   5080  H   SER   320      47.185  55.136  26.655  0.00  0.00
ATOM   5081  CA  SER   320      48.281  55.407  28.544  0.00  0.00
ATOM   5082  HA  SER   320      49.389  55.702  28.633  0.00  0.00
ATOM   5083  CB  SER   320      47.372  56.239  29.469  0.00  0.00
ATOM   5084  HB2 SER   320      47.586  55.992  30.576  0.00  0.00
ATOM   5085  HB3 SER   320      47.521  57.300  29.372  0.00  0.00
ATOM   5086  OG  SER   320      46.064  55.894  29.230  0.00  0.00
ATOM   5087  HG  SER   320      45.621  56.608  28.741  0.00  0.00
ATOM   5088  C   SER   320      48.248  53.895  28.873  0.00  0.00
ATOM   5089  O   SER   320      47.382  53.181  28.313  0.00  0.00
ATOM   5090  N   PRO   321      48.950  53.447  29.996  0.00  0.00
ATOM   5091  CD  PRO   321      50.293  53.868  30.371  0.00  0.00
ATOM   5092  HD2 PRO   321      50.309  54.839  30.810  0.00  0.00
ATOM   5093  HD3 PRO   321      50.893  53.943  29.486  0.00  0.00
ATOM   5094  CG  PRO   321      50.717  52.820  31.455  0.00  0.00
ATOM   5095  HG2 PRO   321      50.280  53.111  32.366  0.00  0.00
ATOM   5096  HG3 PRO   321      51.801  52.737  31.459  0.00  0.00
ATOM   5097  CB  PRO   321      50.021  51.520  31.028  0.00  0.00
ATOM   5098  HB2 PRO   321      49.984  50.757  31.854  0.00  0.00
ATOM   5099  HB3 PRO   321      50.681  51.147  30.162  0.00  0.00
ATOM   5100  CA  PRO   321      48.687  52.053  30.514  0.00  0.00
ATOM   5101  HA  PRO   321      48.314  51.421  29.731  0.00  0.00
ATOM   5102  C   PRO   321      47.567  52.136  31.606  0.00  0.00
ATOM   5103  O   PRO   321      46.783  51.197  31.707  0.00  0.00
ATOM   5104  N   PHE   322      47.565  53.198  32.422  0.00  0.00
ATOM   5105  H   PHE   322      48.304  53.817  32.319  0.00  0.00
ATOM   5106  CA  PHE   322      46.775  53.342  33.627  0.00  0.00
ATOM   5107  HA  PHE   322      46.884  52.399  34.154  0.00  0.00
ATOM   5108  CB  PHE   322      47.236  54.458  34.585  0.00  0.00
ATOM   5109  HB2 PHE   322      46.395  54.633  35.270  0.00  0.00
ATOM   5110  HB3 PHE   322      48.060  53.957  35.130  0.00  0.00
ATOM   5111  CG  PHE   322      47.716  55.815  33.926  0.00  0.00
ATOM   5112  CD1 PHE   322      49.073  56.234  34.024  0.00  0.00
ATOM   5113  HD1 PHE   322      49.810  55.573  34.521  0.00  0.00
ATOM   5114  CE1 PHE   322      49.438  57.477  33.407  0.00  0.00
ATOM   5115  HE1 PHE   322      50.486  57.788  33.213  0.00  0.00
ATOM   5116  CZ  PHE   322      48.523  58.256  32.747  0.00  0.00
ATOM   5117  HZ  PHE   322      48.883  59.056  32.185  0.00  0.00
ATOM   5118  CE2 PHE   322      47.205  57.911  32.695  0.00  0.00
ATOM   5119  HE2 PHE   322      46.559  58.557  32.118  0.00  0.00
ATOM   5120  CD2 PHE   322      46.831  56.719  33.318  0.00  0.00
ATOM   5121  HD2 PHE   322      45.786  56.492  33.279  0.00  0.00
ATOM   5122  C   PHE   322      45.292  53.627  33.234  0.00  0.00
ATOM   5123  O   PHE   322      44.965  54.211  32.189  0.00  0.00
ATOM   5124  N   TYR   323      44.376  53.182  34.115  0.00  0.00
ATOM   5125  H   TYR   323      44.691  52.749  34.993  0.00  0.00
ATOM   5126  CA  TYR   323      42.889  53.467  34.005  0.00  0.00
ATOM   5127  HA  TYR   323      42.768  53.795  32.931  0.00  0.00
ATOM   5128  CB  TYR   323      42.137  52.128  34.290  0.00  0.00
ATOM   5129  HB2 TYR   323      41.052  52.188  33.991  0.00  0.00
ATOM   5130  HB3 TYR   323      42.403  51.296  33.665  0.00  0.00
ATOM   5131  CG  TYR   323      42.202  51.662  35.767  0.00  0.00
ATOM   5132  CD1 TYR   323      41.325  52.322  36.671  0.00  0.00
ATOM   5133  HD1 TYR   323      40.587  53.086  36.289  0.00  0.00
ATOM   5134  CE1 TYR   323      41.245  51.861  38.061  0.00  0.00
ATOM   5135  HE1 TYR   323      40.399  52.211  38.730  0.00  0.00
ATOM   5136  CZ  TYR   323      42.008  50.790  38.460  0.00  0.00
ATOM   5137  OH  TYR   323      41.918  50.313  39.757  0.00  0.00
ATOM   5138  HH  TYR   323      41.688  50.930  40.338  0.00  0.00
ATOM   5139  CE2 TYR   323      42.871  50.184  37.481  0.00  0.00
ATOM   5140  HE2 TYR   323      43.327  49.254  37.775  0.00  0.00
ATOM   5141  CD2 TYR   323      43.033  50.648  36.202  0.00  0.00
ATOM   5142  HD2 TYR   323      43.683  50.167  35.509  0.00  0.00
ATOM   5143  C   TYR   323      42.300  54.643  34.760  0.00  0.00
ATOM   5144  O   TYR   323      41.298  55.234  34.329  0.00  0.00
ATOM   5145  N   ARG   324      42.888  55.051  35.926  0.00  0.00
ATOM   5146  H   ARG   324      43.615  54.456  36.278  0.00  0.00
ATOM   5147  CA  ARG   324      42.422  56.218  36.707  0.00  0.00
ATOM   5148  HA  ARG   324      42.027  57.072  36.133  0.00  0.00
ATOM   5149  CB  ARG   324      41.419  55.796  37.761  0.00  0.00
ATOM   5150  HB2 ARG   324      40.579  55.357  37.272  0.00  0.00
ATOM   5151  HB3 ARG   324      41.838  55.034  38.431  0.00  0.00
ATOM   5152  CG  ARG   324      40.935  56.942  38.669  0.00  0.00
ATOM   5153  HG2 ARG   324      41.649  57.469  39.248  0.00  0.00
ATOM   5154  HG3 ARG   324      40.653  57.699  37.933  0.00  0.00
ATOM   5155  CD  ARG   324      39.810  56.506  39.613  0.00  0.00
ATOM   5156  HD2 ARG   324      39.689  57.379  40.207  0.00  0.00
ATOM   5157  HD3 ARG   324      38.771  56.373  39.036  0.00  0.00
ATOM   5158  NE  ARG   324      40.011  55.237  40.224  0.00  0.00
ATOM   5159  HE  ARG   324      41.053  55.016  40.404  0.00  0.00
ATOM   5160  CZ  ARG   324      39.039  54.577  40.973  0.00  0.00
ATOM   5161  NH1 ARG   324      37.753  55.014  41.093  0.00  0.00
ATOM   5162 1HH1 ARG   324      37.296  55.348  40.209  0.00  0.00
ATOM   5163 2HH1 ARG   324      37.131  54.462  41.735  0.00  0.00
ATOM   5164  NH2 ARG   324      39.368  53.468  41.599  0.00  0.00
ATOM   5165 1HH2 ARG   324      40.253  52.981  41.452  0.00  0.00
ATOM   5166 2HH2 ARG   324      38.676  52.830  41.916  0.00  0.00
ATOM   5167  C   ARG   324      43.632  56.897  37.392  0.00  0.00
ATOM   5168  O   ARG   324      44.458  56.173  37.874  0.00  0.00
ATOM   5169  N   ALA   325      43.709  58.205  37.341  0.00  0.00
ATOM   5170  H   ALA   325      42.855  58.640  36.920  0.00  0.00
ATOM   5171  CA  ALA   325      44.709  59.044  37.992  0.00  0.00
ATOM   5172  HA  ALA   325      45.273  58.340  38.543  0.00  0.00
ATOM   5173  CB  ALA   325      45.573  59.787  36.976  0.00  0.00
ATOM   5174  HB1 ALA   325      45.163  60.671  36.554  0.00  0.00
ATOM   5175  HB2 ALA   325      46.352  60.255  37.605  0.00  0.00
ATOM   5176  HB3 ALA   325      46.005  59.133  36.284  0.00  0.00
ATOM   5177  C   ALA   325      44.095  59.994  38.999  0.00  0.00
ATOM   5178  O   ALA   325      42.993  60.472  38.764  0.00  0.00
ATOM   5179  N   THR   326      44.853  60.243  40.117  0.00  0.00
ATOM   5180  H   THR   326      45.845  59.863  40.187  0.00  0.00
ATOM   5181  CA  THR   326      44.328  61.073  41.294  0.00  0.00
ATOM   5182  HA  THR   326      43.418  61.542  40.964  0.00  0.00
ATOM   5183  CB  THR   326      44.024  60.142  42.474  0.00  0.00
ATOM   5184  HB  THR   326      45.015  59.763  42.922  0.00  0.00
ATOM   5185  CG2 THR   326      43.127  60.938  43.489  0.00  0.00
ATOM   5186 1HG2 THR   326      42.944  60.310  44.416  0.00  0.00
ATOM   5187 2HG2 THR   326      43.550  61.924  43.747  0.00  0.00
ATOM   5188 3HG2 THR   326      42.106  61.068  43.069  0.00  0.00
ATOM   5189  OG1 THR   326      43.240  59.003  42.136  0.00  0.00
ATOM   5190  HG1 THR   326      43.557  58.553  41.328  0.00  0.00
ATOM   5191  C   THR   326      45.334  62.156  41.664  0.00  0.00
ATOM   5192  O   THR   326      46.421  61.889  42.100  0.00  0.00
ATOM   5193  N   VAL   327      44.988  63.436  41.588  0.00  0.00
ATOM   5194  H   VAL   327      44.121  63.659  41.006  0.00  0.00
ATOM   5195  CA  VAL   327      45.879  64.564  42.090  0.00  0.00
ATOM   5196  HA  VAL   327      46.920  64.253  41.825  0.00  0.00
ATOM   5197  CB  VAL   327      45.520  65.801  41.283  0.00  0.00
ATOM   5198  HB  VAL   327      44.556  66.145  41.672  0.00  0.00
ATOM   5199  CG1 VAL   327      46.629  66.944  41.394  0.00  0.00
ATOM   5200 1HG1 VAL   327      46.885  67.057  42.383  0.00  0.00
ATOM   5201 2HG1 VAL   327      47.484  66.790  40.776  0.00  0.00
ATOM   5202 3HG1 VAL   327      46.207  67.894  41.085  0.00  0.00
ATOM   5203  CG2 VAL   327      45.327  65.578  39.789  0.00  0.00
ATOM   5204 1HG2 VAL   327      46.271  65.276  39.391  0.00  0.00
ATOM   5205 2HG2 VAL   327      44.444  64.916  39.759  0.00  0.00
ATOM   5206 3HG2 VAL   327      45.112  66.492  39.278  0.00  0.00
ATOM   5207  C   VAL   327      45.868  64.799  43.612  0.00  0.00
ATOM   5208  O   VAL   327      45.145  65.668  44.065  0.00  0.00
ATOM   5209  N   PHE   328      46.573  63.885  44.333  0.00  0.00
ATOM   5210  H   PHE   328      47.268  63.295  43.852  0.00  0.00
ATOM   5211  CA  PHE   328      46.443  63.703  45.790  0.00  0.00
ATOM   5212  HA  PHE   328      45.361  63.368  45.971  0.00  0.00
ATOM   5213  CB  PHE   328      47.460  62.569  46.076  0.00  0.00
ATOM   5214  HB2 PHE   328      47.535  61.973  45.217  0.00  0.00
ATOM   5215  HB3 PHE   328      48.441  62.958  46.321  0.00  0.00
ATOM   5216  CG  PHE   328      47.057  61.634  47.331  0.00  0.00
ATOM   5217  CD1 PHE   328      45.840  60.909  47.351  0.00  0.00
ATOM   5218  HD1 PHE   328      45.282  60.939  46.464  0.00  0.00
ATOM   5219  CE1 PHE   328      45.386  60.270  48.520  0.00  0.00
ATOM   5220  HE1 PHE   328      44.423  59.838  48.585  0.00  0.00
ATOM   5221  CZ  PHE   328      46.272  60.262  49.638  0.00  0.00
ATOM   5222  HZ  PHE   328      46.072  59.559  50.441  0.00  0.00
ATOM   5223  CE2 PHE   328      47.471  60.986  49.619  0.00  0.00
ATOM   5224  HE2 PHE   328      48.050  60.915  50.565  0.00  0.00
ATOM   5225  CD2 PHE   328      47.853  61.653  48.444  0.00  0.00
ATOM   5226  HD2 PHE   328      48.788  62.240  48.495  0.00  0.00
ATOM   5227  C   PHE   328      46.787  65.010  46.559  0.00  0.00
ATOM   5228  O   PHE   328      46.383  65.317  47.659  0.00  0.00
ATOM   5229  N   SER   329      47.642  65.866  45.992  0.00  0.00
ATOM   5230  H   SER   329      48.080  65.799  45.052  0.00  0.00
ATOM   5231  CA  SER   329      47.986  67.207  46.533  0.00  0.00
ATOM   5232  HA  SER   329      48.335  67.116  47.502  0.00  0.00
ATOM   5233  CB  SER   329      49.196  67.903  45.802  0.00  0.00
ATOM   5234  HB2 SER   329      49.218  68.990  46.012  0.00  0.00
ATOM   5235  HB3 SER   329      50.256  67.447  45.988  0.00  0.00
ATOM   5236  OG  SER   329      48.957  67.849  44.495  0.00  0.00
ATOM   5237  HG  SER   329      48.404  68.644  44.263  0.00  0.00
ATOM   5238  C   SER   329      46.795  68.249  46.600  0.00  0.00
ATOM   5239  O   SER   329      46.890  69.204  47.407  0.00  0.00
ATOM   5240  N   ASN   330      45.672  68.036  45.890  0.00  0.00
ATOM   5241  H   ASN   330      45.730  67.286  45.179  0.00  0.00
ATOM   5242  CA  ASN   330      44.368  68.678  45.989  0.00  0.00
ATOM   5243  HA  ASN   330      44.566  69.681  46.320  0.00  0.00
ATOM   5244  CB  ASN   330      43.574  68.598  44.646  0.00  0.00
ATOM   5245  HB2 ASN   330      43.411  67.567  44.403  0.00  0.00
ATOM   5246  HB3 ASN   330      42.536  68.973  44.845  0.00  0.00
ATOM   5247  CG  ASN   330      44.179  69.366  43.465  0.00  0.00
ATOM   5248  OD1 ASN   330      44.796  70.464  43.552  0.00  0.00
ATOM   5249  ND2 ASN   330      43.857  68.838  42.325  0.00  0.00
ATOM   5250 1HD2 ASN   330      44.341  69.094  41.482  0.00  0.00
ATOM   5251 2HD2 ASN   330      43.152  68.074  42.250  0.00  0.00
ATOM   5252  C   ASN   330      43.436  68.028  47.167  0.00  0.00
ATOM   5253  O   ASN   330      42.517  68.714  47.712  0.00  0.00
ATOM   5254  N   TYR   331      43.712  66.789  47.435  0.00  0.00
ATOM   5255  H   TYR   331      44.478  66.241  47.100  0.00  0.00
ATOM   5256  CA  TYR   331      43.062  66.149  48.592  0.00  0.00
ATOM   5257  HA  TYR   331      42.025  66.314  48.606  0.00  0.00
ATOM   5258  CB  TYR   331      43.361  64.588  48.653  0.00  0.00
ATOM   5259  HB2 TYR   331      44.411  64.277  48.802  0.00  0.00
ATOM   5260  HB3 TYR   331      42.957  64.301  49.573  0.00  0.00
ATOM   5261  CG  TYR   331      42.688  63.611  47.751  0.00  0.00
ATOM   5262  CD1 TYR   331      41.970  64.074  46.589  0.00  0.00
ATOM   5263  HD1 TYR   331      42.001  65.098  46.295  0.00  0.00
ATOM   5264  CE1 TYR   331      41.280  63.095  45.832  0.00  0.00
ATOM   5265  HE1 TYR   331      40.847  63.369  44.850  0.00  0.00
ATOM   5266  CZ  TYR   331      41.249  61.735  46.256  0.00  0.00
ATOM   5267  OH  TYR   331      40.450  60.969  45.429  0.00  0.00
ATOM   5268  HH  TYR   331      39.923  61.392  44.717  0.00  0.00
ATOM   5269  CE2 TYR   331      41.953  61.332  47.401  0.00  0.00
ATOM   5270  HE2 TYR   331      41.938  60.330  47.763  0.00  0.00
ATOM   5271  CD2 TYR   331      42.759  62.238  48.075  0.00  0.00
ATOM   5272  HD2 TYR   331      43.300  61.948  48.905  0.00  0.00
ATOM   5273  C   TYR   331      43.533  66.748  49.868  0.00  0.00
ATOM   5274  O   TYR   331      42.683  67.051  50.771  0.00  0.00
ATOM   5275  N   SER   332      44.785  67.158  49.914  0.00  0.00
ATOM   5276  H   SER   332      45.402  66.920  49.142  0.00  0.00
ATOM   5277  CA  SER   332      45.421  68.002  50.951  0.00  0.00
ATOM   5278  HA  SER   332      44.854  68.848  51.282  0.00  0.00
ATOM   5279  CB  SER   332      45.699  67.080  52.118  0.00  0.00
ATOM   5280  HB2 SER   332      44.804  66.743  52.582  0.00  0.00
ATOM   5281  HB3 SER   332      46.278  66.192  51.787  0.00  0.00
ATOM   5282  OG  SER   332      46.405  67.689  53.143  0.00  0.00
ATOM   5283  HG  SER   332      46.155  67.350  54.079  0.00  0.00
ATOM   5284  C   SER   332      46.810  68.500  50.478  0.00  0.00
ATOM   5285  O   SER   332      47.672  67.751  49.910  0.00  0.00
ATOM   5286  N   LYS   333      47.102  69.743  50.848  0.00  0.00
ATOM   5287  H   LYS   333      46.335  70.268  51.268  0.00  0.00
ATOM   5288  CA  LYS   333      48.382  70.409  50.805  0.00  0.00
ATOM   5289  HA  LYS   333      48.804  70.389  49.831  0.00  0.00
ATOM   5290  CB  LYS   333      48.385  71.947  51.317  0.00  0.00
ATOM   5291  HB2 LYS   333      49.433  72.389  51.260  0.00  0.00
ATOM   5292  HB3 LYS   333      47.805  72.506  50.560  0.00  0.00
ATOM   5293  CG  LYS   333      47.760  72.296  52.725  0.00  0.00
ATOM   5294  HG2 LYS   333      46.923  71.642  52.905  0.00  0.00
ATOM   5295  HG3 LYS   333      48.573  72.040  53.388  0.00  0.00
ATOM   5296  CD  LYS   333      47.232  73.765  52.889  0.00  0.00
ATOM   5297  HD2 LYS   333      47.310  74.079  53.929  0.00  0.00
ATOM   5298  HD3 LYS   333      47.918  74.543  52.496  0.00  0.00
ATOM   5299  CE  LYS   333      45.762  73.975  52.422  0.00  0.00
ATOM   5300  HE2 LYS   333      45.597  73.674  51.361  0.00  0.00
ATOM   5301  HE3 LYS   333      45.221  73.232  53.003  0.00  0.00
ATOM   5302  NZ  LYS   333      45.280  75.312  52.761  0.00  0.00
ATOM   5303  HZ1 LYS   333      44.758  75.384  53.586  0.00  0.00
ATOM   5304  HZ2 LYS   333      46.075  75.955  52.888  0.00  0.00
ATOM   5305  HZ3 LYS   333      44.707  75.593  51.985  0.00  0.00
ATOM   5306  C   LYS   333      49.403  69.667  51.722  0.00  0.00
ATOM   5307  O   LYS   333      50.570  69.603  51.364  0.00  0.00
ATOM   5308  N   TYR   334      48.975  69.002  52.865  0.00  0.00
ATOM   5309  H   TYR   334      48.089  69.153  53.167  0.00  0.00
ATOM   5310  CA  TYR   334      49.821  68.255  53.798  0.00  0.00
ATOM   5311  HA  TYR   334      50.839  68.695  53.875  0.00  0.00
ATOM   5312  CB  TYR   334      49.277  68.291  55.226  0.00  0.00
ATOM   5313  HB2 TYR   334      48.375  67.641  55.252  0.00  0.00
ATOM   5314  HB3 TYR   334      50.006  67.834  55.891  0.00  0.00
ATOM   5315  CG  TYR   334      49.119  69.691  55.700  0.00  0.00
ATOM   5316  CD1 TYR   334      50.310  70.434  55.974  0.00  0.00
ATOM   5317  HD1 TYR   334      51.256  69.998  55.729  0.00  0.00
ATOM   5318  CE1 TYR   334      50.336  71.838  56.133  0.00  0.00
ATOM   5319  HE1 TYR   334      51.274  72.396  56.059  0.00  0.00
ATOM   5320  CZ  TYR   334      49.050  72.432  56.257  0.00  0.00
ATOM   5321  OH  TYR   334      48.942  73.728  56.608  0.00  0.00
ATOM   5322  HH  TYR   334      49.759  74.222  56.781  0.00  0.00
ATOM   5323  CE2 TYR   334      47.879  71.761  55.981  0.00  0.00
ATOM   5324  HE2 TYR   334      46.927  72.292  55.956  0.00  0.00
ATOM   5325  CD2 TYR   334      47.889  70.354  55.764  0.00  0.00
ATOM   5326  HD2 TYR   334      46.964  69.829  55.584  0.00  0.00
ATOM   5327  C   TYR   334      50.047  66.786  53.319  0.00  0.00
ATOM   5328  O   TYR   334      50.560  65.983  54.131  0.00  0.00
ATOM   5329  N   ASN   335      49.668  66.430  52.090  0.00  0.00
ATOM   5330  H   ASN   335      49.192  67.200  51.513  0.00  0.00
ATOM   5331  CA  ASN   335      49.982  65.149  51.456  0.00  0.00
ATOM   5332  HA  ASN   335      50.102  64.386  52.266  0.00  0.00
ATOM   5333  CB  ASN   335      48.863  64.616  50.491  0.00  0.00
ATOM   5334  HB2 ASN   335      48.544  65.334  49.743  0.00  0.00
ATOM   5335  HB3 ASN   335      49.350  63.841  49.828  0.00  0.00
ATOM   5336  CG  ASN   335      47.633  64.076  51.141  0.00  0.00
ATOM   5337  OD1 ASN   335      47.528  63.698  52.254  0.00  0.00
ATOM   5338  ND2 ASN   335      46.535  64.081  50.305  0.00  0.00
ATOM   5339 1HD2 ASN   335      45.857  63.375  50.406  0.00  0.00
ATOM   5340 2HD2 ASN   335      46.688  64.413  49.370  0.00  0.00
ATOM   5341  C   ASN   335      51.278  65.235  50.632  0.00  0.00
ATOM   5342  O   ASN   335      51.625  64.211  49.947  0.00  0.00
ATOM   5343  N   VAL   336      52.015  66.345  50.694  0.00  0.00
ATOM   5344  H   VAL   336      51.529  67.113  51.058  0.00  0.00
ATOM   5345  CA  VAL   336      53.145  66.726  49.851  0.00  0.00
ATOM   5346  HA  VAL   336      53.637  65.817  49.651  0.00  0.00
ATOM   5347  CB  VAL   336      52.804  67.310  48.470  0.00  0.00
ATOM   5348  HB  VAL   336      53.752  67.490  48.005  0.00  0.00
ATOM   5349  CG1 VAL   336      52.104  66.363  47.399  0.00  0.00
ATOM   5350 1HG1 VAL   336      52.345  66.826  46.419  0.00  0.00
ATOM   5351 2HG1 VAL   336      52.340  65.311  47.592  0.00  0.00
ATOM   5352 3HG1 VAL   336      51.030  66.451  47.466  0.00  0.00
ATOM   5353  CG2 VAL   336      52.102  68.686  48.581  0.00  0.00
ATOM   5354 1HG2 VAL   336      51.829  68.979  47.611  0.00  0.00
ATOM   5355 2HG2 VAL   336      51.223  68.541  49.173  0.00  0.00
ATOM   5356 3HG2 VAL   336      52.651  69.484  48.994  0.00  0.00
ATOM   5357  C   VAL   336      54.128  67.689  50.646  0.00  0.00
ATOM   5358  O   VAL   336      53.660  68.251  51.630  0.00  0.00
ATOM   5359  N   PRO   337      55.372  67.872  50.302  0.00  0.00
ATOM   5360  CD  PRO   337      56.245  66.973  49.562  0.00  0.00
ATOM   5361  HD2 PRO   337      56.231  67.234  48.471  0.00  0.00
ATOM   5362  HD3 PRO   337      55.981  65.864  49.645  0.00  0.00
ATOM   5363  CG  PRO   337      57.609  67.212  50.188  0.00  0.00
ATOM   5364  HG2 PRO   337      58.359  66.933  49.482  0.00  0.00
ATOM   5365  HG3 PRO   337      57.824  66.699  51.136  0.00  0.00
ATOM   5366  CB  PRO   337      57.606  68.629  50.528  0.00  0.00
ATOM   5367  HB2 PRO   337      58.014  69.200  49.731  0.00  0.00
ATOM   5368  HB3 PRO   337      58.230  68.652  51.434  0.00  0.00
ATOM   5369  CA  PRO   337      56.138  68.873  50.983  0.00  0.00
ATOM   5370  HA  PRO   337      56.091  68.677  52.131  0.00  0.00
ATOM   5371  C   PRO   337      55.947  70.337  50.553  0.00  0.00
ATOM   5372  O   PRO   337      55.166  70.561  49.551  0.00  0.00
ATOM   5373  N   GLU   338      56.629  71.329  51.127  0.00  0.00
ATOM   5374  H   GLU   338      57.079  70.979  52.027  0.00  0.00
ATOM   5375  CA  GLU   338      56.405  72.781  50.832  0.00  0.00
ATOM   5376  HA  GLU   338      55.402  73.025  50.653  0.00  0.00
ATOM   5377  CB  GLU   338      57.026  73.595  51.909  0.00  0.00
ATOM   5378  HB2 GLU   338      56.612  73.205  52.827  0.00  0.00
ATOM   5379  HB3 GLU   338      58.093  73.519  51.927  0.00  0.00
ATOM   5380  CG  GLU   338      56.527  75.031  51.817  0.00  0.00
ATOM   5381  HG2 GLU   338      56.687  75.506  50.891  0.00  0.00
ATOM   5382  HG3 GLU   338      55.469  74.943  52.017  0.00  0.00
ATOM   5383  CD  GLU   338      57.229  75.729  52.990  0.00  0.00
ATOM   5384  OE1 GLU   338      56.731  75.536  54.097  0.00  0.00
ATOM   5385  OE2 GLU   338      58.323  76.386  52.867  0.00  0.00
ATOM   5386  C   GLU   338      56.969  73.068  49.452  0.00  0.00
ATOM   5387  O   GLU   338      58.204  73.065  49.334  0.00  0.00
ATOM   5388  N   GLY   339      56.166  73.304  48.416  0.00  0.00
ATOM   5389  H   GLY   339      55.130  73.361  48.494  0.00  0.00
ATOM   5390  CA  GLY   339      56.712  73.667  47.039  0.00  0.00
ATOM   5391  HA2 GLY   339      56.216  74.543  46.627  0.00  0.00
ATOM   5392  HA3 GLY   339      57.773  73.981  47.030  0.00  0.00
ATOM   5393  C   GLY   339      56.471  72.601  45.955  0.00  0.00
ATOM   5394  O   GLY   339      57.122  72.667  44.929  0.00  0.00
ATOM   5395  N   HIE   340      55.603  71.637  46.172  0.00  0.00
ATOM   5396  H   HIE   340      54.852  71.787  46.848  0.00  0.00
ATOM   5397  CA  HIE   340      55.404  70.467  45.314  0.00  0.00
ATOM   5398  HA  HIE   340      55.803  70.605  44.327  0.00  0.00
ATOM   5399  CB  HIE   340      56.286  69.274  45.903  0.00  0.00
ATOM   5400  HB2 HIE   340      55.840  68.721  46.765  0.00  0.00
ATOM   5401  HB3 HIE   340      56.249  68.516  45.089  0.00  0.00
ATOM   5402  CG  HIE   340      57.696  69.681  46.230  0.00  0.00
ATOM   5403  ND1 HIE   340      58.804  69.557  45.378  0.00  0.00
ATOM   5404  CE1 HIE   340      59.881  70.072  45.957  0.00  0.00
ATOM   5405  HE1 HIE   340      60.820  70.178  45.499  0.00  0.00
ATOM   5406  NE2 HIE   340      59.477  70.599  47.116  0.00  0.00
ATOM   5407  HE2 HIE   340      60.105  71.136  47.714  0.00  0.00
ATOM   5408  CD2 HIE   340      58.175  70.290  47.371  0.00  0.00
ATOM   5409  HD2 HIE   340      57.511  70.715  48.152  0.00  0.00
ATOM   5410  C   HIE   340      53.921  70.034  45.190  0.00  0.00
ATOM   5411  O   HIE   340      52.984  70.451  45.936  0.00  0.00
ATOM   5412  N   TRP   341      53.651  69.175  44.249  0.00  0.00
ATOM   5413  H   TRP   341      54.416  68.625  43.834  0.00  0.00
ATOM   5414  CA  TRP   341      52.296  68.670  43.843  0.00  0.00
ATOM   5415  HA  TRP   341      51.739  68.696  44.746  0.00  0.00
ATOM   5416  CB  TRP   341      51.810  69.633  42.750  0.00  0.00
ATOM   5417  HB2 TRP   341      50.777  69.551  42.629  0.00  0.00
ATOM   5418  HB3 TRP   341      51.895  70.711  43.018  0.00  0.00
ATOM   5419  CG  TRP   341      52.407  69.552  41.391  0.00  0.00
ATOM   5420  CD1 TRP   341      53.514  70.182  41.013  0.00  0.00
ATOM   5421  HD1 TRP   341      54.182  70.643  41.686  0.00  0.00
ATOM   5422  NE1 TRP   341      53.767  70.059  39.679  0.00  0.00
ATOM   5423  HE1 TRP   341      54.552  70.447  39.164  0.00  0.00
ATOM   5424  CE2 TRP   341      52.813  69.245  39.089  0.00  0.00
ATOM   5425  CZ2 TRP   341      52.565  68.940  37.745  0.00  0.00
ATOM   5426  HZ2 TRP   341      53.345  69.331  36.961  0.00  0.00
ATOM   5427  CH2 TRP   341      51.499  68.131  37.460  0.00  0.00
ATOM   5428  HH2 TRP   341      51.324  67.743  36.518  0.00  0.00
ATOM   5429  CZ3 TRP   341      50.648  67.640  38.452  0.00  0.00
ATOM   5430  HZ3 TRP   341      49.685  67.133  38.205  0.00  0.00
ATOM   5431  CE3 TRP   341      50.861  68.083  39.774  0.00  0.00
ATOM   5432  HE3 TRP   341      50.001  67.860  40.468  0.00  0.00
ATOM   5433  CD2 TRP   341      51.924  68.946  40.160  0.00  0.00
ATOM   5434  C   TRP   341      52.481  67.221  43.385  0.00  0.00
ATOM   5435  O   TRP   341      53.674  66.805  43.241  0.00  0.00
ATOM   5436  N   SER   342      51.453  66.386  43.455  0.00  0.00
ATOM   5437  H   SER   342      50.590  66.694  43.902  0.00  0.00
ATOM   5438  CA  SER   342      51.505  64.926  43.434  0.00  0.00
ATOM   5439  HA  SER   342      52.399  64.616  42.876  0.00  0.00
ATOM   5440  CB  SER   342      51.746  64.283  44.831  0.00  0.00
ATOM   5441  HB2 SER   342      51.860  63.207  44.716  0.00  0.00
ATOM   5442  HB3 SER   342      52.568  64.876  45.308  0.00  0.00
ATOM   5443  OG  SER   342      50.626  64.503  45.622  0.00  0.00
ATOM   5444  HG  SER   342      50.701  63.894  46.435  0.00  0.00
ATOM   5445  C   SER   342      50.334  64.215  42.780  0.00  0.00
ATOM   5446  O   SER   342      49.227  64.660  42.762  0.00  0.00
ATOM   5447  N   LEU   343      50.684  63.010  42.218  0.00  0.00
ATOM   5448  H   LEU   343      51.562  62.661  42.450  0.00  0.00
ATOM   5449  CA  LEU   343      49.885  62.185  41.365  0.00  0.00
ATOM   5450  HA  LEU   343      48.824  62.542  41.430  0.00  0.00
ATOM   5451  CB  LEU   343      50.376  62.250  39.878  0.00  0.00
ATOM   5452  HB2 LEU   343      51.444  62.075  39.887  0.00  0.00
ATOM   5453  HB3 LEU   343      49.932  61.366  39.347  0.00  0.00
ATOM   5454  CG  LEU   343      50.108  63.467  39.037  0.00  0.00
ATOM   5455  HG  LEU   343      50.589  64.295  39.422  0.00  0.00
ATOM   5456  CD1 LEU   343      50.776  63.149  37.628  0.00  0.00
ATOM   5457 1HD1 LEU   343      50.293  62.359  37.078  0.00  0.00
ATOM   5458 2HD1 LEU   343      50.825  64.024  37.041  0.00  0.00
ATOM   5459 3HD1 LEU   343      51.753  62.828  37.903  0.00  0.00
ATOM   5460  CD2 LEU   343      48.616  63.640  38.746  0.00  0.00
ATOM   5461 1HD2 LEU   343      48.503  64.490  38.111  0.00  0.00
ATOM   5462 2HD2 LEU   343      48.195  62.868  38.114  0.00  0.00
ATOM   5463 3HD2 LEU   343      48.075  63.771  39.727  0.00  0.00
ATOM   5464  C   LEU   343      49.905  60.686  41.692  0.00  0.00
ATOM   5465  O   LEU   343      50.992  60.075  41.845  0.00  0.00
ATOM   5466  N   MET   344      48.708  60.081  41.664  0.00  0.00
ATOM   5467  H   MET   344      47.935  60.616  41.621  0.00  0.00
ATOM   5468  CA  MET   344      48.600  58.572  41.840  0.00  0.00
ATOM   5469  HA  MET   344      49.468  57.943  42.121  0.00  0.00
ATOM   5470  CB  MET   344      47.542  58.255  42.799  0.00  0.00
ATOM   5471  HB2 MET   344      47.314  59.071  43.500  0.00  0.00
ATOM   5472  HB3 MET   344      46.638  58.183  42.284  0.00  0.00
ATOM   5473  CG  MET   344      47.626  56.906  43.552  0.00  0.00
ATOM   5474  HG2 MET   344      47.482  56.003  42.950  0.00  0.00
ATOM   5475  HG3 MET   344      48.559  56.811  44.043  0.00  0.00
ATOM   5476  SD  MET   344      46.285  56.675  44.681  0.00  0.00
ATOM   5477  CE  MET   344      46.946  57.735  46.036  0.00  0.00
ATOM   5478  HE1 MET   344      47.630  58.526  45.969  0.00  0.00
ATOM   5479  HE2 MET   344      45.926  58.080  46.297  0.00  0.00
ATOM   5480  HE3 MET   344      47.418  57.179  46.909  0.00  0.00
ATOM   5481  C   MET   344      48.130  58.018  40.538  0.00  0.00
ATOM   5482  O   MET   344      47.459  58.700  39.806  0.00  0.00
ATOM   5483  N   LEU   345      48.277  56.766  40.306  0.00  0.00
ATOM   5484  H   LEU   345      48.981  56.279  40.901  0.00  0.00
ATOM   5485  CA  LEU   345      47.933  56.126  39.034  0.00  0.00
ATOM   5486  HA  LEU   345      46.977  56.509  38.678  0.00  0.00
ATOM   5487  CB  LEU   345      49.163  56.178  38.092  0.00  0.00
ATOM   5488  HB2 LEU   345      49.862  55.518  38.380  0.00  0.00
ATOM   5489  HB3 LEU   345      48.791  55.809  37.153  0.00  0.00
ATOM   5490  CG  LEU   345      49.826  57.584  37.865  0.00  0.00
ATOM   5491  HG  LEU   345      50.141  57.861  38.858  0.00  0.00
ATOM   5492  CD1 LEU   345      51.170  57.561  37.147  0.00  0.00
ATOM   5493 1HD1 LEU   345      51.647  58.510  37.407  0.00  0.00
ATOM   5494 2HD1 LEU   345      51.828  56.788  37.586  0.00  0.00
ATOM   5495 3HD1 LEU   345      50.998  57.316  36.135  0.00  0.00
ATOM   5496  CD2 LEU   345      49.003  58.720  37.160  0.00  0.00
ATOM   5497 1HD2 LEU   345      49.538  59.677  37.392  0.00  0.00
ATOM   5498 2HD2 LEU   345      48.934  58.450  36.070  0.00  0.00
ATOM   5499 3HD2 LEU   345      48.028  58.858  37.658  0.00  0.00
ATOM   5500  C   LEU   345      47.586  54.713  39.374  0.00  0.00
ATOM   5501  O   LEU   345      48.286  54.126  40.158  0.00  0.00
ATOM   5502  N   GLU   346      46.632  54.099  38.665  0.00  0.00
ATOM   5503  H   GLU   346      46.067  54.744  38.080  0.00  0.00
ATOM   5504  CA  GLU   346      46.051  52.790  38.900  0.00  0.00
ATOM   5505  HA  GLU   346      46.774  52.260  39.562  0.00  0.00
ATOM   5506  CB  GLU   346      44.624  52.889  39.516  0.00  0.00
ATOM   5507  HB2 GLU   346      44.021  53.568  38.898  0.00  0.00
ATOM   5508  HB3 GLU   346      44.142  51.952  39.363  0.00  0.00
ATOM   5509  CG  GLU   346      44.503  53.247  40.993  0.00  0.00
ATOM   5510  HG2 GLU   346      44.792  52.434  41.647  0.00  0.00
ATOM   5511  HG3 GLU   346      45.156  54.075  41.215  0.00  0.00
ATOM   5512  CD  GLU   346      43.101  53.784  41.301  0.00  0.00
ATOM   5513  OE1 GLU   346      42.162  52.960  41.483  0.00  0.00
ATOM   5514  OE2 GLU   346      42.905  55.008  41.064  0.00  0.00
ATOM   5515  C   GLU   346      46.031  51.973  37.613  0.00  0.00
ATOM   5516  O   GLU   346      45.597  52.395  36.549  0.00  0.00
ATOM   5517  N   VAL   347      46.425  50.656  37.809  0.00  0.00
ATOM   5518  H   VAL   347      46.521  50.288  38.759  0.00  0.00
ATOM   5519  CA  VAL   347      46.704  49.708  36.623  0.00  0.00
ATOM   5520  HA  VAL   347      46.146  49.905  35.728  0.00  0.00
ATOM   5521  CB  VAL   347      48.222  49.554  36.287  0.00  0.00
ATOM   5522  HB  VAL   347      48.591  48.860  36.977  0.00  0.00
ATOM   5523  CG1 VAL   347      48.513  49.074  34.849  0.00  0.00
ATOM   5524 1HG1 VAL   347      47.752  48.372  34.517  0.00  0.00
ATOM   5525 2HG1 VAL   347      48.439  49.927  34.110  0.00  0.00
ATOM   5526 3HG1 VAL   347      49.520  48.521  34.770  0.00  0.00
ATOM   5527  CG2 VAL   347      48.993  50.879  36.451  0.00  0.00
ATOM   5528 1HG2 VAL   347      50.050  50.694  36.151  0.00  0.00
ATOM   5529 2HG2 VAL   347      48.749  51.724  35.795  0.00  0.00
ATOM   5530 3HG2 VAL   347      48.903  51.211  37.538  0.00  0.00
ATOM   5531  C   VAL   347      46.245  48.344  37.043  0.00  0.00
ATOM   5532  O   VAL   347      46.363  48.000  38.196  0.00  0.00
ATOM   5533  N   SER   348      45.761  47.510  36.066  0.00  0.00
ATOM   5534  H   SER   348      45.451  47.964  35.197  0.00  0.00
ATOM   5535  CA  SER   348      45.027  46.204  36.297  0.00  0.00
ATOM   5536  HA  SER   348      44.975  45.863  37.344  0.00  0.00
ATOM   5537  CB  SER   348      43.582  46.202  35.845  0.00  0.00
ATOM   5538  HB2 SER   348      43.101  45.338  36.320  0.00  0.00
ATOM   5539  HB3 SER   348      43.022  47.137  36.141  0.00  0.00
ATOM   5540  OG  SER   348      43.464  46.044  34.436  0.00  0.00
ATOM   5541  HG  SER   348      43.218  46.802  34.062  0.00  0.00
ATOM   5542  C   SER   348      45.669  44.937  35.604  0.00  0.00
ATOM   5543  O   SER   348      46.307  45.035  34.578  0.00  0.00
ATOM   5544  N   GLU   349      45.551  43.790  36.276  0.00  0.00
ATOM   5545  H   GLU   349      45.055  43.768  37.154  0.00  0.00
ATOM   5546  CA  GLU   349      46.394  42.625  35.925  0.00  0.00
ATOM   5547  HA  GLU   349      46.435  42.567  34.923  0.00  0.00
ATOM   5548  CB  GLU   349      47.717  42.803  36.729  0.00  0.00
ATOM   5549  HB2 GLU   349      48.178  43.795  36.458  0.00  0.00
ATOM   5550  HB3 GLU   349      47.462  42.853  37.690  0.00  0.00
ATOM   5551  CG  GLU   349      48.774  41.719  36.550  0.00  0.00
ATOM   5552  HG2 GLU   349      48.337  40.830  36.998  0.00  0.00
ATOM   5553  HG3 GLU   349      49.106  41.703  35.530  0.00  0.00
ATOM   5554  CD  GLU   349      50.087  41.867  37.410  0.00  0.00
ATOM   5555  OE1 GLU   349      50.025  42.598  38.414  0.00  0.00
ATOM   5556  OE2 GLU   349      51.155  41.321  36.969  0.00  0.00
ATOM   5557  C   GLU   349      45.704  41.277  36.298  0.00  0.00
ATOM   5558  O   GLU   349      44.951  41.161  37.250  0.00  0.00
ATOM   5559  N   SER   350      45.900  40.205  35.514  0.00  0.00
ATOM   5560  H   SER   350      46.705  40.338  34.895  0.00  0.00
ATOM   5561  CA  SER   350      45.228  38.921  35.510  0.00  0.00
ATOM   5562  HA  SER   350      45.312  38.622  36.539  0.00  0.00
ATOM   5563  CB  SER   350      43.747  39.060  35.108  0.00  0.00
ATOM   5564  HB2 SER   350      43.227  38.137  35.025  0.00  0.00
ATOM   5565  HB3 SER   350      43.248  39.775  35.752  0.00  0.00
ATOM   5566  OG  SER   350      43.673  39.768  33.856  0.00  0.00
ATOM   5567  HG  SER   350      42.774  40.003  33.659  0.00  0.00
ATOM   5568  C   SER   350      45.848  38.001  34.453  0.00  0.00
ATOM   5569  O   SER   350      46.753  38.437  33.758  0.00  0.00
ATOM   5570  N   LYS   351      45.417  36.707  34.365  0.00  0.00
ATOM   5571  H   LYS   351      44.608  36.325  34.885  0.00  0.00
ATOM   5572  CA  LYS   351      45.879  35.929  33.271  0.00  0.00
ATOM   5573  HA  LYS   351      46.968  35.777  33.243  0.00  0.00
ATOM   5574  CB  LYS   351      45.282  34.559  33.333  0.00  0.00
ATOM   5575  HB2 LYS   351      45.519  34.196  34.330  0.00  0.00
ATOM   5576  HB3 LYS   351      44.190  34.819  33.221  0.00  0.00
ATOM   5577  CG  LYS   351      45.680  33.482  32.342  0.00  0.00
ATOM   5578  HG2 LYS   351      45.760  33.984  31.400  0.00  0.00
ATOM   5579  HG3 LYS   351      46.603  32.992  32.539  0.00  0.00
ATOM   5580  CD  LYS   351      44.555  32.412  32.143  0.00  0.00
ATOM   5581  HD2 LYS   351      43.628  32.907  31.865  0.00  0.00
ATOM   5582  HD3 LYS   351      44.727  31.609  31.481  0.00  0.00
ATOM   5583  CE  LYS   351      44.408  31.638  33.505  0.00  0.00
ATOM   5584  HE2 LYS   351      45.257  30.912  33.578  0.00  0.00
ATOM   5585  HE3 LYS   351      44.455  32.214  34.456  0.00  0.00
ATOM   5586  NZ  LYS   351      43.083  30.978  33.558  0.00  0.00
ATOM   5587  HZ1 LYS   351      42.423  31.634  33.884  0.00  0.00
ATOM   5588  HZ2 LYS   351      42.813  30.615  32.716  0.00  0.00
ATOM   5589  HZ3 LYS   351      43.077  30.339  34.324  0.00  0.00
ATOM   5590  C   LYS   351      45.630  36.503  31.813  0.00  0.00
ATOM   5591  O   LYS   351      46.363  36.272  30.881  0.00  0.00
ATOM   5592  N   TYR   352      44.643  37.312  31.617  0.00  0.00
ATOM   5593  H   TYR   352      43.959  37.413  32.358  0.00  0.00
ATOM   5594  CA  TYR   352      44.318  37.938  30.292  0.00  0.00
ATOM   5595  HA  TYR   352      44.448  37.251  29.449  0.00  0.00
ATOM   5596  CB  TYR   352      42.760  38.278  30.277  0.00  0.00
ATOM   5597  HB2 TYR   352      42.477  39.112  30.871  0.00  0.00
ATOM   5598  HB3 TYR   352      42.457  38.727  29.344  0.00  0.00
ATOM   5599  CG  TYR   352      41.744  37.086  30.634  0.00  0.00
ATOM   5600  CD1 TYR   352      41.095  36.321  29.663  0.00  0.00
ATOM   5601  HD1 TYR   352      41.537  36.370  28.697  0.00  0.00
ATOM   5602  CE1 TYR   352      40.154  35.330  29.976  0.00  0.00
ATOM   5603  HE1 TYR   352      39.804  34.585  29.264  0.00  0.00
ATOM   5604  CZ  TYR   352      39.904  35.178  31.342  0.00  0.00
ATOM   5605  OH  TYR   352      38.964  34.334  31.816  0.00  0.00
ATOM   5606  HH  TYR   352      38.675  33.794  31.069  0.00  0.00
ATOM   5607  CE2 TYR   352      40.441  35.994  32.374  0.00  0.00
ATOM   5608  HE2 TYR   352      40.110  35.845  33.349  0.00  0.00
ATOM   5609  CD2 TYR   352      41.524  36.856  32.063  0.00  0.00
ATOM   5610  HD2 TYR   352      41.926  37.637  32.799  0.00  0.00
ATOM   5611  C   TYR   352      45.183  39.120  29.944  0.00  0.00
ATOM   5612  O   TYR   352      45.042  39.703  28.906  0.00  0.00
ATOM   5613  N   LYS   353      46.006  39.515  30.929  0.00  0.00
ATOM   5614  H   LYS   353      46.077  38.919  31.767  0.00  0.00
ATOM   5615  CA  LYS   353      46.566  40.855  30.956  0.00  0.00
ATOM   5616  HA  LYS   353      47.047  41.160  30.030  0.00  0.00
ATOM   5617  CB  LYS   353      45.356  41.813  31.137  0.00  0.00
ATOM   5618  HB2 LYS   353      44.529  41.544  30.574  0.00  0.00
ATOM   5619  HB3 LYS   353      44.980  41.676  32.158  0.00  0.00
ATOM   5620  CG  LYS   353      45.813  43.283  30.969  0.00  0.00
ATOM   5621  HG2 LYS   353      46.700  43.493  31.555  0.00  0.00
ATOM   5622  HG3 LYS   353      45.978  43.562  29.975  0.00  0.00
ATOM   5623  CD  LYS   353      44.614  44.189  31.371  0.00  0.00
ATOM   5624  HD2 LYS   353      43.698  44.001  30.731  0.00  0.00
ATOM   5625  HD3 LYS   353      44.453  43.983  32.396  0.00  0.00
ATOM   5626  CE  LYS   353      44.889  45.704  31.291  0.00  0.00
ATOM   5627  HE2 LYS   353      44.881  46.013  30.218  0.00  0.00
ATOM   5628  HE3 LYS   353      44.008  46.199  31.722  0.00  0.00
ATOM   5629  NZ  LYS   353      46.141  46.192  31.995  0.00  0.00
ATOM   5630  HZ1 LYS   353      46.876  45.943  31.478  0.00  0.00
ATOM   5631  HZ2 LYS   353      46.254  47.227  31.986  0.00  0.00
ATOM   5632  HZ3 LYS   353      46.286  45.848  32.985  0.00  0.00
ATOM   5633  C   LYS   353      47.685  40.952  32.032  0.00  0.00
ATOM   5634  O   LYS   353      47.645  41.815  32.940  0.00  0.00
ATOM   5635  N   PRO   354      48.768  40.183  31.950  0.00  0.00
ATOM   5636  CD  PRO   354      49.017  39.144  30.938  0.00  0.00
ATOM   5637  HD2 PRO   354      48.604  39.475  29.936  0.00  0.00
ATOM   5638  HD3 PRO   354      48.569  38.145  31.082  0.00  0.00
ATOM   5639  CG  PRO   354      50.515  39.162  30.724  0.00  0.00
ATOM   5640  HG2 PRO   354      50.747  39.987  30.139  0.00  0.00
ATOM   5641  HG3 PRO   354      50.904  38.154  30.408  0.00  0.00
ATOM   5642  CB  PRO   354      51.040  39.433  32.121  0.00  0.00
ATOM   5643  HB2 PRO   354      52.058  39.868  32.082  0.00  0.00
ATOM   5644  HB3 PRO   354      51.163  38.528  32.714  0.00  0.00
ATOM   5645  CA  PRO   354      50.038  40.372  32.786  0.00  0.00
ATOM   5646  HA  PRO   354      49.911  40.045  33.859  0.00  0.00
ATOM   5647  C   PRO   354      50.622  41.781  32.524  0.00  0.00
ATOM   5648  O   PRO   354      50.705  42.239  31.386  0.00  0.00
ATOM   5649  N   VAL   355      51.168  42.465  33.576  0.00  0.00
ATOM   5650  H   VAL   355      51.042  41.966  34.512  0.00  0.00
ATOM   5651  CA  VAL   355      51.789  43.780  33.590  0.00  0.00
ATOM   5652  HA  VAL   355      51.648  44.294  32.649  0.00  0.00
ATOM   5653  CB  VAL   355      51.074  44.647  34.741  0.00  0.00
ATOM   5654  HB  VAL   355      50.855  44.067  35.619  0.00  0.00
ATOM   5655  CG1 VAL   355      51.893  45.961  35.111  0.00  0.00
ATOM   5656 1HG1 VAL   355      52.953  45.673  35.487  0.00  0.00
ATOM   5657 2HG1 VAL   355      51.880  46.770  34.369  0.00  0.00
ATOM   5658 3HG1 VAL   355      51.457  46.508  35.957  0.00  0.00
ATOM   5659  CG2 VAL   355      49.590  45.027  34.281  0.00  0.00
ATOM   5660 1HG2 VAL   355      48.923  44.157  34.075  0.00  0.00
ATOM   5661 2HG2 VAL   355      49.055  45.719  34.993  0.00  0.00
ATOM   5662 3HG2 VAL   355      49.541  45.611  33.342  0.00  0.00
ATOM   5663  C   VAL   355      53.270  43.612  33.742  0.00  0.00
ATOM   5664  O   VAL   355      53.754  42.735  34.470  0.00  0.00
ATOM   5665  N   ASN   356      54.123  44.359  33.010  0.00  0.00
ATOM   5666  H   ASN   356      53.724  45.029  32.323  0.00  0.00
ATOM   5667  CA  ASN   356      55.560  44.257  33.032  0.00  0.00
ATOM   5668  HA  ASN   356      55.849  43.224  33.026  0.00  0.00
ATOM   5669  CB  ASN   356      56.010  44.944  31.660  0.00  0.00
ATOM   5670  HB2 ASN   356      55.372  44.805  30.800  0.00  0.00
ATOM   5671  HB3 ASN   356      56.010  46.013  31.853  0.00  0.00
ATOM   5672  CG  ASN   356      57.493  44.541  31.390  0.00  0.00
ATOM   5673  OD1 ASN   356      57.836  43.410  31.161  0.00  0.00
ATOM   5674  ND2 ASN   356      58.396  45.498  31.577  0.00  0.00
ATOM   5675 1HD2 ASN   356      59.332  45.278  31.259  0.00  0.00
ATOM   5676 2HD2 ASN   356      58.033  46.400  31.772  0.00  0.00
ATOM   5677  C   ASN   356      56.131  44.875  34.348  0.00  0.00
ATOM   5678  O   ASN   356      56.208  46.082  34.445  0.00  0.00
ATOM   5679  N   HIE   357      56.510  44.027  35.292  0.00  0.00
ATOM   5680  H   HIE   357      56.390  43.081  35.123  0.00  0.00
ATOM   5681  CA  HIE   357      57.105  44.465  36.571  0.00  0.00
ATOM   5682  HA  HIE   357      56.555  45.296  36.949  0.00  0.00
ATOM   5683  CB  HIE   357      56.945  43.309  37.617  0.00  0.00
ATOM   5684  HB2 HIE   357      57.436  42.399  37.429  0.00  0.00
ATOM   5685  HB3 HIE   357      57.533  43.570  38.477  0.00  0.00
ATOM   5686  CG  HIE   357      55.511  43.170  38.111  0.00  0.00
ATOM   5687  ND1 HIE   357      54.893  44.149  38.847  0.00  0.00
ATOM   5688  CE1 HIE   357      53.601  43.824  38.822  0.00  0.00
ATOM   5689  HE1 HIE   357      52.875  44.445  39.272  0.00  0.00
ATOM   5690  NE2 HIE   357      53.351  42.589  38.272  0.00  0.00
ATOM   5691  HE2 HIE   357      52.432  42.238  38.139  0.00  0.00
ATOM   5692  CD2 HIE   357      54.587  42.192  37.786  0.00  0.00
ATOM   5693  HD2 HIE   357      54.650  41.286  37.248  0.00  0.00
ATOM   5694  C   HIE   357      58.574  44.860  36.458  0.00  0.00
ATOM   5695  O   HIE   357      59.203  45.055  37.515  0.00  0.00
ATOM   5696  N   SER   358      59.115  45.112  35.266  0.00  0.00
ATOM   5697  H   SER   358      58.617  44.797  34.455  0.00  0.00
ATOM   5698  CA  SER   358      60.500  45.634  35.151  0.00  0.00
ATOM   5699  HA  SER   358      60.929  45.592  36.094  0.00  0.00
ATOM   5700  CB  SER   358      61.251  44.609  34.388  0.00  0.00
ATOM   5701  HB2 SER   358      62.240  44.959  34.388  0.00  0.00
ATOM   5702  HB3 SER   358      61.078  43.635  34.827  0.00  0.00
ATOM   5703  OG  SER   358      60.931  44.685  33.102  0.00  0.00
ATOM   5704  HG  SER   358      61.125  43.822  32.719  0.00  0.00
ATOM   5705  C   SER   358      60.559  47.048  34.702  0.00  0.00
ATOM   5706  O   SER   358      61.642  47.574  34.574  0.00  0.00
ATOM   5707  N   THR   359      59.344  47.569  34.352  0.00  0.00
ATOM   5708  H   THR   359      58.599  46.848  34.273  0.00  0.00
ATOM   5709  CA  THR   359      59.210  48.965  33.868  0.00  0.00
ATOM   5710  HA  THR   359      59.987  49.653  34.144  0.00  0.00
ATOM   5711  CB  THR   359      58.993  48.993  32.362  0.00  0.00
ATOM   5712  HB  THR   359      58.658  49.959  32.089  0.00  0.00
ATOM   5713  CG2 THR   359      60.178  48.750  31.505  0.00  0.00
ATOM   5714 1HG2 THR   359      60.308  47.752  31.192  0.00  0.00
ATOM   5715 2HG2 THR   359      59.905  49.319  30.562  0.00  0.00
ATOM   5716 3HG2 THR   359      60.994  49.138  32.045  0.00  0.00
ATOM   5717  OG1 THR   359      57.900  48.149  31.952  0.00  0.00
ATOM   5718  HG1 THR   359      57.270  48.717  31.472  0.00  0.00
ATOM   5719  C   THR   359      57.980  49.701  34.447  0.00  0.00
ATOM   5720  O   THR   359      57.753  50.848  34.102  0.00  0.00
ATOM   5721  N   LEU   360      57.303  49.091  35.380  0.00  0.00
ATOM   5722  H   LEU   360      57.599  48.113  35.685  0.00  0.00
ATOM   5723  CA  LEU   360      55.958  49.525  35.935  0.00  0.00
ATOM   5724  HA  LEU   360      55.199  49.294  35.236  0.00  0.00
ATOM   5725  CB  LEU   360      55.718  48.632  37.158  0.00  0.00
ATOM   5726  HB2 LEU   360      55.798  47.651  36.778  0.00  0.00
ATOM   5727  HB3 LEU   360      56.491  48.807  37.993  0.00  0.00
ATOM   5728  CG  LEU   360      54.292  48.754  37.815  0.00  0.00
ATOM   5729  HG  LEU   360      54.130  49.818  38.125  0.00  0.00
ATOM   5730  CD1 LEU   360      53.138  48.505  36.809  0.00  0.00
ATOM   5731 1HD1 LEU   360      52.933  49.476  36.306  0.00  0.00
ATOM   5732 2HD1 LEU   360      53.379  47.772  35.958  0.00  0.00
ATOM   5733 3HD1 LEU   360      52.264  48.279  37.361  0.00  0.00
ATOM   5734  CD2 LEU   360      54.143  47.958  39.124  0.00  0.00
ATOM   5735 1HD2 LEU   360      53.176  48.136  39.540  0.00  0.00
ATOM   5736 2HD2 LEU   360      54.219  46.864  38.918  0.00  0.00
ATOM   5737 3HD2 LEU   360      54.932  48.197  39.804  0.00  0.00
ATOM   5738  C   LEU   360      55.772  51.045  36.272  0.00  0.00
ATOM   5739  O   LEU   360      54.694  51.543  35.951  0.00  0.00
ATOM   5740  N   ILE   361      56.854  51.670  36.803  0.00  0.00
ATOM   5741  H   ILE   361      57.604  51.043  36.940  0.00  0.00
ATOM   5742  CA  ILE   361      56.877  53.131  37.200  0.00  0.00
ATOM   5743  HA  ILE   361      55.939  53.327  37.592  0.00  0.00
ATOM   5744  CB  ILE   361      57.925  53.399  38.325  0.00  0.00
ATOM   5745  HB  ILE   361      58.944  53.390  37.860  0.00  0.00
ATOM   5746  CG2 ILE   361      57.739  54.795  38.884  0.00  0.00
ATOM   5747 1HG2 ILE   361      57.783  55.532  38.003  0.00  0.00
ATOM   5748 2HG2 ILE   361      56.790  54.848  39.430  0.00  0.00
ATOM   5749 3HG2 ILE   361      58.646  54.980  39.462  0.00  0.00
ATOM   5750  CG1 ILE   361      57.853  52.422  39.545  0.00  0.00
ATOM   5751 2HG1 ILE   361      56.935  52.640  40.155  0.00  0.00
ATOM   5752 3HG1 ILE   361      57.808  51.383  39.313  0.00  0.00
ATOM   5753  CD1 ILE   361      59.108  52.617  40.517  0.00  0.00
ATOM   5754 1HD1 ILE   361      58.820  53.497  41.198  0.00  0.00
ATOM   5755 2HD1 ILE   361      59.270  51.705  41.047  0.00  0.00
ATOM   5756 3HD1 ILE   361      59.946  52.762  39.883  0.00  0.00
ATOM   5757  C   ILE   361      57.085  53.979  35.939  0.00  0.00
ATOM   5758  O   ILE   361      56.305  54.891  35.618  0.00  0.00
ATOM   5759  N   GLU   362      58.109  53.583  35.142  0.00  0.00
ATOM   5760  H   GLU   362      58.513  52.678  35.357  0.00  0.00
ATOM   5761  CA  GLU   362      58.619  54.257  33.997  0.00  0.00
ATOM   5762  HA  GLU   362      58.683  55.301  34.186  0.00  0.00
ATOM   5763  CB  GLU   362      59.904  53.580  33.448  0.00  0.00
ATOM   5764  HB2 GLU   362      59.632  52.522  33.260  0.00  0.00
ATOM   5765  HB3 GLU   362      60.172  54.040  32.459  0.00  0.00
ATOM   5766  CG  GLU   362      61.101  53.659  34.377  0.00  0.00
ATOM   5767  HG2 GLU   362      61.109  54.593  34.929  0.00  0.00
ATOM   5768  HG3 GLU   362      61.006  52.940  35.190  0.00  0.00
ATOM   5769  CD  GLU   362      62.408  53.368  33.700  0.00  0.00
ATOM   5770  OE1 GLU   362      62.943  54.382  33.199  0.00  0.00
ATOM   5771  OE2 GLU   362      62.858  52.216  33.615  0.00  0.00
ATOM   5772  C   GLU   362      57.519  54.288  32.891  0.00  0.00
ATOM   5773  O   GLU   362      57.357  55.288  32.209  0.00  0.00
ATOM   5774  N   ASP   363      56.764  53.202  32.665  0.00  0.00
ATOM   5775  H   ASP   363      56.910  52.484  33.346  0.00  0.00
ATOM   5776  CA  ASP   363      55.683  53.064  31.751  0.00  0.00
ATOM   5777  HA  ASP   363      56.119  53.283  30.786  0.00  0.00
ATOM   5778  CB  ASP   363      55.201  51.635  31.953  0.00  0.00
ATOM   5779  HB2 ASP   363      55.620  51.132  32.816  0.00  0.00
ATOM   5780  HB3 ASP   363      54.132  51.562  31.978  0.00  0.00
ATOM   5781  CG  ASP   363      55.594  50.754  30.739  0.00  0.00
ATOM   5782  OD1 ASP   363      55.415  51.148  29.572  0.00  0.00
ATOM   5783  OD2 ASP   363      56.033  49.630  30.987  0.00  0.00
ATOM   5784  C   ASP   363      54.606  54.037  32.022  0.00  0.00
ATOM   5785  O   ASP   363      54.053  54.634  31.087  0.00  0.00
ATOM   5786  N   CYS   364      54.275  54.204  33.349  0.00  0.00
ATOM   5787  H   CYS   364      54.908  53.774  34.061  0.00  0.00
ATOM   5788  CA  CYS   364      53.306  55.141  33.930  0.00  0.00
ATOM   5789  HA  CYS   364      52.382  55.006  33.366  0.00  0.00
ATOM   5790  CB  CYS   364      53.073  54.845  35.345  0.00  0.00
ATOM   5791  HB2 CYS   364      54.007  54.534  35.932  0.00  0.00
ATOM   5792  HB3 CYS   364      52.615  55.716  35.827  0.00  0.00
ATOM   5793  SG  CYS   364      51.824  53.511  35.412  0.00  0.00
ATOM   5794  HG  CYS   364      52.651  52.452  35.800  0.00  0.00
ATOM   5795  C   CYS   364      53.815  56.582  33.680  0.00  0.00
ATOM   5796  O   CYS   364      52.983  57.415  33.332  0.00  0.00
ATOM   5797  N   ILE   365      55.092  56.895  33.852  0.00  0.00
ATOM   5798  H   ILE   365      55.632  56.081  34.134  0.00  0.00
ATOM   5799  CA  ILE   365      55.638  58.293  33.661  0.00  0.00
ATOM   5800  HA  ILE   365      54.970  58.955  34.260  0.00  0.00
ATOM   5801  CB  ILE   365      57.056  58.411  34.274  0.00  0.00
ATOM   5802  HB  ILE   365      57.643  57.503  33.981  0.00  0.00
ATOM   5803  CG2 ILE   365      57.814  59.676  33.774  0.00  0.00
ATOM   5804 1HG2 ILE   365      58.729  59.902  34.336  0.00  0.00
ATOM   5805 2HG2 ILE   365      57.945  59.608  32.636  0.00  0.00
ATOM   5806 3HG2 ILE   365      57.079  60.483  33.966  0.00  0.00
ATOM   5807  CG1 ILE   365      57.033  58.262  35.799  0.00  0.00
ATOM   5808 2HG1 ILE   365      56.502  59.138  36.274  0.00  0.00
ATOM   5809 3HG1 ILE   365      56.385  57.463  36.076  0.00  0.00
ATOM   5810  CD1 ILE   365      58.389  58.017  36.460  0.00  0.00
ATOM   5811 1HD1 ILE   365      58.896  57.202  35.898  0.00  0.00
ATOM   5812 2HD1 ILE   365      58.876  59.023  36.554  0.00  0.00
ATOM   5813 3HD1 ILE   365      58.212  57.639  37.488  0.00  0.00
ATOM   5814  C   ILE   365      55.538  58.749  32.111  0.00  0.00
ATOM   5815  O   ILE   365      55.213  59.905  31.839  0.00  0.00
ATOM   5816  N   VAL   366      55.646  57.749  31.197  0.00  0.00
ATOM   5817  H   VAL   366      55.804  56.846  31.524  0.00  0.00
ATOM   5818  CA  VAL   366      55.440  58.038  29.784  0.00  0.00
ATOM   5819  HA  VAL   366      55.981  58.882  29.446  0.00  0.00
ATOM   5820  CB  VAL   366      56.030  56.867  28.912  0.00  0.00
ATOM   5821  HB  VAL   366      55.657  55.891  29.117  0.00  0.00
ATOM   5822  CG1 VAL   366      55.751  57.279  27.504  0.00  0.00
ATOM   5823 1HG1 VAL   366      54.651  57.325  27.394  0.00  0.00
ATOM   5824 2HG1 VAL   366      56.136  58.298  27.272  0.00  0.00
ATOM   5825 3HG1 VAL   366      56.019  56.515  26.741  0.00  0.00
ATOM   5826  CG2 VAL   366      57.493  56.748  29.085  0.00  0.00
ATOM   5827 1HG2 VAL   366      57.786  56.723  30.134  0.00  0.00
ATOM   5828 2HG2 VAL   366      57.770  55.855  28.445  0.00  0.00
ATOM   5829 3HG2 VAL   366      58.028  57.656  28.668  0.00  0.00
ATOM   5830  C   VAL   366      53.918  58.211  29.484  0.00  0.00
ATOM   5831  O   VAL   366      53.486  59.037  28.710  0.00  0.00
ATOM   5832  N   GLY   367      53.139  57.411  30.191  0.00  0.00
ATOM   5833  H   GLY   367      53.614  56.710  30.749  0.00  0.00
ATOM   5834  CA  GLY   367      51.715  57.590  30.353  0.00  0.00
ATOM   5835  HA2 GLY   367      51.246  57.177  29.365  0.00  0.00
ATOM   5836  HA3 GLY   367      51.542  56.946  31.152  0.00  0.00
ATOM   5837  C   GLY   367      51.440  59.129  30.711  0.00  0.00
ATOM   5838  O   GLY   367      50.658  59.780  30.059  0.00  0.00
ATOM   5839  N   CYS   368      52.050  59.667  31.831  0.00  0.00
ATOM   5840  H   CYS   368      52.616  59.052  32.291  0.00  0.00
ATOM   5841  CA  CYS   368      51.958  61.094  32.205  0.00  0.00
ATOM   5842  HA  CYS   368      50.952  61.182  32.467  0.00  0.00
ATOM   5843  CB  CYS   368      52.766  61.340  33.516  0.00  0.00
ATOM   5844  HB2 CYS   368      53.840  61.176  33.230  0.00  0.00
ATOM   5845  HB3 CYS   368      52.801  62.375  33.752  0.00  0.00
ATOM   5846  SG  CYS   368      52.179  60.138  34.710  0.00  0.00
ATOM   5847  HG  CYS   368      52.753  60.505  35.595  0.00  0.00
ATOM   5848  C   CYS   368      52.420  62.121  31.162  0.00  0.00
ATOM   5849  O   CYS   368      51.789  63.144  30.983  0.00  0.00
ATOM   5850  N   LEU   369      53.606  61.820  30.630  0.00  0.00
ATOM   5851  H   LEU   369      54.204  61.169  31.184  0.00  0.00
ATOM   5852  CA  LEU   369      54.123  62.473  29.394  0.00  0.00
ATOM   5853  HA  LEU   369      54.266  63.528  29.643  0.00  0.00
ATOM   5854  CB  LEU   369      55.587  61.989  29.135  0.00  0.00
ATOM   5855  HB2 LEU   369      55.533  60.936  29.008  0.00  0.00
ATOM   5856  HB3 LEU   369      55.947  62.407  28.163  0.00  0.00
ATOM   5857  CG  LEU   369      56.642  62.277  30.197  0.00  0.00
ATOM   5858  HG  LEU   369      56.172  62.061  31.156  0.00  0.00
ATOM   5859  CD1 LEU   369      57.871  61.295  29.998  0.00  0.00
ATOM   5860 1HD1 LEU   369      57.590  60.326  29.811  0.00  0.00
ATOM   5861 2HD1 LEU   369      58.636  61.594  29.220  0.00  0.00
ATOM   5862 3HD1 LEU   369      58.455  61.171  30.904  0.00  0.00
ATOM   5863  CD2 LEU   369      57.089  63.694  30.334  0.00  0.00
ATOM   5864 1HD2 LEU   369      57.950  63.742  31.000  0.00  0.00
ATOM   5865 2HD2 LEU   369      57.299  63.919  29.311  0.00  0.00
ATOM   5866 3HD2 LEU   369      56.281  64.345  30.668  0.00  0.00
ATOM   5867  C   LEU   369      53.323  62.528  28.115  0.00  0.00
ATOM   5868  O   LEU   369      53.249  63.543  27.459  0.00  0.00
ATOM   5869  N   ALA   370      52.662  61.459  27.761  0.00  0.00
ATOM   5870  H   ALA   370      52.706  60.619  28.297  0.00  0.00
ATOM   5871  CA  ALA   370      51.796  61.536  26.523  0.00  0.00
ATOM   5872  HA  ALA   370      52.266  62.048  25.736  0.00  0.00
ATOM   5873  CB  ALA   370      51.571  60.118  26.053  0.00  0.00
ATOM   5874  HB1 ALA   370      51.139  59.576  26.871  0.00  0.00
ATOM   5875  HB2 ALA   370      50.770  60.051  25.358  0.00  0.00
ATOM   5876  HB3 ALA   370      52.556  59.722  25.735  0.00  0.00
ATOM   5877  C   ALA   370      50.379  62.171  26.864  0.00  0.00
ATOM   5878  O   ALA   370      49.888  62.836  25.958  0.00  0.00
ATOM   5879  N   SER   371      49.712  61.945  28.021  0.00  0.00
ATOM   5880  H   SER   371      50.225  61.563  28.809  0.00  0.00
ATOM   5881  CA  SER   371      48.360  62.362  28.266  0.00  0.00
ATOM   5882  HA  SER   371      47.755  62.480  27.293  0.00  0.00
ATOM   5883  CB  SER   371      47.607  61.251  29.030  0.00  0.00
ATOM   5884  HB2 SER   371      47.875  61.322  30.109  0.00  0.00
ATOM   5885  HB3 SER   371      46.513  61.371  29.144  0.00  0.00
ATOM   5886  OG  SER   371      47.999  59.935  28.661  0.00  0.00
ATOM   5887  HG  SER   371      48.765  59.717  29.208  0.00  0.00
ATOM   5888  C   SER   371      48.163  63.729  28.904  0.00  0.00
ATOM   5889  O   SER   371      47.204  63.865  29.697  0.00  0.00
ATOM   5890  N   ASN   372      48.964  64.779  28.635  0.00  0.00
ATOM   5891  H   ASN   372      49.727  64.691  27.991  0.00  0.00
ATOM   5892  CA  ASN   372      48.760  66.197  29.028  0.00  0.00
ATOM   5893  HA  ASN   372      49.625  66.718  28.725  0.00  0.00
ATOM   5894  CB  ASN   372      47.454  66.754  28.364  0.00  0.00
ATOM   5895  HB2 ASN   372      47.549  66.307  27.423  0.00  0.00
ATOM   5896  HB3 ASN   372      46.626  66.331  28.843  0.00  0.00
ATOM   5897  CG  ASN   372      47.305  68.190  28.378  0.00  0.00
ATOM   5898  OD1 ASN   372      46.415  68.723  29.003  0.00  0.00
ATOM   5899  ND2 ASN   372      48.162  68.873  27.674  0.00  0.00
ATOM   5900 1HD2 ASN   372      48.013  69.875  27.763  0.00  0.00
ATOM   5901 2HD2 ASN   372      48.701  68.432  26.975  0.00  0.00
ATOM   5902  C   ASN   372      48.874  66.477  30.557  0.00  0.00
ATOM   5903  O   ASN   372      48.622  67.640  30.932  0.00  0.00
ATOM   5904  N   LEU   373      49.409  65.535  31.415  0.00  0.00
ATOM   5905  H   LEU   373      49.459  64.551  31.155  0.00  0.00
ATOM   5906  CA  LEU   373      49.721  65.912  32.849  0.00  0.00
ATOM   5907  HA  LEU   373      48.986  66.595  33.183  0.00  0.00
ATOM   5908  CB  LEU   373      49.666  64.498  33.689  0.00  0.00
ATOM   5909  HB2 LEU   373      50.403  63.733  33.294  0.00  0.00
ATOM   5910  HB3 LEU   373      49.930  64.783  34.666  0.00  0.00
ATOM   5911  CG  LEU   373      48.281  63.645  33.530  0.00  0.00
ATOM   5912  HG  LEU   373      48.137  63.240  32.510  0.00  0.00
ATOM   5913  CD1 LEU   373      48.480  62.430  34.431  0.00  0.00
ATOM   5914 1HD1 LEU   373      49.502  61.914  34.337  0.00  0.00
ATOM   5915 2HD1 LEU   373      48.224  62.680  35.445  0.00  0.00
ATOM   5916 3HD1 LEU   373      47.717  61.646  34.168  0.00  0.00
ATOM   5917  CD2 LEU   373      47.009  64.393  33.911  0.00  0.00
ATOM   5918 1HD2 LEU   373      47.080  64.779  34.917  0.00  0.00
ATOM   5919 2HD2 LEU   373      46.727  65.154  33.164  0.00  0.00
ATOM   5920 3HD2 LEU   373      46.164  63.707  33.789  0.00  0.00
ATOM   5921  C   LEU   373      51.124  66.584  32.985  0.00  0.00
ATOM   5922  O   LEU   373      51.217  67.506  33.737  0.00  0.00
ATOM   5923  N   LEU   374      52.071  66.144  32.139  0.00  0.00
ATOM   5924  H   LEU   374      51.696  65.477  31.531  0.00  0.00
ATOM   5925  CA  LEU   374      53.533  66.487  32.282  0.00  0.00
ATOM   5926  HA  LEU   374      53.595  67.469  32.764  0.00  0.00
ATOM   5927  CB  LEU   374      54.152  65.384  33.212  0.00  0.00
ATOM   5928  HB2 LEU   374      53.956  64.471  32.723  0.00  0.00
ATOM   5929  HB3 LEU   374      55.245  65.584  33.126  0.00  0.00
ATOM   5930  CG  LEU   374      53.804  65.306  34.691  0.00  0.00
ATOM   5931  HG  LEU   374      52.712  65.231  34.940  0.00  0.00
ATOM   5932  CD1 LEU   374      54.492  64.062  35.308  0.00  0.00
ATOM   5933 1HD1 LEU   374      54.219  63.207  34.672  0.00  0.00
ATOM   5934 2HD1 LEU   374      55.578  64.169  35.119  0.00  0.00
ATOM   5935 3HD1 LEU   374      54.326  63.888  36.425  0.00  0.00
ATOM   5936  CD2 LEU   374      54.342  66.551  35.435  0.00  0.00
ATOM   5937 1HD2 LEU   374      53.862  66.489  36.429  0.00  0.00
ATOM   5938 2HD2 LEU   374      55.416  66.569  35.749  0.00  0.00
ATOM   5939 3HD2 LEU   374      53.986  67.476  34.927  0.00  0.00
ATOM   5940  C   LEU   374      54.372  66.663  31.050  0.00  0.00
ATOM   5941  O   LEU   374      53.947  66.179  29.961  0.00  0.00
ATOM   5942  N   LEU   375      55.553  67.248  31.162  0.00  0.00
ATOM   5943  H   LEU   375      56.044  67.162  32.046  0.00  0.00
ATOM   5944  CA  LEU   375      56.490  67.579  30.003  0.00  0.00
ATOM   5945  HA  LEU   375      56.132  67.012  29.133  0.00  0.00
ATOM   5946  CB  LEU   375      56.476  69.069  29.529  0.00  0.00
ATOM   5947  HB2 LEU   375      56.584  69.638  30.395  0.00  0.00
ATOM   5948  HB3 LEU   375      57.339  69.307  28.922  0.00  0.00
ATOM   5949  CG  LEU   375      55.250  69.603  28.718  0.00  0.00
ATOM   5950  HG  LEU   375      54.320  69.428  29.269  0.00  0.00
ATOM   5951  CD1 LEU   375      55.256  71.183  28.643  0.00  0.00
ATOM   5952 1HD1 LEU   375      54.382  71.545  28.176  0.00  0.00
ATOM   5953 2HD1 LEU   375      55.205  71.612  29.650  0.00  0.00
ATOM   5954 3HD1 LEU   375      56.195  71.588  28.191  0.00  0.00
ATOM   5955  CD2 LEU   375      55.203  69.113  27.337  0.00  0.00
ATOM   5956 1HD2 LEU   375      54.229  69.243  27.017  0.00  0.00
ATOM   5957 2HD2 LEU   375      55.789  69.691  26.665  0.00  0.00
ATOM   5958 3HD2 LEU   375      55.562  68.037  27.403  0.00  0.00
ATOM   5959  C   LEU   375      57.806  67.181  30.411  0.00  0.00
ATOM   5960  O   LEU   375      58.119  67.010  31.622  0.00  0.00
ATOM   5961  N   PRO   376      58.772  67.000  29.495  0.00  0.00
ATOM   5962  CD  PRO   376      58.590  66.905  28.062  0.00  0.00
ATOM   5963  HD2 PRO   376      58.749  67.845  27.540  0.00  0.00
ATOM   5964  HD3 PRO   376      57.614  66.592  27.787  0.00  0.00
ATOM   5965  CG  PRO   376      59.403  65.698  27.655  0.00  0.00
ATOM   5966  HG2 PRO   376      59.652  65.843  26.633  0.00  0.00
ATOM   5967  HG3 PRO   376      58.980  64.695  27.837  0.00  0.00
ATOM   5968  CB  PRO   376      60.649  65.938  28.502  0.00  0.00
ATOM   5969  HB2 PRO   376      61.129  66.767  28.041  0.00  0.00
[truncated: 112,615 more chars]
