# Supplementary material for: QM/MM Molecular Dynamics Study of the Galactopyranose → Galactofuranose Reaction Catalysed by Trypanosoma cruzi UDP-Galactopyranose Mutase
Source: PLoS One. 2014 Oct 9;9(10):e109559. doi: 10.1371/journal.pone.0109559 (PMC4192007; doi:10.1371/journal.pone.0109559)
Supplement: Text S5 — PDB file for the fifth species of the mechanism proposed for the reaction catalysed by UGM. This species is labelled as e in Fig. 2. (PDB) [file pone.0109559.s012.pdb]

REMARK   1                     PDB file generated by ptraj (set     5)
ATOM      1  N   LEU     1      23.176  32.540  83.197  0.00  0.00
ATOM      2  H1  LEU     1      23.274  31.766  82.485  0.00  0.00
ATOM      3  H2  LEU     1      22.271  32.544  83.577  0.00  0.00
ATOM      4  H3  LEU     1      23.603  32.331  84.103  0.00  0.00
ATOM      5  CA  LEU     1      23.617  33.859  82.633  0.00  0.00
ATOM      6  HA  LEU     1      23.065  34.049  81.676  0.00  0.00
ATOM      7  CB  LEU     1      23.416  35.036  83.668  0.00  0.00
ATOM      8  HB2 LEU     1      22.362  35.022  83.898  0.00  0.00
ATOM      9  HB3 LEU     1      23.891  34.834  84.653  0.00  0.00
ATOM     10  CG  LEU     1      23.687  36.436  83.184  0.00  0.00
ATOM     11  HG  LEU     1      24.793  36.515  82.946  0.00  0.00
ATOM     12  CD1 LEU     1      22.965  36.861  81.959  0.00  0.00
ATOM     13 1HD1 LEU     1      23.122  36.140  81.202  0.00  0.00
ATOM     14 2HD1 LEU     1      21.867  36.853  82.021  0.00  0.00
ATOM     15 3HD1 LEU     1      23.226  37.896  81.705  0.00  0.00
ATOM     16  CD2 LEU     1      23.366  37.469  84.299  0.00  0.00
ATOM     17 1HD2 LEU     1      23.586  38.497  83.903  0.00  0.00
ATOM     18 2HD2 LEU     1      22.416  37.459  84.757  0.00  0.00
ATOM     19 3HD2 LEU     1      24.020  37.323  85.212  0.00  0.00
ATOM     20  C   LEU     1      25.125  33.845  82.262  0.00  0.00
ATOM     21  O   LEU     1      26.009  33.618  83.128  0.00  0.00
ATOM     22  N   LEU     2      25.364  33.979  80.904  0.00  0.00
ATOM     23  H   LEU     2      24.623  33.993  80.220  0.00  0.00
ATOM     24  CA  LEU     2      26.675  34.019  80.262  0.00  0.00
ATOM     25  HA  LEU     2      27.228  34.769  80.855  0.00  0.00
ATOM     26  CB  LEU     2      27.316  32.672  80.332  0.00  0.00
ATOM     27  HB2 LEU     2      27.440  32.440  81.383  0.00  0.00
ATOM     28  HB3 LEU     2      26.663  31.920  79.964  0.00  0.00
ATOM     29  CG  LEU     2      28.614  32.426  79.494  0.00  0.00
ATOM     30  HG  LEU     2      28.429  32.531  78.391  0.00  0.00
ATOM     31  CD1 LEU     2      29.770  33.396  79.926  0.00  0.00
ATOM     32 1HD1 LEU     2      30.109  33.301  80.944  0.00  0.00
ATOM     33 2HD1 LEU     2      30.739  33.185  79.370  0.00  0.00
ATOM     34 3HD1 LEU     2      29.492  34.459  79.628  0.00  0.00
ATOM     35  CD2 LEU     2      29.069  30.969  79.646  0.00  0.00
ATOM     36 1HD2 LEU     2      30.031  30.771  79.090  0.00  0.00
ATOM     37 2HD2 LEU     2      29.140  30.569  80.701  0.00  0.00
ATOM     38 3HD2 LEU     2      28.374  30.234  79.046  0.00  0.00
ATOM     39  C   LEU     2      26.616  34.558  78.850  0.00  0.00
ATOM     40  O   LEU     2      26.111  33.817  77.951  0.00  0.00
ATOM     41  N   THR     3      27.082  35.777  78.664  0.00  0.00
ATOM     42  H   THR     3      27.610  36.262  79.335  0.00  0.00
ATOM     43  CA  THR     3      27.274  36.355  77.259  0.00  0.00
ATOM     44  HA  THR     3      26.383  36.142  76.715  0.00  0.00
ATOM     45  CB  THR     3      27.660  37.836  77.321  0.00  0.00
ATOM     46  HB  THR     3      27.808  38.107  76.272  0.00  0.00
ATOM     47  CG2 THR     3      26.674  38.827  77.755  0.00  0.00
ATOM     48 1HG2 THR     3      27.044  39.833  77.506  0.00  0.00
ATOM     49 2HG2 THR     3      25.703  38.685  77.252  0.00  0.00
ATOM     50 3HG2 THR     3      26.412  38.729  78.800  0.00  0.00
ATOM     51  OG1 THR     3      28.829  38.139  78.083  0.00  0.00
ATOM     52  HG1 THR     3      28.651  39.064  78.344  0.00  0.00
ATOM     53  C   THR     3      28.440  35.606  76.607  0.00  0.00
ATOM     54  O   THR     3      29.568  35.543  77.113  0.00  0.00
ATOM     55  N   PRO     4      28.182  34.876  75.404  0.00  0.00
ATOM     56  CD  PRO     4      26.911  34.454  74.893  0.00  0.00
ATOM     57  HD2 PRO     4      26.607  35.226  74.176  0.00  0.00
ATOM     58  HD3 PRO     4      26.161  34.301  75.638  0.00  0.00
ATOM     59  CG  PRO     4      27.171  33.163  74.240  0.00  0.00
ATOM     60  HG2 PRO     4      26.507  32.956  73.426  0.00  0.00
ATOM     61  HG3 PRO     4      27.307  32.391  74.969  0.00  0.00
ATOM     62  CB  PRO     4      28.661  33.307  73.779  0.00  0.00
ATOM     63  HB2 PRO     4      28.832  33.686  72.779  0.00  0.00
ATOM     64  HB3 PRO     4      29.251  32.322  73.759  0.00  0.00
ATOM     65  CA  PRO     4      29.304  34.214  74.758  0.00  0.00
ATOM     66  HA  PRO     4      29.946  33.679  75.450  0.00  0.00
ATOM     67  C   PRO     4      30.162  35.205  73.939  0.00  0.00
ATOM     68  O   PRO     4      29.614  36.129  73.330  0.00  0.00
ATOM     69  N   LYS     5      31.526  35.109  74.047  0.00  0.00
ATOM     70  H   LYS     5      31.868  34.313  74.592  0.00  0.00
ATOM     71  CA  LYS     5      32.597  35.948  73.537  0.00  0.00
ATOM     72  HA  LYS     5      32.601  36.881  74.036  0.00  0.00
ATOM     73  CB  LYS     5      33.936  35.296  73.970  0.00  0.00
ATOM     74  HB2 LYS     5      33.981  35.263  74.970  0.00  0.00
ATOM     75  HB3 LYS     5      33.880  34.232  73.482  0.00  0.00
ATOM     76  CG  LYS     5      35.230  36.004  73.456  0.00  0.00
ATOM     77  HG2 LYS     5      35.156  36.287  72.374  0.00  0.00
ATOM     78  HG3 LYS     5      35.463  36.879  74.031  0.00  0.00
ATOM     79  CD  LYS     5      36.478  35.042  73.731  0.00  0.00
ATOM     80  HD2 LYS     5      36.390  34.770  74.749  0.00  0.00
ATOM     81  HD3 LYS     5      36.289  34.052  73.258  0.00  0.00
ATOM     82  CE  LYS     5      37.861  35.677  73.359  0.00  0.00
ATOM     83  HE2 LYS     5      37.696  35.915  72.328  0.00  0.00
ATOM     84  HE3 LYS     5      38.048  36.598  73.870  0.00  0.00
ATOM     85  NZ  LYS     5      38.911  34.647  73.648  0.00  0.00
ATOM     86  HZ1 LYS     5      38.903  34.265  74.595  0.00  0.00
ATOM     87  HZ2 LYS     5      38.936  33.866  72.924  0.00  0.00
ATOM     88  HZ3 LYS     5      39.856  35.077  73.637  0.00  0.00
ATOM     89  C   LYS     5      32.516  36.187  71.987  0.00  0.00
ATOM     90  O   LYS     5      32.255  35.218  71.244  0.00  0.00
ATOM     91  N   ILE     6      32.822  37.377  71.499  0.00  0.00
ATOM     92  H   ILE     6      33.223  37.988  72.271  0.00  0.00
ATOM     93  CA  ILE     6      32.948  37.689  70.123  0.00  0.00
ATOM     94  HA  ILE     6      32.665  36.852  69.515  0.00  0.00
ATOM     95  CB  ILE     6      32.050  38.860  69.520  0.00  0.00
ATOM     96  HB  ILE     6      32.310  39.788  70.092  0.00  0.00
ATOM     97  CG2 ILE     6      32.321  39.178  68.058  0.00  0.00
ATOM     98 1HG2 ILE     6      32.146  38.314  67.458  0.00  0.00
ATOM     99 2HG2 ILE     6      31.773  39.997  67.679  0.00  0.00
ATOM    100 3HG2 ILE     6      33.324  39.482  68.000  0.00  0.00
ATOM    101  CG1 ILE     6      30.599  38.595  69.874  0.00  0.00
ATOM    102 2HG1 ILE     6      30.336  37.690  69.293  0.00  0.00
ATOM    103 3HG1 ILE     6      30.410  38.296  70.888  0.00  0.00
ATOM    104  CD1 ILE     6      29.741  39.807  69.419  0.00  0.00
ATOM    105 1HD1 ILE     6      28.754  39.928  69.853  0.00  0.00
ATOM    106 2HD1 ILE     6      30.249  40.785  69.420  0.00  0.00
ATOM    107 3HD1 ILE     6      29.581  39.723  68.370  0.00  0.00
ATOM    108  C   ILE     6      34.374  37.901  69.893  0.00  0.00
ATOM    109  O   ILE     6      35.097  38.634  70.637  0.00  0.00
ATOM    110  N   VAL     7      34.911  37.441  68.742  0.00  0.00
ATOM    111  H   VAL     7      34.393  36.696  68.329  0.00  0.00
ATOM    112  CA  VAL     7      36.250  37.781  68.164  0.00  0.00
ATOM    113  HA  VAL     7      36.733  38.542  68.741  0.00  0.00
ATOM    114  CB  VAL     7      37.144  36.491  68.189  0.00  0.00
ATOM    115  HB  VAL     7      36.428  35.725  67.643  0.00  0.00
ATOM    116  CG1 VAL     7      38.327  36.793  67.348  0.00  0.00
ATOM    117 1HG1 VAL     7      39.032  35.972  67.546  0.00  0.00
ATOM    118 2HG1 VAL     7      38.213  36.688  66.296  0.00  0.00
ATOM    119 3HG1 VAL     7      38.809  37.707  67.676  0.00  0.00
ATOM    120  CG2 VAL     7      37.471  36.011  69.642  0.00  0.00
ATOM    121 1HG2 VAL     7      38.159  35.209  69.593  0.00  0.00
ATOM    122 2HG2 VAL     7      37.956  36.818  70.156  0.00  0.00
ATOM    123 3HG2 VAL     7      36.547  35.603  70.118  0.00  0.00
ATOM    124  C   VAL     7      36.044  38.320  66.743  0.00  0.00
ATOM    125  O   VAL     7      35.148  37.974  66.030  0.00  0.00
ATOM    126  N   ILE     8      36.935  39.186  66.360  0.00  0.00
ATOM    127  H   ILE     8      37.717  39.380  67.050  0.00  0.00
ATOM    128  CA  ILE     8      36.937  39.952  65.075  0.00  0.00
ATOM    129  HA  ILE     8      36.194  39.696  64.342  0.00  0.00
ATOM    130  CB  ILE     8      36.505  41.471  65.238  0.00  0.00
ATOM    131  HB  ILE     8      37.387  41.936  65.802  0.00  0.00
ATOM    132  CG2 ILE     8      36.245  42.201  63.943  0.00  0.00
ATOM    133 1HG2 ILE     8      36.917  41.892  63.103  0.00  0.00
ATOM    134 2HG2 ILE     8      35.198  42.023  63.703  0.00  0.00
ATOM    135 3HG2 ILE     8      36.361  43.242  63.949  0.00  0.00
ATOM    136  CG1 ILE     8      35.278  41.600  66.090  0.00  0.00
ATOM    137 2HG1 ILE     8      34.460  41.015  65.620  0.00  0.00
ATOM    138 3HG1 ILE     8      35.301  41.331  67.178  0.00  0.00
ATOM    139  CD1 ILE     8      34.786  43.069  66.254  0.00  0.00
ATOM    140 1HD1 ILE     8      34.291  43.356  65.276  0.00  0.00
ATOM    141 2HD1 ILE     8      34.041  43.044  67.112  0.00  0.00
ATOM    142 3HD1 ILE     8      35.650  43.729  66.466  0.00  0.00
ATOM    143  C   ILE     8      38.323  39.833  64.361  0.00  0.00
ATOM    144  O   ILE     8      39.411  40.279  64.892  0.00  0.00
ATOM    145  N   ILE     9      38.272  39.384  63.116  0.00  0.00
ATOM    146  H   ILE     9      37.376  38.985  62.758  0.00  0.00
ATOM    147  CA  ILE     9      39.393  39.327  62.166  0.00  0.00
ATOM    148  HA  ILE     9      40.247  39.386  62.822  0.00  0.00
ATOM    149  CB  ILE     9      39.561  38.013  61.518  0.00  0.00
ATOM    150  HB  ILE     9      38.649  37.863  60.892  0.00  0.00
ATOM    151  CG2 ILE     9      40.835  37.902  60.673  0.00  0.00
ATOM    152 1HG2 ILE     9      41.678  38.457  61.071  0.00  0.00
ATOM    153 2HG2 ILE     9      41.143  36.785  60.802  0.00  0.00
ATOM    154 3HG2 ILE     9      40.534  38.184  59.573  0.00  0.00
ATOM    155  CG1 ILE     9      39.600  36.804  62.631  0.00  0.00
ATOM    156 2HG1 ILE     9      38.596  36.894  63.244  0.00  0.00
ATOM    157 3HG1 ILE     9      39.469  35.872  62.172  0.00  0.00
ATOM    158  CD1 ILE     9      40.784  36.799  63.606  0.00  0.00
ATOM    159 1HD1 ILE     9      40.568  35.909  64.206  0.00  0.00
ATOM    160 2HD1 ILE     9      41.711  36.667  63.090  0.00  0.00
ATOM    161 3HD1 ILE     9      40.706  37.735  64.212  0.00  0.00
ATOM    162  C   ILE     9      39.492  40.411  61.137  0.00  0.00
ATOM    163  O   ILE     9      38.814  40.299  60.079  0.00  0.00
ATOM    164  N   GLY    10      40.429  41.369  61.278  0.00  0.00
ATOM    165  H   GLY    10      40.796  41.377  62.237  0.00  0.00
ATOM    166  CA  GLY    10      40.727  42.473  60.347  0.00  0.00
ATOM    167  HA2 GLY    10      41.781  42.596  60.197  0.00  0.00
ATOM    168  HA3 GLY    10      40.170  42.358  59.412  0.00  0.00
ATOM    169  C   GLY    10      40.392  43.924  60.958  0.00  0.00
ATOM    170  O   GLY    10      39.651  44.132  61.969  0.00  0.00
ATOM    171  N   ALA    11      40.857  44.955  60.191  0.00  0.00
ATOM    172  H   ALA    11      41.393  44.844  59.349  0.00  0.00
ATOM    173  CA  ALA    11      40.836  46.378  60.621  0.00  0.00
ATOM    174  HA  ALA    11      40.116  46.518  61.468  0.00  0.00
ATOM    175  CB  ALA    11      42.175  46.751  61.287  0.00  0.00
ATOM    176  HB1 ALA    11      42.129  47.734  61.640  0.00  0.00
ATOM    177  HB2 ALA    11      42.314  46.028  62.024  0.00  0.00
ATOM    178  HB3 ALA    11      42.983  46.777  60.537  0.00  0.00
ATOM    179  C   ALA    11      40.541  47.394  59.507  0.00  0.00
ATOM    180  O   ALA    11      40.767  48.591  59.649  0.00  0.00
ATOM    181  N   GLY    12      39.980  46.986  58.333  0.00  0.00
ATOM    182  H   GLY    12      39.679  46.071  58.144  0.00  0.00
ATOM    183  CA  GLY    12      39.296  48.002  57.503  0.00  0.00
ATOM    184  HA2 GLY    12      39.847  48.848  57.405  0.00  0.00
ATOM    185  HA3 GLY    12      39.085  47.522  56.565  0.00  0.00
ATOM    186  C   GLY    12      37.878  48.366  57.992  0.00  0.00
ATOM    187  O   GLY    12      37.539  47.842  59.048  0.00  0.00
ATOM    188  N   PRO    13      37.238  49.247  57.326  0.00  0.00
ATOM    189  CD  PRO    13      37.741  50.025  56.266  0.00  0.00
ATOM    190  HD2 PRO    13      38.004  49.212  55.528  0.00  0.00
ATOM    191  HD3 PRO    13      38.576  50.563  56.717  0.00  0.00
ATOM    192  CG  PRO    13      36.583  50.841  55.651  0.00  0.00
ATOM    193  HG2 PRO    13      36.521  50.687  54.494  0.00  0.00
ATOM    194  HG3 PRO    13      36.517  51.873  55.941  0.00  0.00
ATOM    195  CB  PRO    13      35.409  50.153  56.328  0.00  0.00
ATOM    196  HB2 PRO    13      35.183  49.237  55.733  0.00  0.00
ATOM    197  HB3 PRO    13      34.567  50.824  56.493  0.00  0.00
ATOM    198  CA  PRO    13      35.894  49.716  57.718  0.00  0.00
ATOM    199  HA  PRO    13      35.965  50.493  58.503  0.00  0.00
ATOM    200  C   PRO    13      34.880  48.686  58.278  0.00  0.00
ATOM    201  O   PRO    13      34.288  49.003  59.303  0.00  0.00
ATOM    202  N   THR    14      34.812  47.530  57.723  0.00  0.00
ATOM    203  H   THR    14      35.340  47.466  56.847  0.00  0.00
ATOM    204  CA  THR    14      34.000  46.428  58.164  0.00  0.00
ATOM    205  HA  THR    14      33.046  46.800  58.188  0.00  0.00
ATOM    206  CB  THR    14      34.125  45.303  57.161  0.00  0.00
ATOM    207  HB  THR    14      35.054  44.815  57.406  0.00  0.00
ATOM    208  CG2 THR    14      33.005  44.259  57.339  0.00  0.00
ATOM    209 1HG2 THR    14      33.004  43.748  58.312  0.00  0.00
ATOM    210 2HG2 THR    14      32.052  44.788  57.275  0.00  0.00
ATOM    211 3HG2 THR    14      33.128  43.434  56.648  0.00  0.00
ATOM    212  OG1 THR    14      34.174  45.571  55.806  0.00  0.00
ATOM    213  HG1 THR    14      34.998  46.063  55.677  0.00  0.00
ATOM    214  C   THR    14      34.299  45.982  59.523  0.00  0.00
ATOM    215  O   THR    14      33.402  45.667  60.345  0.00  0.00
ATOM    216  N   GLY    15      35.569  45.781  59.781  0.00  0.00
ATOM    217  H   GLY    15      36.202  46.091  59.057  0.00  0.00
ATOM    218  CA  GLY    15      36.029  45.518  61.138  0.00  0.00
ATOM    219  HA2 GLY    15      35.552  44.563  61.529  0.00  0.00
ATOM    220  HA3 GLY    15      37.125  45.483  60.961  0.00  0.00
ATOM    221  C   GLY    15      35.761  46.597  62.232  0.00  0.00
ATOM    222  O   GLY    15      35.299  46.232  63.300  0.00  0.00
ATOM    223  N   LEU    16      36.078  47.831  61.920  0.00  0.00
ATOM    224  H   LEU    16      36.543  47.896  60.967  0.00  0.00
ATOM    225  CA  LEU    16      36.075  49.003  62.814  0.00  0.00
ATOM    226  HA  LEU    16      36.589  48.713  63.821  0.00  0.00
ATOM    227  CB  LEU    16      36.811  50.219  62.140  0.00  0.00
ATOM    228  HB2 LEU    16      36.324  50.511  61.149  0.00  0.00
ATOM    229  HB3 LEU    16      36.671  51.096  62.777  0.00  0.00
ATOM    230  CG  LEU    16      38.301  49.975  61.910  0.00  0.00
ATOM    231  HG  LEU    16      38.397  48.948  61.571  0.00  0.00
ATOM    232  CD1 LEU    16      39.013  50.937  61.020  0.00  0.00
ATOM    233 1HD1 LEU    16      40.106  50.856  61.081  0.00  0.00
ATOM    234 2HD1 LEU    16      38.702  50.927  59.922  0.00  0.00
ATOM    235 3HD1 LEU    16      38.907  51.912  61.385  0.00  0.00
ATOM    236  CD2 LEU    16      39.124  50.146  63.134  0.00  0.00
ATOM    237 1HD2 LEU    16      40.190  49.849  62.918  0.00  0.00
ATOM    238 2HD2 LEU    16      38.975  51.154  63.586  0.00  0.00
ATOM    239 3HD2 LEU    16      38.788  49.491  63.970  0.00  0.00
ATOM    240  C   LEU    16      34.589  49.469  63.196  0.00  0.00
ATOM    241  O   LEU    16      34.280  49.800  64.343  0.00  0.00
ATOM    242  N   GLY    17      33.571  49.416  62.341  0.00  0.00
ATOM    243  H   GLY    17      33.892  49.004  61.408  0.00  0.00
ATOM    244  CA  GLY    17      32.108  49.635  62.478  0.00  0.00
ATOM    245  HA2 GLY    17      31.822  50.442  63.168  0.00  0.00
ATOM    246  HA3 GLY    17      31.644  49.643  61.485  0.00  0.00
ATOM    247  C   GLY    17      31.471  48.456  63.307  0.00  0.00
ATOM    248  O   GLY    17      30.649  48.714  64.127  0.00  0.00
ATOM    249  N   ALA    18      32.096  47.252  63.380  0.00  0.00
ATOM    250  H   ALA    18      32.960  47.133  62.876  0.00  0.00
ATOM    251  CA  ALA    18      31.815  46.154  64.318  0.00  0.00
ATOM    252  HA  ALA    18      30.697  46.050  64.276  0.00  0.00
ATOM    253  CB  ALA    18      32.397  44.793  63.668  0.00  0.00
ATOM    254  HB1 ALA    18      32.251  44.053  64.455  0.00  0.00
ATOM    255  HB2 ALA    18      31.907  44.518  62.758  0.00  0.00
ATOM    256  HB3 ALA    18      33.545  44.896  63.577  0.00  0.00
ATOM    257  C   ALA    18      32.345  46.313  65.796  0.00  0.00
ATOM    258  O   ALA    18      31.642  46.000  66.739  0.00  0.00
ATOM    259  N   ALA    19      33.563  46.834  65.944  0.00  0.00
ATOM    260  H   ALA    19      34.196  46.946  65.228  0.00  0.00
ATOM    261  CA  ALA    19      33.998  47.064  67.358  0.00  0.00
ATOM    262  HA  ALA    19      33.563  46.231  67.936  0.00  0.00
ATOM    263  CB  ALA    19      35.547  47.027  67.419  0.00  0.00
ATOM    264  HB1 ALA    19      35.902  46.097  67.076  0.00  0.00
ATOM    265  HB2 ALA    19      36.043  47.781  66.748  0.00  0.00
ATOM    266  HB3 ALA    19      35.826  47.216  68.427  0.00  0.00
ATOM    267  C   ALA    19      33.335  48.353  67.847  0.00  0.00
ATOM    268  O   ALA    19      32.812  48.238  68.994  0.00  0.00
ATOM    269  N   VAL    20      33.208  49.420  67.081  0.00  0.00
ATOM    270  H   VAL    20      33.706  49.414  66.182  0.00  0.00
ATOM    271  CA  VAL    20      32.337  50.589  67.500  0.00  0.00
ATOM    272  HA  VAL    20      32.624  50.733  68.554  0.00  0.00
ATOM    273  CB  VAL    20      32.626  51.866  66.603  0.00  0.00
ATOM    274  HB  VAL    20      32.765  51.592  65.521  0.00  0.00
ATOM    275  CG1 VAL    20      31.328  52.741  66.654  0.00  0.00
ATOM    276 1HG1 VAL    20      31.423  53.399  67.562  0.00  0.00
ATOM    277 2HG1 VAL    20      31.419  53.432  65.789  0.00  0.00
ATOM    278 3HG1 VAL    20      30.355  52.272  66.627  0.00  0.00
ATOM    279  CG2 VAL    20      33.881  52.606  67.092  0.00  0.00
ATOM    280 1HG2 VAL    20      33.819  53.559  66.552  0.00  0.00
ATOM    281 2HG2 VAL    20      33.757  52.872  68.104  0.00  0.00
ATOM    282 3HG2 VAL    20      34.783  52.013  66.880  0.00  0.00
ATOM    283  C   VAL    20      30.880  50.097  67.684  0.00  0.00
ATOM    284  O   VAL    20      30.248  50.666  68.622  0.00  0.00
ATOM    285  N   ARG    21      30.346  49.106  66.939  0.00  0.00
ATOM    286  H   ARG    21      30.757  48.736  66.073  0.00  0.00
ATOM    287  CA  ARG    21      28.942  48.778  67.262  0.00  0.00
ATOM    288  HA  ARG    21      28.405  49.739  67.326  0.00  0.00
ATOM    289  CB  ARG    21      28.169  48.055  66.145  0.00  0.00
ATOM    290  HB2 ARG    21      28.047  48.710  65.365  0.00  0.00
ATOM    291  HB3 ARG    21      28.698  47.209  65.778  0.00  0.00
ATOM    292  CG  ARG    21      26.772  47.533  66.557  0.00  0.00
ATOM    293  HG2 ARG    21      26.490  46.948  65.707  0.00  0.00
ATOM    294  HG3 ARG    21      26.870  46.992  67.533  0.00  0.00
ATOM    295  CD  ARG    21      25.803  48.702  66.875  0.00  0.00
ATOM    296  HD2 ARG    21      25.775  49.100  67.879  0.00  0.00
ATOM    297  HD3 ARG    21      26.112  49.506  66.294  0.00  0.00
ATOM    298  NE  ARG    21      24.448  48.295  66.578  0.00  0.00
ATOM    299  HE  ARG    21      24.160  47.315  66.783  0.00  0.00
ATOM    300  CZ  ARG    21      23.389  49.100  66.560  0.00  0.00
ATOM    301  NH1 ARG    21      23.468  50.319  66.878  0.00  0.00
ATOM    302 1HH1 ARG    21      24.376  50.759  67.221  0.00  0.00
ATOM    303 2HH1 ARG    21      22.588  50.882  66.873  0.00  0.00
ATOM    304  NH2 ARG    21      22.247  48.630  66.358  0.00  0.00
ATOM    305 1HH2 ARG    21      22.205  47.707  66.085  0.00  0.00
ATOM    306 2HH2 ARG    21      21.461  49.226  66.455  0.00  0.00
ATOM    307  C   ARG    21      28.873  48.291  68.708  0.00  0.00
ATOM    308  O   ARG    21      27.986  48.618  69.522  0.00  0.00
ATOM    309  N   LEU    22      29.728  47.342  69.043  0.00  0.00
ATOM    310  H   LEU    22      30.452  47.041  68.475  0.00  0.00
ATOM    311  CA  LEU    22      29.840  46.794  70.371  0.00  0.00
ATOM    312  HA  LEU    22      28.832  46.297  70.557  0.00  0.00
ATOM    313  CB  LEU    22      30.948  45.750  70.566  0.00  0.00
ATOM    314  HB2 LEU    22      31.870  46.315  70.466  0.00  0.00
ATOM    315  HB3 LEU    22      30.996  45.395  71.708  0.00  0.00
ATOM    316  CG  LEU    22      30.819  44.524  69.691  0.00  0.00
ATOM    317  HG  LEU    22      30.728  44.938  68.724  0.00  0.00
ATOM    318  CD1 LEU    22      32.004  43.700  69.881  0.00  0.00
ATOM    319 1HD1 LEU    22      32.177  43.359  70.917  0.00  0.00
ATOM    320 2HD1 LEU    22      31.993  42.733  69.384  0.00  0.00
ATOM    321 3HD1 LEU    22      32.902  44.110  69.470  0.00  0.00
ATOM    322  CD2 LEU    22      29.594  43.771  70.157  0.00  0.00
ATOM    323 1HD2 LEU    22      28.631  44.349  69.988  0.00  0.00
ATOM    324 2HD2 LEU    22      29.350  42.873  69.663  0.00  0.00
ATOM    325 3HD2 LEU    22      29.727  43.469  71.159  0.00  0.00
ATOM    326  C   LEU    22      29.948  47.857  71.455  0.00  0.00
ATOM    327  O   LEU    22      29.424  47.678  72.561  0.00  0.00
ATOM    328  N   THR    23      30.653  48.942  71.156  0.00  0.00
ATOM    329  H   THR    23      31.006  49.067  70.260  0.00  0.00
ATOM    330  CA  THR    23      30.898  49.989  72.147  0.00  0.00
ATOM    331  HA  THR    23      31.045  49.572  73.134  0.00  0.00
ATOM    332  CB  THR    23      32.187  50.745  71.772  0.00  0.00
ATOM    333  HB  THR    23      32.161  51.165  70.709  0.00  0.00
ATOM    334  CG2 THR    23      32.610  51.974  72.633  0.00  0.00
ATOM    335 1HG2 THR    23      33.617  52.313  72.379  0.00  0.00
ATOM    336 2HG2 THR    23      31.997  52.796  72.365  0.00  0.00
ATOM    337 3HG2 THR    23      32.565  51.815  73.774  0.00  0.00
ATOM    338  OG1 THR    23      33.322  49.879  71.811  0.00  0.00
ATOM    339  HG1 THR    23      33.269  49.144  71.226  0.00  0.00
ATOM    340  C   THR    23      29.732  50.963  72.283  0.00  0.00
ATOM    341  O   THR    23      29.307  51.265  73.419  0.00  0.00
ATOM    342  N   GLU    24      29.058  51.419  71.204  0.00  0.00
ATOM    343  H   GLU    24      29.454  51.245  70.316  0.00  0.00
ATOM    344  CA  GLU    24      27.640  51.891  71.342  0.00  0.00
ATOM    345  HA  GLU    24      27.769  52.825  71.913  0.00  0.00
ATOM    346  CB  GLU    24      27.210  52.079  69.848  0.00  0.00
ATOM    347  HB2 GLU    24      27.879  52.696  69.265  0.00  0.00
ATOM    348  HB3 GLU    24      27.232  51.103  69.373  0.00  0.00
ATOM    349  CG  GLU    24      25.826  52.795  69.801  0.00  0.00
ATOM    350  HG2 GLU    24      25.129  52.396  70.557  0.00  0.00
ATOM    351  HG3 GLU    24      26.012  53.809  70.057  0.00  0.00
ATOM    352  CD  GLU    24      25.314  52.690  68.392  0.00  0.00
ATOM    353  OE1 GLU    24      24.311  53.418  68.132  0.00  0.00
ATOM    354  OE2 GLU    24      25.618  51.798  67.578  0.00  0.00
ATOM    355  C   GLU    24      26.608  50.945  72.009  0.00  0.00
ATOM    356  O   GLU    24      25.771  51.422  72.772  0.00  0.00
ATOM    357  N   LEU    25      26.731  49.647  71.966  0.00  0.00
ATOM    358  H   LEU    25      27.444  49.333  71.473  0.00  0.00
ATOM    359  CA  LEU    25      25.863  48.714  72.746  0.00  0.00
ATOM    360  HA  LEU    25      24.988  49.295  73.000  0.00  0.00
ATOM    361  CB  LEU    25      25.631  47.419  71.929  0.00  0.00
ATOM    362  HB2 LEU    25      26.634  46.899  71.739  0.00  0.00
ATOM    363  HB3 LEU    25      25.084  46.637  72.473  0.00  0.00
ATOM    364  CG  LEU    25      24.876  47.703  70.559  0.00  0.00
ATOM    365  HG  LEU    25      25.419  48.558  70.034  0.00  0.00
ATOM    366  CD1 LEU    25      24.912  46.419  69.738  0.00  0.00
ATOM    367 1HD1 LEU    25      24.390  45.615  70.244  0.00  0.00
ATOM    368 2HD1 LEU    25      24.314  46.590  68.864  0.00  0.00
ATOM    369 3HD1 LEU    25      25.904  46.057  69.422  0.00  0.00
ATOM    370  CD2 LEU    25      23.406  48.048  70.814  0.00  0.00
ATOM    371 1HD2 LEU    25      22.936  48.361  69.880  0.00  0.00
ATOM    372 2HD2 LEU    25      22.877  47.149  71.190  0.00  0.00
ATOM    373 3HD2 LEU    25      23.270  48.904  71.484  0.00  0.00
ATOM    374  C   LEU    25      26.525  48.350  74.140  0.00  0.00
ATOM    375  O   LEU    25      25.903  47.688  74.955  0.00  0.00
ATOM    376  N   GLY    26      27.774  48.824  74.434  0.00  0.00
ATOM    377  H   GLY    26      28.275  49.329  73.698  0.00  0.00
ATOM    378  CA  GLY    26      28.542  48.727  75.643  0.00  0.00
ATOM    379  HA2 GLY    26      29.495  49.231  75.355  0.00  0.00
ATOM    380  HA3 GLY    26      27.988  49.274  76.436  0.00  0.00
ATOM    381  C   GLY    26      29.034  47.348  76.077  0.00  0.00
ATOM    382  O   GLY    26      29.414  47.112  77.230  0.00  0.00
ATOM    383  N   TYR    27      29.040  46.341  75.138  0.00  0.00
ATOM    384  H   TYR    27      28.813  46.654  74.237  0.00  0.00
ATOM    385  CA  TYR    27      29.620  44.954  75.242  0.00  0.00
ATOM    386  HA  TYR    27      29.117  44.427  76.149  0.00  0.00
ATOM    387  CB  TYR    27      29.141  44.177  74.024  0.00  0.00
ATOM    388  HB2 TYR    27      28.051  44.281  73.931  0.00  0.00
ATOM    389  HB3 TYR    27      29.566  44.590  73.160  0.00  0.00
ATOM    390  CG  TYR    27      29.474  42.650  73.929  0.00  0.00
ATOM    391  CD1 TYR    27      28.659  41.558  74.370  0.00  0.00
ATOM    392  HD1 TYR    27      27.684  41.794  74.707  0.00  0.00
ATOM    393  CE1 TYR    27      29.013  40.207  74.205  0.00  0.00
ATOM    394  HE1 TYR    27      28.403  39.388  74.533  0.00  0.00
ATOM    395  CZ  TYR    27      30.209  39.856  73.531  0.00  0.00
ATOM    396  OH  TYR    27      30.707  38.598  73.288  0.00  0.00
ATOM    397  HH  TYR    27      30.049  37.933  73.423  0.00  0.00
ATOM    398  CE2 TYR    27      31.086  40.954  73.157  0.00  0.00
ATOM    399  HE2 TYR    27      32.117  40.777  72.774  0.00  0.00
ATOM    400  CD2 TYR    27      30.765  42.269  73.486  0.00  0.00
ATOM    401  HD2 TYR    27      31.487  43.074  73.242  0.00  0.00
ATOM    402  C   TYR    27      31.143  45.066  75.475  0.00  0.00
ATOM    403  O   TYR    27      31.905  45.753  74.741  0.00  0.00
ATOM    404  N   LYS    28      31.618  44.434  76.528  0.00  0.00
ATOM    405  H   LYS    28      30.941  43.924  77.000  0.00  0.00
ATOM    406  CA  LYS    28      32.995  44.434  76.951  0.00  0.00
ATOM    407  HA  LYS    28      33.515  45.218  76.482  0.00  0.00
ATOM    408  CB  LYS    28      33.215  44.516  78.452  0.00  0.00
ATOM    409  HB2 LYS    28      32.727  43.750  79.015  0.00  0.00
ATOM    410  HB3 LYS    28      34.248  44.415  78.556  0.00  0.00
ATOM    411  CG  LYS    28      32.687  45.883  78.946  0.00  0.00
ATOM    412  HG2 LYS    28      33.146  46.668  78.476  0.00  0.00
ATOM    413  HG3 LYS    28      31.581  45.887  78.920  0.00  0.00
ATOM    414  CD  LYS    28      33.085  45.968  80.372  0.00  0.00
ATOM    415  HD2 LYS    28      32.524  45.278  81.087  0.00  0.00
ATOM    416  HD3 LYS    28      34.187  45.777  80.475  0.00  0.00
ATOM    417  CE  LYS    28      32.768  47.388  80.965  0.00  0.00
ATOM    418  HE2 LYS    28      33.169  48.224  80.448  0.00  0.00
ATOM    419  HE3 LYS    28      31.725  47.528  80.878  0.00  0.00
ATOM    420  NZ  LYS    28      33.160  47.374  82.392  0.00  0.00
ATOM    421  HZ1 LYS    28      33.337  48.311  82.773  0.00  0.00
ATOM    422  HZ2 LYS    28      32.426  46.984  82.919  0.00  0.00
ATOM    423  HZ3 LYS    28      33.979  46.771  82.592  0.00  0.00
ATOM    424  C   LYS    28      33.715  43.259  76.260  0.00  0.00
ATOM    425  O   LYS    28      34.920  43.265  76.120  0.00  0.00
ATOM    426  N   ASN    29      33.086  42.153  75.879  0.00  0.00
ATOM    427  H   ASN    29      32.053  42.099  75.957  0.00  0.00
ATOM    428  CA  ASN    29      33.656  40.746  75.849  0.00  0.00
ATOM    429  HA  ASN    29      34.343  40.761  76.637  0.00  0.00
ATOM    430  CB  ASN    29      32.639  39.601  76.298  0.00  0.00
ATOM    431  HB2 ASN    29      32.064  40.039  77.026  0.00  0.00
ATOM    432  HB3 ASN    29      31.820  39.347  75.621  0.00  0.00
ATOM    433  CG  ASN    29      33.316  38.404  76.932  0.00  0.00
ATOM    434  OD1 ASN    29      34.488  38.107  76.752  0.00  0.00
ATOM    435  ND2 ASN    29      32.510  37.625  77.623  0.00  0.00
ATOM    436 1HD2 ASN    29      32.915  36.793  78.089  0.00  0.00
ATOM    437 2HD2 ASN    29      31.524  37.833  77.723  0.00  0.00
ATOM    438  C   ASN    29      34.328  40.433  74.500  0.00  0.00
ATOM    439  O   ASN    29      34.044  39.365  73.974  0.00  0.00
ATOM    440  N   TRP    30      34.969  41.422  73.812  0.00  0.00
ATOM    441  H   TRP    30      35.072  42.298  74.276  0.00  0.00
ATOM    442  CA  TRP    30      35.435  41.327  72.466  0.00  0.00
ATOM    443  HA  TRP    30      35.320  40.289  72.145  0.00  0.00
ATOM    444  CB  TRP    30      34.716  42.399  71.576  0.00  0.00
ATOM    445  HB2 TRP    30      35.100  42.369  70.569  0.00  0.00
ATOM    446  HB3 TRP    30      33.655  42.104  71.477  0.00  0.00
ATOM    447  CG  TRP    30      34.961  43.853  72.075  0.00  0.00
ATOM    448  CD1 TRP    30      34.156  44.589  72.839  0.00  0.00
ATOM    449  HD1 TRP    30      33.201  44.310  73.110  0.00  0.00
ATOM    450  NE1 TRP    30      34.584  45.905  72.851  0.00  0.00
ATOM    451  HE1 TRP    30      34.113  46.567  73.521  0.00  0.00
ATOM    452  CE2 TRP    30      35.628  46.121  71.961  0.00  0.00
ATOM    453  CZ2 TRP    30      36.408  47.221  71.584  0.00  0.00
ATOM    454  HZ2 TRP    30      36.342  48.122  72.266  0.00  0.00
ATOM    455  CH2 TRP    30      37.394  47.075  70.644  0.00  0.00
ATOM    456  HH2 TRP    30      38.037  47.908  70.423  0.00  0.00
ATOM    457  CZ3 TRP    30      37.643  45.807  70.124  0.00  0.00
ATOM    458  HZ3 TRP    30      38.520  45.662  69.491  0.00  0.00
ATOM    459  CE3 TRP    30      36.877  44.720  70.468  0.00  0.00
ATOM    460  HE3 TRP    30      37.083  43.702  70.071  0.00  0.00
ATOM    461  CD2 TRP    30      35.862  44.849  71.464  0.00  0.00
ATOM    462  C   TRP    30      36.942  41.436  72.359  0.00  0.00
ATOM    463  O   TRP    30      37.615  42.062  73.194  0.00  0.00
ATOM    464  N   HIE    31      37.571  40.849  71.345  0.00  0.00
ATOM    465  H   HIE    31      37.058  40.048  70.890  0.00  0.00
ATOM    466  CA  HIE    31      38.883  41.414  70.844  0.00  0.00
ATOM    467  HA  HIE    31      38.955  42.407  71.201  0.00  0.00
ATOM    468  CB  HIE    31      40.009  40.481  71.356  0.00  0.00
ATOM    469  HB2 HIE    31      39.649  40.116  72.362  0.00  0.00
ATOM    470  HB3 HIE    31      40.145  39.607  70.736  0.00  0.00
ATOM    471  CG  HIE    31      41.334  41.108  71.508  0.00  0.00
ATOM    472  ND1 HIE    31      41.835  41.331  72.829  0.00  0.00
ATOM    473  CE1 HIE    31      43.049  41.827  72.596  0.00  0.00
ATOM    474  HE1 HIE    31      43.764  42.132  73.375  0.00  0.00
ATOM    475  NE2 HIE    31      43.359  42.043  71.306  0.00  0.00
ATOM    476  HE2 HIE    31      44.265  42.267  70.877  0.00  0.00
ATOM    477  CD2 HIE    31      42.301  41.486  70.593  0.00  0.00
ATOM    478  HD2 HIE    31      42.252  41.309  69.508  0.00  0.00
ATOM    479  C   HIE    31      38.987  41.583  69.233  0.00  0.00
ATOM    480  O   HIE    31      38.141  40.987  68.537  0.00  0.00
ATOM    481  N   LEU    32      39.913  42.344  68.668  0.00  0.00
ATOM    482  H   LEU    32      40.628  42.841  69.214  0.00  0.00
ATOM    483  CA  LEU    32      40.141  42.526  67.173  0.00  0.00
ATOM    484  HA  LEU    32      39.754  41.704  66.572  0.00  0.00
ATOM    485  CB  LEU    32      39.458  43.846  66.795  0.00  0.00
ATOM    486  HB2 LEU    32      38.384  43.813  66.743  0.00  0.00
ATOM    487  HB3 LEU    32      39.704  44.623  67.488  0.00  0.00
ATOM    488  CG  LEU    32      39.823  44.428  65.408  0.00  0.00
ATOM    489  HG  LEU    32      39.644  43.686  64.642  0.00  0.00
ATOM    490  CD1 LEU    32      38.839  45.583  65.269  0.00  0.00
ATOM    491 1HD1 LEU    32      39.011  46.008  64.266  0.00  0.00
ATOM    492 2HD1 LEU    32      37.841  45.187  65.297  0.00  0.00
ATOM    493 3HD1 LEU    32      38.924  46.420  65.994  0.00  0.00
ATOM    494  CD2 LEU    32      41.281  45.074  65.248  0.00  0.00
ATOM    495 1HD2 LEU    32      41.570  45.504  66.214  0.00  0.00
ATOM    496 2HD2 LEU    32      42.048  44.344  64.959  0.00  0.00
ATOM    497 3HD2 LEU    32      41.188  45.852  64.441  0.00  0.00
ATOM    498  C   LEU    32      41.660  42.450  66.765  0.00  0.00
ATOM    499  O   LEU    32      42.529  42.922  67.500  0.00  0.00
ATOM    500  N   TYR    33      41.875  41.699  65.725  0.00  0.00
ATOM    501  H   TYR    33      41.062  41.159  65.296  0.00  0.00
ATOM    502  CA  TYR    33      43.243  41.353  65.287  0.00  0.00
ATOM    503  HA  TYR    33      43.931  41.810  65.977  0.00  0.00
ATOM    504  CB  TYR    33      43.401  39.853  65.303  0.00  0.00
ATOM    505  HB2 TYR    33      42.619  39.260  64.694  0.00  0.00
ATOM    506  HB3 TYR    33      44.433  39.747  64.923  0.00  0.00
ATOM    507  CG  TYR    33      43.309  39.193  66.700  0.00  0.00
ATOM    508  CD1 TYR    33      44.466  39.132  67.478  0.00  0.00
ATOM    509  HD1 TYR    33      45.308  39.512  67.023  0.00  0.00
ATOM    510  CE1 TYR    33      44.448  38.779  68.853  0.00  0.00
ATOM    511  HE1 TYR    33      45.292  38.888  69.528  0.00  0.00
ATOM    512  CZ  TYR    33      43.263  38.472  69.456  0.00  0.00
ATOM    513  OH  TYR    33      43.275  38.115  70.745  0.00  0.00
ATOM    514  HH  TYR    33      44.147  38.118  71.162  0.00  0.00
ATOM    515  CE2 TYR    33      42.052  38.391  68.742  0.00  0.00
ATOM    516  HE2 TYR    33      41.201  38.122  69.252  0.00  0.00
ATOM    517  CD2 TYR    33      42.097  38.864  67.378  0.00  0.00
ATOM    518  HD2 TYR    33      41.100  38.982  66.898  0.00  0.00
ATOM    519  C   TYR    33      43.479  41.964  63.874  0.00  0.00
ATOM    520  O   TYR    33      42.537  41.903  63.057  0.00  0.00
ATOM    521  N   GLU    34      44.694  42.502  63.643  0.00  0.00
ATOM    522  H   GLU    34      45.296  42.771  64.391  0.00  0.00
ATOM    523  CA  GLU    34      45.227  42.974  62.370  0.00  0.00
ATOM    524  HA  GLU    34      44.765  42.475  61.537  0.00  0.00
ATOM    525  CB  GLU    34      44.866  44.424  62.328  0.00  0.00
ATOM    526  HB2 GLU    34      43.822  44.403  62.035  0.00  0.00
ATOM    527  HB3 GLU    34      44.906  44.861  63.315  0.00  0.00
ATOM    528  CG  GLU    34      45.534  45.375  61.318  0.00  0.00
ATOM    529  HG2 GLU    34      45.100  46.416  61.478  0.00  0.00
ATOM    530  HG3 GLU    34      46.622  45.407  61.536  0.00  0.00
ATOM    531  CD  GLU    34      45.272  45.125  59.816  0.00  0.00
ATOM    532  OE1 GLU    34      44.633  45.890  59.080  0.00  0.00
ATOM    533  OE2 GLU    34      45.711  44.071  59.327  0.00  0.00
ATOM    534  C   GLU    34      46.746  42.713  62.227  0.00  0.00
ATOM    535  O   GLU    34      47.462  42.648  63.203  0.00  0.00
ATOM    536  N   CYS    35      47.078  42.436  60.948  0.00  0.00
ATOM    537  H   CYS    35      46.367  42.622  60.319  0.00  0.00
ATOM    538  CA  CYS    35      48.445  42.266  60.490  0.00  0.00
ATOM    539  HA  CYS    35      49.093  41.575  61.163  0.00  0.00
ATOM    540  CB  CYS    35      48.405  41.598  59.064  0.00  0.00
ATOM    541  HB2 CYS    35      47.777  42.138  58.292  0.00  0.00
ATOM    542  HB3 CYS    35      49.406  41.383  58.625  0.00  0.00
ATOM    543  SG  CYS    35      47.767  39.963  59.193  0.00  0.00
ATOM    544  HG  CYS    35      46.694  40.321  59.932  0.00  0.00
ATOM    545  C   CYS    35      49.254  43.548  60.452  0.00  0.00
ATOM    546  O   CYS    35      50.403  43.626  60.911  0.00  0.00
ATOM    547  N   ASN    36      48.654  44.591  59.967  0.00  0.00
ATOM    548  H   ASN    36      47.703  44.523  59.664  0.00  0.00
ATOM    549  CA  ASN    36      49.260  45.912  59.743  0.00  0.00
ATOM    550  HA  ASN    36      50.174  45.702  59.185  0.00  0.00
ATOM    551  CB  ASN    36      48.374  46.842  58.923  0.00  0.00
ATOM    552  HB2 ASN    36      47.331  46.836  59.327  0.00  0.00
ATOM    553  HB3 ASN    36      48.657  47.878  59.061  0.00  0.00
ATOM    554  CG  ASN    36      48.265  46.471  57.436  0.00  0.00
ATOM    555  OD1 ASN    36      48.977  45.638  56.928  0.00  0.00
ATOM    556  ND2 ASN    36      47.198  46.916  56.854  0.00  0.00
ATOM    557 1HD2 ASN    36      47.140  46.798  55.871  0.00  0.00
ATOM    558 2HD2 ASN    36      46.603  47.599  57.304  0.00  0.00
ATOM    559  C   ASN    36      49.571  46.588  61.051  0.00  0.00
ATOM    560  O   ASN    36      48.886  46.361  62.048  0.00  0.00
ATOM    561  N   ASP    37      50.625  47.392  61.137  0.00  0.00
ATOM    562  H   ASP    37      51.256  47.376  60.377  0.00  0.00
ATOM    563  CA  ASP    37      50.765  48.143  62.416  0.00  0.00
ATOM    564  HA  ASP    37      50.610  47.464  63.243  0.00  0.00
ATOM    565  CB  ASP    37      52.239  48.635  62.388  0.00  0.00
ATOM    566  HB2 ASP    37      52.509  48.816  61.338  0.00  0.00
ATOM    567  HB3 ASP    37      52.374  49.564  62.896  0.00  0.00
ATOM    568  CG  ASP    37      53.308  47.699  62.941  0.00  0.00
ATOM    569  OD1 ASP    37      53.581  47.694  64.168  0.00  0.00
ATOM    570  OD2 ASP    37      53.806  46.807  62.193  0.00  0.00
ATOM    571  C   ASP    37      49.804  49.430  62.489  0.00  0.00
ATOM    572  O   ASP    37      49.617  50.059  63.493  0.00  0.00
ATOM    573  N   THR    38      49.130  49.723  61.415  0.00  0.00
ATOM    574  H   THR    38      49.407  49.262  60.567  0.00  0.00
ATOM    575  CA  THR    38      48.276  50.993  61.225  0.00  0.00
ATOM    576  HA  THR    38      48.175  51.514  62.166  0.00  0.00
ATOM    577  CB  THR    38      48.746  52.093  60.228  0.00  0.00
ATOM    578  HB  THR    38      48.000  52.900  60.204  0.00  0.00
ATOM    579  CG2 THR    38      50.141  52.605  60.586  0.00  0.00
ATOM    580 1HG2 THR    38      50.345  53.688  60.320  0.00  0.00
ATOM    581 2HG2 THR    38      50.367  52.492  61.610  0.00  0.00
ATOM    582 3HG2 THR    38      50.936  51.941  60.237  0.00  0.00
ATOM    583  OG1 THR    38      48.788  51.615  58.856  0.00  0.00
ATOM    584  HG1 THR    38      49.440  50.867  58.785  0.00  0.00
ATOM    585  C   THR    38      46.894  50.567  60.643  0.00  0.00
ATOM    586  O   THR    38      46.843  49.502  59.992  0.00  0.00
ATOM    587  N   PRO    39      45.749  51.294  60.901  0.00  0.00
ATOM    588  CD  PRO    39      45.803  52.512  61.706  0.00  0.00
ATOM    589  HD2 PRO    39      45.995  53.397  61.132  0.00  0.00
ATOM    590  HD3 PRO    39      46.459  52.400  62.591  0.00  0.00
ATOM    591  CG  PRO    39      44.428  52.821  62.166  0.00  0.00
ATOM    592  HG2 PRO    39      44.004  53.564  61.543  0.00  0.00
ATOM    593  HG3 PRO    39      44.348  53.075  63.202  0.00  0.00
ATOM    594  CB  PRO    39      43.738  51.523  61.915  0.00  0.00
ATOM    595  HB2 PRO    39      42.717  51.717  61.793  0.00  0.00
ATOM    596  HB3 PRO    39      43.891  50.808  62.756  0.00  0.00
ATOM    597  CA  PRO    39      44.363  50.970  60.629  0.00  0.00
ATOM    598  HA  PRO    39      44.178  49.908  60.512  0.00  0.00
ATOM    599  C   PRO    39      43.820  51.549  59.383  0.00  0.00
ATOM    600  O   PRO    39      44.295  52.580  58.881  0.00  0.00
ATOM    601  N   GLY    40      42.714  50.977  58.806  0.00  0.00
ATOM    602  H   GLY    40      42.366  50.117  59.170  0.00  0.00
ATOM    603  CA  GLY    40      42.130  51.468  57.570  0.00  0.00
ATOM    604  HA2 GLY    40      41.061  51.728  57.818  0.00  0.00
ATOM    605  HA3 GLY    40      42.598  52.376  57.218  0.00  0.00
ATOM    606  C   GLY    40      42.073  50.421  56.495  0.00  0.00
ATOM    607  O   GLY    40      41.421  50.633  55.466  0.00  0.00
ATOM    608  N   GLY    41      42.704  49.242  56.695  0.00  0.00
ATOM    609  H   GLY    41      43.461  49.291  57.248  0.00  0.00
ATOM    610  CA  GLY    41      42.650  48.165  55.631  0.00  0.00
ATOM    611  HA2 GLY    41      43.256  47.297  55.959  0.00  0.00
ATOM    612  HA3 GLY    41      41.607  47.707  55.685  0.00  0.00
ATOM    613  C   GLY    41      43.122  48.524  54.186  0.00  0.00
ATOM    614  O   GLY    41      44.313  48.599  53.971  0.00  0.00
ATOM    615  N   LEU    42      42.340  48.588  53.152  0.00  0.00
ATOM    616  H   LEU    42      41.504  48.044  53.225  0.00  0.00
ATOM    617  CA  LEU    42      42.712  49.172  51.827  0.00  0.00
ATOM    618  HA  LEU    42      43.729  48.844  51.576  0.00  0.00
ATOM    619  CB  LEU    42      41.737  48.611  50.675  0.00  0.00
ATOM    620  HB2 LEU    42      41.376  47.668  50.997  0.00  0.00
ATOM    621  HB3 LEU    42      40.919  49.208  50.540  0.00  0.00
ATOM    622  CG  LEU    42      42.527  48.573  49.315  0.00  0.00
ATOM    623  HG  LEU    42      43.565  48.116  49.430  0.00  0.00
ATOM    624  CD1 LEU    42      41.762  47.633  48.462  0.00  0.00
ATOM    625 1HD1 LEU    42      40.701  47.986  48.337  0.00  0.00
ATOM    626 2HD1 LEU    42      42.353  47.454  47.513  0.00  0.00
ATOM    627 3HD1 LEU    42      41.517  46.615  48.834  0.00  0.00
ATOM    628  CD2 LEU    42      42.676  49.900  48.604  0.00  0.00
ATOM    629 1HD2 LEU    42      43.660  50.361  48.882  0.00  0.00
ATOM    630 2HD2 LEU    42      42.632  49.675  47.591  0.00  0.00
ATOM    631 3HD2 LEU    42      41.846  50.480  48.886  0.00  0.00
ATOM    632  C   LEU    42      42.788  50.698  51.900  0.00  0.00
ATOM    633  O   LEU    42      43.605  51.394  51.261  0.00  0.00
ATOM    634  N   SER    43      42.138  51.285  52.883  0.00  0.00
ATOM    635  H   SER    43      41.643  50.732  53.552  0.00  0.00
ATOM    636  CA  SER    43      41.935  52.751  52.881  0.00  0.00
ATOM    637  HA  SER    43      42.071  53.186  51.894  0.00  0.00
ATOM    638  CB  SER    43      40.597  53.158  53.296  0.00  0.00
ATOM    639  HB2 SER    43      40.478  52.982  54.346  0.00  0.00
ATOM    640  HB3 SER    43      40.449  54.271  53.061  0.00  0.00
ATOM    641  OG  SER    43      39.608  52.527  52.601  0.00  0.00
ATOM    642  HG  SER    43      39.617  51.622  52.756  0.00  0.00
ATOM    643  C   SER    43      43.010  53.338  53.726  0.00  0.00
ATOM    644  O   SER    43      42.729  53.991  54.700  0.00  0.00
ATOM    645  N   ARG    44      44.233  53.156  53.338  0.00  0.00
ATOM    646  H   ARG    44      44.319  52.560  52.483  0.00  0.00
ATOM    647  CA  ARG    44      45.451  53.636  54.068  0.00  0.00
ATOM    648  HA  ARG    44      45.163  54.148  55.036  0.00  0.00
ATOM    649  CB  ARG    44      46.431  52.530  54.540  0.00  0.00
ATOM    650  HB2 ARG    44      46.797  51.920  53.692  0.00  0.00
ATOM    651  HB3 ARG    44      47.276  53.102  54.916  0.00  0.00
ATOM    652  CG  ARG    44      45.980  51.644  55.732  0.00  0.00
ATOM    653  HG2 ARG    44      45.869  52.354  56.606  0.00  0.00
ATOM    654  HG3 ARG    44      44.981  51.172  55.579  0.00  0.00
ATOM    655  CD  ARG    44      47.020  50.542  55.986  0.00  0.00
ATOM    656  HD2 ARG    44      48.004  50.970  56.034  0.00  0.00
ATOM    657  HD3 ARG    44      46.918  49.961  56.967  0.00  0.00
ATOM    658  NE  ARG    44      46.833  49.573  54.910  0.00  0.00
ATOM    659  HE  ARG    44      45.910  49.300  54.608  0.00  0.00
ATOM    660  CZ  ARG    44      47.782  48.955  54.213  0.00  0.00
ATOM    661  NH1 ARG    44      47.421  48.034  53.311  0.00  0.00
ATOM    662 1HH1 ARG    44      46.422  47.738  53.329  0.00  0.00
ATOM    663 2HH1 ARG    44      48.132  47.635  52.688  0.00  0.00
ATOM    664  NH2 ARG    44      49.102  49.128  54.481  0.00  0.00
ATOM    665 1HH2 ARG    44      49.207  49.792  55.235  0.00  0.00
ATOM    666 2HH2 ARG    44      49.850  48.517  54.128  0.00  0.00
ATOM    667  C   ARG    44      46.231  54.750  53.301  0.00  0.00
ATOM    668  O   ARG    44      45.897  55.116  52.168  0.00  0.00
ATOM    669  N   SER    45      47.271  55.387  53.925  0.00  0.00
ATOM    670  H   SER    45      47.414  55.069  54.929  0.00  0.00
ATOM    671  CA  SER    45      47.967  56.605  53.555  0.00  0.00
ATOM    672  HA  SER    45      47.809  56.800  52.565  0.00  0.00
ATOM    673  CB  SER    45      47.424  57.743  54.379  0.00  0.00
ATOM    674  HB2 SER    45      47.441  57.490  55.446  0.00  0.00
ATOM    675  HB3 SER    45      48.219  58.491  54.364  0.00  0.00
ATOM    676  OG  SER    45      46.129  58.110  54.106  0.00  0.00
ATOM    677  HG  SER    45      45.958  58.238  53.146  0.00  0.00
ATOM    678  C   SER    45      49.480  56.518  53.886  0.00  0.00
ATOM    679  O   SER    45      49.930  55.525  54.419  0.00  0.00
ATOM    680  N   PHE    46      50.238  57.424  53.290  0.00  0.00
ATOM    681  H   PHE    46      49.776  58.185  52.791  0.00  0.00
ATOM    682  CA  PHE    46      51.690  57.447  53.345  0.00  0.00
ATOM    683  HA  PHE    46      52.182  57.047  54.278  0.00  0.00
ATOM    684  CB  PHE    46      52.077  56.497  52.196  0.00  0.00
ATOM    685  HB2 PHE    46      51.700  55.489  52.435  0.00  0.00
ATOM    686  HB3 PHE    46      51.524  56.823  51.293  0.00  0.00
ATOM    687  CG  PHE    46      53.562  56.420  51.891  0.00  0.00
ATOM    688  CD1 PHE    46      54.145  57.046  50.800  0.00  0.00
ATOM    689  HD1 PHE    46      53.419  57.314  50.017  0.00  0.00
ATOM    690  CE1 PHE    46      55.607  57.080  50.698  0.00  0.00
ATOM    691  HE1 PHE    46      56.134  57.615  49.888  0.00  0.00
ATOM    692  CZ  PHE    46      56.297  56.539  51.820  0.00  0.00
ATOM    693  HZ  PHE    46      57.436  56.617  51.866  0.00  0.00
ATOM    694  CE2 PHE    46      55.674  55.818  52.898  0.00  0.00
ATOM    695  HE2 PHE    46      56.110  55.351  53.807  0.00  0.00
ATOM    696  CD2 PHE    46      54.286  55.782  52.899  0.00  0.00
ATOM    697  HD2 PHE    46      53.744  55.406  53.771  0.00  0.00
ATOM    698  C   PHE    46      52.156  58.889  53.005  0.00  0.00
ATOM    699  O   PHE    46      51.347  59.674  52.478  0.00  0.00
ATOM    700  N   LEU    47      53.436  59.246  53.384  0.00  0.00
ATOM    701  H   LEU    47      53.962  58.384  53.688  0.00  0.00
ATOM    702  CA  LEU    47      54.170  60.491  53.221  0.00  0.00
ATOM    703  HA  LEU    47      53.642  61.133  52.513  0.00  0.00
ATOM    704  CB  LEU    47      54.291  61.152  54.584  0.00  0.00
ATOM    705  HB2 LEU    47      53.353  61.321  54.962  0.00  0.00
ATOM    706  HB3 LEU    47      54.809  60.503  55.238  0.00  0.00
ATOM    707  CG  LEU    47      55.153  62.471  54.561  0.00  0.00
ATOM    708  HG  LEU    47      56.072  62.345  54.033  0.00  0.00
ATOM    709  CD1 LEU    47      54.361  63.564  53.802  0.00  0.00
ATOM    710 1HD1 LEU    47      53.355  63.705  54.230  0.00  0.00
ATOM    711 2HD1 LEU    47      54.873  64.572  53.910  0.00  0.00
ATOM    712 3HD1 LEU    47      54.271  63.252  52.744  0.00  0.00
ATOM    713  CD2 LEU    47      55.528  63.003  55.962  0.00  0.00
ATOM    714 1HD2 LEU    47      56.444  62.509  56.222  0.00  0.00
ATOM    715 2HD2 LEU    47      55.790  64.071  55.917  0.00  0.00
ATOM    716 3HD2 LEU    47      54.774  62.687  56.692  0.00  0.00
ATOM    717  C   LEU    47      55.508  60.052  52.599  0.00  0.00
ATOM    718  O   LEU    47      56.251  59.372  53.302  0.00  0.00
ATOM    719  N   ASP    48      55.940  60.406  51.389  0.00  0.00
ATOM    720  H   ASP    48      55.212  60.944  50.910  0.00  0.00
ATOM    721  CA  ASP    48      57.228  60.260  50.745  0.00  0.00
ATOM    722  HA  ASP    48      57.558  59.154  50.726  0.00  0.00
ATOM    723  CB  ASP    48      57.063  60.708  49.244  0.00  0.00
ATOM    724  HB2 ASP    48      56.121  60.387  48.768  0.00  0.00
ATOM    725  HB3 ASP    48      57.274  61.723  49.276  0.00  0.00
ATOM    726  CG  ASP    48      58.140  60.101  48.358  0.00  0.00
ATOM    727  OD1 ASP    48      58.559  60.796  47.428  0.00  0.00
ATOM    728  OD2 ASP    48      58.895  59.166  48.727  0.00  0.00
ATOM    729  C   ASP    48      58.346  61.030  51.425  0.00  0.00
ATOM    730  O   ASP    48      58.104  62.085  52.097  0.00  0.00
ATOM    731  N   GLU    49      59.551  60.558  51.283  0.00  0.00
ATOM    732  H   GLU    49      59.822  59.705  50.885  0.00  0.00
ATOM    733  CA  GLU    49      60.756  61.326  51.665  0.00  0.00
ATOM    734  HA  GLU    49      60.564  61.638  52.705  0.00  0.00
ATOM    735  CB  GLU    49      62.000  60.475  51.371  0.00  0.00
ATOM    736  HB2 GLU    49      62.827  60.957  51.849  0.00  0.00
ATOM    737  HB3 GLU    49      61.821  59.508  51.839  0.00  0.00
ATOM    738  CG  GLU    49      62.300  60.369  49.933  0.00  0.00
ATOM    739  HG2 GLU    49      61.265  60.189  49.521  0.00  0.00
ATOM    740  HG3 GLU    49      62.889  61.231  49.618  0.00  0.00
ATOM    741  CD  GLU    49      63.204  59.185  49.733  0.00  0.00
ATOM    742  OE1 GLU    49      62.770  58.070  49.399  0.00  0.00
ATOM    743  OE2 GLU    49      64.417  59.233  50.088  0.00  0.00
ATOM    744  C   GLU    49      60.932  62.646  50.831  0.00  0.00
ATOM    745  O   GLU    49      61.536  63.581  51.318  0.00  0.00
ATOM    746  N   ASN    50      60.335  62.824  49.651  0.00  0.00
ATOM    747  H   ASN    50      59.937  62.015  49.146  0.00  0.00
ATOM    748  CA  ASN    50      59.987  64.203  49.167  0.00  0.00
ATOM    749  HA  ASN    50      60.898  64.776  49.301  0.00  0.00
ATOM    750  CB  ASN    50      59.621  64.172  47.635  0.00  0.00
ATOM    751  HB2 ASN    50      58.717  63.698  47.407  0.00  0.00
ATOM    752  HB3 ASN    50      59.591  65.224  47.229  0.00  0.00
ATOM    753  CG  ASN    50      60.780  63.527  46.841  0.00  0.00
ATOM    754  OD1 ASN    50      61.718  64.141  46.367  0.00  0.00
ATOM    755  ND2 ASN    50      60.836  62.256  46.682  0.00  0.00
ATOM    756 1HD2 ASN    50      61.647  61.710  46.443  0.00  0.00
ATOM    757 2HD2 ASN    50      60.077  61.621  46.995  0.00  0.00
ATOM    758  C   ASN    50      58.944  65.052  49.891  0.00  0.00
ATOM    759  O   ASN    50      58.893  66.184  49.475  0.00  0.00
ATOM    760  N   GLY    51      58.218  64.558  50.888  0.00  0.00
ATOM    761  H   GLY    51      58.320  63.502  51.077  0.00  0.00
ATOM    762  CA  GLY    51      57.139  65.207  51.625  0.00  0.00
ATOM    763  HA2 GLY    51      56.947  64.689  52.573  0.00  0.00
ATOM    764  HA3 GLY    51      57.418  66.236  51.846  0.00  0.00
ATOM    765  C   GLY    51      55.757  65.252  50.967  0.00  0.00
ATOM    766  O   GLY    51      54.797  65.915  51.543  0.00  0.00
ATOM    767  N   PHE    52      55.644  64.781  49.741  0.00  0.00
ATOM    768  H   PHE    52      56.354  64.256  49.415  0.00  0.00
ATOM    769  CA  PHE    52      54.219  64.503  49.202  0.00  0.00
ATOM    770  HA  PHE    52      53.633  65.409  49.440  0.00  0.00
ATOM    771  CB  PHE    52      54.372  64.095  47.751  0.00  0.00
ATOM    772  HB2 PHE    52      55.045  63.280  47.634  0.00  0.00
ATOM    773  HB3 PHE    52      53.383  63.786  47.452  0.00  0.00
ATOM    774  CG  PHE    52      54.924  65.217  46.857  0.00  0.00
ATOM    775  CD1 PHE    52      56.265  65.668  46.997  0.00  0.00
ATOM    776  HD1 PHE    52      56.955  65.212  47.736  0.00  0.00
ATOM    777  CE1 PHE    52      56.748  66.692  46.104  0.00  0.00
ATOM    778  HE1 PHE    52      57.744  67.055  46.278  0.00  0.00
ATOM    779  CZ  PHE    52      55.931  67.172  45.090  0.00  0.00
ATOM    780  HZ  PHE    52      56.271  67.915  44.379  0.00  0.00
ATOM    781  CE2 PHE    52      54.656  66.702  44.953  0.00  0.00
ATOM    782  HE2 PHE    52      54.086  67.238  44.108  0.00  0.00
ATOM    783  CD2 PHE    52      54.100  65.722  45.818  0.00  0.00
ATOM    784  HD2 PHE    52      53.140  65.288  45.447  0.00  0.00
ATOM    785  C   PHE    52      53.546  63.477  50.118  0.00  0.00
ATOM    786  O   PHE    52      54.099  62.506  50.528  0.00  0.00
ATOM    787  N   THR    53      52.298  63.678  50.449  0.00  0.00
ATOM    788  H   THR    53      51.905  64.524  50.091  0.00  0.00
ATOM    789  CA  THR    53      51.324  62.710  51.098  0.00  0.00
ATOM    790  HA  THR    53      51.856  62.021  51.744  0.00  0.00
ATOM    791  CB  THR    53      50.376  63.423  52.086  0.00  0.00
ATOM    792  HB  THR    53      49.957  64.225  51.499  0.00  0.00
ATOM    793  CG2 THR    53      49.072  62.648  52.392  0.00  0.00
ATOM    794 1HG2 THR    53      48.385  63.249  52.968  0.00  0.00
ATOM    795 2HG2 THR    53      48.574  62.622  51.448  0.00  0.00
ATOM    796 3HG2 THR    53      49.213  61.633  52.745  0.00  0.00
ATOM    797  OG1 THR    53      50.872  63.793  53.335  0.00  0.00
ATOM    798  HG1 THR    53      51.302  64.661  53.187  0.00  0.00
ATOM    799  C   THR    53      50.651  61.843  49.928  0.00  0.00
ATOM    800  O   THR    53      50.444  62.422  48.812  0.00  0.00
ATOM    801  N   TRP    54      50.307  60.624  50.283  0.00  0.00
ATOM    802  H   TRP    54      50.405  60.263  51.186  0.00  0.00
ATOM    803  CA  TRP    54      49.816  59.714  49.317  0.00  0.00
ATOM    804  HA  TRP    54      49.318  60.205  48.495  0.00  0.00
ATOM    805  CB  TRP    54      51.081  58.925  48.697  0.00  0.00
ATOM    806  HB2 TRP    54      51.631  58.355  49.405  0.00  0.00
ATOM    807  HB3 TRP    54      50.646  58.147  48.084  0.00  0.00
ATOM    808  CG  TRP    54      51.942  59.672  47.768  0.00  0.00
ATOM    809  CD1 TRP    54      53.298  59.822  47.915  0.00  0.00
ATOM    810  HD1 TRP    54      53.928  59.425  48.650  0.00  0.00
ATOM    811  NE1 TRP    54      53.851  60.460  46.888  0.00  0.00
ATOM    812  HE1 TRP    54      54.809  60.667  46.660  0.00  0.00
ATOM    813  CE2 TRP    54      52.834  60.900  46.037  0.00  0.00
ATOM    814  CZ2 TRP    54      52.892  61.663  44.822  0.00  0.00
ATOM    815  HZ2 TRP    54      53.843  61.930  44.435  0.00  0.00
ATOM    816  CH2 TRP    54      51.719  61.904  44.103  0.00  0.00
ATOM    817  HH2 TRP    54      51.701  62.515  43.173  0.00  0.00
ATOM    818  CZ3 TRP    54      50.518  61.496  44.604  0.00  0.00
ATOM    819  HZ3 TRP    54      49.639  61.758  44.063  0.00  0.00
ATOM    820  CE3 TRP    54      50.426  60.718  45.756  0.00  0.00
ATOM    821  HE3 TRP    54      49.450  60.540  46.113  0.00  0.00
ATOM    822  CD2 TRP    54      51.592  60.345  46.501  0.00  0.00
ATOM    823  C   TRP    54      48.709  58.803  49.920  0.00  0.00
ATOM    824  O   TRP    54      48.604  58.589  51.148  0.00  0.00
ATOM    825  N   ASP    55      47.828  58.321  49.077  0.00  0.00
ATOM    826  H   ASP    55      47.877  58.406  48.055  0.00  0.00
ATOM    827  CA  ASP    55      46.701  57.493  49.546  0.00  0.00
ATOM    828  HA  ASP    55      46.928  57.136  50.598  0.00  0.00
ATOM    829  CB  ASP    55      45.304  58.245  49.444  0.00  0.00
ATOM    830  HB2 ASP    55      45.454  59.310  49.052  0.00  0.00
ATOM    831  HB3 ASP    55      44.567  57.865  48.683  0.00  0.00
ATOM    832  CG  ASP    55      44.585  58.459  50.752  0.00  0.00
ATOM    833  OD1 ASP    55      45.214  58.794  51.782  0.00  0.00
ATOM    834  OD2 ASP    55      43.305  58.208  50.738  0.00  0.00
ATOM    835  C   ASP    55      46.601  56.234  48.679  0.00  0.00
ATOM    836  O   ASP    55      46.796  56.372  47.467  0.00  0.00
ATOM    837  N   LEU    56      46.130  55.108  49.118  0.00  0.00
ATOM    838  H   LEU    56      45.773  55.016  50.109  0.00  0.00
ATOM    839  CA  LEU    56      46.016  53.852  48.387  0.00  0.00
ATOM    840  HA  LEU    56      46.847  53.719  47.748  0.00  0.00
ATOM    841  CB  LEU    56      45.930  52.733  49.417  0.00  0.00
ATOM    842  HB2 LEU    56      45.199  52.913  50.178  0.00  0.00
ATOM    843  HB3 LEU    56      45.493  51.881  48.981  0.00  0.00
ATOM    844  CG  LEU    56      47.225  52.380  50.134  0.00  0.00
ATOM    845  HG  LEU    56      47.382  53.154  50.962  0.00  0.00
ATOM    846  CD1 LEU    56      47.112  51.072  50.838  0.00  0.00
ATOM    847 1HD1 LEU    56      46.824  50.271  50.207  0.00  0.00
ATOM    848 2HD1 LEU    56      48.028  50.593  51.131  0.00  0.00
ATOM    849 3HD1 LEU    56      46.426  51.120  51.717  0.00  0.00
ATOM    850  CD2 LEU    56      48.439  52.289  49.202  0.00  0.00
ATOM    851 1HD2 LEU    56      48.670  53.257  48.659  0.00  0.00
ATOM    852 2HD2 LEU    56      49.324  52.065  49.796  0.00  0.00
ATOM    853 3HD2 LEU    56      48.339  51.574  48.447  0.00  0.00
ATOM    854  C   LEU    56      44.785  53.746  47.448  0.00  0.00
ATOM    855  O   LEU    56      44.198  52.676  47.263  0.00  0.00
ATOM    856  N   GLY    57      44.591  54.842  46.780  0.00  0.00
ATOM    857  H   GLY    57      45.089  55.637  47.027  0.00  0.00
ATOM    858  CA  GLY    57      43.515  54.856  45.769  0.00  0.00
ATOM    859  HA2 GLY    57      43.827  55.299  44.839  0.00  0.00
ATOM    860  HA3 GLY    57      43.048  53.918  45.500  0.00  0.00
ATOM    861  C   GLY    57      42.431  55.862  46.251  0.00  0.00
ATOM    862  O   GLY    57      42.483  56.341  47.362  0.00  0.00
ATOM    863  N   GLY    58      41.533  56.106  45.248  0.00  0.00
ATOM    864  H   GLY    58      41.494  55.574  44.375  0.00  0.00
ATOM    865  CA  GLY    58      40.432  56.983  45.369  0.00  0.00
ATOM    866  HA2 GLY    58      40.628  58.109  45.469  0.00  0.00
ATOM    867  HA3 GLY    58      39.750  56.855  44.509  0.00  0.00
ATOM    868  C   GLY    58      39.505  56.623  46.594  0.00  0.00
ATOM    869  O   GLY    58      38.475  55.876  46.443  0.00  0.00
ATOM    870  N   HIP    59      39.440  57.380  47.734  0.00  0.00
ATOM    871  H   HIP    59      40.214  58.080  47.839  0.00  0.00
ATOM    872  CA  HIP    59      38.878  56.847  48.916  0.00  0.00
ATOM    873  HA  HIP    59      38.117  56.002  48.717  0.00  0.00
ATOM    874  CB  HIP    59      40.035  56.428  49.985  0.00  0.00
ATOM    875  HB2 HIP    59      40.975  57.015  49.872  0.00  0.00
ATOM    876  HB3 HIP    59      39.581  56.589  51.012  0.00  0.00
ATOM    877  CG  HIP    59      40.269  55.025  49.729  0.00  0.00
ATOM    878  ND1 HIP    59      41.399  54.605  49.142  0.00  0.00
ATOM    879  HD1 HIP    59      42.187  55.188  49.064  0.00  0.00
ATOM    880  CE1 HIP    59      41.394  53.313  48.938  0.00  0.00
ATOM    881  HE1 HIP    59      42.272  52.700  48.595  0.00  0.00
ATOM    882  NE2 HIP    59      40.223  52.881  49.441  0.00  0.00
ATOM    883  HE2 HIP    59      39.876  51.923  49.472  0.00  0.00
ATOM    884  CD2 HIP    59      39.521  53.893  49.956  0.00  0.00
ATOM    885  HD2 HIP    59      38.604  53.649  50.578  0.00  0.00
ATOM    886  C   HIP    59      38.148  58.051  49.560  0.00  0.00
ATOM    887  O   HIP    59      37.805  58.056  50.726  0.00  0.00
ATOM    888  N   VAL    60      37.786  59.078  48.719  0.00  0.00
ATOM    889  H   VAL    60      37.658  58.879  47.684  0.00  0.00
ATOM    890  CA  VAL    60      36.912  60.017  49.445  0.00  0.00
ATOM    891  HA  VAL    60      37.434  60.492  50.377  0.00  0.00
ATOM    892  CB  VAL    60      36.419  61.126  48.338  0.00  0.00
ATOM    893  HB  VAL    60      35.812  61.876  48.858  0.00  0.00
ATOM    894  CG1 VAL    60      37.708  61.661  47.723  0.00  0.00
ATOM    895 1HG1 VAL    60      37.741  61.553  46.607  0.00  0.00
ATOM    896 2HG1 VAL    60      37.850  62.687  48.045  0.00  0.00
ATOM    897 3HG1 VAL    60      38.477  61.050  48.153  0.00  0.00
ATOM    898  CG2 VAL    60      35.549  60.627  47.246  0.00  0.00
ATOM    899 1HG2 VAL    60      35.929  59.680  46.842  0.00  0.00
ATOM    900 2HG2 VAL    60      34.539  60.465  47.625  0.00  0.00
ATOM    901 3HG2 VAL    60      35.362  61.341  46.376  0.00  0.00
ATOM    902  C   VAL    60      35.486  59.524  49.922  0.00  0.00
ATOM    903  O   VAL    60      34.947  58.550  49.484  0.00  0.00
ATOM    904  N   ILE    61      34.895  60.384  50.772  0.00  0.00
ATOM    905  H   ILE    61      35.415  61.245  51.162  0.00  0.00
ATOM    906  CA  ILE    61      33.646  59.902  51.397  0.00  0.00
ATOM    907  HA  ILE    61      33.419  58.878  51.236  0.00  0.00
ATOM    908  CB  ILE    61      33.684  60.105  52.888  0.00  0.00
ATOM    909  HB  ILE    61      33.798  61.172  53.085  0.00  0.00
ATOM    910  CG2 ILE    61      32.290  59.668  53.537  0.00  0.00
ATOM    911 1HG2 ILE    61      32.122  58.627  53.317  0.00  0.00
ATOM    912 2HG2 ILE    61      32.307  59.767  54.560  0.00  0.00
ATOM    913 3HG2 ILE    61      31.441  60.204  53.258  0.00  0.00
ATOM    914  CG1 ILE    61      34.924  59.648  53.680  0.00  0.00
ATOM    915 2HG1 ILE    61      35.712  60.243  53.277  0.00  0.00
ATOM    916 3HG1 ILE    61      34.886  59.930  54.711  0.00  0.00
ATOM    917  CD1 ILE    61      35.231  58.202  53.454  0.00  0.00
ATOM    918 1HD1 ILE    61      34.844  57.685  54.229  0.00  0.00
ATOM    919 2HD1 ILE    61      34.902  57.788  52.485  0.00  0.00
ATOM    920 3HD1 ILE    61      36.340  58.061  53.417  0.00  0.00
ATOM    921  C   ILE    61      32.449  60.626  50.737  0.00  0.00
ATOM    922  O   ILE    61      32.533  61.854  50.582  0.00  0.00
ATOM    923  N   PHE    62      31.521  59.855  50.128  0.00  0.00
ATOM    924  H   PHE    62      31.467  58.855  50.373  0.00  0.00
ATOM    925  CA  PHE    62      30.355  60.255  49.328  0.00  0.00
ATOM    926  HA  PHE    62      30.208  61.324  49.540  0.00  0.00
ATOM    927  CB  PHE    62      30.546  60.124  47.807  0.00  0.00
ATOM    928  HB2 PHE    62      29.602  60.412  47.366  0.00  0.00
ATOM    929  HB3 PHE    62      31.282  60.843  47.614  0.00  0.00
ATOM    930  CG  PHE    62      30.946  58.706  47.288  0.00  0.00
ATOM    931  CD1 PHE    62      32.245  58.486  46.804  0.00  0.00
ATOM    932  HD1 PHE    62      32.978  59.226  46.861  0.00  0.00
ATOM    933  CE1 PHE    62      32.583  57.279  46.083  0.00  0.00
ATOM    934  HE1 PHE    62      33.646  57.127  45.803  0.00  0.00
ATOM    935  CZ  PHE    62      31.593  56.298  45.882  0.00  0.00
ATOM    936  HZ  PHE    62      31.914  55.454  45.323  0.00  0.00
ATOM    937  CE2 PHE    62      30.211  56.574  46.187  0.00  0.00
ATOM    938  HE2 PHE    62      29.469  55.814  45.904  0.00  0.00
ATOM    939  CD2 PHE    62      29.975  57.719  46.976  0.00  0.00
ATOM    940  HD2 PHE    62      28.959  57.885  47.291  0.00  0.00
ATOM    941  C   PHE    62      29.041  59.713  49.825  0.00  0.00
ATOM    942  O   PHE    62      28.092  60.442  50.111  0.00  0.00
ATOM    943  N   SER    63      29.038  58.464  50.215  0.00  0.00
ATOM    944  H   SER    63      29.865  57.943  50.018  0.00  0.00
ATOM    945  CA  SER    63      28.096  57.863  51.213  0.00  0.00
ATOM    946  HA  SER    63      28.451  56.832  51.289  0.00  0.00
ATOM    947  CB  SER    63      28.427  58.483  52.575  0.00  0.00
ATOM    948  HB2 SER    63      29.520  58.334  52.826  0.00  0.00
ATOM    949  HB3 SER    63      28.249  59.505  52.648  0.00  0.00
ATOM    950  OG  SER    63      27.840  57.746  53.625  0.00  0.00
ATOM    951  HG  SER    63      27.896  58.440  54.363  0.00  0.00
ATOM    952  C   SER    63      26.564  57.777  50.844  0.00  0.00
ATOM    953  O   SER    63      25.910  58.488  50.111  0.00  0.00
ATOM    954  N   HIE    64      25.890  56.876  51.559  0.00  0.00
ATOM    955  H   HIE    64      26.538  56.132  51.853  0.00  0.00
ATOM    956  CA  HIE    64      24.452  56.538  51.749  0.00  0.00
ATOM    957  HA  HIE    64      23.831  57.364  51.285  0.00  0.00
ATOM    958  CB  HIE    64      24.108  55.222  51.011  0.00  0.00
ATOM    959  HB2 HIE    64      24.909  54.418  51.183  0.00  0.00
ATOM    960  HB3 HIE    64      23.195  54.920  51.485  0.00  0.00
ATOM    961  CG  HIE    64      24.033  55.451  49.506  0.00  0.00
ATOM    962  ND1 HIE    64      24.934  54.986  48.586  0.00  0.00
ATOM    963  CE1 HIE    64      24.405  55.266  47.416  0.00  0.00
ATOM    964  HE1 HIE    64      24.780  54.983  46.431  0.00  0.00
ATOM    965  NE2 HIE    64      23.230  55.913  47.607  0.00  0.00
ATOM    966  HE2 HIE    64      22.639  56.306  46.779  0.00  0.00
ATOM    967  CD2 HIE    64      22.997  56.130  48.917  0.00  0.00
ATOM    968  HD2 HIE    64      22.204  56.682  49.429  0.00  0.00
ATOM    969  C   HIE    64      23.980  56.493  53.192  0.00  0.00
ATOM    970  O   HIE    64      22.774  56.346  53.431  0.00  0.00
ATOM    971  N   TYR    65      24.802  56.755  54.197  0.00  0.00
ATOM    972  H   TYR    65      25.749  56.895  53.806  0.00  0.00
ATOM    973  CA  TYR    65      24.513  56.356  55.623  0.00  0.00
ATOM    974  HA  TYR    65      23.510  56.001  55.691  0.00  0.00
ATOM    975  CB  TYR    65      25.355  55.124  56.022  0.00  0.00
ATOM    976  HB2 TYR    65      26.423  55.321  55.777  0.00  0.00
ATOM    977  HB3 TYR    65      25.216  55.053  57.120  0.00  0.00
ATOM    978  CG  TYR    65      24.750  53.883  55.397  0.00  0.00
ATOM    979  CD1 TYR    65      23.974  53.092  56.260  0.00  0.00
ATOM    980  HD1 TYR    65      23.882  53.413  57.279  0.00  0.00
ATOM    981  CE1 TYR    65      23.212  51.996  55.742  0.00  0.00
ATOM    982  HE1 TYR    65      22.570  51.464  56.416  0.00  0.00
ATOM    983  CZ  TYR    65      23.348  51.668  54.366  0.00  0.00
ATOM    984  OH  TYR    65      22.583  50.760  53.892  0.00  0.00
ATOM    985  HH  TYR    65      22.230  50.104  54.540  0.00  0.00
ATOM    986  CE2 TYR    65      24.170  52.445  53.495  0.00  0.00
ATOM    987  HE2 TYR    65      24.216  52.091  52.502  0.00  0.00
ATOM    988  CD2 TYR    65      24.882  53.537  54.063  0.00  0.00
ATOM    989  HD2 TYR    65      25.456  54.173  53.411  0.00  0.00
ATOM    990  C   TYR    65      24.606  57.473  56.726  0.00  0.00
ATOM    991  O   TYR    65      25.653  57.934  57.172  0.00  0.00
ATOM    992  N   GLN    66      23.497  58.053  57.208  0.00  0.00
ATOM    993  H   GLN    66      22.523  57.772  56.836  0.00  0.00
ATOM    994  CA  GLN    66      23.542  59.075  58.287  0.00  0.00
ATOM    995  HA  GLN    66      24.215  59.888  58.089  0.00  0.00
ATOM    996  CB  GLN    66      22.091  59.554  58.477  0.00  0.00
ATOM    997  HB2 GLN    66      21.815  59.856  57.564  0.00  0.00
ATOM    998  HB3 GLN    66      21.514  58.708  58.847  0.00  0.00
ATOM    999  CG  GLN    66      21.971  60.791  59.388  0.00  0.00
ATOM   1000  HG2 GLN    66      22.204  60.635  60.425  0.00  0.00
ATOM   1001  HG3 GLN    66      22.657  61.523  59.094  0.00  0.00
ATOM   1002  CD  GLN    66      20.563  61.396  59.355  0.00  0.00
ATOM   1003  OE1 GLN    66      19.696  61.021  58.569  0.00  0.00
ATOM   1004  NE2 GLN    66      20.380  62.223  60.384  0.00  0.00
ATOM   1005 1HE2 GLN    66      19.437  62.629  60.536  0.00  0.00
ATOM   1006 2HE2 GLN    66      20.995  62.304  61.096  0.00  0.00
ATOM   1007  C   GLN    66      24.081  58.435  59.585  0.00  0.00
ATOM   1008  O   GLN    66      24.399  59.251  60.440  0.00  0.00
ATOM   1009  N   TYR    67      24.153  57.106  59.810  0.00  0.00
ATOM   1010  H   TYR    67      23.720  56.475  59.178  0.00  0.00
ATOM   1011  CA  TYR    67      25.009  56.507  60.889  0.00  0.00
ATOM   1012  HA  TYR    67      24.597  56.823  61.821  0.00  0.00
ATOM   1013  CB  TYR    67      24.738  55.028  60.874  0.00  0.00
ATOM   1014  HB2 TYR    67      23.679  54.879  60.908  0.00  0.00
ATOM   1015  HB3 TYR    67      25.115  54.695  59.832  0.00  0.00
ATOM   1016  CG  TYR    67      25.233  54.109  61.970  0.00  0.00
ATOM   1017  CD1 TYR    67      24.308  53.560  62.932  0.00  0.00
ATOM   1018  HD1 TYR    67      23.240  53.821  62.959  0.00  0.00
ATOM   1019  CE1 TYR    67      24.799  52.749  63.899  0.00  0.00
ATOM   1020  HE1 TYR    67      24.148  52.241  64.648  0.00  0.00
ATOM   1021  CZ  TYR    67      26.172  52.458  63.977  0.00  0.00
ATOM   1022  OH  TYR    67      26.603  51.801  65.022  0.00  0.00
ATOM   1023  HH  TYR    67      26.013  51.815  65.789  0.00  0.00
ATOM   1024  CE2 TYR    67      27.133  52.892  63.060  0.00  0.00
ATOM   1025  HE2 TYR    67      28.204  52.677  63.248  0.00  0.00
ATOM   1026  CD2 TYR    67      26.633  53.736  62.093  0.00  0.00
ATOM   1027  HD2 TYR    67      27.337  54.012  61.235  0.00  0.00
ATOM   1028  C   TYR    67      26.521  56.858  60.720  0.00  0.00
ATOM   1029  O   TYR    67      27.214  57.548  61.507  0.00  0.00
ATOM   1030  N   PHE    68      27.078  56.328  59.643  0.00  0.00
ATOM   1031  H   PHE    68      26.451  55.974  59.032  0.00  0.00
ATOM   1032  CA  PHE    68      28.513  56.459  59.258  0.00  0.00
ATOM   1033  HA  PHE    68      29.106  56.086  60.158  0.00  0.00
ATOM   1034  CB  PHE    68      28.795  55.565  58.049  0.00  0.00
ATOM   1035  HB2 PHE    68      28.604  54.524  58.293  0.00  0.00
ATOM   1036  HB3 PHE    68      28.151  55.859  57.249  0.00  0.00
ATOM   1037  CG  PHE    68      30.255  55.650  57.590  0.00  0.00
ATOM   1038  CD1 PHE    68      31.290  55.177  58.365  0.00  0.00
ATOM   1039  HD1 PHE    68      31.106  54.862  59.369  0.00  0.00
ATOM   1040  CE1 PHE    68      32.602  55.060  57.908  0.00  0.00
ATOM   1041  HE1 PHE    68      33.314  54.549  58.522  0.00  0.00
ATOM   1042  CZ  PHE    68      32.939  55.555  56.681  0.00  0.00
ATOM   1043  HZ  PHE    68      33.901  55.307  56.256  0.00  0.00
ATOM   1044  CE2 PHE    68      31.996  56.197  55.884  0.00  0.00
ATOM   1045  HE2 PHE    68      32.194  56.659  54.965  0.00  0.00
ATOM   1046  CD2 PHE    68      30.667  56.251  56.369  0.00  0.00
ATOM   1047  HD2 PHE    68      29.906  56.768  55.812  0.00  0.00
ATOM   1048  C   PHE    68      28.946  57.925  58.999  0.00  0.00
ATOM   1049  O   PHE    68      29.976  58.321  59.497  0.00  0.00
ATOM   1050  N   ASP    69      28.069  58.793  58.376  0.00  0.00
ATOM   1051  H   ASP    69      27.316  58.338  57.896  0.00  0.00
ATOM   1052  CA  ASP    69      28.212  60.306  58.392  0.00  0.00
ATOM   1053  HA  ASP    69      29.230  60.603  58.055  0.00  0.00
ATOM   1054  CB  ASP    69      27.119  60.805  57.414  0.00  0.00
ATOM   1055  HB2 ASP    69      26.208  60.494  57.856  0.00  0.00
ATOM   1056  HB3 ASP    69      27.233  61.845  57.310  0.00  0.00
ATOM   1057  CG  ASP    69      27.015  60.234  56.032  0.00  0.00
ATOM   1058  OD1 ASP    69      28.036  59.733  55.513  0.00  0.00
ATOM   1059  OD2 ASP    69      26.015  60.598  55.334  0.00  0.00
ATOM   1060  C   ASP    69      27.967  61.086  59.770  0.00  0.00
ATOM   1061  O   ASP    69      28.332  62.251  59.918  0.00  0.00
ATOM   1062  N   ASP    70      27.735  60.361  60.863  0.00  0.00
ATOM   1063  H   ASP    70      27.420  59.426  60.778  0.00  0.00
ATOM   1064  CA  ASP    70      28.055  60.879  62.217  0.00  0.00
ATOM   1065  HA  ASP    70      28.254  61.944  62.138  0.00  0.00
ATOM   1066  CB  ASP    70      26.948  60.573  63.206  0.00  0.00
ATOM   1067  HB2 ASP    70      26.665  59.500  62.990  0.00  0.00
ATOM   1068  HB3 ASP    70      27.221  60.788  64.323  0.00  0.00
ATOM   1069  CG  ASP    70      25.591  61.319  62.909  0.00  0.00
ATOM   1070  OD1 ASP    70      25.670  62.306  62.183  0.00  0.00
ATOM   1071  OD2 ASP    70      24.597  61.058  63.534  0.00  0.00
ATOM   1072  C   ASP    70      29.348  60.297  62.775  0.00  0.00
ATOM   1073  O   ASP    70      30.146  61.052  63.333  0.00  0.00
ATOM   1074  N   VAL    71      29.764  59.074  62.419  0.00  0.00
ATOM   1075  H   VAL    71      29.243  58.633  61.653  0.00  0.00
ATOM   1076  CA  VAL    71      31.157  58.627  62.693  0.00  0.00
ATOM   1077  HA  VAL    71      31.250  58.815  63.795  0.00  0.00
ATOM   1078  CB  VAL    71      31.278  57.080  62.406  0.00  0.00
ATOM   1079  HB  VAL    71      31.266  56.783  61.414  0.00  0.00
ATOM   1080  CG1 VAL    71      32.588  56.362  62.999  0.00  0.00
ATOM   1081 1HG1 VAL    71      32.523  55.284  62.990  0.00  0.00
ATOM   1082 2HG1 VAL    71      33.419  56.622  62.317  0.00  0.00
ATOM   1083 3HG1 VAL    71      32.689  56.815  64.086  0.00  0.00
ATOM   1084  CG2 VAL    71      30.142  56.342  63.096  0.00  0.00
ATOM   1085 1HG2 VAL    71      30.262  55.209  62.996  0.00  0.00
ATOM   1086 2HG2 VAL    71      30.172  56.651  64.187  0.00  0.00
ATOM   1087 3HG2 VAL    71      29.237  56.615  62.632  0.00  0.00
ATOM   1088  C   VAL    71      32.275  59.521  62.156  0.00  0.00
ATOM   1089  O   VAL    71      33.347  59.467  62.778  0.00  0.00
ATOM   1090  N   MET    72      31.985  60.264  61.146  0.00  0.00
ATOM   1091  H   MET    72      31.040  60.235  60.827  0.00  0.00
ATOM   1092  CA  MET    72      32.883  61.198  60.510  0.00  0.00
ATOM   1093  HA  MET    72      33.847  60.797  60.560  0.00  0.00
ATOM   1094  CB  MET    72      32.551  61.370  59.089  0.00  0.00
ATOM   1095  HB2 MET    72      31.575  61.692  59.103  0.00  0.00
ATOM   1096  HB3 MET    72      33.217  62.081  58.714  0.00  0.00
ATOM   1097  CG  MET    72      32.621  60.105  58.224  0.00  0.00
ATOM   1098  HG2 MET    72      31.854  59.463  58.486  0.00  0.00
ATOM   1099  HG3 MET    72      32.446  60.412  57.228  0.00  0.00
ATOM   1100  SD  MET    72      34.131  59.159  58.212  0.00  0.00
ATOM   1101  CE  MET    72      33.636  57.876  59.441  0.00  0.00
ATOM   1102  HE1 MET    72      32.707  57.346  59.218  0.00  0.00
ATOM   1103  HE2 MET    72      34.399  57.163  59.625  0.00  0.00
ATOM   1104  HE3 MET    72      33.493  58.595  60.293  0.00  0.00
ATOM   1105  C   MET    72      33.046  62.501  61.204  0.00  0.00
ATOM   1106  O   MET    72      34.193  62.960  61.461  0.00  0.00
ATOM   1107  N   ASP    73      31.976  62.965  61.858  0.00  0.00
ATOM   1108  H   ASP    73      31.152  62.465  61.840  0.00  0.00
ATOM   1109  CA  ASP    73      32.062  63.921  62.948  0.00  0.00
ATOM   1110  HA  ASP    73      32.638  64.773  62.551  0.00  0.00
ATOM   1111  CB  ASP    73      30.677  64.317  63.485  0.00  0.00
ATOM   1112  HB2 ASP    73      30.054  64.331  62.602  0.00  0.00
ATOM   1113  HB3 ASP    73      30.311  63.680  64.286  0.00  0.00
ATOM   1114  CG  ASP    73      30.708  65.786  63.928  0.00  0.00
ATOM   1115  OD1 ASP    73      31.676  66.202  64.645  0.00  0.00
ATOM   1116  OD2 ASP    73      29.694  66.561  63.705  0.00  0.00
ATOM   1117  C   ASP    73      32.831  63.352  64.174  0.00  0.00
ATOM   1118  O   ASP    73      33.694  64.065  64.733  0.00  0.00
ATOM   1119  N   TRP    74      32.585  62.088  64.560  0.00  0.00
ATOM   1120  H   TRP    74      31.838  61.667  64.015  0.00  0.00
ATOM   1121  CA  TRP    74      33.255  61.479  65.728  0.00  0.00
ATOM   1122  HA  TRP    74      33.241  62.274  66.444  0.00  0.00
ATOM   1123  CB  TRP    74      32.479  60.265  66.197  0.00  0.00
ATOM   1124  HB2 TRP    74      31.379  60.479  66.220  0.00  0.00
ATOM   1125  HB3 TRP    74      32.644  59.539  65.433  0.00  0.00
ATOM   1126  CG  TRP    74      32.758  59.704  67.527  0.00  0.00
ATOM   1127  CD1 TRP    74      32.130  60.092  68.653  0.00  0.00
ATOM   1128  HD1 TRP    74      31.309  60.791  68.803  0.00  0.00
ATOM   1129  NE1 TRP    74      32.668  59.421  69.720  0.00  0.00
ATOM   1130  HE1 TRP    74      32.284  59.519  70.700  0.00  0.00
ATOM   1131  CE2 TRP    74      33.624  58.457  69.334  0.00  0.00
ATOM   1132  CZ2 TRP    74      34.248  57.475  70.133  0.00  0.00
ATOM   1133  HZ2 TRP    74      34.136  57.470  71.274  0.00  0.00
ATOM   1134  CH2 TRP    74      34.869  56.470  69.335  0.00  0.00
ATOM   1135  HH2 TRP    74      35.216  55.535  69.830  0.00  0.00
ATOM   1136  CZ3 TRP    74      35.058  56.601  67.914  0.00  0.00
ATOM   1137  HZ3 TRP    74      35.582  55.801  67.339  0.00  0.00
ATOM   1138  CE3 TRP    74      34.572  57.765  67.263  0.00  0.00
ATOM   1139  HE3 TRP    74      34.705  57.817  66.157  0.00  0.00
ATOM   1140  CD2 TRP    74      33.696  58.628  67.891  0.00  0.00
ATOM   1141  C   TRP    74      34.650  61.110  65.486  0.00  0.00
ATOM   1142  O   TRP    74      35.451  61.124  66.433  0.00  0.00
ATOM   1143  N   ALA    75      35.099  60.970  64.257  0.00  0.00
ATOM   1144  H   ALA    75      34.408  60.777  63.596  0.00  0.00
ATOM   1145  CA  ALA    75      36.511  60.722  63.826  0.00  0.00
ATOM   1146  HA  ALA    75      37.061  60.009  64.622  0.00  0.00
ATOM   1147  CB  ALA    75      36.450  59.994  62.488  0.00  0.00
ATOM   1148  HB1 ALA    75      35.768  60.463  61.821  0.00  0.00
ATOM   1149  HB2 ALA    75      37.404  60.114  62.046  0.00  0.00
ATOM   1150  HB3 ALA    75      36.241  58.965  62.677  0.00  0.00
ATOM   1151  C   ALA    75      37.427  62.048  63.708  0.00  0.00
ATOM   1152  O   ALA    75      38.295  62.245  64.619  0.00  0.00
ATOM   1153  N   VAL    76      37.226  62.976  62.785  0.00  0.00
ATOM   1154  H   VAL    76      36.414  62.987  62.232  0.00  0.00
ATOM   1155  CA  VAL    76      38.094  64.052  62.350  0.00  0.00
ATOM   1156  HA  VAL    76      38.967  63.945  62.948  0.00  0.00
ATOM   1157  CB  VAL    76      38.337  63.816  60.840  0.00  0.00
ATOM   1158  HB  VAL    76      37.449  64.080  60.312  0.00  0.00
ATOM   1159  CG1 VAL    76      39.372  64.862  60.368  0.00  0.00
ATOM   1160 1HG1 VAL    76      38.916  65.859  60.430  0.00  0.00
ATOM   1161 2HG1 VAL    76      40.263  64.726  60.955  0.00  0.00
ATOM   1162 3HG1 VAL    76      39.525  64.550  59.333  0.00  0.00
ATOM   1163  CG2 VAL    76      38.907  62.455  60.471  0.00  0.00
ATOM   1164 1HG2 VAL    76      39.431  62.041  61.302  0.00  0.00
ATOM   1165 2HG2 VAL    76      38.037  61.855  60.235  0.00  0.00
ATOM   1166 3HG2 VAL    76      39.606  62.635  59.723  0.00  0.00
ATOM   1167  C   VAL    76      37.368  65.424  62.586  0.00  0.00
ATOM   1168  O   VAL    76      36.253  65.606  62.069  0.00  0.00
ATOM   1169  N   GLN    77      38.080  66.372  63.273  0.00  0.00
ATOM   1170  H   GLN    77      39.052  66.067  63.553  0.00  0.00
ATOM   1171  CA  GLN    77      37.703  67.758  63.445  0.00  0.00
ATOM   1172  HA  GLN    77      36.610  67.827  63.505  0.00  0.00
ATOM   1173  CB  GLN    77      38.276  68.257  64.754  0.00  0.00
ATOM   1174  HB2 GLN    77      39.304  68.026  64.830  0.00  0.00
ATOM   1175  HB3 GLN    77      38.256  69.326  64.929  0.00  0.00
ATOM   1176  CG  GLN    77      37.709  67.571  66.030  0.00  0.00
ATOM   1177  HG2 GLN    77      36.630  67.756  66.088  0.00  0.00
ATOM   1178  HG3 GLN    77      37.845  66.534  65.941  0.00  0.00
ATOM   1179  CD  GLN    77      38.349  68.216  67.356  0.00  0.00
ATOM   1180  OE1 GLN    77      39.457  68.694  67.396  0.00  0.00
ATOM   1181  NE2 GLN    77      37.659  68.215  68.494  0.00  0.00
ATOM   1182 1HE2 GLN    77      38.084  68.687  69.274  0.00  0.00
ATOM   1183 2HE2 GLN    77      36.636  68.144  68.398  0.00  0.00
ATOM   1184  C   GLN    77      38.059  68.716  62.286  0.00  0.00
ATOM   1185  O   GLN    77      38.642  69.807  62.526  0.00  0.00
ATOM   1186  N   GLY    78      37.976  68.189  61.071  0.00  0.00
ATOM   1187  H   GLY    78      37.459  67.299  60.983  0.00  0.00
ATOM   1188  CA  GLY    78      38.296  68.890  59.802  0.00  0.00
ATOM   1189  HA2 GLY    78      37.566  69.753  59.826  0.00  0.00
ATOM   1190  HA3 GLY    78      39.281  69.328  59.906  0.00  0.00
ATOM   1191  C   GLY    78      38.109  68.153  58.441  0.00  0.00
ATOM   1192  O   GLY    78      38.698  67.129  58.283  0.00  0.00
ATOM   1193  N   TRP    79      37.293  68.647  57.544  0.00  0.00
ATOM   1194  H   TRP    79      36.834  69.475  57.879  0.00  0.00
ATOM   1195  CA  TRP    79      36.961  68.224  56.221  0.00  0.00
ATOM   1196  HA  TRP    79      37.642  67.450  55.811  0.00  0.00
ATOM   1197  CB  TRP    79      35.528  67.549  56.209  0.00  0.00
ATOM   1198  HB2 TRP    79      34.779  68.311  56.468  0.00  0.00
ATOM   1199  HB3 TRP    79      35.416  67.204  55.196  0.00  0.00
ATOM   1200  CG  TRP    79      35.332  66.352  57.166  0.00  0.00
ATOM   1201  CD1 TRP    79      35.006  66.435  58.469  0.00  0.00
ATOM   1202  HD1 TRP    79      34.700  67.357  58.998  0.00  0.00
ATOM   1203  NE1 TRP    79      35.100  65.160  59.061  0.00  0.00
ATOM   1204  HE1 TRP    79      34.992  65.109  60.023  0.00  0.00
ATOM   1205  CE2 TRP    79      35.444  64.226  58.057  0.00  0.00
ATOM   1206  CZ2 TRP    79      35.693  62.827  58.035  0.00  0.00
ATOM   1207  HZ2 TRP    79      35.697  62.176  58.928  0.00  0.00
ATOM   1208  CH2 TRP    79      36.144  62.240  56.809  0.00  0.00
ATOM   1209  HH2 TRP    79      36.296  61.222  56.779  0.00  0.00
ATOM   1210  CZ3 TRP    79      36.231  62.969  55.615  0.00  0.00
ATOM   1211  HZ3 TRP    79      36.519  62.502  54.687  0.00  0.00
ATOM   1212  CE3 TRP    79      35.803  64.381  55.533  0.00  0.00
ATOM   1213  HE3 TRP    79      35.791  64.975  54.670  0.00  0.00
ATOM   1214  CD2 TRP    79      35.532  64.974  56.824  0.00  0.00
ATOM   1215  C   TRP    79      37.084  69.302  55.195  0.00  0.00
ATOM   1216  O   TRP    79      36.443  70.404  55.310  0.00  0.00
ATOM   1217  N   ASN    80      37.744  69.051  54.078  0.00  0.00
ATOM   1218  H   ASN    80      38.433  68.413  54.001  0.00  0.00
ATOM   1219  CA  ASN    80      37.308  69.740  52.785  0.00  0.00
ATOM   1220  HA  ASN    80      36.933  70.794  52.901  0.00  0.00
ATOM   1221  CB  ASN    80      38.557  69.753  51.944  0.00  0.00
ATOM   1222  HB2 ASN    80      38.901  68.693  51.846  0.00  0.00
ATOM   1223  HB3 ASN    80      38.437  70.162  50.992  0.00  0.00
ATOM   1224  CG  ASN    80      39.806  70.507  52.523  0.00  0.00
ATOM   1225  OD1 ASN    80      39.862  71.325  53.418  0.00  0.00
ATOM   1226  ND2 ASN    80      40.908  70.174  51.945  0.00  0.00
ATOM   1227 1HD2 ASN    80      41.739  70.582  52.232  0.00  0.00
ATOM   1228 2HD2 ASN    80      40.904  69.473  51.217  0.00  0.00
ATOM   1229  C   ASN    80      36.102  69.016  52.160  0.00  0.00
ATOM   1230  O   ASN    80      35.851  67.838  52.456  0.00  0.00
ATOM   1231  N   VAL    81      35.340  69.729  51.349  0.00  0.00
ATOM   1232  H   VAL    81      35.653  70.649  51.309  0.00  0.00
ATOM   1233  CA  VAL    81      34.100  69.300  50.656  0.00  0.00
ATOM   1234  HA  VAL    81      33.932  68.306  50.689  0.00  0.00
ATOM   1235  CB  VAL    81      32.868  69.817  51.468  0.00  0.00
ATOM   1236  HB  VAL    81      32.783  70.915  51.427  0.00  0.00
ATOM   1237  CG1 VAL    81      31.583  69.108  50.849  0.00  0.00
ATOM   1238 1HG1 VAL    81      31.926  68.012  50.882  0.00  0.00
ATOM   1239 2HG1 VAL    81      30.658  69.092  51.452  0.00  0.00
ATOM   1240 3HG1 VAL    81      31.309  69.290  49.800  0.00  0.00
ATOM   1241  CG2 VAL    81      32.932  69.581  52.979  0.00  0.00
ATOM   1242 1HG2 VAL    81      31.937  69.585  53.360  0.00  0.00
ATOM   1243 2HG2 VAL    81      33.270  68.563  53.000  0.00  0.00
ATOM   1244 3HG2 VAL    81      33.547  70.402  53.439  0.00  0.00
ATOM   1245  C   VAL    81      34.008  69.945  49.225  0.00  0.00
ATOM   1246  O   VAL    81      34.341  71.102  49.008  0.00  0.00
ATOM   1247  N   LEU    82      33.739  69.029  48.294  0.00  0.00
ATOM   1248  H   LEU    82      33.366  68.127  48.461  0.00  0.00
ATOM   1249  CA  LEU    82      34.075  69.301  46.939  0.00  0.00
ATOM   1250  HA  LEU    82      34.277  70.408  46.690  0.00  0.00
ATOM   1251  CB  LEU    82      35.439  68.565  46.622  0.00  0.00
ATOM   1252  HB2 LEU    82      35.379  67.467  46.844  0.00  0.00
ATOM   1253  HB3 LEU    82      35.469  68.733  45.574  0.00  0.00
ATOM   1254  CG  LEU    82      36.751  69.171  47.314  0.00  0.00
ATOM   1255  HG  LEU    82      36.531  70.221  47.608  0.00  0.00
ATOM   1256  CD1 LEU    82      37.168  68.339  48.585  0.00  0.00
ATOM   1257 1HD1 LEU    82      37.422  67.271  48.218  0.00  0.00
ATOM   1258 2HD1 LEU    82      38.076  68.713  49.010  0.00  0.00
ATOM   1259 3HD1 LEU    82      36.324  68.309  49.237  0.00  0.00
ATOM   1260  CD2 LEU    82      37.951  68.939  46.399  0.00  0.00
ATOM   1261 1HD2 LEU    82      37.995  67.919  46.070  0.00  0.00
ATOM   1262 2HD2 LEU    82      37.860  69.553  45.525  0.00  0.00
ATOM   1263 3HD2 LEU    82      38.877  69.315  46.866  0.00  0.00
ATOM   1264  C   LEU    82      32.952  68.782  45.996  0.00  0.00
ATOM   1265  O   LEU    82      32.293  67.736  46.118  0.00  0.00
ATOM   1266  N   GLN    83      32.772  69.531  44.912  0.00  0.00
ATOM   1267  H   GLN    83      33.381  70.289  44.765  0.00  0.00
ATOM   1268  CA  GLN    83      31.981  69.189  43.748  0.00  0.00
ATOM   1269  HA  GLN    83      31.137  68.515  43.999  0.00  0.00
ATOM   1270  CB  GLN    83      31.452  70.504  43.080  0.00  0.00
ATOM   1271  HB2 GLN    83      32.273  71.303  43.150  0.00  0.00
ATOM   1272  HB3 GLN    83      31.276  70.296  42.019  0.00  0.00
ATOM   1273  CG  GLN    83      30.140  71.129  43.641  0.00  0.00
ATOM   1274  HG2 GLN    83      29.324  70.354  43.619  0.00  0.00
ATOM   1275  HG3 GLN    83      30.394  71.372  44.697  0.00  0.00
ATOM   1276  CD  GLN    83      29.624  72.339  42.906  0.00  0.00
ATOM   1277  OE1 GLN    83      30.122  72.737  41.912  0.00  0.00
ATOM   1278  NE2 GLN    83      28.602  72.950  43.425  0.00  0.00
ATOM   1279 1HE2 GLN    83      28.294  73.803  42.950  0.00  0.00
ATOM   1280 2HE2 GLN    83      27.956  72.466  44.090  0.00  0.00
ATOM   1281  C   GLN    83      32.902  68.357  42.804  0.00  0.00
ATOM   1282  O   GLN    83      34.065  68.207  43.085  0.00  0.00
ATOM   1283  N   ARG    84      32.371  67.838  41.681  0.00  0.00
ATOM   1284  H   ARG    84      31.402  67.935  41.553  0.00  0.00
ATOM   1285  CA  ARG    84      32.981  66.888  40.777  0.00  0.00
ATOM   1286  HA  ARG    84      33.945  66.643  41.106  0.00  0.00
ATOM   1287  CB  ARG    84      32.095  65.703  40.781  0.00  0.00
ATOM   1288  HB2 ARG    84      31.748  65.414  41.823  0.00  0.00
ATOM   1289  HB3 ARG    84      31.229  65.882  40.092  0.00  0.00
ATOM   1290  CG  ARG    84      32.898  64.499  40.241  0.00  0.00
ATOM   1291  HG2 ARG    84      33.355  64.775  39.270  0.00  0.00
ATOM   1292  HG3 ARG    84      33.664  64.185  41.000  0.00  0.00
ATOM   1293  CD  ARG    84      31.968  63.276  39.993  0.00  0.00
ATOM   1294  HD2 ARG    84      32.591  62.458  39.715  0.00  0.00
ATOM   1295  HD3 ARG    84      31.545  62.923  40.882  0.00  0.00
ATOM   1296  NE  ARG    84      30.892  63.333  38.982  0.00  0.00
ATOM   1297  HE  ARG    84      31.079  63.990  38.223  0.00  0.00
ATOM   1298  CZ  ARG    84      29.696  62.747  38.975  0.00  0.00
ATOM   1299  NH1 ARG    84      29.298  61.848  39.812  0.00  0.00
ATOM   1300 1HH1 ARG    84      29.969  61.443  40.428  0.00  0.00
ATOM   1301 2HH1 ARG    84      28.315  61.642  39.630  0.00  0.00
ATOM   1302  NH2 ARG    84      28.818  63.281  38.088  0.00  0.00
ATOM   1303 1HH2 ARG    84      28.985  64.039  37.430  0.00  0.00
ATOM   1304 2HH2 ARG    84      27.824  62.985  38.195  0.00  0.00
ATOM   1305  C   ARG    84      33.108  67.574  39.379  0.00  0.00
ATOM   1306  O   ARG    84      32.234  67.503  38.517  0.00  0.00
ATOM   1307  N   GLU    85      34.289  68.108  39.138  0.00  0.00
ATOM   1308  H   GLU    85      35.041  68.182  39.884  0.00  0.00
ATOM   1309  CA  GLU    85      34.752  68.293  37.740  0.00  0.00
ATOM   1310  HA  GLU    85      33.922  68.363  37.116  0.00  0.00
ATOM   1311  CB  GLU    85      35.547  69.614  37.748  0.00  0.00
ATOM   1312  HB2 GLU    85      34.915  70.357  38.166  0.00  0.00
ATOM   1313  HB3 GLU    85      36.437  69.456  38.452  0.00  0.00
ATOM   1314  CG  GLU    85      36.090  69.993  36.278  0.00  0.00
ATOM   1315  HG2 GLU    85      36.851  69.289  35.948  0.00  0.00
ATOM   1316  HG3 GLU    85      35.319  69.898  35.429  0.00  0.00
ATOM   1317  CD  GLU    85      36.561  71.464  36.146  0.00  0.00
ATOM   1318  OE1 GLU    85      37.722  71.819  35.948  0.00  0.00
ATOM   1319  OE2 GLU    85      35.747  72.433  36.259  0.00  0.00
ATOM   1320  C   GLU    85      35.604  67.065  37.279  0.00  0.00
ATOM   1321  O   GLU    85      36.759  66.931  37.639  0.00  0.00
ATOM   1322  N   SER    86      34.949  66.001  36.723  0.00  0.00
ATOM   1323  H   SER    86      33.989  66.157  36.354  0.00  0.00
ATOM   1324  CA  SER    86      35.535  64.765  36.083  0.00  0.00
ATOM   1325  HA  SER    86      36.578  64.689  36.234  0.00  0.00
ATOM   1326  CB  SER    86      34.804  63.601  36.795  0.00  0.00
ATOM   1327  HB2 SER    86      34.985  63.700  37.888  0.00  0.00
ATOM   1328  HB3 SER    86      33.734  63.686  36.521  0.00  0.00
ATOM   1329  OG  SER    86      35.239  62.372  36.317  0.00  0.00
ATOM   1330  HG  SER    86      36.143  62.319  36.408  0.00  0.00
ATOM   1331  C   SER    86      35.437  64.727  34.597  0.00  0.00
ATOM   1332  O   SER    86      34.495  65.247  34.030  0.00  0.00
ATOM   1333  N   TRP    87      36.335  64.033  33.951  0.00  0.00
ATOM   1334  H   TRP    87      37.014  63.447  34.444  0.00  0.00
ATOM   1335  CA  TRP    87      36.353  64.069  32.462  0.00  0.00
ATOM   1336  HA  TRP    87      35.266  64.200  32.216  0.00  0.00
ATOM   1337  CB  TRP    87      37.295  65.160  31.944  0.00  0.00
ATOM   1338  HB2 TRP    87      38.272  64.781  32.176  0.00  0.00
ATOM   1339  HB3 TRP    87      37.212  65.182  30.875  0.00  0.00
ATOM   1340  CG  TRP    87      37.154  66.491  32.372  0.00  0.00
ATOM   1341  CD1 TRP    87      37.785  67.031  33.478  0.00  0.00
ATOM   1342  HD1 TRP    87      38.315  66.462  34.209  0.00  0.00
ATOM   1343  NE1 TRP    87      37.423  68.362  33.610  0.00  0.00
ATOM   1344  HE1 TRP    87      37.834  68.941  34.383  0.00  0.00
ATOM   1345  CE2 TRP    87      36.719  68.822  32.506  0.00  0.00
ATOM   1346  CZ2 TRP    87      36.229  70.066  31.944  0.00  0.00
ATOM   1347  HZ2 TRP    87      36.231  70.956  32.513  0.00  0.00
ATOM   1348  CH2 TRP    87      35.697  70.174  30.608  0.00  0.00
ATOM   1349  HH2 TRP    87      35.216  71.044  30.223  0.00  0.00
ATOM   1350  CZ3 TRP    87      35.490  68.906  29.943  0.00  0.00
ATOM   1351  HZ3 TRP    87      34.945  68.939  28.952  0.00  0.00
ATOM   1352  CE3 TRP    87      35.902  67.713  30.468  0.00  0.00
ATOM   1353  HE3 TRP    87      35.948  66.898  29.786  0.00  0.00
ATOM   1354  CD2 TRP    87      36.487  67.654  31.768  0.00  0.00
ATOM   1355  C   TRP    87      36.816  62.712  31.954  0.00  0.00
ATOM   1356  O   TRP    87      37.366  61.860  32.647  0.00  0.00
ATOM   1357  N   VAL    88      36.604  62.574  30.663  0.00  0.00
ATOM   1358  H   VAL    88      36.036  63.288  30.139  0.00  0.00
ATOM   1359  CA  VAL    88      36.946  61.399  29.821  0.00  0.00
ATOM   1360  HA  VAL    88      37.449  60.713  30.399  0.00  0.00
ATOM   1361  CB  VAL    88      35.631  60.669  29.576  0.00  0.00
ATOM   1362  HB  VAL    88      35.143  61.239  28.886  0.00  0.00
ATOM   1363  CG1 VAL    88      35.908  59.294  28.908  0.00  0.00
ATOM   1364 1HG1 VAL    88      36.743  59.351  28.237  0.00  0.00
ATOM   1365 2HG1 VAL    88      36.160  58.474  29.622  0.00  0.00
ATOM   1366 3HG1 VAL    88      35.016  59.004  28.458  0.00  0.00
ATOM   1367  CG2 VAL    88      34.573  60.432  30.752  0.00  0.00
ATOM   1368 1HG2 VAL    88      34.196  61.413  31.103  0.00  0.00
ATOM   1369 2HG2 VAL    88      33.712  59.965  30.383  0.00  0.00
ATOM   1370 3HG2 VAL    88      34.930  59.819  31.558  0.00  0.00
ATOM   1371  C   VAL    88      37.686  61.847  28.570  0.00  0.00
ATOM   1372  O   VAL    88      37.303  62.704  27.793  0.00  0.00
ATOM   1373  N   TRP    89      38.870  61.300  28.352  0.00  0.00
ATOM   1374  H   TRP    89      39.310  60.788  29.071  0.00  0.00
ATOM   1375  CA  TRP    89      39.785  61.638  27.342  0.00  0.00
ATOM   1376  HA  TRP    89      39.641  62.658  27.152  0.00  0.00
ATOM   1377  CB  TRP    89      41.212  61.407  27.873  0.00  0.00
ATOM   1378  HB2 TRP    89      41.372  61.956  28.744  0.00  0.00
ATOM   1379  HB3 TRP    89      41.358  60.304  28.080  0.00  0.00
ATOM   1380  CG  TRP    89      42.251  61.895  26.847  0.00  0.00
ATOM   1381  CD1 TRP    89      43.227  61.090  26.330  0.00  0.00
ATOM   1382  HD1 TRP    89      43.371  60.046  26.533  0.00  0.00
ATOM   1383  NE1 TRP    89      43.983  61.850  25.496  0.00  0.00
ATOM   1384  HE1 TRP    89      44.716  61.424  24.963  0.00  0.00
ATOM   1385  CE2 TRP    89      43.362  63.050  25.125  0.00  0.00
ATOM   1386  CZ2 TRP    89      43.679  64.081  24.204  0.00  0.00
ATOM   1387  HZ2 TRP    89      44.607  63.897  23.608  0.00  0.00
ATOM   1388  CH2 TRP    89      42.840  65.234  24.168  0.00  0.00
ATOM   1389  HH2 TRP    89      43.112  66.170  23.608  0.00  0.00
ATOM   1390  CZ3 TRP    89      41.781  65.350  25.130  0.00  0.00
ATOM   1391  HZ3 TRP    89      41.333  66.271  25.181  0.00  0.00
ATOM   1392  CE3 TRP    89      41.487  64.263  26.052  0.00  0.00
ATOM   1393  HE3 TRP    89      40.619  64.473  26.771  0.00  0.00
ATOM   1394  CD2 TRP    89      42.281  63.148  26.086  0.00  0.00
ATOM   1395  C   TRP    89      39.496  60.771  26.047  0.00  0.00
ATOM   1396  O   TRP    89      39.991  59.614  26.025  0.00  0.00
ATOM   1397  N   VAL    90      38.801  61.235  25.012  0.00  0.00
ATOM   1398  H   VAL    90      38.355  62.170  24.929  0.00  0.00
ATOM   1399  CA  VAL    90      38.754  60.414  23.777  0.00  0.00
ATOM   1400  HA  VAL    90      39.664  59.763  23.585  0.00  0.00
ATOM   1401  CB  VAL    90      37.670  59.307  23.888  0.00  0.00
ATOM   1402  HB  VAL    90      37.673  58.994  24.918  0.00  0.00
ATOM   1403  CG1 VAL    90      36.290  59.847  23.484  0.00  0.00
ATOM   1404 1HG1 VAL    90      35.609  58.985  23.552  0.00  0.00
ATOM   1405 2HG1 VAL    90      36.001  60.769  24.032  0.00  0.00
ATOM   1406 3HG1 VAL    90      36.226  60.068  22.367  0.00  0.00
ATOM   1407  CG2 VAL    90      38.039  58.046  23.072  0.00  0.00
ATOM   1408 1HG2 VAL    90      38.979  57.753  23.492  0.00  0.00
ATOM   1409 2HG2 VAL    90      37.289  57.240  23.103  0.00  0.00
ATOM   1410 3HG2 VAL    90      37.996  58.218  22.069  0.00  0.00
ATOM   1411  C   VAL    90      38.682  61.319  22.500  0.00  0.00
ATOM   1412  O   VAL    90      38.144  62.474  22.537  0.00  0.00
ATOM   1413  N   ARG    91      39.227  60.744  21.447  0.00  0.00
ATOM   1414  H   ARG    91      39.628  59.827  21.551  0.00  0.00
ATOM   1415  CA  ARG    91      39.204  61.368  20.122  0.00  0.00
ATOM   1416  HA  ARG    91      39.862  60.731  19.493  0.00  0.00
ATOM   1417  CB  ARG    91      37.850  61.065  19.365  0.00  0.00
ATOM   1418  HB2 ARG    91      37.054  61.539  19.941  0.00  0.00
ATOM   1419  HB3 ARG    91      37.800  61.518  18.385  0.00  0.00
ATOM   1420  CG  ARG    91      37.489  59.615  19.197  0.00  0.00
ATOM   1421  HG2 ARG    91      37.412  59.111  20.066  0.00  0.00
ATOM   1422  HG3 ARG    91      36.459  59.575  18.845  0.00  0.00
ATOM   1423  CD  ARG    91      38.314  58.813  18.172  0.00  0.00
ATOM   1424  HD2 ARG    91      38.757  59.502  17.426  0.00  0.00
ATOM   1425  HD3 ARG    91      39.175  58.346  18.689  0.00  0.00
ATOM   1426  NE  ARG    91      37.517  57.922  17.364  0.00  0.00
ATOM   1427  HE  ARG    91      36.770  58.295  16.790  0.00  0.00
ATOM   1428  CZ  ARG    91      37.628  56.649  17.230  0.00  0.00
ATOM   1429  NH1 ARG    91      38.558  56.027  17.832  0.00  0.00
ATOM   1430 1HH1 ARG    91      39.197  56.435  18.463  0.00  0.00
ATOM   1431 2HH1 ARG    91      38.630  55.037  17.529  0.00  0.00
ATOM   1432  NH2 ARG    91      36.862  56.050  16.409  0.00  0.00
ATOM   1433 1HH2 ARG    91      36.129  56.564  15.893  0.00  0.00
ATOM   1434 2HH2 ARG    91      36.931  55.032  16.259  0.00  0.00
ATOM   1435  C   ARG    91      39.793  62.834  20.113  0.00  0.00
ATOM   1436  O   ARG    91      39.278  63.619  19.285  0.00  0.00
ATOM   1437  N   GLY    92      40.740  63.252  20.950  0.00  0.00
ATOM   1438  H   GLY    92      41.131  62.551  21.545  0.00  0.00
ATOM   1439  CA  GLY    92      41.320  64.586  20.911  0.00  0.00
ATOM   1440  HA2 GLY    92      42.317  64.707  21.376  0.00  0.00
ATOM   1441  HA3 GLY    92      41.236  64.940  19.879  0.00  0.00
ATOM   1442  C   GLY    92      40.290  65.554  21.630  0.00  0.00
ATOM   1443  O   GLY    92      40.298  66.775  21.481  0.00  0.00
ATOM   1444  N   ARG    93      39.418  64.993  22.538  0.00  0.00
ATOM   1445  H   ARG    93      39.295  63.978  22.516  0.00  0.00
ATOM   1446  CA  ARG    93      38.450  65.756  23.281  0.00  0.00
ATOM   1447  HA  ARG    93      38.657  66.830  23.286  0.00  0.00
ATOM   1448  CB  ARG    93      37.002  65.571  22.718  0.00  0.00
ATOM   1449  HB2 ARG    93      36.685  64.514  22.716  0.00  0.00
ATOM   1450  HB3 ARG    93      36.273  66.059  23.385  0.00  0.00
ATOM   1451  CG  ARG    93      36.777  66.000  21.231  0.00  0.00
ATOM   1452  HG2 ARG    93      37.598  65.574  20.598  0.00  0.00
ATOM   1453  HG3 ARG    93      35.767  65.712  21.026  0.00  0.00
ATOM   1454  CD  ARG    93      36.963  67.519  21.161  0.00  0.00
ATOM   1455  HD2 ARG    93      36.153  68.032  21.746  0.00  0.00
ATOM   1456  HD3 ARG    93      37.929  67.870  21.531  0.00  0.00
ATOM   1457  NE  ARG    93      36.824  67.986  19.808  0.00  0.00
ATOM   1458  HE  ARG    93      37.636  67.997  19.296  0.00  0.00
ATOM   1459  CZ  ARG    93      35.836  68.693  19.278  0.00  0.00
ATOM   1460  NH1 ARG    93      36.159  69.577  18.380  0.00  0.00
ATOM   1461 1HH1 ARG    93      37.218  69.567  18.263  0.00  0.00
ATOM   1462 2HH1 ARG    93      35.539  70.112  17.879  0.00  0.00
ATOM   1463  NH2 ARG    93      34.587  68.620  19.634  0.00  0.00
ATOM   1464 1HH2 ARG    93      34.383  67.884  20.313  0.00  0.00
ATOM   1465 2HH2 ARG    93      33.998  69.384  19.320  0.00  0.00
ATOM   1466  C   ARG    93      38.494  65.318  24.694  0.00  0.00
ATOM   1467  O   ARG    93      38.320  64.109  25.015  0.00  0.00
ATOM   1468  N   TRP    94      38.352  66.246  25.637  0.00  0.00
ATOM   1469  H   TRP    94      38.734  67.213  25.426  0.00  0.00
ATOM   1470  CA  TRP    94      37.920  66.012  26.984  0.00  0.00
ATOM   1471  HA  TRP    94      38.129  65.033  27.244  0.00  0.00
ATOM   1472  CB  TRP    94      38.534  67.003  27.963  0.00  0.00
ATOM   1473  HB2 TRP    94      38.575  67.977  27.529  0.00  0.00
ATOM   1474  HB3 TRP    94      37.957  66.964  28.933  0.00  0.00
ATOM   1475  CG  TRP    94      39.870  66.746  28.505  0.00  0.00
ATOM   1476  CD1 TRP    94      41.001  67.404  28.361  0.00  0.00
ATOM   1477  HD1 TRP    94      41.110  68.309  27.828  0.00  0.00
ATOM   1478  NE1 TRP    94      42.075  66.761  28.929  0.00  0.00
ATOM   1479  HE1 TRP    94      43.041  67.037  28.614  0.00  0.00
ATOM   1480  CE2 TRP    94      41.637  65.637  29.556  0.00  0.00
ATOM   1481  CZ2 TRP    94      42.303  64.583  30.126  0.00  0.00
ATOM   1482  HZ2 TRP    94      43.372  64.558  30.119  0.00  0.00
ATOM   1483  CH2 TRP    94      41.631  63.442  30.675  0.00  0.00
ATOM   1484  HH2 TRP    94      42.140  62.645  31.224  0.00  0.00
ATOM   1485  CZ3 TRP    94      40.217  63.417  30.462  0.00  0.00
ATOM   1486  HZ3 TRP    94      39.533  62.567  30.746  0.00  0.00
ATOM   1487  CE3 TRP    94      39.597  64.474  29.728  0.00  0.00
ATOM   1488  HE3 TRP    94      38.588  64.380  29.478  0.00  0.00
ATOM   1489  CD2 TRP    94      40.259  65.589  29.276  0.00  0.00
ATOM   1490  C   TRP    94      36.370  66.123  26.982  0.00  0.00
ATOM   1491  O   TRP    94      35.859  67.238  26.997  0.00  0.00
ATOM   1492  N   VAL    95      35.649  65.042  26.866  0.00  0.00
ATOM   1493  H   VAL    95      36.147  64.135  26.788  0.00  0.00
ATOM   1494  CA  VAL    95      34.165  64.930  27.022  0.00  0.00
ATOM   1495  HA  VAL    95      33.660  65.833  26.684  0.00  0.00
ATOM   1496  CB  VAL    95      33.674  63.695  26.289  0.00  0.00
ATOM   1497  HB  VAL    95      34.116  62.835  26.826  0.00  0.00
ATOM   1498  CG1 VAL    95      32.188  63.577  26.389  0.00  0.00
ATOM   1499 1HG1 VAL    95      31.946  63.486  27.442  0.00  0.00
ATOM   1500 2HG1 VAL    95      31.749  64.424  25.946  0.00  0.00
ATOM   1501 3HG1 VAL    95      31.834  62.670  25.903  0.00  0.00
ATOM   1502  CG2 VAL    95      34.078  63.506  24.821  0.00  0.00
ATOM   1503 1HG2 VAL    95      35.117  63.282  24.732  0.00  0.00
ATOM   1504 2HG2 VAL    95      33.559  62.597  24.348  0.00  0.00
ATOM   1505 3HG2 VAL    95      33.682  64.271  24.159  0.00  0.00
ATOM   1506  C   VAL    95      33.869  64.866  28.595  0.00  0.00
ATOM   1507  O   VAL    95      34.515  64.087  29.350  0.00  0.00
ATOM   1508  N   PRO    96      33.042  65.744  29.184  0.00  0.00
ATOM   1509  CD  PRO    96      32.535  66.945  28.531  0.00  0.00
ATOM   1510  HD2 PRO    96      31.689  66.739  27.880  0.00  0.00
ATOM   1511  HD3 PRO    96      33.334  67.463  28.012  0.00  0.00
ATOM   1512  CG  PRO    96      32.075  67.865  29.698  0.00  0.00
ATOM   1513  HG2 PRO    96      31.213  68.534  29.453  0.00  0.00
ATOM   1514  HG3 PRO    96      32.915  68.511  30.076  0.00  0.00
ATOM   1515  CB  PRO    96      31.619  66.808  30.683  0.00  0.00
ATOM   1516  HB2 PRO    96      30.634  66.500  30.405  0.00  0.00
ATOM   1517  HB3 PRO    96      31.555  67.118  31.794  0.00  0.00
ATOM   1518  CA  PRO    96      32.592  65.600  30.582  0.00  0.00
ATOM   1519  HA  PRO    96      33.472  65.770  31.215  0.00  0.00
ATOM   1520  C   PRO    96      31.914  64.275  31.079  0.00  0.00
ATOM   1521  O   PRO    96      31.069  63.688  30.393  0.00  0.00
ATOM   1522  N   TYR    97      32.343  63.772  32.243  0.00  0.00
ATOM   1523  H   TYR    97      33.114  64.233  32.897  0.00  0.00
ATOM   1524  CA  TYR    97      31.631  62.636  32.793  0.00  0.00
ATOM   1525  HA  TYR    97      31.644  61.848  32.092  0.00  0.00
ATOM   1526  CB  TYR    97      32.510  62.200  34.007  0.00  0.00
ATOM   1527  HB2 TYR    97      33.511  61.864  33.632  0.00  0.00
ATOM   1528  HB3 TYR    97      32.754  63.096  34.638  0.00  0.00
ATOM   1529  CG  TYR    97      31.944  61.043  34.794  0.00  0.00
ATOM   1530  CD1 TYR    97      31.377  61.174  36.072  0.00  0.00
ATOM   1531  HD1 TYR    97      31.474  62.145  36.546  0.00  0.00
ATOM   1532  CE1 TYR    97      30.919  60.038  36.757  0.00  0.00
ATOM   1533  HE1 TYR    97      30.323  60.180  37.699  0.00  0.00
ATOM   1534  CZ  TYR    97      30.920  58.765  36.194  0.00  0.00
ATOM   1535  OH  TYR    97      30.437  57.698  36.957  0.00  0.00
ATOM   1536  HH  TYR    97      30.347  57.751  37.921  0.00  0.00
ATOM   1537  CE2 TYR    97      31.422  58.612  34.919  0.00  0.00
ATOM   1538  HE2 TYR    97      31.311  57.638  34.425  0.00  0.00
ATOM   1539  CD2 TYR    97      32.004  59.718  34.218  0.00  0.00
ATOM   1540  HD2 TYR    97      32.505  59.649  33.315  0.00  0.00
ATOM   1541  C   TYR    97      30.204  62.925  33.202  0.00  0.00
ATOM   1542  O   TYR    97      29.948  63.952  33.876  0.00  0.00
ATOM   1543  N   PRO    98      29.228  62.043  32.863  0.00  0.00
ATOM   1544  CD  PRO    98      27.900  62.020  33.452  0.00  0.00
ATOM   1545  HD2 PRO    98      27.158  62.110  32.703  0.00  0.00
ATOM   1546  HD3 PRO    98      27.911  62.717  34.325  0.00  0.00
ATOM   1547  CG  PRO    98      27.743  60.495  33.909  0.00  0.00
ATOM   1548  HG2 PRO    98      26.765  60.171  34.172  0.00  0.00
ATOM   1549  HG3 PRO    98      28.415  60.353  34.727  0.00  0.00
ATOM   1550  CB  PRO    98      28.324  59.728  32.735  0.00  0.00
ATOM   1551  HB2 PRO    98      27.445  59.521  32.057  0.00  0.00
ATOM   1552  HB3 PRO    98      28.803  58.739  32.999  0.00  0.00
ATOM   1553  CA  PRO    98      29.372  60.727  32.222  0.00  0.00
ATOM   1554  HA  PRO    98      30.352  60.321  32.561  0.00  0.00
ATOM   1555  C   PRO    98      29.443  60.855  30.672  0.00  0.00
ATOM   1556  O   PRO    98      28.745  61.744  30.145  0.00  0.00
ATOM   1557  N   PHE    99      30.356  60.079  30.027  0.00  0.00
ATOM   1558  H   PHE    99      30.681  59.241  30.456  0.00  0.00
ATOM   1559  CA  PHE    99      30.664  60.228  28.553  0.00  0.00
ATOM   1560  HA  PHE    99      31.146  61.171  28.377  0.00  0.00
ATOM   1561  CB  PHE    99      31.568  58.993  28.134  0.00  0.00
ATOM   1562  HB2 PHE    99      32.600  58.989  28.505  0.00  0.00
ATOM   1563  HB3 PHE    99      31.215  57.995  28.581  0.00  0.00
ATOM   1564  CG  PHE    99      31.682  58.895  26.654  0.00  0.00
ATOM   1565  CD1 PHE    99      32.525  59.693  25.864  0.00  0.00
ATOM   1566  HD1 PHE    99      33.102  60.452  26.321  0.00  0.00
ATOM   1567  CE1 PHE    99      32.559  59.538  24.482  0.00  0.00
ATOM   1568  HE1 PHE    99      33.133  60.248  23.951  0.00  0.00
ATOM   1569  CZ  PHE    99      31.985  58.444  23.887  0.00  0.00
ATOM   1570  HZ  PHE    99      32.196  58.070  22.845  0.00  0.00
ATOM   1571  CE2 PHE    99      31.201  57.582  24.651  0.00  0.00
ATOM   1572  HE2 PHE    99      30.754  56.746  24.158  0.00  0.00
ATOM   1573  CD2 PHE    99      31.001  57.871  26.029  0.00  0.00
ATOM   1574  HD2 PHE    99      30.306  57.285  26.569  0.00  0.00
ATOM   1575  C   PHE    99      29.416  60.193  27.794  0.00  0.00
ATOM   1576  O   PHE    99      29.131  61.044  26.946  0.00  0.00
ATOM   1577  N   GLN   100      28.605  59.228  28.129  0.00  0.00
ATOM   1578  H   GLN   100      28.879  58.606  28.794  0.00  0.00
ATOM   1579  CA  GLN   100      27.545  58.872  27.178  0.00  0.00
ATOM   1580  HA  GLN   100      28.140  58.839  26.235  0.00  0.00
ATOM   1581  CB  GLN   100      27.030  57.455  27.574  0.00  0.00
ATOM   1582  HB2 GLN   100      26.219  57.316  26.975  0.00  0.00
ATOM   1583  HB3 GLN   100      27.691  56.697  27.296  0.00  0.00
ATOM   1584  CG  GLN   100      26.576  57.150  29.012  0.00  0.00
ATOM   1585  HG2 GLN   100      26.269  57.991  29.645  0.00  0.00
ATOM   1586  HG3 GLN   100      25.672  56.531  29.102  0.00  0.00
ATOM   1587  CD  GLN   100      27.679  56.555  29.880  0.00  0.00
ATOM   1588  OE1 GLN   100      28.779  56.982  29.923  0.00  0.00
ATOM   1589  NE2 GLN   100      27.429  55.377  30.466  0.00  0.00
ATOM   1590 1HE2 GLN   100      28.229  54.988  31.056  0.00  0.00
ATOM   1591 2HE2 GLN   100      26.495  55.029  30.675  0.00  0.00
ATOM   1592  C   GLN   100      26.400  59.820  27.083  0.00  0.00
ATOM   1593  O   GLN   100      25.606  59.803  26.138  0.00  0.00
ATOM   1594  N   ASN   101      26.337  60.725  28.055  0.00  0.00
ATOM   1595  H   ASN   101      26.980  60.464  28.883  0.00  0.00
ATOM   1596  CA  ASN   101      25.524  61.940  28.197  0.00  0.00
ATOM   1597  HA  ASN   101      24.693  61.769  27.543  0.00  0.00
ATOM   1598  CB  ASN   101      25.148  62.239  29.618  0.00  0.00
ATOM   1599  HB2 ASN   101      26.082  62.585  30.039  0.00  0.00
ATOM   1600  HB3 ASN   101      24.408  63.061  29.543  0.00  0.00
ATOM   1601  CG  ASN   101      24.599  61.047  30.351  0.00  0.00
ATOM   1602  OD1 ASN   101      25.003  60.730  31.447  0.00  0.00
ATOM   1603  ND2 ASN   101      23.687  60.287  29.718  0.00  0.00
ATOM   1604 1HD2 ASN   101      23.375  59.445  30.161  0.00  0.00
ATOM   1605 2HD2 ASN   101      23.398  60.586  28.772  0.00  0.00
ATOM   1606  C   ASN   101      26.147  63.171  27.485  0.00  0.00
ATOM   1607  O   ASN   101      25.418  64.149  27.329  0.00  0.00
ATOM   1608  N   ASN   102      27.445  63.228  27.037  0.00  0.00
ATOM   1609  H   ASN   102      27.914  62.336  26.995  0.00  0.00
ATOM   1610  CA  ASN   102      28.207  64.451  26.592  0.00  0.00
ATOM   1611  HA  ASN   102      27.517  65.330  26.470  0.00  0.00
ATOM   1612  CB  ASN   102      29.275  64.640  27.769  0.00  0.00
ATOM   1613  HB2 ASN   102      29.589  63.677  28.143  0.00  0.00
ATOM   1614  HB3 ASN   102      30.050  65.324  27.373  0.00  0.00
ATOM   1615  CG  ASN   102      28.608  65.414  28.917  0.00  0.00
ATOM   1616  OD1 ASN   102      28.158  66.593  28.790  0.00  0.00
ATOM   1617  ND2 ASN   102      28.407  64.829  30.119  0.00  0.00
ATOM   1618 1HD2 ASN   102      28.017  65.346  30.882  0.00  0.00
ATOM   1619 2HD2 ASN   102      28.940  64.013  30.390  0.00  0.00
ATOM   1620  C   ASN   102      28.795  64.356  25.097  0.00  0.00
ATOM   1621  O   ASN   102      29.495  65.274  24.585  0.00  0.00
ATOM   1622  N   ILE   103      28.404  63.348  24.409  0.00  0.00
ATOM   1623  H   ILE   103      27.946  62.684  25.015  0.00  0.00
ATOM   1624  CA  ILE   103      28.927  62.971  23.110  0.00  0.00
ATOM   1625  HA  ILE   103      29.936  62.746  23.174  0.00  0.00
ATOM   1626  CB  ILE   103      28.337  61.611  22.606  0.00  0.00
ATOM   1627  HB  ILE   103      28.688  61.465  21.601  0.00  0.00
ATOM   1628  CG2 ILE   103      28.909  60.569  23.608  0.00  0.00
ATOM   1629 1HG2 ILE   103      28.199  60.433  24.446  0.00  0.00
ATOM   1630 2HG2 ILE   103      29.112  59.617  23.110  0.00  0.00
ATOM   1631 3HG2 ILE   103      29.762  60.986  24.134  0.00  0.00
ATOM   1632  CG1 ILE   103      26.754  61.386  22.678  0.00  0.00
ATOM   1633 2HG1 ILE   103      26.581  60.296  22.670  0.00  0.00
ATOM   1634 3HG1 ILE   103      26.423  61.772  23.658  0.00  0.00
ATOM   1635  CD1 ILE   103      25.959  62.205  21.670  0.00  0.00
ATOM   1636 1HD1 ILE   103      24.931  61.888  21.822  0.00  0.00
ATOM   1637 2HD1 ILE   103      25.933  63.248  22.036  0.00  0.00
ATOM   1638 3HD1 ILE   103      26.485  62.201  20.660  0.00  0.00
ATOM   1639  C   ILE   103      28.689  64.037  21.979  0.00  0.00
ATOM   1640  O   ILE   103      29.461  64.021  20.997  0.00  0.00
ATOM   1641  N   HIE   104      27.865  65.081  22.198  0.00  0.00
ATOM   1642  H   HIE   104      27.318  64.832  23.030  0.00  0.00
ATOM   1643  CA  HIE   104      27.746  66.316  21.521  0.00  0.00
ATOM   1644  HA  HIE   104      27.612  66.148  20.516  0.00  0.00
ATOM   1645  CB  HIE   104      26.754  67.283  22.096  0.00  0.00
ATOM   1646  HB2 HIE   104      26.841  68.154  21.449  0.00  0.00
ATOM   1647  HB3 HIE   104      25.749  66.952  21.958  0.00  0.00
ATOM   1648  CG  HIE   104      26.935  67.723  23.509  0.00  0.00
ATOM   1649  ND1 HIE   104      26.438  67.030  24.565  0.00  0.00
ATOM   1650  CE1 HIE   104      26.847  67.782  25.609  0.00  0.00
ATOM   1651  HE1 HIE   104      26.723  67.534  26.640  0.00  0.00
ATOM   1652  NE2 HIE   104      27.485  68.865  25.217  0.00  0.00
ATOM   1653  HE2 HIE   104      27.998  69.508  25.736  0.00  0.00
ATOM   1654  CD2 HIE   104      27.706  68.788  23.895  0.00  0.00
ATOM   1655  HD2 HIE   104      28.220  69.547  23.232  0.00  0.00
ATOM   1656  C   HIE   104      29.115  67.017  21.466  0.00  0.00
ATOM   1657  O   HIE   104      29.215  67.966  20.670  0.00  0.00
ATOM   1658  N   ARG   105      30.119  66.643  22.304  0.00  0.00
ATOM   1659  H   ARG   105      29.881  65.974  23.028  0.00  0.00
ATOM   1660  CA  ARG   105      31.439  67.247  22.444  0.00  0.00
ATOM   1661  HA  ARG   105      31.480  68.273  21.923  0.00  0.00
ATOM   1662  CB  ARG   105      31.838  67.428  23.993  0.00  0.00
ATOM   1663  HB2 ARG   105      31.887  66.391  24.431  0.00  0.00
ATOM   1664  HB3 ARG   105      32.889  67.673  23.969  0.00  0.00
ATOM   1665  CG  ARG   105      31.140  68.437  24.840  0.00  0.00
ATOM   1666  HG2 ARG   105      30.174  68.166  24.894  0.00  0.00
ATOM   1667  HG3 ARG   105      31.526  68.578  25.846  0.00  0.00
ATOM   1668  CD  ARG   105      31.088  69.832  24.125  0.00  0.00
ATOM   1669  HD2 ARG   105      32.016  69.913  23.579  0.00  0.00
ATOM   1670  HD3 ARG   105      30.326  69.968  23.337  0.00  0.00
ATOM   1671  NE  ARG   105      30.910  70.955  25.083  0.00  0.00
ATOM   1672  HE  ARG   105      30.321  70.755  25.896  0.00  0.00
ATOM   1673  CZ  ARG   105      31.265  72.273  24.969  0.00  0.00
ATOM   1674  NH1 ARG   105      31.895  72.782  23.872  0.00  0.00
ATOM   1675 1HH1 ARG   105      31.901  72.192  23.072  0.00  0.00
ATOM   1676 2HH1 ARG   105      32.082  73.734  23.854  0.00  0.00
ATOM   1677  NH2 ARG   105      31.037  73.160  25.923  0.00  0.00
ATOM   1678 1HH2 ARG   105      30.357  72.800  26.640  0.00  0.00
ATOM   1679 2HH2 ARG   105      31.249  74.116  25.826  0.00  0.00
ATOM   1680  C   ARG   105      32.529  66.438  21.641  0.00  0.00
ATOM   1681  O   ARG   105      33.604  66.881  21.499  0.00  0.00
ATOM   1682  N   LEU   106      32.165  65.227  21.147  0.00  0.00
ATOM   1683  H   LEU   106      31.162  65.066  21.092  0.00  0.00
ATOM   1684  CA  LEU   106      33.059  64.463  20.247  0.00  0.00
ATOM   1685  HA  LEU   106      33.952  64.273  20.725  0.00  0.00
ATOM   1686  CB  LEU   106      32.436  63.032  19.907  0.00  0.00
ATOM   1687  HB2 LEU   106      31.403  63.268  19.630  0.00  0.00
ATOM   1688  HB3 LEU   106      33.034  62.767  18.965  0.00  0.00
ATOM   1689  CG  LEU   106      32.510  62.026  21.094  0.00  0.00
ATOM   1690  HG  LEU   106      32.105  62.416  22.017  0.00  0.00
ATOM   1691  CD1 LEU   106      31.616  60.871  20.654  0.00  0.00
ATOM   1692 1HD1 LEU   106      31.569  60.095  21.413  0.00  0.00
ATOM   1693 2HD1 LEU   106      30.574  61.334  20.549  0.00  0.00
ATOM   1694 3HD1 LEU   106      31.950  60.572  19.597  0.00  0.00
ATOM   1695  CD2 LEU   106      33.899  61.536  21.312  0.00  0.00
ATOM   1696 1HD2 LEU   106      33.900  60.766  22.069  0.00  0.00
ATOM   1697 2HD2 LEU   106      34.355  61.296  20.318  0.00  0.00
ATOM   1698 3HD2 LEU   106      34.462  62.392  21.827  0.00  0.00
ATOM   1699  C   LEU   106      33.324  65.272  18.997  0.00  0.00
ATOM   1700  O   LEU   106      32.512  66.141  18.532  0.00  0.00
ATOM   1701  N   PRO   107      34.415  64.900  18.258  0.00  0.00
ATOM   1702  CD  PRO   107      35.573  64.112  18.633  0.00  0.00
ATOM   1703  HD2 PRO   107      35.145  63.217  19.126  0.00  0.00
ATOM   1704  HD3 PRO   107      36.242  64.660  19.299  0.00  0.00
ATOM   1705  CG  PRO   107      36.322  63.674  17.406  0.00  0.00
ATOM   1706  HG2 PRO   107      36.006  62.688  16.954  0.00  0.00
ATOM   1707  HG3 PRO   107      37.396  63.769  17.536  0.00  0.00
ATOM   1708  CB  PRO   107      35.864  64.720  16.388  0.00  0.00
ATOM   1709  HB2 PRO   107      35.619  64.253  15.457  0.00  0.00
ATOM   1710  HB3 PRO   107      36.559  65.566  16.335  0.00  0.00
ATOM   1711  CA  PRO   107      34.474  65.248  16.854  0.00  0.00
ATOM   1712  HA  PRO   107      34.464  66.274  16.643  0.00  0.00
ATOM   1713  C   PRO   107      33.238  64.609  16.038  0.00  0.00
ATOM   1714  O   PRO   107      32.515  63.769  16.534  0.00  0.00
ATOM   1715  N   GLU   108      32.992  65.166  14.885  0.00  0.00
ATOM   1716  H   GLU   108      33.617  65.759  14.455  0.00  0.00
ATOM   1717  CA  GLU   108      31.646  65.066  14.353  0.00  0.00
ATOM   1718  HA  GLU   108      30.938  65.375  15.174  0.00  0.00
ATOM   1719  CB  GLU   108      31.386  66.100  13.304  0.00  0.00
ATOM   1720  HB2 GLU   108      31.352  67.042  13.848  0.00  0.00
ATOM   1721  HB3 GLU   108      32.165  66.257  12.532  0.00  0.00
ATOM   1722  CG  GLU   108      30.063  65.865  12.520  0.00  0.00
ATOM   1723  HG2 GLU   108      30.018  64.964  11.972  0.00  0.00
ATOM   1724  HG3 GLU   108      29.250  65.797  13.264  0.00  0.00
ATOM   1725  CD  GLU   108      29.765  66.894  11.430  0.00  0.00
ATOM   1726  OE1 GLU   108      29.561  66.422  10.322  0.00  0.00
ATOM   1727  OE2 GLU   108      29.644  68.119  11.664  0.00  0.00
ATOM   1728  C   GLU   108      31.301  63.555  14.041  0.00  0.00
ATOM   1729  O   GLU   108      30.270  63.013  14.391  0.00  0.00
ATOM   1730  N   GLN   109      32.182  62.857  13.329  0.00  0.00
ATOM   1731  H   GLN   109      32.995  63.315  13.021  0.00  0.00
ATOM   1732  CA  GLN   109      31.977  61.532  12.798  0.00  0.00
ATOM   1733  HA  GLN   109      31.014  61.454  12.251  0.00  0.00
ATOM   1734  CB  GLN   109      32.956  61.130  11.665  0.00  0.00
ATOM   1735  HB2 GLN   109      32.700  60.236  11.248  0.00  0.00
ATOM   1736  HB3 GLN   109      33.139  61.823  10.832  0.00  0.00
ATOM   1737  CG  GLN   109      34.406  60.977  12.243  0.00  0.00
ATOM   1738  HG2 GLN   109      34.653  61.825  12.801  0.00  0.00
ATOM   1739  HG3 GLN   109      34.438  59.997  12.821  0.00  0.00
ATOM   1740  CD  GLN   109      35.411  60.834  11.183  0.00  0.00
ATOM   1741  OE1 GLN   109      35.214  60.968   9.984  0.00  0.00
ATOM   1742  NE2 GLN   109      36.576  60.311  11.401  0.00  0.00
ATOM   1743 1HE2 GLN   109      37.370  60.493  10.845  0.00  0.00
ATOM   1744 2HE2 GLN   109      36.694  60.233  12.417  0.00  0.00
ATOM   1745  C   GLN   109      31.788  60.528  13.963  0.00  0.00
ATOM   1746  O   GLN   109      31.180  59.456  13.824  0.00  0.00
ATOM   1747  N   ASP   110      32.389  60.896  15.119  0.00  0.00
ATOM   1748  H   ASP   110      32.804  61.743  15.234  0.00  0.00
ATOM   1749  CA  ASP   110      32.243  59.993  16.254  0.00  0.00
ATOM   1750  HA  ASP   110      32.242  58.922  15.964  0.00  0.00
ATOM   1751  CB  ASP   110      33.452  60.106  17.121  0.00  0.00
ATOM   1752  HB2 ASP   110      33.588  61.154  17.321  0.00  0.00
ATOM   1753  HB3 ASP   110      33.231  59.658  18.107  0.00  0.00
ATOM   1754  CG  ASP   110      34.652  59.595  16.410  0.00  0.00
ATOM   1755  OD1 ASP   110      34.741  58.355  16.078  0.00  0.00
ATOM   1756  OD2 ASP   110      35.606  60.319  16.268  0.00  0.00
ATOM   1757  C   ASP   110      30.923  60.282  17.066  0.00  0.00
ATOM   1758  O   ASP   110      30.353  59.219  17.470  0.00  0.00
ATOM   1759  N   ARG   111      30.448  61.550  17.177  0.00  0.00
ATOM   1760  H   ARG   111      30.978  62.239  16.613  0.00  0.00
ATOM   1761  CA  ARG   111      29.010  62.003  17.461  0.00  0.00
ATOM   1762  HA  ARG   111      28.881  61.767  18.542  0.00  0.00
ATOM   1763  CB  ARG   111      28.910  63.583  17.276  0.00  0.00
ATOM   1764  HB2 ARG   111      29.724  64.034  17.846  0.00  0.00
ATOM   1765  HB3 ARG   111      29.037  63.942  16.247  0.00  0.00
ATOM   1766  CG  ARG   111      27.569  64.129  17.873  0.00  0.00
ATOM   1767  HG2 ARG   111      26.660  63.603  17.658  0.00  0.00
ATOM   1768  HG3 ARG   111      27.671  63.916  18.959  0.00  0.00
ATOM   1769  CD  ARG   111      27.390  65.653  17.564  0.00  0.00
ATOM   1770  HD2 ARG   111      26.714  66.003  18.275  0.00  0.00
ATOM   1771  HD3 ARG   111      28.319  66.122  17.575  0.00  0.00
ATOM   1772  NE  ARG   111      26.868  65.953  16.290  0.00  0.00
ATOM   1773  HE  ARG   111      25.968  65.563  16.053  0.00  0.00
ATOM   1774  CZ  ARG   111      27.287  66.959  15.500  0.00  0.00
ATOM   1775  NH1 ARG   111      28.388  67.573  15.783  0.00  0.00
ATOM   1776 1HH1 ARG   111      29.055  67.408  16.604  0.00  0.00
ATOM   1777 2HH1 ARG   111      28.631  68.313  15.106  0.00  0.00
ATOM   1778  NH2 ARG   111      26.660  67.254  14.419  0.00  0.00
ATOM   1779 1HH2 ARG   111      25.755  66.814  14.237  0.00  0.00
ATOM   1780 2HH2 ARG   111      26.998  67.980  13.831  0.00  0.00
ATOM   1781  C   ARG   111      28.010  61.239  16.635  0.00  0.00
ATOM   1782  O   ARG   111      27.078  60.585  17.154  0.00  0.00
ATOM   1783  N   LYS   112      28.168  61.247  15.347  0.00  0.00
ATOM   1784  H   LYS   112      28.948  61.861  15.151  0.00  0.00
ATOM   1785  CA  LYS   112      27.315  60.630  14.250  0.00  0.00
ATOM   1786  HA  LYS   112      26.299  61.000  14.466  0.00  0.00
ATOM   1787  CB  LYS   112      27.548  61.216  12.842  0.00  0.00
ATOM   1788  HB2 LYS   112      28.608  61.046  12.504  0.00  0.00
ATOM   1789  HB3 LYS   112      26.810  60.789  12.187  0.00  0.00
ATOM   1790  CG  LYS   112      27.204  62.715  12.728  0.00  0.00
ATOM   1791  HG2 LYS   112      26.225  62.761  12.988  0.00  0.00
ATOM   1792  HG3 LYS   112      27.760  63.265  13.543  0.00  0.00
ATOM   1793  CD  LYS   112      27.265  63.406  11.361  0.00  0.00
ATOM   1794  HD2 LYS   112      28.271  63.246  11.049  0.00  0.00
ATOM   1795  HD3 LYS   112      26.640  62.782  10.668  0.00  0.00
ATOM   1796  CE  LYS   112      26.735  64.840  11.418  0.00  0.00
ATOM   1797  HE2 LYS   112      25.800  64.904  11.940  0.00  0.00
ATOM   1798  HE3 LYS   112      27.450  65.462  12.046  0.00  0.00
ATOM   1799  NZ  LYS   112      26.700  65.435  10.066  0.00  0.00
ATOM   1800  HZ1 LYS   112      26.559  66.532  10.121  0.00  0.00
ATOM   1801  HZ2 LYS   112      27.556  65.223   9.530  0.00  0.00
ATOM   1802  HZ3 LYS   112      26.010  65.031   9.437  0.00  0.00
ATOM   1803  C   LYS   112      27.343  59.103  14.328  0.00  0.00
ATOM   1804  O   LYS   112      26.299  58.488  14.434  0.00  0.00
ATOM   1805  N   ARG   113      28.485  58.425  14.471  0.00  0.00
ATOM   1806  H   ARG   113      29.331  58.979  14.305  0.00  0.00
ATOM   1807  CA  ARG   113      28.555  57.048  14.957  0.00  0.00
ATOM   1808  HA  ARG   113      28.044  56.472  14.202  0.00  0.00
ATOM   1809  CB  ARG   113      30.028  56.596  15.069  0.00  0.00
ATOM   1810  HB2 ARG   113      30.495  56.839  14.127  0.00  0.00
ATOM   1811  HB3 ARG   113      30.574  57.040  15.915  0.00  0.00
ATOM   1812  CG  ARG   113      30.219  55.113  15.308  0.00  0.00
ATOM   1813  HG2 ARG   113      29.916  54.653  16.239  0.00  0.00
ATOM   1814  HG3 ARG   113      29.714  54.503  14.552  0.00  0.00
ATOM   1815  CD  ARG   113      31.687  54.734  15.144  0.00  0.00
ATOM   1816  HD2 ARG   113      31.964  55.140  14.185  0.00  0.00
ATOM   1817  HD3 ARG   113      32.147  55.226  15.992  0.00  0.00
ATOM   1818  NE  ARG   113      31.913  53.257  15.023  0.00  0.00
ATOM   1819  HE  ARG   113      31.294  52.724  14.487  0.00  0.00
ATOM   1820  CZ  ARG   113      32.825  52.485  15.682  0.00  0.00
ATOM   1821  NH1 ARG   113      33.711  52.895  16.502  0.00  0.00
ATOM   1822 1HH1 ARG   113      33.903  53.897  16.657  0.00  0.00
ATOM   1823 2HH1 ARG   113      34.224  52.176  16.994  0.00  0.00
ATOM   1824  NH2 ARG   113      32.978  51.292  15.381  0.00  0.00
ATOM   1825 1HH2 ARG   113      32.516  50.857  14.574  0.00  0.00
ATOM   1826 2HH2 ARG   113      33.635  50.766  15.937  0.00  0.00
ATOM   1827  C   ARG   113      27.739  56.715  16.227  0.00  0.00
ATOM   1828  O   ARG   113      26.954  55.763  16.119  0.00  0.00
ATOM   1829  N   CYS   114      27.832  57.600  17.252  0.00  0.00
ATOM   1830  H   CYS   114      28.716  58.059  17.349  0.00  0.00
ATOM   1831  CA  CYS   114      27.059  57.383  18.543  0.00  0.00
ATOM   1832  HA  CYS   114      27.363  56.403  18.866  0.00  0.00
ATOM   1833  CB  CYS   114      27.516  58.328  19.599  0.00  0.00
ATOM   1834  HB2 CYS   114      27.446  59.326  19.137  0.00  0.00
ATOM   1835  HB3 CYS   114      26.794  58.165  20.381  0.00  0.00
ATOM   1836  SG  CYS   114      29.269  58.017  20.193  0.00  0.00
ATOM   1837  HG  CYS   114      29.780  58.087  18.842  0.00  0.00
ATOM   1838  C   CYS   114      25.482  57.446  18.322  0.00  0.00
ATOM   1839  O   CYS   114      24.753  56.535  18.693  0.00  0.00
ATOM   1840  N   LEU   115      24.984  58.576  17.804  0.00  0.00
ATOM   1841  H   LEU   115      25.648  59.284  17.490  0.00  0.00
ATOM   1842  CA  LEU   115      23.555  58.719  17.390  0.00  0.00
ATOM   1843  HA  LEU   115      22.973  58.664  18.291  0.00  0.00
ATOM   1844  CB  LEU   115      23.350  60.146  16.776  0.00  0.00
ATOM   1845  HB2 LEU   115      23.923  60.880  17.292  0.00  0.00
ATOM   1846  HB3 LEU   115      23.820  60.159  15.822  0.00  0.00
ATOM   1847  CG  LEU   115      21.836  60.569  16.526  0.00  0.00
ATOM   1848  HG  LEU   115      21.231  59.942  15.815  0.00  0.00
ATOM   1849  CD1 LEU   115      21.130  60.632  17.835  0.00  0.00
ATOM   1850 1HD1 LEU   115      20.330  61.344  17.659  0.00  0.00
ATOM   1851 2HD1 LEU   115      20.732  59.602  18.028  0.00  0.00
ATOM   1852 3HD1 LEU   115      21.829  60.977  18.558  0.00  0.00
ATOM   1853  CD2 LEU   115      21.750  62.037  15.966  0.00  0.00
ATOM   1854 1HD2 LEU   115      22.151  62.768  16.680  0.00  0.00
ATOM   1855 2HD2 LEU   115      22.152  62.115  14.988  0.00  0.00
ATOM   1856 3HD2 LEU   115      20.704  62.228  15.687  0.00  0.00
ATOM   1857  C   LEU   115      23.036  57.649  16.449  0.00  0.00
ATOM   1858  O   LEU   115      22.072  57.019  16.749  0.00  0.00
ATOM   1859  N   ASP   116      23.730  57.542  15.297  0.00  0.00
ATOM   1860  H   ASP   116      24.535  58.113  15.086  0.00  0.00
ATOM   1861  CA  ASP   116      23.316  56.537  14.261  0.00  0.00
ATOM   1862  HA  ASP   116      22.298  56.968  14.062  0.00  0.00
ATOM   1863  CB  ASP   116      24.298  56.705  13.065  0.00  0.00
ATOM   1864  HB2 ASP   116      24.281  57.771  12.841  0.00  0.00
ATOM   1865  HB3 ASP   116      25.304  56.272  13.243  0.00  0.00
ATOM   1866  CG  ASP   116      23.760  55.965  11.825  0.00  0.00
ATOM   1867  OD1 ASP   116      24.499  55.226  11.172  0.00  0.00
ATOM   1868  OD2 ASP   116      22.562  56.004  11.518  0.00  0.00
ATOM   1869  C   ASP   116      23.193  55.067  14.797  0.00  0.00
ATOM   1870  O   ASP   116      22.159  54.402  14.564  0.00  0.00
ATOM   1871  N   GLU   117      24.152  54.595  15.549  0.00  0.00
ATOM   1872  H   GLU   117      25.017  55.119  15.619  0.00  0.00
ATOM   1873  CA  GLU   117      24.161  53.243  16.182  0.00  0.00
ATOM   1874  HA  GLU   117      23.817  52.650  15.330  0.00  0.00
ATOM   1875  CB  GLU   117      25.503  52.751  16.684  0.00  0.00
ATOM   1876  HB2 GLU   117      25.966  53.538  17.431  0.00  0.00
ATOM   1877  HB3 GLU   117      25.351  51.815  17.188  0.00  0.00
ATOM   1878  CG  GLU   117      26.562  52.542  15.628  0.00  0.00
ATOM   1879  HG2 GLU   117      26.749  53.469  15.137  0.00  0.00
ATOM   1880  HG3 GLU   117      27.523  52.346  16.048  0.00  0.00
ATOM   1881  CD  GLU   117      26.196  51.454  14.619  0.00  0.00
ATOM   1882  OE1 GLU   117      25.068  50.858  14.631  0.00  0.00
ATOM   1883  OE2 GLU   117      27.016  51.176  13.726  0.00  0.00
ATOM   1884  C   GLU   117      23.201  53.138  17.352  0.00  0.00
ATOM   1885  O   GLU   117      22.824  51.988  17.599  0.00  0.00
ATOM   1886  N   LEU   118      22.826  54.291  17.950  0.00  0.00
ATOM   1887  H   LEU   118      22.949  55.161  17.433  0.00  0.00
ATOM   1888  CA  LEU   118      21.848  54.288  19.025  0.00  0.00
ATOM   1889  HA  LEU   118      22.031  53.374  19.639  0.00  0.00
ATOM   1890  CB  LEU   118      22.134  55.494  19.892  0.00  0.00
ATOM   1891  HB2 LEU   118      23.182  55.417  20.178  0.00  0.00
ATOM   1892  HB3 LEU   118      22.029  56.416  19.278  0.00  0.00
ATOM   1893  CG  LEU   118      21.123  55.655  21.080  0.00  0.00
ATOM   1894  HG  LEU   118      20.128  55.750  20.684  0.00  0.00
ATOM   1895  CD1 LEU   118      21.181  54.416  22.011  0.00  0.00
ATOM   1896 1HD1 LEU   118      20.506  54.578  22.829  0.00  0.00
ATOM   1897 2HD1 LEU   118      21.095  53.416  21.612  0.00  0.00
ATOM   1898 3HD1 LEU   118      22.171  54.395  22.389  0.00  0.00
ATOM   1899  CD2 LEU   118      21.650  56.778  21.877  0.00  0.00
ATOM   1900 1HD2 LEU   118      22.499  56.486  22.413  0.00  0.00
ATOM   1901 2HD2 LEU   118      21.953  57.629  21.242  0.00  0.00
ATOM   1902 3HD2 LEU   118      20.918  57.208  22.518  0.00  0.00
ATOM   1903  C   LEU   118      20.421  54.054  18.538  0.00  0.00
ATOM   1904  O   LEU   118      19.889  52.967  18.749  0.00  0.00
ATOM   1905  N   VAL   119      19.913  54.929  17.654  0.00  0.00
ATOM   1906  H   VAL   119      20.457  55.851  17.555  0.00  0.00
ATOM   1907  CA  VAL   119      18.711  54.671  16.853  0.00  0.00
ATOM   1908  HA  VAL   119      17.839  54.995  17.463  0.00  0.00
ATOM   1909  CB  VAL   119      18.647  55.690  15.706  0.00  0.00
ATOM   1910  HB  VAL   119      19.550  55.434  15.179  0.00  0.00
ATOM   1911  CG1 VAL   119      17.471  55.422  14.671  0.00  0.00
ATOM   1912 1HG1 VAL   119      17.369  54.360  14.410  0.00  0.00
ATOM   1913 2HG1 VAL   119      16.583  55.522  15.166  0.00  0.00
ATOM   1914 3HG1 VAL   119      17.620  56.092  13.827  0.00  0.00
ATOM   1915  CG2 VAL   119      18.771  57.145  16.165  0.00  0.00
ATOM   1916 1HG2 VAL   119      19.657  57.337  16.769  0.00  0.00
ATOM   1917 2HG2 VAL   119      18.678  57.702  15.311  0.00  0.00
ATOM   1918 3HG2 VAL   119      17.903  57.466  16.739  0.00  0.00
ATOM   1919  C   VAL   119      18.541  53.293  16.288  0.00  0.00
ATOM   1920  O   VAL   119      17.548  52.648  16.427  0.00  0.00
ATOM   1921  N   ARG   120      19.645  52.740  15.737  0.00  0.00
ATOM   1922  H   ARG   120      20.515  53.269  15.890  0.00  0.00
ATOM   1923  CA  ARG   120      19.658  51.383  15.152  0.00  0.00
ATOM   1924  HA  ARG   120      18.795  51.361  14.479  0.00  0.00
ATOM   1925  CB  ARG   120      20.964  51.171  14.372  0.00  0.00
ATOM   1926  HB2 ARG   120      21.115  52.072  13.714  0.00  0.00
ATOM   1927  HB3 ARG   120      21.748  50.985  15.114  0.00  0.00
ATOM   1928  CG  ARG   120      20.999  50.057  13.377  0.00  0.00
ATOM   1929  HG2 ARG   120      21.324  49.101  13.748  0.00  0.00
ATOM   1930  HG3 ARG   120      19.984  49.953  13.001  0.00  0.00
ATOM   1931  CD  ARG   120      21.915  50.276  12.184  0.00  0.00
ATOM   1932  HD2 ARG   120      21.980  49.383  11.639  0.00  0.00
ATOM   1933  HD3 ARG   120      21.328  51.022  11.643  0.00  0.00
ATOM   1934  NE  ARG   120      23.229  50.913  12.539  0.00  0.00
ATOM   1935  HE  ARG   120      24.015  50.308  12.839  0.00  0.00
ATOM   1936  CZ  ARG   120      23.644  52.099  12.179  0.00  0.00
ATOM   1937  NH1 ARG   120      22.899  53.051  11.660  0.00  0.00
ATOM   1938 1HH1 ARG   120      21.902  52.863  11.666  0.00  0.00
ATOM   1939 2HH1 ARG   120      23.352  53.873  11.239  0.00  0.00
ATOM   1940  NH2 ARG   120      24.997  52.452  12.096  0.00  0.00
ATOM   1941 1HH2 ARG   120      25.785  51.881  12.284  0.00  0.00
ATOM   1942 2HH2 ARG   120      25.180  53.349  11.665  0.00  0.00
ATOM   1943  C   ARG   120      19.516  50.329  16.236  0.00  0.00
ATOM   1944  O   ARG   120      18.754  49.361  15.973  0.00  0.00
ATOM   1945  N   SER   121      20.140  50.545  17.348  0.00  0.00
ATOM   1946  H   SER   121      20.539  51.391  17.433  0.00  0.00
ATOM   1947  CA  SER   121      19.927  49.747  18.636  0.00  0.00
ATOM   1948  HA  SER   121      19.773  48.715  18.255  0.00  0.00
ATOM   1949  CB  SER   121      21.233  49.787  19.453  0.00  0.00
ATOM   1950  HB2 SER   121      21.317  50.782  19.810  0.00  0.00
ATOM   1951  HB3 SER   121      21.170  49.149  20.361  0.00  0.00
ATOM   1952  OG  SER   121      22.366  49.437  18.710  0.00  0.00
ATOM   1953  HG  SER   121      22.287  49.918  17.923  0.00  0.00
ATOM   1954  C   SER   121      18.622  50.053  19.414  0.00  0.00
ATOM   1955  O   SER   121      18.174  49.314  20.303  0.00  0.00
ATOM   1956  N   HIE   122      17.880  51.130  19.049  0.00  0.00
ATOM   1957  H   HIE   122      18.220  51.910  18.424  0.00  0.00
ATOM   1958  CA  HIE   122      16.563  51.434  19.601  0.00  0.00
ATOM   1959  HA  HIE   122      16.480  50.967  20.556  0.00  0.00
ATOM   1960  CB  HIE   122      16.443  52.899  19.771  0.00  0.00
ATOM   1961  HB2 HIE   122      17.219  53.117  20.451  0.00  0.00
ATOM   1962  HB3 HIE   122      16.752  53.314  18.912  0.00  0.00
ATOM   1963  CG  HIE   122      15.238  53.491  20.400  0.00  0.00
ATOM   1964  ND1 HIE   122      14.166  53.824  19.633  0.00  0.00
ATOM   1965  CE1 HIE   122      13.398  54.628  20.418  0.00  0.00
ATOM   1966  HE1 HIE   122      12.367  54.884  20.190  0.00  0.00
ATOM   1967  NE2 HIE   122      14.030  54.928  21.610  0.00  0.00
ATOM   1968  HE2 HIE   122      13.713  55.548  22.315  0.00  0.00
ATOM   1969  CD2 HIE   122      15.247  54.249  21.506  0.00  0.00
ATOM   1970  HD2 HIE   122      16.065  54.467  22.173  0.00  0.00
ATOM   1971  C   HIE   122      15.474  50.716  18.807  0.00  0.00
ATOM   1972  O   HIE   122      14.604  50.117  19.389  0.00  0.00
ATOM   1973  N   ALA   123      15.656  50.598  17.504  0.00  0.00
ATOM   1974  H   ALA   123      16.412  51.176  17.110  0.00  0.00
ATOM   1975  CA  ALA   123      14.756  49.820  16.671  0.00  0.00
ATOM   1976  HA  ALA   123      13.754  49.865  17.113  0.00  0.00
ATOM   1977  CB  ALA   123      14.534  50.462  15.286  0.00  0.00
ATOM   1978  HB1 ALA   123      13.940  51.361  15.294  0.00  0.00
ATOM   1979  HB2 ALA   123      15.465  50.534  14.749  0.00  0.00
ATOM   1980  HB3 ALA   123      14.086  49.780  14.554  0.00  0.00
ATOM   1981  C   ALA   123      15.150  48.252  16.595  0.00  0.00
ATOM   1982  O   ALA   123      15.322  47.692  15.557  0.00  0.00
ATOM   1983  N   ARG   124      15.343  47.664  17.802  0.00  0.00
ATOM   1984  H   ARG   124      15.077  48.153  18.659  0.00  0.00
ATOM   1985  CA  ARG   124      15.702  46.197  17.965  0.00  0.00
ATOM   1986  HA  ARG   124      15.393  45.697  17.078  0.00  0.00
ATOM   1987  CB  ARG   124      17.232  46.012  18.408  0.00  0.00
ATOM   1988  HB2 ARG   124      17.494  46.838  19.072  0.00  0.00
ATOM   1989  HB3 ARG   124      17.318  45.097  19.013  0.00  0.00
ATOM   1990  CG  ARG   124      18.046  45.814  17.157  0.00  0.00
ATOM   1991  HG2 ARG   124      17.482  45.219  16.450  0.00  0.00
ATOM   1992  HG3 ARG   124      18.145  46.826  16.694  0.00  0.00
ATOM   1993  CD  ARG   124      19.373  45.096  17.342  0.00  0.00
ATOM   1994  HD2 ARG   124      19.353  44.028  17.334  0.00  0.00
ATOM   1995  HD3 ARG   124      20.041  45.254  16.405  0.00  0.00
ATOM   1996  NE  ARG   124      20.037  45.450  18.586  0.00  0.00
ATOM   1997  HE  ARG   124      19.764  44.902  19.422  0.00  0.00
ATOM   1998  CZ  ARG   124      20.984  46.365  18.674  0.00  0.00
ATOM   1999  NH1 ARG   124      21.445  47.043  17.678  0.00  0.00
ATOM   2000 1HH1 ARG   124      20.961  46.887  16.819  0.00  0.00
ATOM   2001 2HH1 ARG   124      21.902  47.897  17.803  0.00  0.00
ATOM   2002  NH2 ARG   124      21.473  46.652  19.829  0.00  0.00
ATOM   2003 1HH2 ARG   124      21.183  46.152  20.641  0.00  0.00
ATOM   2004 2HH2 ARG   124      22.136  47.331  19.792  0.00  0.00
ATOM   2005  C   ARG   124      14.836  45.629  19.105  0.00  0.00
ATOM   2006  O   ARG   124      14.422  46.393  19.998  0.00  0.00
ATOM   2007  N   THR   125      14.532  44.328  19.091  0.00  0.00
ATOM   2008  H   THR   125      14.726  43.763  18.216  0.00  0.00
ATOM   2009  CA  THR   125      13.827  43.658  20.096  0.00  0.00
ATOM   2010  HA  THR   125      13.952  44.188  21.025  0.00  0.00
ATOM   2011  CB  THR   125      12.310  43.604  19.922  0.00  0.00
ATOM   2012  HB  THR   125      11.970  43.342  20.916  0.00  0.00
ATOM   2013  CG2 THR   125      11.566  44.931  19.610  0.00  0.00
ATOM   2014 1HG2 THR   125      11.813  45.098  18.610  0.00  0.00
ATOM   2015 2HG2 THR   125      10.503  44.778  19.657  0.00  0.00
ATOM   2016 3HG2 THR   125      11.929  45.730  20.280  0.00  0.00
ATOM   2017  OG1 THR   125      11.848  42.724  18.957  0.00  0.00
ATOM   2018  HG1 THR   125      12.029  41.838  19.272  0.00  0.00
ATOM   2019  C   THR   125      14.492  42.294  20.290  0.00  0.00
ATOM   2020  O   THR   125      15.227  41.782  19.486  0.00  0.00
ATOM   2021  N   TYR   126      14.233  41.670  21.479  0.00  0.00
ATOM   2022  H   TYR   126      13.639  42.290  22.035  0.00  0.00
ATOM   2023  CA  TYR   126      14.936  40.458  22.033  0.00  0.00
ATOM   2024  HA  TYR   126      15.611  40.082  21.218  0.00  0.00
ATOM   2025  CB  TYR   126      15.788  40.936  23.204  0.00  0.00
ATOM   2026  HB2 TYR   126      15.030  41.303  23.936  0.00  0.00
ATOM   2027  HB3 TYR   126      16.248  40.081  23.734  0.00  0.00
ATOM   2028  CG  TYR   126      16.736  42.022  22.830  0.00  0.00
ATOM   2029  CD1 TYR   126      16.442  43.317  23.240  0.00  0.00
ATOM   2030  HD1 TYR   126      15.515  43.509  23.857  0.00  0.00
ATOM   2031  CE1 TYR   126      17.291  44.308  22.787  0.00  0.00
ATOM   2032  HE1 TYR   126      17.178  45.329  23.060  0.00  0.00
ATOM   2033  CZ  TYR   126      18.316  44.011  21.830  0.00  0.00
ATOM   2034  OH  TYR   126      19.124  45.002  21.336  0.00  0.00
ATOM   2035  HH  TYR   126      18.818  45.828  21.758  0.00  0.00
ATOM   2036  CE2 TYR   126      18.650  42.679  21.614  0.00  0.00
ATOM   2037  HE2 TYR   126      19.574  42.452  21.134  0.00  0.00
ATOM   2038  CD2 TYR   126      17.781  41.680  21.963  0.00  0.00
ATOM   2039  HD2 TYR   126      17.940  40.688  21.721  0.00  0.00
ATOM   2040  C   TYR   126      13.959  39.315  22.467  0.00  0.00
ATOM   2041  O   TYR   126      12.740  39.433  22.399  0.00  0.00
ATOM   2042  N   THR   127      14.479  38.218  22.975  0.00  0.00
ATOM   2043  H   THR   127      15.470  38.179  23.058  0.00  0.00
ATOM   2044  CA  THR   127      13.701  37.067  23.459  0.00  0.00
ATOM   2045  HA  THR   127      12.677  37.340  23.532  0.00  0.00
ATOM   2046  CB  THR   127      13.652  35.864  22.445  0.00  0.00
ATOM   2047  HB  THR   127      13.300  34.943  22.894  0.00  0.00
ATOM   2048  CG2 THR   127      12.655  36.172  21.244  0.00  0.00
ATOM   2049 1HG2 THR   127      11.637  35.770  21.448  0.00  0.00
ATOM   2050 2HG2 THR   127      12.629  37.167  20.915  0.00  0.00
ATOM   2051 3HG2 THR   127      12.876  35.592  20.375  0.00  0.00
ATOM   2052  OG1 THR   127      14.910  35.675  21.929  0.00  0.00
ATOM   2053  HG1 THR   127      14.896  36.341  21.226  0.00  0.00
ATOM   2054  C   THR   127      14.282  36.591  24.795  0.00  0.00
ATOM   2055  O   THR   127      13.642  35.700  25.362  0.00  0.00
ATOM   2056  N   GLU   128      15.331  37.175  25.393  0.00  0.00
ATOM   2057  H   GLU   128      16.021  37.800  24.896  0.00  0.00
ATOM   2058  CA  GLU   128      15.810  36.972  26.793  0.00  0.00
ATOM   2059  HA  GLU   128      15.060  36.830  27.475  0.00  0.00
ATOM   2060  CB  GLU   128      16.846  35.799  26.786  0.00  0.00
ATOM   2061  HB2 GLU   128      17.470  35.815  25.844  0.00  0.00
ATOM   2062  HB3 GLU   128      17.564  35.929  27.651  0.00  0.00
ATOM   2063  CG  GLU   128      16.372  34.367  27.050  0.00  0.00
ATOM   2064  HG2 GLU   128      15.391  34.266  26.543  0.00  0.00
ATOM   2065  HG3 GLU   128      17.085  33.629  26.594  0.00  0.00
ATOM   2066  CD  GLU   128      16.253  33.981  28.502  0.00  0.00
ATOM   2067  OE1 GLU   128      16.579  34.796  29.440  0.00  0.00
ATOM   2068  OE2 GLU   128      15.896  32.811  28.856  0.00  0.00
ATOM   2069  C   GLU   128      16.613  38.243  27.245  0.00  0.00
ATOM   2070  O   GLU   128      17.292  38.855  26.396  0.00  0.00
ATOM   2071  N   PRO   129      16.429  38.796  28.453  0.00  0.00
ATOM   2072  CD  PRO   129      15.499  38.340  29.470  0.00  0.00
ATOM   2073  HD2 PRO   129      15.631  37.265  29.804  0.00  0.00
ATOM   2074  HD3 PRO   129      14.590  38.331  28.977  0.00  0.00
ATOM   2075  CG  PRO   129      15.523  39.367  30.543  0.00  0.00
ATOM   2076  HG2 PRO   129      15.251  38.976  31.498  0.00  0.00
ATOM   2077  HG3 PRO   129      14.792  40.167  30.290  0.00  0.00
ATOM   2078  CB  PRO   129      16.921  39.970  30.542  0.00  0.00
ATOM   2079  HB2 PRO   129      17.633  39.294  30.986  0.00  0.00
ATOM   2080  HB3 PRO   129      16.925  40.986  30.990  0.00  0.00
ATOM   2081  CA  PRO   129      17.245  39.937  28.994  0.00  0.00
ATOM   2082  HA  PRO   129      16.944  40.844  28.498  0.00  0.00
ATOM   2083  C   PRO   129      18.800  39.727  28.837  0.00  0.00
ATOM   2084  O   PRO   129      19.200  38.568  28.731  0.00  0.00
ATOM   2085  N   PRO   130      19.656  40.768  28.899  0.00  0.00
ATOM   2086  CD  PRO   130      19.284  42.143  29.259  0.00  0.00
ATOM   2087  HD2 PRO   130      18.571  42.159  30.072  0.00  0.00
ATOM   2088  HD3 PRO   130      18.760  42.689  28.490  0.00  0.00
ATOM   2089  CG  PRO   130      20.498  42.942  29.694  0.00  0.00
ATOM   2090  HG2 PRO   130      20.640  42.978  30.736  0.00  0.00
ATOM   2091  HG3 PRO   130      20.510  43.905  29.204  0.00  0.00
ATOM   2092  CB  PRO   130      21.580  42.061  29.118  0.00  0.00
ATOM   2093  HB2 PRO   130      22.418  41.949  29.737  0.00  0.00
ATOM   2094  HB3 PRO   130      21.816  42.450  28.184  0.00  0.00
ATOM   2095  CA  PRO   130      21.082  40.637  28.799  0.00  0.00
ATOM   2096  HA  PRO   130      21.371  40.357  27.750  0.00  0.00
ATOM   2097  C   PRO   130      21.685  39.559  29.821  0.00  0.00
ATOM   2098  O   PRO   130      21.855  39.707  30.997  0.00  0.00
ATOM   2099  N   ASN   131      22.099  38.425  29.264  0.00  0.00
ATOM   2100  H   ASN   131      22.187  38.409  28.276  0.00  0.00
ATOM   2101  CA  ASN   131      22.648  37.238  29.949  0.00  0.00
ATOM   2102  HA  ASN   131      21.985  36.908  30.759  0.00  0.00
ATOM   2103  CB  ASN   131      22.645  36.054  28.924  0.00  0.00
ATOM   2104  HB2 ASN   131      22.550  35.229  29.577  0.00  0.00
ATOM   2105  HB3 ASN   131      21.872  36.177  28.172  0.00  0.00
ATOM   2106  CG  ASN   131      24.046  35.856  28.385  0.00  0.00
ATOM   2107  OD1 ASN   131      24.709  34.931  28.765  0.00  0.00
ATOM   2108  ND2 ASN   131      24.518  36.603  27.466  0.00  0.00
ATOM   2109 1HD2 ASN   131      25.446  36.355  27.217  0.00  0.00
ATOM   2110 2HD2 ASN   131      23.898  37.130  26.831  0.00  0.00
ATOM   2111  C   ASN   131      24.030  37.628  30.486  0.00  0.00
ATOM   2112  O   ASN   131      24.389  37.105  31.526  0.00  0.00
ATOM   2113  N   ASN   132      24.808  38.603  29.972  0.00  0.00
ATOM   2114  H   ASN   132      24.443  39.041  29.172  0.00  0.00
ATOM   2115  CA  ASN   132      26.071  39.024  30.445  0.00  0.00
ATOM   2116  HA  ASN   132      26.050  39.024  31.548  0.00  0.00
ATOM   2117  CB  ASN   132      27.193  38.107  30.074  0.00  0.00
ATOM   2118  HB2 ASN   132      28.088  38.274  30.627  0.00  0.00
ATOM   2119  HB3 ASN   132      26.827  37.077  30.275  0.00  0.00
ATOM   2120  CG  ASN   132      27.483  37.927  28.602  0.00  0.00
ATOM   2121  OD1 ASN   132      27.276  38.813  27.758  0.00  0.00
ATOM   2122  ND2 ASN   132      27.904  36.718  28.276  0.00  0.00
ATOM   2123 1HD2 ASN   132      28.200  36.684  27.342  0.00  0.00
ATOM   2124 2HD2 ASN   132      28.161  36.022  28.948  0.00  0.00
ATOM   2125  C   ASN   132      26.354  40.458  30.157  0.00  0.00
ATOM   2126  O   ASN   132      25.640  41.001  29.403  0.00  0.00
ATOM   2127  N   PHE   133      27.416  41.019  30.757  0.00  0.00
ATOM   2128  H   PHE   133      28.078  40.449  31.311  0.00  0.00
ATOM   2129  CA  PHE   133      27.664  42.522  30.763  0.00  0.00
ATOM   2130  HA  PHE   133      26.724  42.905  31.274  0.00  0.00
ATOM   2131  CB  PHE   133      28.760  42.784  31.774  0.00  0.00
ATOM   2132  HB2 PHE   133      28.423  42.657  32.771  0.00  0.00
ATOM   2133  HB3 PHE   133      29.471  42.108  31.652  0.00  0.00
ATOM   2134  CG  PHE   133      29.318  44.245  31.659  0.00  0.00
ATOM   2135  CD1 PHE   133      28.477  45.387  31.894  0.00  0.00
ATOM   2136  HD1 PHE   133      27.461  45.138  32.064  0.00  0.00
ATOM   2137  CE1 PHE   133      28.973  46.662  31.689  0.00  0.00
ATOM   2138  HE1 PHE   133      28.306  47.527  31.716  0.00  0.00
ATOM   2139  CZ  PHE   133      30.377  46.820  31.447  0.00  0.00
ATOM   2140  HZ  PHE   133      30.730  47.832  31.374  0.00  0.00
ATOM   2141  CE2 PHE   133      31.186  45.701  31.166  0.00  0.00
ATOM   2142  HE2 PHE   133      32.195  45.975  31.012  0.00  0.00
ATOM   2143  CD2 PHE   133      30.642  44.384  31.236  0.00  0.00
ATOM   2144  HD2 PHE   133      31.277  43.484  31.087  0.00  0.00
ATOM   2145  C   PHE   133      27.765  43.075  29.311  0.00  0.00
ATOM   2146  O   PHE   133      27.468  44.217  29.015  0.00  0.00
ATOM   2147  N   GLU   134      28.259  42.254  28.385  0.00  0.00
ATOM   2148  H   GLU   134      28.416  41.291  28.694  0.00  0.00
ATOM   2149  CA  GLU   134      28.540  42.527  26.992  0.00  0.00
ATOM   2150  HA  GLU   134      29.241  43.455  27.051  0.00  0.00
ATOM   2151  CB  GLU   134      29.321  41.347  26.375  0.00  0.00
ATOM   2152  HB2 GLU   134      29.998  40.889  27.159  0.00  0.00
ATOM   2153  HB3 GLU   134      28.533  40.563  26.287  0.00  0.00
ATOM   2154  CG  GLU   134      30.041  41.662  25.072  0.00  0.00
ATOM   2155  HG2 GLU   134      29.497  42.392  24.544  0.00  0.00
ATOM   2156  HG3 GLU   134      30.996  42.190  25.202  0.00  0.00
ATOM   2157  CD  GLU   134      30.243  40.388  24.258  0.00  0.00
ATOM   2158  OE1 GLU   134      31.339  39.888  24.071  0.00  0.00
ATOM   2159  OE2 GLU   134      29.249  39.868  23.721  0.00  0.00
ATOM   2160  C   GLU   134      27.253  42.821  26.118  0.00  0.00
ATOM   2161  O   GLU   134      27.318  43.551  25.175  0.00  0.00
ATOM   2162  N   GLU   135      26.125  42.257  26.584  0.00  0.00
ATOM   2163  H   GLU   135      26.098  41.607  27.403  0.00  0.00
ATOM   2164  CA  GLU   135      24.840  42.588  25.969  0.00  0.00
ATOM   2165  HA  GLU   135      24.908  42.664  24.957  0.00  0.00
ATOM   2166  CB  GLU   135      23.857  41.430  26.161  0.00  0.00
ATOM   2167  HB2 GLU   135      23.694  41.239  27.215  0.00  0.00
ATOM   2168  HB3 GLU   135      22.923  41.784  25.663  0.00  0.00
ATOM   2169  CG  GLU   135      24.263  40.124  25.498  0.00  0.00
ATOM   2170  HG2 GLU   135      24.617  40.231  24.489  0.00  0.00
ATOM   2171  HG3 GLU   135      25.050  39.632  26.050  0.00  0.00
ATOM   2172  CD  GLU   135      23.045  39.223  25.370  0.00  0.00
ATOM   2173  OE1 GLU   135      22.283  39.435  24.432  0.00  0.00
ATOM   2174  OE2 GLU   135      22.876  38.361  26.297  0.00  0.00
ATOM   2175  C   GLU   135      24.339  43.901  26.661  0.00  0.00
ATOM   2176  O   GLU   135      23.790  44.767  26.006  0.00  0.00
ATOM   2177  N   SER   136      24.631  44.182  27.932  0.00  0.00
ATOM   2178  H   SER   136      25.033  43.486  28.541  0.00  0.00
ATOM   2179  CA  SER   136      24.111  45.362  28.668  0.00  0.00
ATOM   2180  HA  SER   136      23.048  45.357  28.800  0.00  0.00
ATOM   2181  CB  SER   136      24.758  45.422  30.054  0.00  0.00
ATOM   2182  HB2 SER   136      24.728  44.389  30.422  0.00  0.00
ATOM   2183  HB3 SER   136      25.809  45.742  30.001  0.00  0.00
ATOM   2184  OG  SER   136      24.023  46.367  30.893  0.00  0.00
ATOM   2185  HG  SER   136      23.043  46.332  30.721  0.00  0.00
ATOM   2186  C   SER   136      24.456  46.579  27.921  0.00  0.00
ATOM   2187  O   SER   136      23.505  47.323  27.431  0.00  0.00
ATOM   2188  N   PHE   137      25.769  46.877  27.717  0.00  0.00
ATOM   2189  H   PHE   137      26.534  46.317  28.136  0.00  0.00
ATOM   2190  CA  PHE   137      26.145  48.123  27.063  0.00  0.00
ATOM   2191  HA  PHE   137      25.609  49.022  27.468  0.00  0.00
ATOM   2192  CB  PHE   137      27.624  48.516  27.169  0.00  0.00
ATOM   2193  HB2 PHE   137      27.765  49.488  26.689  0.00  0.00
ATOM   2194  HB3 PHE   137      27.839  48.682  28.254  0.00  0.00
ATOM   2195  CG  PHE   137      28.728  47.516  26.742  0.00  0.00
ATOM   2196  CD1 PHE   137      29.044  47.311  25.388  0.00  0.00
ATOM   2197  HD1 PHE   137      28.515  47.821  24.512  0.00  0.00
ATOM   2198  CE1 PHE   137      30.075  46.426  25.088  0.00  0.00
ATOM   2199  HE1 PHE   137      30.371  46.245  24.062  0.00  0.00
ATOM   2200  CZ  PHE   137      30.807  45.719  26.085  0.00  0.00
ATOM   2201  HZ  PHE   137      31.565  44.969  25.723  0.00  0.00
ATOM   2202  CE2 PHE   137      30.423  45.859  27.452  0.00  0.00
ATOM   2203  HE2 PHE   137      30.954  45.430  28.293  0.00  0.00
ATOM   2204  CD2 PHE   137      29.406  46.833  27.786  0.00  0.00
ATOM   2205  HD2 PHE   137      29.135  46.994  28.809  0.00  0.00
ATOM   2206  C   PHE   137      25.733  48.128  25.613  0.00  0.00
ATOM   2207  O   PHE   137      25.587  49.202  25.068  0.00  0.00
ATOM   2208  N   THR   138      25.741  46.937  24.917  0.00  0.00
ATOM   2209  H   THR   138      26.219  46.123  25.361  0.00  0.00
ATOM   2210  CA  THR   138      25.371  46.815  23.428  0.00  0.00
ATOM   2211  HA  THR   138      25.898  47.645  22.875  0.00  0.00
ATOM   2212  CB  THR   138      25.664  45.552  22.724  0.00  0.00
ATOM   2213  HB  THR   138      25.100  44.839  23.223  0.00  0.00
ATOM   2214  CG2 THR   138      25.449  45.534  21.218  0.00  0.00
ATOM   2215 1HG2 THR   138      26.221  46.134  20.756  0.00  0.00
ATOM   2216 2HG2 THR   138      25.568  44.597  20.699  0.00  0.00
ATOM   2217 3HG2 THR   138      24.462  45.868  20.941  0.00  0.00
ATOM   2218  OG1 THR   138      26.979  45.451  23.049  0.00  0.00
ATOM   2219  HG1 THR   138      27.024  44.832  23.801  0.00  0.00
ATOM   2220  C   THR   138      23.874  47.171  23.162  0.00  0.00
ATOM   2221  O   THR   138      23.611  47.982  22.284  0.00  0.00
ATOM   2222  N   ARG   139      23.034  46.647  24.105  0.00  0.00
ATOM   2223  H   ARG   139      23.464  46.012  24.796  0.00  0.00
ATOM   2224  CA  ARG   139      21.615  47.099  24.208  0.00  0.00
ATOM   2225  HA  ARG   139      21.124  47.028  23.172  0.00  0.00
ATOM   2226  CB  ARG   139      20.820  46.110  25.048  0.00  0.00
ATOM   2227  HB2 ARG   139      21.098  46.298  26.079  0.00  0.00
ATOM   2228  HB3 ARG   139      19.748  46.329  24.898  0.00  0.00
ATOM   2229  CG  ARG   139      20.888  44.617  24.536  0.00  0.00
ATOM   2230  HG2 ARG   139      20.279  44.587  23.635  0.00  0.00
ATOM   2231  HG3 ARG   139      21.928  44.265  24.376  0.00  0.00
ATOM   2232  CD  ARG   139      20.212  43.685  25.511  0.00  0.00
ATOM   2233  HD2 ARG   139      20.602  43.892  26.492  0.00  0.00
ATOM   2234  HD3 ARG   139      19.183  43.925  25.500  0.00  0.00
ATOM   2235  NE  ARG   139      20.270  42.269  25.229  0.00  0.00
ATOM   2236  HE  ARG   139      21.100  41.854  24.789  0.00  0.00
ATOM   2237  CZ  ARG   139      19.363  41.342  25.431  0.00  0.00
ATOM   2238  NH1 ARG   139      18.194  41.597  25.975  0.00  0.00
ATOM   2239 1HH1 ARG   139      17.754  42.510  25.968  0.00  0.00
ATOM   2240 2HH1 ARG   139      17.586  40.856  26.182  0.00  0.00
ATOM   2241  NH2 ARG   139      19.686  40.135  25.131  0.00  0.00
ATOM   2242 1HH2 ARG   139      20.659  39.925  24.930  0.00  0.00
ATOM   2243 2HH2 ARG   139      18.907  39.487  25.154  0.00  0.00
ATOM   2244  C   ARG   139      21.212  48.401  24.770  0.00  0.00
ATOM   2245  O   ARG   139      20.312  49.071  24.257  0.00  0.00
ATOM   2246  N   GLN   140      21.789  48.900  25.879  0.00  0.00
ATOM   2247  H   GLN   140      22.445  48.366  26.265  0.00  0.00
ATOM   2248  CA  GLN   140      21.406  50.143  26.531  0.00  0.00
ATOM   2249  HA  GLN   140      20.367  50.243  26.756  0.00  0.00
ATOM   2250  CB  GLN   140      21.995  49.966  27.948  0.00  0.00
ATOM   2251  HB2 GLN   140      21.522  49.191  28.357  0.00  0.00
ATOM   2252  HB3 GLN   140      23.114  49.809  28.033  0.00  0.00
ATOM   2253  CG  GLN   140      21.557  51.033  28.936  0.00  0.00
ATOM   2254  HG2 GLN   140      21.957  51.963  28.590  0.00  0.00
ATOM   2255  HG3 GLN   140      20.492  51.012  28.970  0.00  0.00
ATOM   2256  CD  GLN   140      22.191  50.941  30.313  0.00  0.00
ATOM   2257  OE1 GLN   140      22.765  49.940  30.721  0.00  0.00
ATOM   2258  NE2 GLN   140      22.140  52.010  31.117  0.00  0.00
ATOM   2259 1HE2 GLN   140      22.438  51.903  32.061  0.00  0.00
ATOM   2260 2HE2 GLN   140      21.588  52.796  30.738  0.00  0.00
ATOM   2261  C   GLN   140      21.902  51.426  25.710  0.00  0.00
ATOM   2262  O   GLN   140      21.227  52.496  25.743  0.00  0.00
ATOM   2263  N   PHE   141      23.015  51.313  25.048  0.00  0.00
ATOM   2264  H   PHE   141      23.585  50.423  25.168  0.00  0.00
ATOM   2265  CA  PHE   141      23.700  52.412  24.393  0.00  0.00
ATOM   2266  HA  PHE   141      23.073  53.239  24.509  0.00  0.00
ATOM   2267  CB  PHE   141      24.971  52.700  25.129  0.00  0.00
ATOM   2268  HB2 PHE   141      25.670  51.925  24.823  0.00  0.00
ATOM   2269  HB3 PHE   141      25.331  53.662  24.787  0.00  0.00
ATOM   2270  CG  PHE   141      24.871  52.763  26.663  0.00  0.00
ATOM   2271  CD1 PHE   141      23.988  53.774  27.240  0.00  0.00
ATOM   2272  HD1 PHE   141      23.389  54.455  26.550  0.00  0.00
ATOM   2273  CE1 PHE   141      23.889  53.971  28.625  0.00  0.00
ATOM   2274  HE1 PHE   141      23.269  54.758  29.054  0.00  0.00
ATOM   2275  CZ  PHE   141      24.703  53.124  29.438  0.00  0.00
ATOM   2276  HZ  PHE   141      24.693  53.207  30.474  0.00  0.00
ATOM   2277  CE2 PHE   141      25.472  52.052  28.880  0.00  0.00
ATOM   2278  HE2 PHE   141      26.063  51.402  29.524  0.00  0.00
ATOM   2279  CD2 PHE   141      25.558  51.915  27.495  0.00  0.00
ATOM   2280  HD2 PHE   141      26.230  51.151  26.960  0.00  0.00
ATOM   2281  C   PHE   141      24.016  52.181  22.937  0.00  0.00
ATOM   2282  O   PHE   141      24.216  53.129  22.264  0.00  0.00
ATOM   2283  N   GLY   142      24.063  50.961  22.359  0.00  0.00
ATOM   2284  H   GLY   142      24.014  50.179  23.022  0.00  0.00
ATOM   2285  CA  GLY   142      24.253  50.719  20.929  0.00  0.00
ATOM   2286  HA2 GLY   142      23.789  49.770  20.628  0.00  0.00
ATOM   2287  HA3 GLY   142      23.803  51.551  20.472  0.00  0.00
ATOM   2288  C   GLY   142      25.650  50.636  20.438  0.00  0.00
ATOM   2289  O   GLY   142      26.615  51.024  21.143  0.00  0.00
ATOM   2290  N   GLU   143      25.852  50.140  19.222  0.00  0.00
ATOM   2291  H   GLU   143      25.068  49.792  18.712  0.00  0.00
ATOM   2292  CA  GLU   143      27.241  49.602  18.894  0.00  0.00
ATOM   2293  HA  GLU   143      27.603  49.034  19.810  0.00  0.00
ATOM   2294  CB  GLU   143      27.101  48.749  17.611  0.00  0.00
ATOM   2295  HB2 GLU   143      26.572  49.385  16.908  0.00  0.00
ATOM   2296  HB3 GLU   143      27.976  48.508  17.147  0.00  0.00
ATOM   2297  CG  GLU   143      26.133  47.502  17.703  0.00  0.00
ATOM   2298  HG2 GLU   143      26.547  46.919  18.514  0.00  0.00
ATOM   2299  HG3 GLU   143      25.101  47.770  18.035  0.00  0.00
ATOM   2300  CD  GLU   143      26.240  46.891  16.291  0.00  0.00
ATOM   2301  OE1 GLU   143      26.937  45.832  16.071  0.00  0.00
ATOM   2302  OE2 GLU   143      25.515  47.433  15.320  0.00  0.00
ATOM   2303  C   GLU   143      28.286  50.609  18.663  0.00  0.00
ATOM   2304  O   GLU   143      29.486  50.242  18.526  0.00  0.00
ATOM   2305  N   GLY   144      27.924  51.889  18.784  0.00  0.00
ATOM   2306  H   GLY   144      26.972  52.029  19.045  0.00  0.00
ATOM   2307  CA  GLY   144      28.858  53.104  18.721  0.00  0.00
ATOM   2308  HA2 GLY   144      29.766  52.757  18.143  0.00  0.00
ATOM   2309  HA3 GLY   144      28.383  53.937  18.196  0.00  0.00
ATOM   2310  C   GLY   144      29.437  53.446  20.165  0.00  0.00
ATOM   2311  O   GLY   144      30.608  53.390  20.333  0.00  0.00
ATOM   2312  N   ILE   145      28.608  53.642  21.175  0.00  0.00
ATOM   2313  H   ILE   145      27.697  53.948  20.922  0.00  0.00
ATOM   2314  CA  ILE   145      29.009  53.880  22.590  0.00  0.00
ATOM   2315  HA  ILE   145      29.774  54.679  22.538  0.00  0.00
ATOM   2316  CB  ILE   145      27.867  54.457  23.417  0.00  0.00
ATOM   2317  HB  ILE   145      27.003  53.868  23.193  0.00  0.00
ATOM   2318  CG2 ILE   145      28.158  54.399  24.997  0.00  0.00
ATOM   2319 1HG2 ILE   145      29.083  54.888  25.221  0.00  0.00
ATOM   2320 2HG2 ILE   145      27.343  54.859  25.605  0.00  0.00
ATOM   2321 3HG2 ILE   145      28.257  53.337  25.302  0.00  0.00
ATOM   2322  CG1 ILE   145      27.564  55.887  23.032  0.00  0.00
ATOM   2323 2HG1 ILE   145      28.378  56.532  23.527  0.00  0.00
ATOM   2324 3HG1 ILE   145      27.797  55.930  21.974  0.00  0.00
ATOM   2325  CD1 ILE   145      26.092  56.349  23.230  0.00  0.00
ATOM   2326 1HD1 ILE   145      26.031  57.460  23.074  0.00  0.00
ATOM   2327 2HD1 ILE   145      25.454  55.757  22.689  0.00  0.00
ATOM   2328 3HD1 ILE   145      25.781  56.289  24.318  0.00  0.00
ATOM   2329  C   ILE   145      29.779  52.614  23.113  0.00  0.00
ATOM   2330  O   ILE   145      30.742  52.871  23.859  0.00  0.00
ATOM   2331  N   ALA   146      29.415  51.388  22.580  0.00  0.00
ATOM   2332  H   ALA   146      28.657  51.384  21.912  0.00  0.00
ATOM   2333  CA  ALA   146      30.122  50.094  22.808  0.00  0.00
ATOM   2334  HA  ALA   146      30.162  49.811  23.829  0.00  0.00
ATOM   2335  CB  ALA   146      29.306  49.015  22.124  0.00  0.00
ATOM   2336  HB1 ALA   146      29.350  48.929  21.074  0.00  0.00
ATOM   2337  HB2 ALA   146      29.601  47.970  22.418  0.00  0.00
ATOM   2338  HB3 ALA   146      28.280  49.218  22.380  0.00  0.00
ATOM   2339  C   ALA   146      31.584  50.008  22.298  0.00  0.00
ATOM   2340  O   ALA   146      32.427  49.326  22.892  0.00  0.00
ATOM   2341  N   ASP   147      32.052  50.771  21.230  0.00  0.00
ATOM   2342  H   ASP   147      31.413  51.462  20.808  0.00  0.00
ATOM   2343  CA  ASP   147      33.387  50.506  20.616  0.00  0.00
ATOM   2344  HA  ASP   147      33.856  49.653  21.191  0.00  0.00
ATOM   2345  CB  ASP   147      32.885  50.065  19.200  0.00  0.00
ATOM   2346  HB2 ASP   147      32.392  49.099  19.240  0.00  0.00
ATOM   2347  HB3 ASP   147      32.164  50.775  18.783  0.00  0.00
ATOM   2348  CG  ASP   147      34.039  49.752  18.332  0.00  0.00
ATOM   2349  OD1 ASP   147      34.632  50.542  17.562  0.00  0.00
ATOM   2350  OD2 ASP   147      34.508  48.508  18.424  0.00  0.00
ATOM   2351  C   ASP   147      34.360  51.751  20.589  0.00  0.00
ATOM   2352  O   ASP   147      35.607  51.609  20.469  0.00  0.00
ATOM   2353  N   ILE   148      33.794  52.964  20.776  0.00  0.00
ATOM   2354  H   ILE   148      32.798  52.946  20.720  0.00  0.00
ATOM   2355  CA  ILE   148      34.409  54.223  21.147  0.00  0.00
ATOM   2356  HA  ILE   148      35.308  54.243  20.521  0.00  0.00
ATOM   2357  CB  ILE   148      33.627  55.526  20.677  0.00  0.00
ATOM   2358  HB  ILE   148      32.686  55.544  21.212  0.00  0.00
ATOM   2359  CG2 ILE   148      34.473  56.778  21.064  0.00  0.00
ATOM   2360 1HG2 ILE   148      35.401  56.736  20.491  0.00  0.00
ATOM   2361 2HG2 ILE   148      33.873  57.705  20.844  0.00  0.00
ATOM   2362 3HG2 ILE   148      34.772  56.768  22.162  0.00  0.00
ATOM   2363  CG1 ILE   148      33.264  55.423  19.174  0.00  0.00
ATOM   2364 2HG1 ILE   148      34.119  55.058  18.683  0.00  0.00
ATOM   2365 3HG1 ILE   148      32.553  54.692  18.954  0.00  0.00
ATOM   2366  CD1 ILE   148      32.804  56.823  18.651  0.00  0.00
ATOM   2367 1HD1 ILE   148      32.143  57.213  19.406  0.00  0.00
ATOM   2368 2HD1 ILE   148      33.634  57.403  18.497  0.00  0.00
ATOM   2369 3HD1 ILE   148      32.306  56.701  17.789  0.00  0.00
ATOM   2370  C   ILE   148      34.769  54.207  22.674  0.00  0.00
ATOM   2371  O   ILE   148      35.918  54.512  22.955  0.00  0.00
ATOM   2372  N   PHE   149      33.844  53.852  23.596  0.00  0.00
ATOM   2373  H   PHE   149      33.022  53.356  23.335  0.00  0.00
ATOM   2374  CA  PHE   149      33.995  54.026  24.995  0.00  0.00
ATOM   2375  HA  PHE   149      35.123  54.186  25.088  0.00  0.00
ATOM   2376  CB  PHE   149      33.228  55.290  25.424  0.00  0.00
ATOM   2377  HB2 PHE   149      33.773  56.185  25.062  0.00  0.00
ATOM   2378  HB3 PHE   149      32.245  55.382  25.027  0.00  0.00
ATOM   2379  CG  PHE   149      33.293  55.317  26.968  0.00  0.00
ATOM   2380  CD1 PHE   149      34.499  55.703  27.560  0.00  0.00
ATOM   2381  HD1 PHE   149      35.341  56.062  26.967  0.00  0.00
ATOM   2382  CE1 PHE   149      34.714  55.627  28.982  0.00  0.00
ATOM   2383  HE1 PHE   149      35.548  56.027  29.512  0.00  0.00
ATOM   2384  CZ  PHE   149      33.668  55.165  29.781  0.00  0.00
ATOM   2385  HZ  PHE   149      33.779  55.117  30.859  0.00  0.00
ATOM   2386  CE2 PHE   149      32.479  54.725  29.156  0.00  0.00
ATOM   2387  HE2 PHE   149      31.704  54.276  29.830  0.00  0.00
ATOM   2388  CD2 PHE   149      32.291  54.794  27.774  0.00  0.00
ATOM   2389  HD2 PHE   149      31.403  54.358  27.338  0.00  0.00
ATOM   2390  C   PHE   149      33.814  52.708  25.834  0.00  0.00
ATOM   2391  O   PHE   149      34.834  52.305  26.411  0.00  0.00
ATOM   2392  N   MET   150      32.611  52.141  25.956  0.00  0.00
ATOM   2393  H   MET   150      31.968  52.491  25.272  0.00  0.00
ATOM   2394  CA  MET   150      32.097  51.206  26.888  0.00  0.00
ATOM   2395  HA  MET   150      32.090  51.810  27.776  0.00  0.00
ATOM   2396  CB  MET   150      30.637  50.905  26.747  0.00  0.00
ATOM   2397  HB2 MET   150      30.175  51.555  26.021  0.00  0.00
ATOM   2398  HB3 MET   150      30.470  49.896  26.425  0.00  0.00
ATOM   2399  CG  MET   150      29.805  51.146  28.035  0.00  0.00
ATOM   2400  HG2 MET   150      30.034  52.112  28.390  0.00  0.00
ATOM   2401  HG3 MET   150      28.785  51.152  27.764  0.00  0.00
ATOM   2402  SD  MET   150      30.167  50.071  29.408  0.00  0.00
ATOM   2403  CE  MET   150      28.935  50.675  30.647  0.00  0.00
ATOM   2404  HE1 MET   150      29.322  50.542  31.631  0.00  0.00
ATOM   2405  HE2 MET   150      28.904  51.773  30.557  0.00  0.00
ATOM   2406  HE3 MET   150      28.023  50.027  30.546  0.00  0.00
ATOM   2407  C   MET   150      32.883  49.927  27.132  0.00  0.00
ATOM   2408  O   MET   150      33.398  49.639  28.224  0.00  0.00
ATOM   2409  N   ARG   151      33.181  49.175  26.065  0.00  0.00
ATOM   2410  H   ARG   151      32.847  49.421  25.132  0.00  0.00
ATOM   2411  CA  ARG   151      34.109  47.992  26.064  0.00  0.00
ATOM   2412  HA  ARG   151      33.856  47.450  26.941  0.00  0.00
ATOM   2413  CB  ARG   151      33.837  47.113  24.728  0.00  0.00
ATOM   2414  HB2 ARG   151      32.719  46.960  24.570  0.00  0.00
ATOM   2415  HB3 ARG   151      34.256  47.584  23.793  0.00  0.00
ATOM   2416  CG  ARG   151      34.506  45.719  24.847  0.00  0.00
ATOM   2417  HG2 ARG   151      35.552  45.914  24.922  0.00  0.00
ATOM   2418  HG3 ARG   151      34.061  45.143  25.651  0.00  0.00
ATOM   2419  CD  ARG   151      34.287  44.899  23.518  0.00  0.00
ATOM   2420  HD2 ARG   151      33.191  44.816  23.595  0.00  0.00
ATOM   2421  HD3 ARG   151      34.557  45.318  22.542  0.00  0.00
ATOM   2422  NE  ARG   151      34.893  43.574  23.720  0.00  0.00
ATOM   2423  HE  ARG   151      35.883  43.467  23.930  0.00  0.00
ATOM   2424  CZ  ARG   151      34.273  42.415  23.636  0.00  0.00
ATOM   2425  NH1 ARG   151      35.017  41.405  23.971  0.00  0.00
ATOM   2426 1HH1 ARG   151      35.850  41.741  24.365  0.00  0.00
ATOM   2427 2HH1 ARG   151      34.544  40.620  24.321  0.00  0.00
ATOM   2428  NH2 ARG   151      33.049  42.192  23.313  0.00  0.00
ATOM   2429 1HH2 ARG   151      32.500  42.945  22.902  0.00  0.00
ATOM   2430 2HH2 ARG   151      32.643  41.257  23.254  0.00  0.00
ATOM   2431  C   ARG   151      35.535  48.426  26.185  0.00  0.00
ATOM   2432  O   ARG   151      36.203  47.919  27.118  0.00  0.00
ATOM   2433  N   PRO   152      36.137  49.329  25.322  0.00  0.00
ATOM   2434  CD  PRO   152      35.617  49.822  24.091  0.00  0.00
ATOM   2435  HD2 PRO   152      34.642  50.190  24.293  0.00  0.00
ATOM   2436  HD3 PRO   152      35.696  49.032  23.280  0.00  0.00
ATOM   2437  CG  PRO   152      36.461  51.045  23.709  0.00  0.00
ATOM   2438  HG2 PRO   152      35.935  51.916  24.106  0.00  0.00
ATOM   2439  HG3 PRO   152      36.588  51.128  22.644  0.00  0.00
ATOM   2440  CB  PRO   152      37.807  50.807  24.390  0.00  0.00
ATOM   2441  HB2 PRO   152      38.378  51.773  24.659  0.00  0.00
ATOM   2442  HB3 PRO   152      38.424  50.363  23.586  0.00  0.00
ATOM   2443  CA  PRO   152      37.516  49.774  25.518  0.00  0.00
ATOM   2444  HA  PRO   152      38.050  48.854  25.322  0.00  0.00
ATOM   2445  C   PRO   152      37.789  50.392  26.897  0.00  0.00
ATOM   2446  O   PRO   152      38.953  50.483  27.324  0.00  0.00
ATOM   2447  N   TYR   153      36.825  50.906  27.666  0.00  0.00
ATOM   2448  H   TYR   153      35.784  50.911  27.248  0.00  0.00
ATOM   2449  CA  TYR   153      37.140  51.540  29.042  0.00  0.00
ATOM   2450  HA  TYR   153      38.226  51.881  29.026  0.00  0.00
ATOM   2451  CB  TYR   153      36.290  52.746  29.402  0.00  0.00
ATOM   2452  HB2 TYR   153      36.610  53.558  28.731  0.00  0.00
ATOM   2453  HB3 TYR   153      35.212  52.520  29.298  0.00  0.00
ATOM   2454  CG  TYR   153      36.544  53.149  30.879  0.00  0.00
ATOM   2455  CD1 TYR   153      37.781  53.693  31.282  0.00  0.00
ATOM   2456  HD1 TYR   153      38.466  54.156  30.478  0.00  0.00
ATOM   2457  CE1 TYR   153      38.143  53.963  32.628  0.00  0.00
ATOM   2458  HE1 TYR   153      39.052  54.482  32.964  0.00  0.00
ATOM   2459  CZ  TYR   153      37.218  53.562  33.616  0.00  0.00
ATOM   2460  OH  TYR   153      37.732  53.585  34.884  0.00  0.00
ATOM   2461  HH  TYR   153      37.142  53.191  35.549  0.00  0.00
ATOM   2462  CE2 TYR   153      36.031  52.871  33.274  0.00  0.00
ATOM   2463  HE2 TYR   153      35.507  52.451  34.075  0.00  0.00
ATOM   2464  CD2 TYR   153      35.707  52.630  31.963  0.00  0.00
ATOM   2465  HD2 TYR   153      34.727  52.142  31.681  0.00  0.00
ATOM   2466  C   TYR   153      37.028  50.447  30.062  0.00  0.00
ATOM   2467  O   TYR   153      37.858  50.415  31.002  0.00  0.00
ATOM   2468  N   ASN   154      36.054  49.540  29.902  0.00  0.00
ATOM   2469  H   ASN   154      35.427  49.684  29.133  0.00  0.00
ATOM   2470  CA  ASN   154      35.735  48.461  30.920  0.00  0.00
ATOM   2471  HA  ASN   154      35.972  49.045  31.847  0.00  0.00
ATOM   2472  CB  ASN   154      34.238  48.013  31.018  0.00  0.00
ATOM   2473  HB2 ASN   154      33.758  47.833  30.112  0.00  0.00
ATOM   2474  HB3 ASN   154      34.194  46.999  31.478  0.00  0.00
ATOM   2475  CG  ASN   154      33.402  49.051  31.808  0.00  0.00
ATOM   2476  OD1 ASN   154      33.242  49.048  32.998  0.00  0.00
ATOM   2477  ND2 ASN   154      32.862  49.944  31.002  0.00  0.00
ATOM   2478 1HD2 ASN   154      32.112  50.458  31.399  0.00  0.00
ATOM   2479 2HD2 ASN   154      32.962  50.014  30.031  0.00  0.00
ATOM   2480  C   ASN   154      36.770  47.294  30.852  0.00  0.00
ATOM   2481  O   ASN   154      36.917  46.467  31.803  0.00  0.00
ATOM   2482  N   PHE   155      37.347  47.071  29.676  0.00  0.00
ATOM   2483  H   PHE   155      37.253  47.733  28.940  0.00  0.00
ATOM   2484  CA  PHE   155      38.452  46.056  29.599  0.00  0.00
ATOM   2485  HA  PHE   155      38.237  45.183  30.076  0.00  0.00
ATOM   2486  CB  PHE   155      38.660  45.660  28.117  0.00  0.00
ATOM   2487  HB2 PHE   155      37.667  45.775  27.572  0.00  0.00
ATOM   2488  HB3 PHE   155      39.281  46.313  27.639  0.00  0.00
ATOM   2489  CG  PHE   155      39.099  44.235  28.022  0.00  0.00
ATOM   2490  CD1 PHE   155      38.189  43.163  27.679  0.00  0.00
ATOM   2491  HD1 PHE   155      37.117  43.299  27.557  0.00  0.00
ATOM   2492  CE1 PHE   155      38.610  41.813  27.686  0.00  0.00
ATOM   2493  HE1 PHE   155      37.967  40.936  27.410  0.00  0.00
ATOM   2494  CZ  PHE   155      39.948  41.481  28.054  0.00  0.00
ATOM   2495  HZ  PHE   155      40.274  40.501  27.898  0.00  0.00
ATOM   2496  CE2 PHE   155      40.927  42.496  28.376  0.00  0.00
ATOM   2497  HE2 PHE   155      41.971  42.272  28.453  0.00  0.00
ATOM   2498  CD2 PHE   155      40.457  43.856  28.285  0.00  0.00
ATOM   2499  HD2 PHE   155      41.225  44.584  28.451  0.00  0.00
ATOM   2500  C   PHE   155      39.661  46.568  30.339  0.00  0.00
ATOM   2501  O   PHE   155      40.322  45.769  31.026  0.00  0.00
ATOM   2502  N   LYS   156      39.900  47.917  30.320  0.00  0.00
ATOM   2503  H   LYS   156      39.259  48.526  29.784  0.00  0.00
ATOM   2504  CA  LYS   156      41.037  48.469  30.964  0.00  0.00
ATOM   2505  HA  LYS   156      41.948  47.878  30.831  0.00  0.00
ATOM   2506  CB  LYS   156      41.232  49.924  30.387  0.00  0.00
ATOM   2507  HB2 LYS   156      40.803  50.035  29.388  0.00  0.00
ATOM   2508  HB3 LYS   156      40.673  50.676  30.963  0.00  0.00
ATOM   2509  CG  LYS   156      42.690  50.424  30.182  0.00  0.00
ATOM   2510  HG2 LYS   156      43.372  50.228  31.015  0.00  0.00
ATOM   2511  HG3 LYS   156      43.144  49.807  29.399  0.00  0.00
ATOM   2512  CD  LYS   156      42.862  51.866  29.674  0.00  0.00
ATOM   2513  HD2 LYS   156      42.232  52.045  28.757  0.00  0.00
ATOM   2514  HD3 LYS   156      42.434  52.511  30.458  0.00  0.00
ATOM   2515  CE  LYS   156      44.339  52.278  29.517  0.00  0.00
ATOM   2516  HE2 LYS   156      44.828  52.130  30.541  0.00  0.00
ATOM   2517  HE3 LYS   156      44.896  51.746  28.818  0.00  0.00
ATOM   2518  NZ  LYS   156      44.333  53.700  29.132  0.00  0.00
ATOM   2519  HZ1 LYS   156      45.278  54.159  29.155  0.00  0.00
ATOM   2520  HZ2 LYS   156      44.165  53.808  28.119  0.00  0.00
ATOM   2521  HZ3 LYS   156      43.750  54.248  29.806  0.00  0.00
ATOM   2522  C   LYS   156      40.771  48.402  32.461  0.00  0.00
ATOM   2523  O   LYS   156      41.581  47.790  33.182  0.00  0.00
ATOM   2524  N   VAL   157      39.639  48.847  32.972  0.00  0.00
ATOM   2525  H   VAL   157      38.934  49.291  32.361  0.00  0.00
ATOM   2526  CA  VAL   157      39.444  48.862  34.428  0.00  0.00
ATOM   2527  HA  VAL   157      40.389  49.120  34.875  0.00  0.00
ATOM   2528  CB  VAL   157      38.482  49.929  34.981  0.00  0.00
ATOM   2529  HB  VAL   157      38.892  50.833  34.511  0.00  0.00
ATOM   2530  CG1 VAL   157      37.074  49.799  34.477  0.00  0.00
ATOM   2531 1HG1 VAL   157      36.455  50.670  34.817  0.00  0.00
ATOM   2532 2HG1 VAL   157      37.142  49.685  33.391  0.00  0.00
ATOM   2533 3HG1 VAL   157      36.589  48.851  34.943  0.00  0.00
ATOM   2534  CG2 VAL   157      38.587  50.062  36.490  0.00  0.00
ATOM   2535 1HG2 VAL   157      39.656  50.099  36.872  0.00  0.00
ATOM   2536 2HG2 VAL   157      38.152  51.019  36.784  0.00  0.00
ATOM   2537 3HG2 VAL   157      37.994  49.277  36.931  0.00  0.00
ATOM   2538  C   VAL   157      39.198  47.425  35.008  0.00  0.00
ATOM   2539  O   VAL   157      39.820  46.972  35.963  0.00  0.00
ATOM   2540  N   TRP   158      38.386  46.617  34.379  0.00  0.00
ATOM   2541  H   TRP   158      37.924  46.918  33.530  0.00  0.00
ATOM   2542  CA  TRP   158      38.030  45.245  34.851  0.00  0.00
ATOM   2543  HA  TRP   158      38.048  45.270  35.927  0.00  0.00
ATOM   2544  CB  TRP   158      36.642  44.875  34.505  0.00  0.00
ATOM   2545  HB2 TRP   158      36.512  44.661  33.432  0.00  0.00
ATOM   2546  HB3 TRP   158      36.455  43.951  35.069  0.00  0.00
ATOM   2547  CG  TRP   158      35.599  45.742  35.019  0.00  0.00
ATOM   2548  CD1 TRP   158      35.003  46.777  34.338  0.00  0.00
ATOM   2549  HD1 TRP   158      35.247  46.973  33.265  0.00  0.00
ATOM   2550  NE1 TRP   158      34.125  47.400  35.219  0.00  0.00
ATOM   2551  HE1 TRP   158      33.646  48.241  35.014  0.00  0.00
ATOM   2552  CE2 TRP   158      34.206  46.901  36.449  0.00  0.00
ATOM   2553  CZ2 TRP   158      33.488  47.208  37.637  0.00  0.00
ATOM   2554  HZ2 TRP   158      32.691  47.956  37.640  0.00  0.00
ATOM   2555  CH2 TRP   158      33.690  46.342  38.750  0.00  0.00
ATOM   2556  HH2 TRP   158      33.097  46.512  39.678  0.00  0.00
ATOM   2557  CZ3 TRP   158      34.707  45.357  38.678  0.00  0.00
ATOM   2558  HZ3 TRP   158      34.934  44.749  39.500  0.00  0.00
ATOM   2559  CE3 TRP   158      35.392  45.058  37.513  0.00  0.00
ATOM   2560  HE3 TRP   158      36.011  44.200  37.545  0.00  0.00
ATOM   2561  CD2 TRP   158      35.112  45.782  36.353  0.00  0.00
ATOM   2562  C   TRP   158      39.087  44.198  34.444  0.00  0.00
ATOM   2563  O   TRP   158      39.170  43.174  35.111  0.00  0.00
ATOM   2564  N   ALA   159      39.838  44.303  33.377  0.00  0.00
ATOM   2565  H   ALA   159      39.739  45.127  32.779  0.00  0.00
ATOM   2566  CA  ALA   159      40.816  43.355  32.901  0.00  0.00
ATOM   2567  HA  ALA   159      41.153  43.635  31.875  0.00  0.00
ATOM   2568  CB  ALA   159      41.987  43.459  33.839  0.00  0.00
ATOM   2569  HB1 ALA   159      42.249  44.551  33.997  0.00  0.00
ATOM   2570  HB2 ALA   159      41.703  43.083  34.819  0.00  0.00
ATOM   2571  HB3 ALA   159      42.915  43.016  33.422  0.00  0.00
ATOM   2572  C   ALA   159      40.293  41.875  32.836  0.00  0.00
ATOM   2573  O   ALA   159      41.047  40.930  33.120  0.00  0.00
ATOM   2574  N   VAL   160      38.949  41.732  32.735  0.00  0.00
ATOM   2575  H   VAL   160      38.401  42.496  32.430  0.00  0.00
ATOM   2576  CA  VAL   160      38.134  40.507  32.721  0.00  0.00
ATOM   2577  HA  VAL   160      38.756  39.663  32.508  0.00  0.00
ATOM   2578  CB  VAL   160      37.319  40.266  34.051  0.00  0.00
ATOM   2579  HB  VAL   160      36.972  41.279  34.304  0.00  0.00
ATOM   2580  CG1 VAL   160      36.079  39.481  33.791  0.00  0.00
ATOM   2581 1HG1 VAL   160      36.353  38.523  33.413  0.00  0.00
ATOM   2582 2HG1 VAL   160      35.477  39.274  34.663  0.00  0.00
ATOM   2583 3HG1 VAL   160      35.370  40.082  33.201  0.00  0.00
ATOM   2584  CG2 VAL   160      38.157  39.789  35.217  0.00  0.00
ATOM   2585 1HG2 VAL   160      37.445  39.740  36.133  0.00  0.00
ATOM   2586 2HG2 VAL   160      38.719  38.862  34.945  0.00  0.00
ATOM   2587 3HG2 VAL   160      38.786  40.661  35.497  0.00  0.00
ATOM   2588  C   VAL   160      37.169  40.681  31.558  0.00  0.00
ATOM   2589  O   VAL   160      36.512  41.699  31.475  0.00  0.00
ATOM   2590  N   PRO   161      37.061  39.708  30.614  0.00  0.00
ATOM   2591  CD  PRO   161      38.009  38.625  30.478  0.00  0.00
ATOM   2592  HD2 PRO   161      37.891  37.893  31.270  0.00  0.00
ATOM   2593  HD3 PRO   161      39.055  38.973  30.579  0.00  0.00
ATOM   2594  CG  PRO   161      37.590  37.901  29.131  0.00  0.00
ATOM   2595  HG2 PRO   161      37.680  36.865  29.034  0.00  0.00
ATOM   2596  HG3 PRO   161      38.128  38.406  28.305  0.00  0.00
ATOM   2597  CB  PRO   161      36.123  38.210  29.074  0.00  0.00
ATOM   2598  HB2 PRO   161      35.453  37.662  29.766  0.00  0.00
ATOM   2599  HB3 PRO   161      35.728  38.073  28.050  0.00  0.00
ATOM   2600  CA  PRO   161      36.070  39.648  29.591  0.00  0.00
ATOM   2601  HA  PRO   161      36.364  40.242  28.720  0.00  0.00
ATOM   2602  C   PRO   161      34.643  39.989  30.093  0.00  0.00
ATOM   2603  O   PRO   161      34.069  39.335  31.036  0.00  0.00
ATOM   2604  N   PRO   162      33.882  40.877  29.388  0.00  0.00
ATOM   2605  CD  PRO   162      34.408  41.550  28.205  0.00  0.00
ATOM   2606  HD2 PRO   162      34.676  40.911  27.379  0.00  0.00
ATOM   2607  HD3 PRO   162      35.151  42.286  28.486  0.00  0.00
ATOM   2608  CG  PRO   162      33.133  42.297  27.811  0.00  0.00
ATOM   2609  HG2 PRO   162      32.653  41.565  27.174  0.00  0.00
ATOM   2610  HG3 PRO   162      33.498  43.182  27.335  0.00  0.00
ATOM   2611  CB  PRO   162      32.327  42.523  29.079  0.00  0.00
ATOM   2612  HB2 PRO   162      31.351  42.669  28.838  0.00  0.00
ATOM   2613  HB3 PRO   162      32.859  43.442  29.484  0.00  0.00
ATOM   2614  CA  PRO   162      32.563  41.238  29.806  0.00  0.00
ATOM   2615  HA  PRO   162      32.531  41.544  30.866  0.00  0.00
ATOM   2616  C   PRO   162      31.498  40.096  29.584  0.00  0.00
ATOM   2617  O   PRO   162      30.388  40.075  30.200  0.00  0.00
ATOM   2618  N   CYS   163      31.872  39.037  28.867  0.00  0.00
ATOM   2619  H   CYS   163      32.706  38.883  28.271  0.00  0.00
ATOM   2620  CA  CYS   163      30.957  37.909  28.821  0.00  0.00
ATOM   2621  HA  CYS   163      29.978  38.174  29.018  0.00  0.00
ATOM   2622  CB  CYS   163      31.036  37.255  27.322  0.00  0.00
ATOM   2623  HB2 CYS   163      30.489  36.315  27.382  0.00  0.00
ATOM   2624  HB3 CYS   163      30.790  37.849  26.486  0.00  0.00
ATOM   2625  SG  CYS   163      32.680  36.562  27.094  0.00  0.00
ATOM   2626  HG  CYS   163      32.624  36.009  25.980  0.00  0.00
ATOM   2627  C   CYS   163      31.143  36.871  29.959  0.00  0.00
ATOM   2628  O   CYS   163      30.465  35.770  30.050  0.00  0.00
ATOM   2629  N   LEU   164      32.058  37.112  30.867  0.00  0.00
ATOM   2630  H   LEU   164      32.729  37.864  30.706  0.00  0.00
ATOM   2631  CA  LEU   164      32.154  36.282  32.143  0.00  0.00
ATOM   2632  HA  LEU   164      31.436  35.433  32.112  0.00  0.00
ATOM   2633  CB  LEU   164      33.655  35.872  32.303  0.00  0.00
ATOM   2634  HB2 LEU   164      34.212  36.705  32.642  0.00  0.00
ATOM   2635  HB3 LEU   164      33.689  35.102  32.997  0.00  0.00
ATOM   2636  CG  LEU   164      34.298  35.178  31.085  0.00  0.00
ATOM   2637  HG  LEU   164      34.298  35.882  30.314  0.00  0.00
ATOM   2638  CD1 LEU   164      35.710  34.749  31.413  0.00  0.00
ATOM   2639 1HD1 LEU   164      36.246  34.470  30.491  0.00  0.00
ATOM   2640 2HD1 LEU   164      36.324  35.401  32.026  0.00  0.00
ATOM   2641 3HD1 LEU   164      35.715  33.806  31.983  0.00  0.00
ATOM   2642  CD2 LEU   164      33.439  34.014  30.651  0.00  0.00
ATOM   2643 1HD2 LEU   164      32.636  34.350  29.914  0.00  0.00
ATOM   2644 2HD2 LEU   164      33.987  33.179  30.211  0.00  0.00
ATOM   2645 3HD2 LEU   164      32.838  33.527  31.458  0.00  0.00
ATOM   2646  C   LEU   164      31.629  37.114  33.310  0.00  0.00
ATOM   2647  O   LEU   164      31.512  36.549  34.425  0.00  0.00
ATOM   2648  N   MET   165      31.462  38.439  33.172  0.00  0.00
ATOM   2649  H   MET   165      31.732  38.806  32.271  0.00  0.00
ATOM   2650  CA  MET   165      30.733  39.309  34.055  0.00  0.00
ATOM   2651  HA  MET   165      31.015  38.950  35.012  0.00  0.00
ATOM   2652  CB  MET   165      31.346  40.786  33.905  0.00  0.00
ATOM   2653  HB2 MET   165      31.351  41.003  32.898  0.00  0.00
ATOM   2654  HB3 MET   165      30.725  41.566  34.382  0.00  0.00
ATOM   2655  CG  MET   165      32.795  41.005  34.429  0.00  0.00
ATOM   2656  HG2 MET   165      32.787  40.988  35.510  0.00  0.00
ATOM   2657  HG3 MET   165      33.391  40.134  34.205  0.00  0.00
ATOM   2658  SD  MET   165      33.554  42.604  33.861  0.00  0.00
ATOM   2659  CE  MET   165      32.579  43.877  34.781  0.00  0.00
ATOM   2660  HE1 MET   165      32.749  43.763  35.882  0.00  0.00
ATOM   2661  HE2 MET   165      32.925  44.812  34.372  0.00  0.00
ATOM   2662  HE3 MET   165      31.474  43.695  34.562  0.00  0.00
ATOM   2663  C   MET   165      29.191  39.281  33.947  0.00  0.00
ATOM   2664  O   MET   165      28.746  39.023  32.830  0.00  0.00
ATOM   2665  N   SER   166      28.469  39.691  35.024  0.00  0.00
ATOM   2666  H   SER   166      29.015  39.937  35.841  0.00  0.00
ATOM   2667  CA  SER   166      27.016  39.905  35.188  0.00  0.00
ATOM   2668  HA  SER   166      26.554  39.459  34.275  0.00  0.00
ATOM   2669  CB  SER   166      26.563  39.297  36.521  0.00  0.00
ATOM   2670  HB2 SER   166      25.485  39.063  36.492  0.00  0.00
ATOM   2671  HB3 SER   166      27.074  38.294  36.694  0.00  0.00
ATOM   2672  OG  SER   166      26.859  40.188  37.540  0.00  0.00
ATOM   2673  HG  SER   166      26.775  39.706  38.384  0.00  0.00
ATOM   2674  C   SER   166      26.499  41.351  35.006  0.00  0.00
ATOM   2675  O   SER   166      27.345  42.221  35.063  0.00  0.00
ATOM   2676  N   THR   167      25.152  41.443  34.861  0.00  0.00
ATOM   2677  H   THR   167      24.590  40.528  34.852  0.00  0.00
ATOM   2678  CA  THR   167      24.364  42.723  34.882  0.00  0.00
ATOM   2679  HA  THR   167      24.982  43.516  34.351  0.00  0.00
ATOM   2680  CB  THR   167      23.088  42.624  33.997  0.00  0.00
ATOM   2681  HB  THR   167      22.769  43.696  33.995  0.00  0.00
ATOM   2682  CG2 THR   167      23.449  42.191  32.611  0.00  0.00
ATOM   2683 1HG2 THR   167      23.851  41.141  32.740  0.00  0.00
ATOM   2684 2HG2 THR   167      22.586  42.393  32.024  0.00  0.00
ATOM   2685 3HG2 THR   167      24.324  42.786  32.334  0.00  0.00
ATOM   2686  OG1 THR   167      22.106  41.779  34.508  0.00  0.00
ATOM   2687  HG1 THR   167      21.572  42.315  35.112  0.00  0.00
ATOM   2688  C   THR   167      24.023  43.341  36.262  0.00  0.00
ATOM   2689  O   THR   167      23.538  44.479  36.364  0.00  0.00
ATOM   2690  N   GLU   168      24.416  42.556  37.285  0.00  0.00
ATOM   2691  H   GLU   168      24.766  41.692  37.113  0.00  0.00
ATOM   2692  CA  GLU   168      23.808  42.571  38.587  0.00  0.00
ATOM   2693  HA  GLU   168      22.742  42.830  38.471  0.00  0.00
ATOM   2694  CB  GLU   168      23.729  41.166  39.138  0.00  0.00
ATOM   2695  HB2 GLU   168      24.708  40.751  39.049  0.00  0.00
ATOM   2696  HB3 GLU   168      23.431  41.234  40.200  0.00  0.00
ATOM   2697  CG  GLU   168      23.006  40.188  38.298  0.00  0.00
ATOM   2698  HG2 GLU   168      22.006  40.519  38.293  0.00  0.00
ATOM   2699  HG3 GLU   168      23.451  40.226  37.280  0.00  0.00
ATOM   2700  CD  GLU   168      23.078  38.693  38.754  0.00  0.00
ATOM   2701  OE1 GLU   168      22.093  38.242  39.339  0.00  0.00
ATOM   2702  OE2 GLU   168      24.184  38.057  38.737  0.00  0.00
ATOM   2703  C   GLU   168      24.385  43.536  39.607  0.00  0.00
ATOM   2704  O   GLU   168      24.756  43.197  40.768  0.00  0.00
ATOM   2705  N   TRP   169      24.799  44.697  39.109  0.00  0.00
ATOM   2706  H   TRP   169      24.837  44.862  38.172  0.00  0.00
ATOM   2707  CA  TRP   169      25.512  45.764  39.833  0.00  0.00
ATOM   2708  HA  TRP   169      24.935  45.861  40.741  0.00  0.00
ATOM   2709  CB  TRP   169      26.988  45.468  39.991  0.00  0.00
ATOM   2710  HB2 TRP   169      27.491  46.294  40.582  0.00  0.00
ATOM   2711  HB3 TRP   169      27.008  44.542  40.583  0.00  0.00
ATOM   2712  CG  TRP   169      27.725  45.185  38.620  0.00  0.00
ATOM   2713  CD1 TRP   169      27.574  44.137  37.783  0.00  0.00
ATOM   2714  HD1 TRP   169      27.023  43.264  38.028  0.00  0.00
ATOM   2715  NE1 TRP   169      28.471  44.358  36.743  0.00  0.00
ATOM   2716  HE1 TRP   169      28.490  43.668  35.966  0.00  0.00
ATOM   2717  CE2 TRP   169      29.095  45.598  36.717  0.00  0.00
ATOM   2718  CZ2 TRP   169      30.014  46.298  35.887  0.00  0.00
ATOM   2719  HZ2 TRP   169      30.326  45.759  35.103  0.00  0.00
ATOM   2720  CH2 TRP   169      30.446  47.595  36.161  0.00  0.00
ATOM   2721  HH2 TRP   169      31.104  48.055  35.481  0.00  0.00
ATOM   2722  CZ3 TRP   169      29.901  48.224  37.256  0.00  0.00
ATOM   2723  HZ3 TRP   169      30.064  49.266  37.388  0.00  0.00
ATOM   2724  CE3 TRP   169      28.928  47.545  38.107  0.00  0.00
ATOM   2725  HE3 TRP   169      28.323  48.093  38.827  0.00  0.00
ATOM   2726  CD2 TRP   169      28.613  46.169  37.954  0.00  0.00
ATOM   2727  C   TRP   169      25.290  47.124  39.274  0.00  0.00
ATOM   2728  O   TRP   169      25.559  48.101  40.074  0.00  0.00
ATOM   2729  N   VAL   170      24.812  47.317  38.055  0.00  0.00
ATOM   2730  H   VAL   170      24.456  46.611  37.512  0.00  0.00
ATOM   2731  CA  VAL   170      25.049  48.523  37.307  0.00  0.00
ATOM   2732  HA  VAL   170      26.077  48.956  37.530  0.00  0.00
ATOM   2733  CB  VAL   170      25.223  48.176  35.833  0.00  0.00
ATOM   2734  HB  VAL   170      25.568  49.031  35.267  0.00  0.00
ATOM   2735  CG1 VAL   170      26.173  46.926  35.582  0.00  0.00
ATOM   2736 1HG1 VAL   170      27.287  47.278  35.563  0.00  0.00
ATOM   2737 2HG1 VAL   170      26.002  46.034  36.202  0.00  0.00
ATOM   2738 3HG1 VAL   170      26.073  46.791  34.486  0.00  0.00
ATOM   2739  CG2 VAL   170      23.944  47.711  35.227  0.00  0.00
ATOM   2740 1HG2 VAL   170      23.960  47.553  34.173  0.00  0.00
ATOM   2741 2HG2 VAL   170      23.622  46.877  35.717  0.00  0.00
ATOM   2742 3HG2 VAL   170      23.083  48.431  35.340  0.00  0.00
ATOM   2743  C   VAL   170      24.003  49.618  37.641  0.00  0.00
ATOM   2744  O   VAL   170      24.302  50.728  37.297  0.00  0.00
ATOM   2745  N   GLU   171      22.816  49.390  38.148  0.00  0.00
ATOM   2746  H   GLU   171      22.664  48.438  38.545  0.00  0.00
ATOM   2747  CA  GLU   171      21.665  50.257  38.203  0.00  0.00
ATOM   2748  HA  GLU   171      21.161  50.356  37.250  0.00  0.00
ATOM   2749  CB  GLU   171      20.561  49.811  39.207  0.00  0.00
ATOM   2750  HB2 GLU   171      20.303  48.746  38.999  0.00  0.00
ATOM   2751  HB3 GLU   171      21.107  49.984  40.132  0.00  0.00
ATOM   2752  CG  GLU   171      19.224  50.527  39.099  0.00  0.00
ATOM   2753  HG2 GLU   171      19.484  51.512  39.327  0.00  0.00
ATOM   2754  HG3 GLU   171      18.836  50.375  38.039  0.00  0.00
ATOM   2755  CD  GLU   171      18.275  49.964  40.133  0.00  0.00
ATOM   2756  OE1 GLU   171      18.086  50.561  41.196  0.00  0.00
ATOM   2757  OE2 GLU   171      17.687  48.898  39.894  0.00  0.00
ATOM   2758  C   GLU   171      22.074  51.726  38.572  0.00  0.00
ATOM   2759  O   GLU   171      21.794  52.625  37.806  0.00  0.00
ATOM   2760  N   GLU   172      22.719  51.954  39.684  0.00  0.00
ATOM   2761  H   GLU   172      22.911  51.203  40.337  0.00  0.00
ATOM   2762  CA  GLU   172      22.994  53.302  40.221  0.00  0.00
ATOM   2763  HA  GLU   172      22.444  54.061  39.616  0.00  0.00
ATOM   2764  CB  GLU   172      22.358  53.229  41.629  0.00  0.00
ATOM   2765  HB2 GLU   172      22.653  52.281  42.106  0.00  0.00
ATOM   2766  HB3 GLU   172      22.608  54.070  42.280  0.00  0.00
ATOM   2767  CG  GLU   172      20.786  53.380  41.732  0.00  0.00
ATOM   2768  HG2 GLU   172      20.314  52.693  41.135  0.00  0.00
ATOM   2769  HG3 GLU   172      20.437  53.116  42.755  0.00  0.00
ATOM   2770  CD  GLU   172      20.221  54.809  41.538  0.00  0.00
ATOM   2771  OE1 GLU   172      20.135  55.621  42.483  0.00  0.00
ATOM   2772  OE2 GLU   172      20.032  55.221  40.359  0.00  0.00
ATOM   2773  C   GLU   172      24.496  53.646  40.150  0.00  0.00
ATOM   2774  O   GLU   172      24.922  54.681  40.682  0.00  0.00
ATOM   2775  N   ARG   173      25.316  52.843  39.424  0.00  0.00
ATOM   2776  H   ARG   173      24.806  52.096  38.965  0.00  0.00
ATOM   2777  CA  ARG   173      26.772  53.047  39.090  0.00  0.00
ATOM   2778  HA  ARG   173      27.038  53.859  39.708  0.00  0.00
ATOM   2779  CB  ARG   173      27.537  51.860  39.525  0.00  0.00
ATOM   2780  HB2 ARG   173      26.932  50.970  39.413  0.00  0.00
ATOM   2781  HB3 ARG   173      28.548  51.819  39.023  0.00  0.00
ATOM   2782  CG  ARG   173      27.864  51.957  41.012  0.00  0.00
ATOM   2783  HG2 ARG   173      28.498  52.840  41.129  0.00  0.00
ATOM   2784  HG3 ARG   173      26.868  52.255  41.493  0.00  0.00
ATOM   2785  CD  ARG   173      28.412  50.672  41.689  0.00  0.00
ATOM   2786  HD2 ARG   173      27.915  49.826  41.155  0.00  0.00
ATOM   2787  HD3 ARG   173      29.445  50.576  41.533  0.00  0.00
ATOM   2788  NE  ARG   173      28.028  50.581  43.072  0.00  0.00
ATOM   2789  HE  ARG   173      27.073  50.513  43.189  0.00  0.00
ATOM   2790  CZ  ARG   173      28.875  50.633  44.106  0.00  0.00
ATOM   2791  NH1 ARG   173      30.218  50.475  43.955  0.00  0.00
ATOM   2792 1HH1 ARG   173      30.634  50.135  43.093  0.00  0.00
ATOM   2793 2HH1 ARG   173      30.909  50.882  44.658  0.00  0.00
ATOM   2794  NH2 ARG   173      28.341  50.888  45.336  0.00  0.00
ATOM   2795 1HH2 ARG   173      27.362  51.091  45.474  0.00  0.00
ATOM   2796 2HH2 ARG   173      28.946  51.477  45.948  0.00  0.00
ATOM   2797  C   ARG   173      27.166  53.480  37.664  0.00  0.00
ATOM   2798  O   ARG   173      28.143  54.203  37.448  0.00  0.00
ATOM   2799  N   VAL   174      26.329  53.109  36.727  0.00  0.00
ATOM   2800  H   VAL   174      25.593  52.419  36.974  0.00  0.00
ATOM   2801  CA  VAL   174      26.561  53.425  35.240  0.00  0.00
ATOM   2802  HA  VAL   174      27.578  53.878  35.062  0.00  0.00
ATOM   2803  CB  VAL   174      26.712  52.111  34.470  0.00  0.00
ATOM   2804  HB  VAL   174      25.818  51.531  34.609  0.00  0.00
ATOM   2805  CG1 VAL   174      26.745  52.338  32.908  0.00  0.00
ATOM   2806 1HG1 VAL   174      25.864  52.915  32.494  0.00  0.00
ATOM   2807 2HG1 VAL   174      27.694  52.910  32.644  0.00  0.00
ATOM   2808 3HG1 VAL   174      26.724  51.359  32.437  0.00  0.00
ATOM   2809  CG2 VAL   174      27.839  51.255  34.862  0.00  0.00
ATOM   2810 1HG2 VAL   174      27.756  51.048  35.977  0.00  0.00
ATOM   2811 2HG2 VAL   174      27.797  50.260  34.434  0.00  0.00
ATOM   2812 3HG2 VAL   174      28.807  51.672  34.745  0.00  0.00
ATOM   2813  C   VAL   174      25.432  54.296  34.695  0.00  0.00
ATOM   2814  O   VAL   174      24.305  53.876  34.788  0.00  0.00
ATOM   2815  N   ALA   175      25.824  55.416  33.996  0.00  0.00
ATOM   2816  H   ALA   175      26.814  55.493  33.788  0.00  0.00
ATOM   2817  CA  ALA   175      24.858  56.491  33.667  0.00  0.00
ATOM   2818  HA  ALA   175      24.250  56.695  34.538  0.00  0.00
ATOM   2819  CB  ALA   175      25.718  57.772  33.414  0.00  0.00
ATOM   2820  HB1 ALA   175      26.393  57.641  32.572  0.00  0.00
ATOM   2821  HB2 ALA   175      25.076  58.566  33.123  0.00  0.00
ATOM   2822  HB3 ALA   175      26.102  58.044  34.432  0.00  0.00
ATOM   2823  C   ALA   175      23.841  56.337  32.500  0.00  0.00
ATOM   2824  O   ALA   175      24.142  55.768  31.458  0.00  0.00
ATOM   2825  N   PRO   176      22.479  56.674  32.702  0.00  0.00
ATOM   2826  CD  PRO   176      21.886  57.318  33.898  0.00  0.00
ATOM   2827  HD2 PRO   176      22.348  58.310  34.003  0.00  0.00
ATOM   2828  HD3 PRO   176      22.130  56.817  34.880  0.00  0.00
ATOM   2829  CG  PRO   176      20.288  57.452  33.670  0.00  0.00
ATOM   2830  HG2 PRO   176      20.031  58.408  33.230  0.00  0.00
ATOM   2831  HG3 PRO   176      19.870  57.165  34.618  0.00  0.00
ATOM   2832  CB  PRO   176      20.072  56.387  32.639  0.00  0.00
ATOM   2833  HB2 PRO   176      19.165  56.567  32.111  0.00  0.00
ATOM   2834  HB3 PRO   176      20.015  55.445  33.219  0.00  0.00
ATOM   2835  CA  PRO   176      21.366  56.292  31.750  0.00  0.00
ATOM   2836  HA  PRO   176      21.557  55.265  31.412  0.00  0.00
ATOM   2837  C   PRO   176      21.436  57.197  30.483  0.00  0.00
ATOM   2838  O   PRO   176      22.139  58.188  30.413  0.00  0.00
ATOM   2839  N   VAL   177      20.391  57.057  29.607  0.00  0.00
ATOM   2840  H   VAL   177      19.865  56.296  29.811  0.00  0.00
ATOM   2841  CA  VAL   177      20.123  57.841  28.468  0.00  0.00
ATOM   2842  HA  VAL   177      20.346  58.894  28.675  0.00  0.00
ATOM   2843  CB  VAL   177      20.961  57.376  27.246  0.00  0.00
ATOM   2844  HB  VAL   177      20.747  57.941  26.348  0.00  0.00
ATOM   2845  CG1 VAL   177      22.482  57.543  27.396  0.00  0.00
ATOM   2846 1HG1 VAL   177      22.727  58.518  27.799  0.00  0.00
ATOM   2847 2HG1 VAL   177      22.855  56.898  28.187  0.00  0.00
ATOM   2848 3HG1 VAL   177      22.933  57.343  26.424  0.00  0.00
ATOM   2849  CG2 VAL   177      20.845  55.878  26.850  0.00  0.00
ATOM   2850 1HG2 VAL   177      19.805  55.530  26.810  0.00  0.00
ATOM   2851 2HG2 VAL   177      21.346  55.579  25.941  0.00  0.00
ATOM   2852 3HG2 VAL   177      21.334  55.383  27.599  0.00  0.00
ATOM   2853  C   VAL   177      18.694  57.795  27.985  0.00  0.00
ATOM   2854  O   VAL   177      18.057  56.776  28.194  0.00  0.00
ATOM   2855  N   ASP   178      18.256  58.801  27.331  0.00  0.00
ATOM   2856  H   ASP   178      18.894  59.514  27.193  0.00  0.00
ATOM   2857  CA  ASP   178      16.993  58.999  26.561  0.00  0.00
ATOM   2858  HA  ASP   178      16.535  57.985  26.325  0.00  0.00
ATOM   2859  CB  ASP   178      15.963  59.939  27.225  0.00  0.00
ATOM   2860  HB2 ASP   178      15.723  59.584  28.196  0.00  0.00
ATOM   2861  HB3 ASP   178      16.446  60.950  27.313  0.00  0.00
ATOM   2862  CG  ASP   178      14.682  60.016  26.371  0.00  0.00
ATOM   2863  OD1 ASP   178      14.451  61.094  25.813  0.00  0.00
ATOM   2864  OD2 ASP   178      14.041  59.029  26.083  0.00  0.00
ATOM   2865  C   ASP   178      17.500  59.539  25.235  0.00  0.00
ATOM   2866  O   ASP   178      18.304  60.457  25.246  0.00  0.00
ATOM   2867  N   LEU   179      16.885  59.129  24.087  0.00  0.00
ATOM   2868  H   LEU   179      16.312  58.302  23.989  0.00  0.00
ATOM   2869  CA  LEU   179      17.236  59.713  22.801  0.00  0.00
ATOM   2870  HA  LEU   179      18.259  59.663  22.646  0.00  0.00
ATOM   2871  CB  LEU   179      16.456  58.844  21.739  0.00  0.00
ATOM   2872  HB2 LEU   179      16.573  57.832  21.999  0.00  0.00
ATOM   2873  HB3 LEU   179      15.420  59.001  21.764  0.00  0.00
ATOM   2874  CG  LEU   179      16.962  59.165  20.271  0.00  0.00
ATOM   2875  HG  LEU   179      16.880  60.207  20.063  0.00  0.00
ATOM   2876  CD1 LEU   179      18.419  58.679  19.990  0.00  0.00
ATOM   2877 1HD1 LEU   179      19.072  59.381  20.610  0.00  0.00
ATOM   2878 2HD1 LEU   179      18.581  57.687  20.289  0.00  0.00
ATOM   2879 3HD1 LEU   179      18.691  58.778  18.944  0.00  0.00
ATOM   2880  CD2 LEU   179      16.086  58.454  19.273  0.00  0.00
ATOM   2881 1HD2 LEU   179      16.545  58.609  18.293  0.00  0.00
ATOM   2882 2HD2 LEU   179      16.095  57.454  19.585  0.00  0.00
ATOM   2883 3HD2 LEU   179      15.073  58.920  19.424  0.00  0.00
ATOM   2884  C   LEU   179      16.814  61.223  22.645  0.00  0.00
ATOM   2885  O   LEU   179      17.612  61.962  22.004  0.00  0.00
ATOM   2886  N   GLU   180      15.613  61.629  23.010  0.00  0.00
ATOM   2887  H   GLU   180      14.868  61.008  23.334  0.00  0.00
ATOM   2888  CA  GLU   180      15.183  63.016  22.911  0.00  0.00
ATOM   2889  HA  GLU   180      15.328  63.380  21.889  0.00  0.00
ATOM   2890  CB  GLU   180      13.683  63.174  23.309  0.00  0.00
ATOM   2891  HB2 GLU   180      13.146  62.480  22.649  0.00  0.00
ATOM   2892  HB3 GLU   180      13.555  62.796  24.328  0.00  0.00
ATOM   2893  CG  GLU   180      13.158  64.611  23.074  0.00  0.00
ATOM   2894  HG2 GLU   180      13.514  65.180  23.878  0.00  0.00
ATOM   2895  HG3 GLU   180      13.552  65.037  22.114  0.00  0.00
ATOM   2896  CD  GLU   180      11.656  64.748  22.788  0.00  0.00
ATOM   2897  OE1 GLU   180      10.963  64.927  23.802  0.00  0.00
ATOM   2898  OE2 GLU   180      11.124  64.742  21.662  0.00  0.00
ATOM   2899  C   GLU   180      15.894  64.001  23.852  0.00  0.00
ATOM   2900  O   GLU   180      16.103  65.170  23.650  0.00  0.00
ATOM   2901  N   ARG   181      16.503  63.461  24.959  0.00  0.00
ATOM   2902  H   ARG   181      16.302  62.438  25.138  0.00  0.00
ATOM   2903  CA  ARG   181      17.522  64.082  25.868  0.00  0.00
ATOM   2904  HA  ARG   181      17.253  65.145  26.043  0.00  0.00
ATOM   2905  CB  ARG   181      17.540  63.374  27.215  0.00  0.00
ATOM   2906  HB2 ARG   181      16.506  63.191  27.516  0.00  0.00
ATOM   2907  HB3 ARG   181      18.168  62.496  27.155  0.00  0.00
ATOM   2908  CG  ARG   181      18.151  64.232  28.380  0.00  0.00
ATOM   2909  HG2 ARG   181      19.281  64.323  28.341  0.00  0.00
ATOM   2910  HG3 ARG   181      17.729  65.245  28.463  0.00  0.00
ATOM   2911  CD  ARG   181      17.842  63.603  29.783  0.00  0.00
ATOM   2912  HD2 ARG   181      16.697  63.605  29.911  0.00  0.00
ATOM   2913  HD3 ARG   181      18.231  62.648  29.749  0.00  0.00
ATOM   2914  NE  ARG   181      18.438  64.367  30.826  0.00  0.00
ATOM   2915  HE  ARG   181      17.871  65.098  31.256  0.00  0.00
ATOM   2916  CZ  ARG   181      19.648  64.632  31.130  0.00  0.00
ATOM   2917  NH1 ARG   181      19.892  65.711  31.750  0.00  0.00
ATOM   2918 1HH1 ARG   181      19.295  66.413  31.994  0.00  0.00
ATOM   2919 2HH1 ARG   181      20.911  65.855  31.893  0.00  0.00
ATOM   2920  NH2 ARG   181      20.594  63.845  30.906  0.00  0.00
ATOM   2921 1HH2 ARG   181      20.446  62.901  30.684  0.00  0.00
ATOM   2922 2HH2 ARG   181      21.549  63.900  31.382  0.00  0.00
ATOM   2923  C   ARG   181      18.961  64.087  25.378  0.00  0.00
ATOM   2924  O   ARG   181      19.700  64.974  25.651  0.00  0.00
ATOM   2925  N   ILE   182      19.281  63.153  24.499  0.00  0.00
ATOM   2926  H   ILE   182      18.708  62.253  24.519  0.00  0.00
ATOM   2927  CA  ILE   182      20.669  63.076  23.893  0.00  0.00
ATOM   2928  HA  ILE   182      21.493  63.487  24.534  0.00  0.00
ATOM   2929  CB  ILE   182      21.047  61.597  23.692  0.00  0.00
ATOM   2930  HB  ILE   182      20.170  61.019  23.699  0.00  0.00
ATOM   2931  CG2 ILE   182      21.658  61.061  22.333  0.00  0.00
ATOM   2932 1HG2 ILE   182      22.653  61.463  22.096  0.00  0.00
ATOM   2933 2HG2 ILE   182      21.702  59.981  22.396  0.00  0.00
ATOM   2934 3HG2 ILE   182      21.000  61.249  21.412  0.00  0.00
ATOM   2935  CG1 ILE   182      22.029  61.086  24.792  0.00  0.00
ATOM   2936 2HG1 ILE   182      21.965  60.027  24.589  0.00  0.00
ATOM   2937 3HG1 ILE   182      23.124  61.358  24.598  0.00  0.00
ATOM   2938  CD1 ILE   182      21.735  61.426  26.298  0.00  0.00
ATOM   2939 1HD1 ILE   182      20.716  61.049  26.541  0.00  0.00
ATOM   2940 2HD1 ILE   182      22.441  60.910  26.922  0.00  0.00
ATOM   2941 3HD1 ILE   182      21.888  62.429  26.552  0.00  0.00
ATOM   2942  C   ILE   182      20.737  63.935  22.629  0.00  0.00
ATOM   2943  O   ILE   182      21.522  64.825  22.442  0.00  0.00
ATOM   2944  N   ARG   183      19.772  63.694  21.724  0.00  0.00
ATOM   2945  H   ARG   183      19.000  63.166  21.995  0.00  0.00
ATOM   2946  CA  ARG   183      19.576  64.537  20.583  0.00  0.00
ATOM   2947  HA  ARG   183      20.470  64.484  19.952  0.00  0.00
ATOM   2948  CB  ARG   183      18.435  63.852  19.766  0.00  0.00
ATOM   2949  HB2 ARG   183      18.655  62.740  19.533  0.00  0.00
ATOM   2950  HB3 ARG   183      17.529  63.982  20.358  0.00  0.00
ATOM   2951  CG  ARG   183      18.318  64.498  18.462  0.00  0.00
ATOM   2952  HG2 ARG   183      17.516  65.247  18.543  0.00  0.00
ATOM   2953  HG3 ARG   183      19.302  64.938  18.141  0.00  0.00
ATOM   2954  CD  ARG   183      17.957  63.467  17.382  0.00  0.00
ATOM   2955  HD2 ARG   183      17.719  64.145  16.573  0.00  0.00
ATOM   2956  HD3 ARG   183      18.700  62.660  17.344  0.00  0.00
ATOM   2957  NE  ARG   183      16.643  62.763  17.608  0.00  0.00
ATOM   2958  HE  ARG   183      16.036  62.850  18.481  0.00  0.00
ATOM   2959  CZ  ARG   183      16.196  61.755  16.844  0.00  0.00
ATOM   2960  NH1 ARG   183      16.721  61.387  15.714  0.00  0.00
ATOM   2961 1HH1 ARG   183      17.462  61.950  15.279  0.00  0.00
ATOM   2962 2HH1 ARG   183      16.326  60.663  15.085  0.00  0.00
ATOM   2963  NH2 ARG   183      15.123  61.140  17.122  0.00  0.00
ATOM   2964 1HH2 ARG   183      14.677  61.303  18.017  0.00  0.00
ATOM   2965 2HH2 ARG   183      14.916  60.377  16.564  0.00  0.00
ATOM   2966  C   ARG   183      19.351  66.064  20.971  0.00  0.00
ATOM   2967  O   ARG   183      19.852  66.973  20.281  0.00  0.00
ATOM   2968  N   ARG   184      18.707  66.381  22.187  0.00  0.00
ATOM   2969  H   ARG   184      18.024  65.663  22.538  0.00  0.00
ATOM   2970  CA  ARG   184      18.646  67.807  22.677  0.00  0.00
ATOM   2971  HA  ARG   184      18.189  68.399  21.908  0.00  0.00
ATOM   2972  CB  ARG   184      17.705  67.850  23.906  0.00  0.00
ATOM   2973  HB2 ARG   184      16.656  67.740  23.634  0.00  0.00
ATOM   2974  HB3 ARG   184      17.921  67.073  24.698  0.00  0.00
ATOM   2975  CG  ARG   184      17.762  69.233  24.553  0.00  0.00
ATOM   2976  HG2 ARG   184      18.725  69.447  24.937  0.00  0.00
ATOM   2977  HG3 ARG   184      17.460  70.001  23.824  0.00  0.00
ATOM   2978  CD  ARG   184      16.748  69.370  25.731  0.00  0.00
ATOM   2979  HD2 ARG   184      15.749  68.891  25.600  0.00  0.00
ATOM   2980  HD3 ARG   184      17.266  68.849  26.560  0.00  0.00
ATOM   2981  NE  ARG   184      16.595  70.753  26.238  0.00  0.00
ATOM   2982  HE  ARG   184      16.981  71.588  25.812  0.00  0.00
ATOM   2983  CZ  ARG   184      16.016  71.102  27.377  0.00  0.00
ATOM   2984  NH1 ARG   184      15.351  70.232  28.029  0.00  0.00
ATOM   2985 1HH1 ARG   184      15.238  69.326  27.695  0.00  0.00
ATOM   2986 2HH1 ARG   184      15.091  70.377  28.959  0.00  0.00
ATOM   2987  NH2 ARG   184      16.251  72.253  27.989  0.00  0.00
ATOM   2988 1HH2 ARG   184      16.937  72.909  27.637  0.00  0.00
ATOM   2989 2HH2 ARG   184      15.864  72.468  28.899  0.00  0.00
ATOM   2990  C   ARG   184      20.010  68.360  22.947  0.00  0.00
ATOM   2991  O   ARG   184      20.337  69.504  22.520  0.00  0.00
ATOM   2992  N   ASN   185      20.839  67.552  23.579  0.00  0.00
ATOM   2993  H   ASN   185      20.623  66.577  23.728  0.00  0.00
ATOM   2994  CA  ASN   185      22.209  67.960  24.035  0.00  0.00
ATOM   2995  HA  ASN   185      22.038  68.859  24.511  0.00  0.00
ATOM   2996  CB  ASN   185      22.813  66.941  25.070  0.00  0.00
ATOM   2997  HB2 ASN   185      23.049  65.931  24.612  0.00  0.00
ATOM   2998  HB3 ASN   185      23.903  67.267  25.191  0.00  0.00
ATOM   2999  CG  ASN   185      22.075  66.921  26.392  0.00  0.00
ATOM   3000  OD1 ASN   185      21.070  67.607  26.705  0.00  0.00
ATOM   3001  ND2 ASN   185      22.506  66.115  27.334  0.00  0.00
ATOM   3002 1HD2 ASN   185      22.256  66.301  28.296  0.00  0.00
ATOM   3003 2HD2 ASN   185      23.419  65.723  27.083  0.00  0.00
ATOM   3004  C   ASN   185      23.083  68.170  22.787  0.00  0.00
ATOM   3005  O   ASN   185      23.936  69.047  22.770  0.00  0.00
ATOM   3006  N   ILE   186      22.782  67.496  21.657  0.00  0.00
ATOM   3007  H   ILE   186      22.150  66.702  21.769  0.00  0.00
ATOM   3008  CA  ILE   186      23.309  67.788  20.294  0.00  0.00
ATOM   3009  HA  ILE   186      24.366  67.904  20.249  0.00  0.00
ATOM   3010  CB  ILE   186      23.028  66.565  19.350  0.00  0.00
ATOM   3011  HB  ILE   186      21.997  66.335  19.464  0.00  0.00
ATOM   3012  CG2 ILE   186      23.428  66.798  17.906  0.00  0.00
ATOM   3013 1HG2 ILE   186      22.985  67.681  17.503  0.00  0.00
ATOM   3014 2HG2 ILE   186      24.417  67.058  17.773  0.00  0.00
ATOM   3015 3HG2 ILE   186      23.071  65.878  17.351  0.00  0.00
ATOM   3016  CG1 ILE   186      23.742  65.311  19.919  0.00  0.00
ATOM   3017 2HG1 ILE   186      24.708  65.606  19.981  0.00  0.00
ATOM   3018 3HG1 ILE   186      23.494  64.997  20.984  0.00  0.00
ATOM   3019  CD1 ILE   186      23.667  64.078  19.137  0.00  0.00
ATOM   3020 1HD1 ILE   186      22.652  63.642  19.370  0.00  0.00
ATOM   3021 2HD1 ILE   186      23.821  64.128  18.088  0.00  0.00
ATOM   3022 3HD1 ILE   186      24.466  63.385  19.549  0.00  0.00
ATOM   3023  C   ILE   186      22.787  69.101  19.731  0.00  0.00
ATOM   3024  O   ILE   186      23.566  69.968  19.349  0.00  0.00
ATOM   3025  N   GLN   187      21.448  69.366  19.715  0.00  0.00
ATOM   3026  H   GLN   187      20.843  68.667  20.134  0.00  0.00
ATOM   3027  CA  GLN   187      20.943  70.666  19.212  0.00  0.00
ATOM   3028  HA  GLN   187      21.173  70.811  18.143  0.00  0.00
ATOM   3029  CB  GLN   187      19.385  70.658  19.370  0.00  0.00
ATOM   3030  HB2 GLN   187      19.042  69.768  18.878  0.00  0.00
ATOM   3031  HB3 GLN   187      19.269  70.778  20.444  0.00  0.00
ATOM   3032  CG  GLN   187      18.719  71.819  18.700  0.00  0.00
ATOM   3033  HG2 GLN   187      19.108  72.745  19.131  0.00  0.00
ATOM   3034  HG3 GLN   187      18.837  71.749  17.622  0.00  0.00
ATOM   3035  CD  GLN   187      17.194  71.720  18.971  0.00  0.00
ATOM   3036  OE1 GLN   187      16.438  70.946  18.431  0.00  0.00
ATOM   3037  NE2 GLN   187      16.678  72.650  19.717  0.00  0.00
ATOM   3038 1HE2 GLN   187      15.732  72.401  19.980  0.00  0.00
ATOM   3039 2HE2 GLN   187      17.338  73.335  20.107  0.00  0.00
ATOM   3040  C   GLN   187      21.607  71.865  20.058  0.00  0.00
ATOM   3041  O   GLN   187      22.242  72.809  19.546  0.00  0.00
ATOM   3042  N   GLU   188      21.440  71.704  21.394  0.00  0.00
ATOM   3043  H   GLU   188      20.955  70.874  21.737  0.00  0.00
ATOM   3044  CA  GLU   188      21.773  72.750  22.384  0.00  0.00
ATOM   3045  HA  GLU   188      21.582  73.764  21.928  0.00  0.00
ATOM   3046  CB  GLU   188      20.728  72.799  23.554  0.00  0.00
ATOM   3047  HB2 GLU   188      20.785  71.873  24.130  0.00  0.00
ATOM   3048  HB3 GLU   188      20.862  73.699  24.160  0.00  0.00
ATOM   3049  CG  GLU   188      19.243  72.876  23.149  0.00  0.00
ATOM   3050  HG2 GLU   188      19.095  72.037  22.410  0.00  0.00
ATOM   3051  HG3 GLU   188      18.607  72.734  23.992  0.00  0.00
ATOM   3052  CD  GLU   188      18.725  74.119  22.472  0.00  0.00
ATOM   3053  OE1 GLU   188      18.448  75.024  23.260  0.00  0.00
ATOM   3054  OE2 GLU   188      18.644  74.161  21.218  0.00  0.00
ATOM   3055  C   GLU   188      23.294  72.794  22.861  0.00  0.00
ATOM   3056  O   GLU   188      23.534  73.700  23.703  0.00  0.00
ATOM   3057  N   ASN   189      24.255  71.984  22.381  0.00  0.00
ATOM   3058  H   ASN   189      23.952  71.302  21.633  0.00  0.00
ATOM   3059  CA  ASN   189      25.583  71.790  22.950  0.00  0.00
ATOM   3060  HA  ASN   189      25.936  70.718  22.771  0.00  0.00
ATOM   3061  CB  ASN   189      26.551  72.803  22.316  0.00  0.00
ATOM   3062  HB2 ASN   189      26.542  72.618  21.273  0.00  0.00
ATOM   3063  HB3 ASN   189      26.315  73.892  22.489  0.00  0.00
ATOM   3064  CG  ASN   189      28.109  72.758  22.566  0.00  0.00
ATOM   3065  OD1 ASN   189      28.606  71.660  22.864  0.00  0.00
ATOM   3066  ND2 ASN   189      28.884  73.875  22.565  0.00  0.00
ATOM   3067 1HD2 ASN   189      29.790  73.747  22.965  0.00  0.00
ATOM   3068 2HD2 ASN   189      28.492  74.761  22.437  0.00  0.00
ATOM   3069  C   ASN   189      25.527  71.895  24.503  0.00  0.00
ATOM   3070  O   ASN   189      26.192  72.632  25.173  0.00  0.00
ATOM   3071  N   ARG   190      24.710  71.023  25.166  0.00  0.00
ATOM   3072  H   ARG   190      24.251  70.397  24.547  0.00  0.00
ATOM   3073  CA  ARG   190      24.193  71.024  26.510  0.00  0.00
ATOM   3074  HA  ARG   190      24.404  71.945  27.036  0.00  0.00
ATOM   3075  CB  ARG   190      22.675  70.963  26.515  0.00  0.00
ATOM   3076  HB2 ARG   190      22.285  71.847  25.864  0.00  0.00
ATOM   3077  HB3 ARG   190      22.258  70.035  26.226  0.00  0.00
ATOM   3078  CG  ARG   190      22.167  71.230  27.953  0.00  0.00
ATOM   3079  HG2 ARG   190      22.534  70.422  28.568  0.00  0.00
ATOM   3080  HG3 ARG   190      22.637  72.198  28.211  0.00  0.00
ATOM   3081  CD  ARG   190      20.602  71.118  27.981  0.00  0.00
ATOM   3082  HD2 ARG   190      20.309  71.789  28.750  0.00  0.00
ATOM   3083  HD3 ARG   190      20.088  71.395  27.054  0.00  0.00
ATOM   3084  NE  ARG   190      20.202  69.714  28.312  0.00  0.00
ATOM   3085  HE  ARG   190      20.737  69.030  27.838  0.00  0.00
ATOM   3086  CZ  ARG   190      19.145  69.154  28.974  0.00  0.00
ATOM   3087  NH1 ARG   190      18.528  70.066  29.682  0.00  0.00
ATOM   3088 1HH1 ARG   190      19.051  70.913  29.798  0.00  0.00
ATOM   3089 2HH1 ARG   190      17.838  69.789  30.328  0.00  0.00
ATOM   3090  NH2 ARG   190      18.794  67.846  28.977  0.00  0.00
ATOM   3091 1HH2 ARG   190      19.488  67.282  28.482  0.00  0.00
ATOM   3092 2HH2 ARG   190      17.954  67.438  29.382  0.00  0.00
ATOM   3093  C   ARG   190      24.882  70.029  27.365  0.00  0.00
ATOM   3094  O   ARG   190      24.535  68.881  27.389  0.00  0.00
ATOM   3095  N   ASP   191      26.019  70.473  27.984  0.00  0.00
ATOM   3096  H   ASP   191      26.241  71.461  27.950  0.00  0.00
ATOM   3097  CA  ASP   191      26.871  69.666  28.976  0.00  0.00
ATOM   3098  HA  ASP   191      27.125  68.852  28.298  0.00  0.00
ATOM   3099  CB  ASP   191      28.156  70.485  29.357  0.00  0.00
ATOM   3100  HB2 ASP   191      27.887  71.273  29.978  0.00  0.00
ATOM   3101  HB3 ASP   191      28.809  69.832  29.916  0.00  0.00
ATOM   3102  CG  ASP   191      28.909  71.058  28.136  0.00  0.00
ATOM   3103  OD1 ASP   191      29.081  70.371  27.085  0.00  0.00
ATOM   3104  OD2 ASP   191      29.436  72.143  28.334  0.00  0.00
ATOM   3105  C   ASP   191      26.052  69.135  30.138  0.00  0.00
ATOM   3106  O   ASP   191      25.501  69.960  30.913  0.00  0.00
ATOM   3107  N   ASP   192      26.207  67.843  30.481  0.00  0.00
ATOM   3108  H   ASP   192      26.844  67.260  29.919  0.00  0.00
ATOM   3109  CA  ASP   192      25.262  67.202  31.400  0.00  0.00
ATOM   3110  HA  ASP   192      24.427  67.845  31.533  0.00  0.00
ATOM   3111  CB  ASP   192      24.597  65.992  30.704  0.00  0.00
ATOM   3112  HB2 ASP   192      24.342  66.260  29.661  0.00  0.00
ATOM   3113  HB3 ASP   192      25.353  65.170  30.623  0.00  0.00
ATOM   3114  CG  ASP   192      23.314  65.489  31.480  0.00  0.00
ATOM   3115  OD1 ASP   192      23.136  64.251  31.642  0.00  0.00
ATOM   3116  OD2 ASP   192      22.505  66.277  32.074  0.00  0.00
ATOM   3117  C   ASP   192      25.808  66.897  32.775  0.00  0.00
ATOM   3118  O   ASP   192      26.489  65.824  32.933  0.00  0.00
ATOM   3119  N   LEU   193      25.476  67.655  33.800  0.00  0.00
ATOM   3120  H   LEU   193      24.721  68.251  33.690  0.00  0.00
ATOM   3121  CA  LEU   193      26.117  67.421  35.140  0.00  0.00
ATOM   3122  HA  LEU   193      27.010  66.845  35.050  0.00  0.00
ATOM   3123  CB  LEU   193      26.522  68.840  35.577  0.00  0.00
ATOM   3124  HB2 LEU   193      25.841  69.502  34.980  0.00  0.00
ATOM   3125  HB3 LEU   193      26.342  68.837  36.639  0.00  0.00
ATOM   3126  CG  LEU   193      27.967  69.187  35.298  0.00  0.00
ATOM   3127  HG  LEU   193      28.709  68.569  35.889  0.00  0.00
ATOM   3128  CD1 LEU   193      28.302  69.142  33.862  0.00  0.00
ATOM   3129 1HD1 LEU   193      29.268  69.454  33.666  0.00  0.00
ATOM   3130 2HD1 LEU   193      28.195  68.158  33.429  0.00  0.00
ATOM   3131 3HD1 LEU   193      27.548  69.699  33.264  0.00  0.00
ATOM   3132  CD2 LEU   193      28.213  70.685  35.544  0.00  0.00
ATOM   3133 1HD2 LEU   193      28.012  70.978  36.607  0.00  0.00
ATOM   3134 2HD2 LEU   193      29.227  71.052  35.426  0.00  0.00
ATOM   3135 3HD2 LEU   193      27.601  71.251  34.859  0.00  0.00
ATOM   3136  C   LEU   193      25.311  66.722  36.335  0.00  0.00
ATOM   3137  O   LEU   193      24.089  66.656  36.174  0.00  0.00
ATOM   3138  N   GLY   194      25.993  66.151  37.307  0.00  0.00
ATOM   3139  H   GLY   194      27.018  66.267  37.128  0.00  0.00
ATOM   3140  CA  GLY   194      25.585  65.623  38.607  0.00  0.00
ATOM   3141  HA2 GLY   194      26.468  65.668  39.189  0.00  0.00
ATOM   3142  HA3 GLY   194      24.846  66.377  38.999  0.00  0.00
ATOM   3143  C   GLY   194      24.855  64.285  38.679  0.00  0.00
ATOM   3144  O   GLY   194      24.163  64.174  39.712  0.00  0.00
ATOM   3145  N   TRP   195      25.120  63.401  37.727  0.00  0.00
ATOM   3146  H   TRP   195      25.301  63.836  36.822  0.00  0.00
ATOM   3147  CA  TRP   195      24.569  62.006  37.906  0.00  0.00
ATOM   3148  HA  TRP   195      23.630  62.019  38.314  0.00  0.00
ATOM   3149  CB  TRP   195      24.334  61.275  36.594  0.00  0.00
ATOM   3150  HB2 TRP   195      23.771  61.949  35.918  0.00  0.00
ATOM   3151  HB3 TRP   195      25.327  60.958  36.170  0.00  0.00
ATOM   3152  CG  TRP   195      23.588  60.040  36.587  0.00  0.00
ATOM   3153  CD1 TRP   195      22.235  59.899  36.647  0.00  0.00
ATOM   3154  HD1 TRP   195      21.475  60.652  36.741  0.00  0.00
ATOM   3155  NE1 TRP   195      21.938  58.522  36.939  0.00  0.00
ATOM   3156  HE1 TRP   195      20.982  58.163  37.147  0.00  0.00
ATOM   3157  CE2 TRP   195      23.077  57.784  37.101  0.00  0.00
ATOM   3158  CZ2 TRP   195      23.309  56.469  37.506  0.00  0.00
ATOM   3159  HZ2 TRP   195      22.441  55.846  37.738  0.00  0.00
ATOM   3160  CH2 TRP   195      24.648  56.002  37.568  0.00  0.00
ATOM   3161  HH2 TRP   195      24.848  54.971  37.765  0.00  0.00
ATOM   3162  CZ3 TRP   195      25.736  56.860  37.297  0.00  0.00
ATOM   3163  HZ3 TRP   195      26.726  56.492  37.582  0.00  0.00
ATOM   3164  CE3 TRP   195      25.504  58.146  36.789  0.00  0.00
ATOM   3165  HE3 TRP   195      26.314  58.802  36.683  0.00  0.00
ATOM   3166  CD2 TRP   195      24.142  58.660  36.783  0.00  0.00
ATOM   3167  C   TRP   195      25.579  61.282  38.830  0.00  0.00
ATOM   3168  O   TRP   195      26.809  61.471  38.807  0.00  0.00
ATOM   3169  N   GLY   196      25.063  60.458  39.736  0.00  0.00
ATOM   3170  H   GLY   196      24.051  60.487  39.909  0.00  0.00
ATOM   3171  CA  GLY   196      25.708  59.250  40.355  0.00  0.00
ATOM   3172  HA2 GLY   196      25.075  58.318  40.305  0.00  0.00
ATOM   3173  HA3 GLY   196      26.578  58.920  39.781  0.00  0.00
ATOM   3174  C   GLY   196      26.090  59.539  41.841  0.00  0.00
ATOM   3175  O   GLY   196      25.899  60.716  42.217  0.00  0.00
ATOM   3176  N   PRO   197      26.478  58.582  42.596  0.00  0.00
ATOM   3177  CD  PRO   197      27.091  57.307  42.101  0.00  0.00
ATOM   3178  HD2 PRO   197      28.008  57.478  41.564  0.00  0.00
ATOM   3179  HD3 PRO   197      26.365  56.754  41.497  0.00  0.00
ATOM   3180  CG  PRO   197      27.605  56.614  43.378  0.00  0.00
ATOM   3181  HG2 PRO   197      28.640  56.948  43.532  0.00  0.00
ATOM   3182  HG3 PRO   197      27.767  55.523  43.376  0.00  0.00
ATOM   3183  CB  PRO   197      26.647  57.082  44.397  0.00  0.00
ATOM   3184  HB2 PRO   197      27.014  56.959  45.390  0.00  0.00
ATOM   3185  HB3 PRO   197      25.720  56.568  44.230  0.00  0.00
ATOM   3186  CA  PRO   197      26.427  58.580  44.118  0.00  0.00
ATOM   3187  HA  PRO   197      25.536  58.961  44.543  0.00  0.00
ATOM   3188  C   PRO   197      27.541  59.460  44.687  0.00  0.00
ATOM   3189  O   PRO   197      27.443  59.830  45.851  0.00  0.00
ATOM   3190  N   ASN   198      28.506  59.892  43.889  0.00  0.00
ATOM   3191  H   ASN   198      28.474  59.614  42.909  0.00  0.00
ATOM   3192  CA  ASN   198      29.608  60.616  44.317  0.00  0.00
ATOM   3193  HA  ASN   198      29.525  60.877  45.378  0.00  0.00
ATOM   3194  CB  ASN   198      30.818  59.714  43.962  0.00  0.00
ATOM   3195  HB2 ASN   198      31.722  60.234  44.300  0.00  0.00
ATOM   3196  HB3 ASN   198      30.776  58.851  44.624  0.00  0.00
ATOM   3197  CG  ASN   198      30.904  59.380  42.474  0.00  0.00
ATOM   3198  OD1 ASN   198      30.601  60.225  41.662  0.00  0.00
ATOM   3199  ND2 ASN   198      30.989  58.116  42.144  0.00  0.00
ATOM   3200 1HD2 ASN   198      31.060  57.904  41.158  0.00  0.00
ATOM   3201 2HD2 ASN   198      31.464  57.459  42.725  0.00  0.00
ATOM   3202  C   ASN   198      29.773  61.981  43.671  0.00  0.00
ATOM   3203  O   ASN   198      30.796  62.607  43.655  0.00  0.00
ATOM   3204  N   ALA   199      28.697  62.592  43.135  0.00  0.00
ATOM   3205  H   ALA   199      27.795  62.228  43.050  0.00  0.00
ATOM   3206  CA  ALA   199      28.735  63.929  42.521  0.00  0.00
ATOM   3207  HA  ALA   199      29.542  63.992  41.718  0.00  0.00
ATOM   3208  CB  ALA   199      27.367  64.065  41.862  0.00  0.00
ATOM   3209  HB1 ALA   199      27.200  65.153  41.601  0.00  0.00
ATOM   3210  HB2 ALA   199      27.276  63.370  41.000  0.00  0.00
ATOM   3211  HB3 ALA   199      26.566  63.727  42.518  0.00  0.00
ATOM   3212  C   ALA   199      29.041  65.004  43.558  0.00  0.00
ATOM   3213  O   ALA   199      29.524  66.062  43.163  0.00  0.00
ATOM   3214  N   THR   200      28.771  64.815  44.823  0.00  0.00
ATOM   3215  H   THR   200      28.444  63.926  45.087  0.00  0.00
ATOM   3216  CA  THR   200      29.222  65.559  46.000  0.00  0.00
ATOM   3217  HA  THR   200      30.036  66.186  45.694  0.00  0.00
ATOM   3218  CB  THR   200      28.163  66.487  46.574  0.00  0.00
ATOM   3219  HB  THR   200      28.595  67.122  47.314  0.00  0.00
ATOM   3220  CG2 THR   200      27.454  67.584  45.696  0.00  0.00
ATOM   3221 1HG2 THR   200      27.053  67.080  44.771  0.00  0.00
ATOM   3222 2HG2 THR   200      26.636  68.016  46.242  0.00  0.00
ATOM   3223 3HG2 THR   200      28.198  68.307  45.439  0.00  0.00
ATOM   3224  OG1 THR   200      27.182  65.614  47.067  0.00  0.00
ATOM   3225  HG1 THR   200      26.688  65.217  46.332  0.00  0.00
ATOM   3226  C   THR   200      29.966  64.676  47.058  0.00  0.00
ATOM   3227  O   THR   200      29.512  63.587  47.368  0.00  0.00
ATOM   3228  N   PHE   201      31.179  65.232  47.446  0.00  0.00
ATOM   3229  H   PHE   201      31.458  66.139  47.092  0.00  0.00
ATOM   3230  CA  PHE   201      32.078  64.424  48.363  0.00  0.00
ATOM   3231  HA  PHE   201      31.439  63.743  48.966  0.00  0.00
ATOM   3232  CB  PHE   201      32.891  63.523  47.424  0.00  0.00
ATOM   3233  HB2 PHE   201      33.399  62.883  48.095  0.00  0.00
ATOM   3234  HB3 PHE   201      32.345  63.000  46.654  0.00  0.00
ATOM   3235  CG  PHE   201      34.090  64.188  46.705  0.00  0.00
ATOM   3236  CD1 PHE   201      34.010  64.344  45.285  0.00  0.00
ATOM   3237  HD1 PHE   201      33.126  64.143  44.740  0.00  0.00
ATOM   3238  CE1 PHE   201      35.012  64.952  44.594  0.00  0.00
ATOM   3239  HE1 PHE   201      34.852  65.250  43.582  0.00  0.00
ATOM   3240  CZ  PHE   201      36.146  65.386  45.359  0.00  0.00
ATOM   3241  HZ  PHE   201      37.044  65.813  44.958  0.00  0.00
ATOM   3242  CE2 PHE   201      36.352  65.065  46.663  0.00  0.00
ATOM   3243  HE2 PHE   201      37.255  65.401  47.148  0.00  0.00
ATOM   3244  CD2 PHE   201      35.246  64.543  47.395  0.00  0.00
ATOM   3245  HD2 PHE   201      35.375  64.331  48.406  0.00  0.00
ATOM   3246  C   PHE   201      32.944  65.250  49.358  0.00  0.00
ATOM   3247  O   PHE   201      33.228  66.461  49.147  0.00  0.00
ATOM   3248  N   ARG   202      33.396  64.663  50.461  0.00  0.00
ATOM   3249  H   ARG   202      33.101  63.725  50.628  0.00  0.00
ATOM   3250  CA  ARG   202      34.333  65.170  51.444  0.00  0.00
ATOM   3251  HA  ARG   202      34.672  66.193  51.253  0.00  0.00
ATOM   3252  CB  ARG   202      33.469  65.155  52.722  0.00  0.00
ATOM   3253  HB2 ARG   202      33.927  65.829  53.430  0.00  0.00
ATOM   3254  HB3 ARG   202      32.425  65.606  52.611  0.00  0.00
ATOM   3255  CG  ARG   202      33.100  63.822  53.326  0.00  0.00
ATOM   3256  HG2 ARG   202      32.571  63.173  52.674  0.00  0.00
ATOM   3257  HG3 ARG   202      34.076  63.414  53.656  0.00  0.00
ATOM   3258  CD  ARG   202      32.206  63.876  54.531  0.00  0.00
ATOM   3259  HD2 ARG   202      31.198  63.780  54.276  0.00  0.00
ATOM   3260  HD3 ARG   202      32.477  62.993  55.140  0.00  0.00
ATOM   3261  NE  ARG   202      32.439  65.067  55.240  0.00  0.00
ATOM   3262  HE  ARG   202      32.398  65.970  54.736  0.00  0.00
ATOM   3263  CZ  ARG   202      31.930  65.221  56.460  0.00  0.00
ATOM   3264  NH1 ARG   202      31.508  64.193  57.148  0.00  0.00
ATOM   3265 1HH1 ARG   202      31.466  63.226  56.702  0.00  0.00
ATOM   3266 2HH1 ARG   202      31.044  64.320  57.999  0.00  0.00
ATOM   3267  NH2 ARG   202      31.966  66.427  57.049  0.00  0.00
ATOM   3268 1HH2 ARG   202      32.372  67.164  56.581  0.00  0.00
ATOM   3269 2HH2 ARG   202      31.639  66.571  57.993  0.00  0.00
ATOM   3270  C   ARG   202      35.618  64.369  51.609  0.00  0.00
ATOM   3271  O   ARG   202      35.734  63.219  51.227  0.00  0.00
ATOM   3272  N   PHE   203      36.670  65.044  52.113  0.00  0.00
ATOM   3273  H   PHE   203      36.508  66.002  52.397  0.00  0.00
ATOM   3274  CA  PHE   203      38.046  64.521  52.295  0.00  0.00
ATOM   3275  HA  PHE   203      38.058  63.499  52.435  0.00  0.00
ATOM   3276  CB  PHE   203      38.657  64.827  50.937  0.00  0.00
ATOM   3277  HB2 PHE   203      37.971  64.384  50.179  0.00  0.00
ATOM   3278  HB3 PHE   203      38.772  65.927  50.934  0.00  0.00
ATOM   3279  CG  PHE   203      40.174  64.324  50.879  0.00  0.00
ATOM   3280  CD1 PHE   203      41.241  65.217  51.312  0.00  0.00
ATOM   3281  HD1 PHE   203      40.996  66.053  51.882  0.00  0.00
ATOM   3282  CE1 PHE   203      42.572  64.830  51.129  0.00  0.00
ATOM   3283  HE1 PHE   203      43.355  65.442  51.479  0.00  0.00
ATOM   3284  CZ  PHE   203      42.802  63.555  50.660  0.00  0.00
ATOM   3285  HZ  PHE   203      43.810  63.370  50.423  0.00  0.00
ATOM   3286  CE2 PHE   203      41.732  62.707  50.185  0.00  0.00
ATOM   3287  HE2 PHE   203      41.989  61.641  49.948  0.00  0.00
ATOM   3288  CD2 PHE   203      40.447  63.072  50.338  0.00  0.00
ATOM   3289  HD2 PHE   203      39.663  62.484  50.021  0.00  0.00
ATOM   3290  C   PHE   203      38.705  65.163  53.539  0.00  0.00
ATOM   3291  O   PHE   203      38.455  66.307  53.805  0.00  0.00
ATOM   3292  N   PRO   204      39.516  64.461  54.399  0.00  0.00
ATOM   3293  CD  PRO   204      39.951  63.052  54.416  0.00  0.00
ATOM   3294  HD2 PRO   204      40.856  62.847  53.915  0.00  0.00
ATOM   3295  HD3 PRO   204      39.239  62.366  53.985  0.00  0.00
ATOM   3296  CG  PRO   204      40.193  62.636  55.906  0.00  0.00
ATOM   3297  HG2 PRO   204      40.884  61.792  55.958  0.00  0.00
ATOM   3298  HG3 PRO   204      39.192  62.438  56.323  0.00  0.00
ATOM   3299  CB  PRO   204      40.805  63.981  56.484  0.00  0.00
ATOM   3300  HB2 PRO   204      41.802  63.980  56.040  0.00  0.00
ATOM   3301  HB3 PRO   204      40.695  64.149  57.593  0.00  0.00
ATOM   3302  CA  PRO   204      39.937  65.010  55.664  0.00  0.00
ATOM   3303  HA  PRO   204      39.089  65.294  56.220  0.00  0.00
ATOM   3304  C   PRO   204      40.748  66.232  55.330  0.00  0.00
ATOM   3305  O   PRO   204      41.426  66.312  54.346  0.00  0.00
ATOM   3306  N   GLN   205      40.712  67.224  56.234  0.00  0.00
ATOM   3307  H   GLN   205      40.128  67.196  57.079  0.00  0.00
ATOM   3308  CA  GLN   205      41.451  68.508  55.963  0.00  0.00
ATOM   3309  HA  GLN   205      41.141  68.894  54.995  0.00  0.00
ATOM   3310  CB  GLN   205      40.954  69.601  56.975  0.00  0.00
ATOM   3311  HB2 GLN   205      39.889  69.557  57.094  0.00  0.00
ATOM   3312  HB3 GLN   205      41.499  69.547  57.938  0.00  0.00
ATOM   3313  CG  GLN   205      41.212  71.077  56.418  0.00  0.00
ATOM   3314  HG2 GLN   205      42.261  71.136  56.108  0.00  0.00
ATOM   3315  HG3 GLN   205      40.412  71.228  55.655  0.00  0.00
ATOM   3316  CD  GLN   205      41.030  72.073  57.610  0.00  0.00
ATOM   3317  OE1 GLN   205      39.997  72.215  58.289  0.00  0.00
ATOM   3318  NE2 GLN   205      42.069  72.919  57.874  0.00  0.00
ATOM   3319 1HE2 GLN   205      42.046  73.537  58.614  0.00  0.00
ATOM   3320 2HE2 GLN   205      42.786  72.968  57.178  0.00  0.00
ATOM   3321  C   GLN   205      42.947  68.373  55.778  0.00  0.00
ATOM   3322  O   GLN   205      43.561  68.954  54.890  0.00  0.00
ATOM   3323  N   ARG   206      43.558  67.580  56.683  0.00  0.00
ATOM   3324  H   ARG   206      42.923  67.258  57.367  0.00  0.00
ATOM   3325  CA  ARG   206      44.932  66.951  56.514  0.00  0.00
ATOM   3326  HA  ARG   206      45.283  67.187  55.530  0.00  0.00
ATOM   3327  CB  ARG   206      45.928  67.647  57.425  0.00  0.00
ATOM   3328  HB2 ARG   206      46.842  67.058  57.524  0.00  0.00
ATOM   3329  HB3 ARG   206      46.281  68.637  57.117  0.00  0.00
ATOM   3330  CG  ARG   206      45.439  67.829  58.873  0.00  0.00
ATOM   3331  HG2 ARG   206      44.614  68.529  58.873  0.00  0.00
ATOM   3332  HG3 ARG   206      45.009  66.883  59.165  0.00  0.00
ATOM   3333  CD  ARG   206      46.576  68.343  59.726  0.00  0.00
ATOM   3334  HD2 ARG   206      46.286  68.379  60.768  0.00  0.00
ATOM   3335  HD3 ARG   206      47.387  67.565  59.635  0.00  0.00
ATOM   3336  NE  ARG   206      47.129  69.646  59.268  0.00  0.00
ATOM   3337  HE  ARG   206      47.946  69.576  58.674  0.00  0.00
ATOM   3338  CZ  ARG   206      46.709  70.854  59.530  0.00  0.00
ATOM   3339  NH1 ARG   206      45.598  71.159  60.164  0.00  0.00
ATOM   3340 1HH1 ARG   206      45.103  70.485  60.673  0.00  0.00
ATOM   3341 2HH1 ARG   206      45.455  72.095  60.254  0.00  0.00
ATOM   3342  NH2 ARG   206      47.369  71.792  59.039  0.00  0.00
ATOM   3343 1HH2 ARG   206      48.076  71.661  58.466  0.00  0.00
ATOM   3344 2HH2 ARG   206      47.155  72.735  59.272  0.00  0.00
ATOM   3345  C   ARG   206      44.874  65.420  56.951  0.00  0.00
ATOM   3346  O   ARG   206      44.009  64.887  57.583  0.00  0.00
ATOM   3347  N   GLY   207      45.934  64.643  56.665  0.00  0.00
ATOM   3348  H   GLY   207      46.648  65.073  56.090  0.00  0.00
ATOM   3349  CA  GLY   207      46.239  63.327  57.227  0.00  0.00
ATOM   3350  HA2 GLY   207      47.252  63.241  57.641  0.00  0.00
ATOM   3351  HA3 GLY   207      45.514  63.229  58.033  0.00  0.00
ATOM   3352  C   GLY   207      46.109  62.130  56.282  0.00  0.00
ATOM   3353  O   GLY   207      45.922  60.990  56.709  0.00  0.00
ATOM   3354  N   GLY   208      46.044  62.402  54.975  0.00  0.00
ATOM   3355  H   GLY   208      46.266  63.340  54.651  0.00  0.00
ATOM   3356  CA  GLY   208      45.426  61.543  53.963  0.00  0.00
ATOM   3357  HA2 GLY   208      45.491  62.216  53.075  0.00  0.00
ATOM   3358  HA3 GLY   208      46.192  60.724  53.831  0.00  0.00
ATOM   3359  C   GLY   208      43.996  61.208  54.324  0.00  0.00
ATOM   3360  O   GLY   208      43.242  61.930  54.980  0.00  0.00
ATOM   3361  N   THR   209      43.609  59.914  54.136  0.00  0.00
ATOM   3362  H   THR   209      44.296  59.361  53.675  0.00  0.00
ATOM   3363  CA  THR   209      42.397  59.223  54.567  0.00  0.00
ATOM   3364  HA  THR   209      41.657  59.874  54.963  0.00  0.00
ATOM   3365  CB  THR   209      41.739  58.290  53.448  0.00  0.00
ATOM   3366  HB  THR   209      42.574  57.856  52.959  0.00  0.00
ATOM   3367  CG2 THR   209      40.790  57.128  53.840  0.00  0.00
ATOM   3368 1HG2 THR   209      39.833  57.373  54.313  0.00  0.00
ATOM   3369 2HG2 THR   209      40.593  56.666  52.905  0.00  0.00
ATOM   3370 3HG2 THR   209      41.188  56.432  54.596  0.00  0.00
ATOM   3371  OG1 THR   209      41.218  59.127  52.439  0.00  0.00
ATOM   3372  HG1 THR   209      41.809  59.015  51.661  0.00  0.00
ATOM   3373  C   THR   209      42.624  58.345  55.814  0.00  0.00
ATOM   3374  O   THR   209      41.787  58.181  56.665  0.00  0.00
ATOM   3375  N   GLY   210      43.813  57.766  55.950  0.00  0.00
ATOM   3376  H   GLY   210      44.459  57.737  55.195  0.00  0.00
ATOM   3377  CA  GLY   210      44.117  56.879  57.147  0.00  0.00
ATOM   3378  HA2 GLY   210      43.446  56.020  57.014  0.00  0.00
ATOM   3379  HA3 GLY   210      45.173  56.510  57.045  0.00  0.00
ATOM   3380  C   GLY   210      43.956  57.551  58.575  0.00  0.00
ATOM   3381  O   GLY   210      43.505  56.864  59.507  0.00  0.00
ATOM   3382  N   ILE   211      43.881  58.860  58.566  0.00  0.00
ATOM   3383  H   ILE   211      44.311  59.313  57.819  0.00  0.00
ATOM   3384  CA  ILE   211      43.499  59.716  59.756  0.00  0.00
ATOM   3385  HA  ILE   211      44.055  59.367  60.629  0.00  0.00
ATOM   3386  CB  ILE   211      43.579  61.264  59.555  0.00  0.00
ATOM   3387  HB  ILE   211      44.458  61.482  58.984  0.00  0.00
ATOM   3388  CG2 ILE   211      42.573  61.798  58.522  0.00  0.00
ATOM   3389 1HG2 ILE   211      42.742  61.197  57.595  0.00  0.00
ATOM   3390 2HG2 ILE   211      41.537  61.679  58.651  0.00  0.00
ATOM   3391 3HG2 ILE   211      42.676  62.831  58.285  0.00  0.00
ATOM   3392  CG1 ILE   211      43.718  62.058  60.821  0.00  0.00
ATOM   3393 2HG1 ILE   211      42.753  62.156  61.345  0.00  0.00
ATOM   3394 3HG1 ILE   211      44.249  61.374  61.563  0.00  0.00
ATOM   3395  CD1 ILE   211      44.392  63.387  60.892  0.00  0.00
ATOM   3396 1HD1 ILE   211      45.432  63.412  60.570  0.00  0.00
ATOM   3397 2HD1 ILE   211      43.728  64.190  60.489  0.00  0.00
ATOM   3398 3HD1 ILE   211      44.420  63.583  61.965  0.00  0.00
ATOM   3399  C   ILE   211      42.094  59.421  60.276  0.00  0.00
ATOM   3400  O   ILE   211      41.926  59.280  61.466  0.00  0.00
ATOM   3401  N   ILE   212      41.144  59.046  59.412  0.00  0.00
ATOM   3402  H   ILE   212      41.346  58.913  58.413  0.00  0.00
ATOM   3403  CA  ILE   212      39.782  58.575  59.850  0.00  0.00
ATOM   3404  HA  ILE   212      39.250  59.308  60.444  0.00  0.00
ATOM   3405  CB  ILE   212      38.907  58.273  58.559  0.00  0.00
ATOM   3406  HB  ILE   212      39.370  57.388  58.002  0.00  0.00
ATOM   3407  CG2 ILE   212      37.539  57.831  59.037  0.00  0.00
ATOM   3408 1HG2 ILE   212      36.805  57.630  58.194  0.00  0.00
ATOM   3409 2HG2 ILE   212      37.599  56.862  59.578  0.00  0.00
ATOM   3410 3HG2 ILE   212      36.965  58.570  59.660  0.00  0.00
ATOM   3411  CG1 ILE   212      38.765  59.439  57.682  0.00  0.00
ATOM   3412 2HG1 ILE   212      38.131  60.159  58.281  0.00  0.00
ATOM   3413 3HG1 ILE   212      39.752  59.897  57.481  0.00  0.00
ATOM   3414  CD1 ILE   212      38.080  59.131  56.278  0.00  0.00
ATOM   3415 1HD1 ILE   212      37.081  58.852  56.508  0.00  0.00
ATOM   3416 2HD1 ILE   212      38.003  59.998  55.523  0.00  0.00
ATOM   3417 3HD1 ILE   212      38.532  58.283  55.753  0.00  0.00
ATOM   3418  C   ILE   212      39.796  57.246  60.660  0.00  0.00
ATOM   3419  O   ILE   212      39.128  57.086  61.635  0.00  0.00
ATOM   3420  N   TYR   213      40.552  56.251  60.182  0.00  0.00
ATOM   3421  H   TYR   213      40.869  56.403  59.213  0.00  0.00
ATOM   3422  CA  TYR   213      40.654  54.970  60.792  0.00  0.00
ATOM   3423  HA  TYR   213      39.697  54.689  61.209  0.00  0.00
ATOM   3424  CB  TYR   213      40.890  53.956  59.668  0.00  0.00
ATOM   3425  HB2 TYR   213      41.799  54.197  59.152  0.00  0.00
ATOM   3426  HB3 TYR   213      40.878  52.941  60.050  0.00  0.00
ATOM   3427  CG  TYR   213      39.776  53.992  58.654  0.00  0.00
ATOM   3428  CD1 TYR   213      38.382  53.778  59.072  0.00  0.00
ATOM   3429  HD1 TYR   213      38.165  53.617  60.121  0.00  0.00
ATOM   3430  CE1 TYR   213      37.285  54.048  58.156  0.00  0.00
ATOM   3431  HE1 TYR   213      36.261  53.970  58.411  0.00  0.00
ATOM   3432  CZ  TYR   213      37.605  54.447  56.816  0.00  0.00
ATOM   3433  OH  TYR   213      36.724  54.703  55.819  0.00  0.00
ATOM   3434  HH  TYR   213      37.159  55.031  54.985  0.00  0.00
ATOM   3435  CE2 TYR   213      38.959  54.564  56.451  0.00  0.00
ATOM   3436  HE2 TYR   213      39.139  55.016  55.487  0.00  0.00
ATOM   3437  CD2 TYR   213      40.026  54.272  57.310  0.00  0.00
ATOM   3438  HD2 TYR   213      41.061  54.466  56.918  0.00  0.00
ATOM   3439  C   TYR   213      41.666  55.045  61.943  0.00  0.00
ATOM   3440  O   TYR   213      41.504  54.388  62.965  0.00  0.00
ATOM   3441  N   GLN   214      42.660  55.925  61.921  0.00  0.00
ATOM   3442  H   GLN   214      42.927  56.531  61.101  0.00  0.00
ATOM   3443  CA  GLN   214      43.508  56.269  63.073  0.00  0.00
ATOM   3444  HA  GLN   214      43.893  55.249  63.413  0.00  0.00
ATOM   3445  CB  GLN   214      44.776  57.045  62.681  0.00  0.00
ATOM   3446  HB2 GLN   214      45.345  56.562  61.845  0.00  0.00
ATOM   3447  HB3 GLN   214      44.464  57.988  62.339  0.00  0.00
ATOM   3448  CG  GLN   214      45.756  57.255  63.913  0.00  0.00
ATOM   3449  HG2 GLN   214      46.706  57.730  63.527  0.00  0.00
ATOM   3450  HG3 GLN   214      45.186  57.807  64.659  0.00  0.00
ATOM   3451  CD  GLN   214      46.181  55.876  64.552  0.00  0.00
ATOM   3452  OE1 GLN   214      46.218  54.856  63.875  0.00  0.00
ATOM   3453  NE2 GLN   214      46.642  55.945  65.807  0.00  0.00
ATOM   3454 1HE2 GLN   214      46.974  55.121  66.228  0.00  0.00
ATOM   3455 2HE2 GLN   214      46.634  56.857  66.324  0.00  0.00
ATOM   3456  C   GLN   214      42.631  56.733  64.221  0.00  0.00
ATOM   3457  O   GLN   214      42.720  56.227  65.332  0.00  0.00
ATOM   3458  N   ALA   215      41.728  57.727  63.916  0.00  0.00
ATOM   3459  H   ALA   215      41.742  58.096  62.955  0.00  0.00
ATOM   3460  CA  ALA   215      40.889  58.180  64.952  0.00  0.00
ATOM   3461  HA  ALA   215      41.509  58.477  65.733  0.00  0.00
ATOM   3462  CB  ALA   215      39.928  59.244  64.456  0.00  0.00
ATOM   3463  HB1 ALA   215      39.508  59.037  63.502  0.00  0.00
ATOM   3464  HB2 ALA   215      39.171  59.423  65.209  0.00  0.00
ATOM   3465  HB3 ALA   215      40.421  60.205  64.285  0.00  0.00
ATOM   3466  C   ALA   215      40.030  57.007  65.636  0.00  0.00
ATOM   3467  O   ALA   215      39.807  57.197  66.817  0.00  0.00
ATOM   3468  N   ILE   216      39.760  55.825  64.939  0.00  0.00
ATOM   3469  H   ILE   216      40.056  55.801  63.974  0.00  0.00
ATOM   3470  CA  ILE   216      38.926  54.872  65.644  0.00  0.00
ATOM   3471  HA  ILE   216      38.179  55.487  66.208  0.00  0.00
ATOM   3472  CB  ILE   216      38.142  53.963  64.665  0.00  0.00
ATOM   3473  HB  ILE   216      38.874  53.260  64.226  0.00  0.00
ATOM   3474  CG2 ILE   216      37.282  53.026  65.535  0.00  0.00
ATOM   3475 1HG2 ILE   216      37.877  52.414  66.189  0.00  0.00
ATOM   3476 2HG2 ILE   216      36.638  53.591  66.254  0.00  0.00
ATOM   3477 3HG2 ILE   216      36.496  52.484  64.927  0.00  0.00
ATOM   3478  CG1 ILE   216      37.367  54.570  63.486  0.00  0.00
ATOM   3479 2HG1 ILE   216      38.094  55.132  62.862  0.00  0.00
ATOM   3480 3HG1 ILE   216      37.053  53.703  62.954  0.00  0.00
ATOM   3481  CD1 ILE   216      36.238  55.502  63.762  0.00  0.00
ATOM   3482 1HD1 ILE   216      35.822  55.213  64.681  0.00  0.00
ATOM   3483 2HD1 ILE   216      36.669  56.421  63.961  0.00  0.00
ATOM   3484 3HD1 ILE   216      35.550  55.511  62.992  0.00  0.00
ATOM   3485  C   ILE   216      39.877  54.108  66.540  0.00  0.00
ATOM   3486  O   ILE   216      39.638  54.069  67.763  0.00  0.00
ATOM   3487  N   LYS   217      41.000  53.689  66.010  0.00  0.00
ATOM   3488  H   LYS   217      41.152  53.949  65.010  0.00  0.00
ATOM   3489  CA  LYS   217      42.023  52.824  66.656  0.00  0.00
ATOM   3490  HA  LYS   217      41.643  51.795  66.806  0.00  0.00
ATOM   3491  CB  LYS   217      43.322  52.786  65.807  0.00  0.00
ATOM   3492  HB2 LYS   217      42.991  52.286  64.884  0.00  0.00
ATOM   3493  HB3 LYS   217      43.678  53.801  65.518  0.00  0.00
ATOM   3494  CG  LYS   217      44.479  51.977  66.418  0.00  0.00
ATOM   3495  HG2 LYS   217      44.681  52.313  67.418  0.00  0.00
ATOM   3496  HG3 LYS   217      43.979  51.080  66.660  0.00  0.00
ATOM   3497  CD  LYS   217      45.763  51.656  65.665  0.00  0.00
ATOM   3498  HD2 LYS   217      45.613  51.093  64.693  0.00  0.00
ATOM   3499  HD3 LYS   217      46.144  52.659  65.295  0.00  0.00
ATOM   3500  CE  LYS   217      46.749  50.836  66.448  0.00  0.00
ATOM   3501  HE2 LYS   217      46.561  51.132  67.484  0.00  0.00
ATOM   3502  HE3 LYS   217      46.402  49.848  66.453  0.00  0.00
ATOM   3503  NZ  LYS   217      48.128  50.965  65.937  0.00  0.00
ATOM   3504  HZ1 LYS   217      48.095  50.667  64.958  0.00  0.00
ATOM   3505  HZ2 LYS   217      48.327  51.945  66.102  0.00  0.00
ATOM   3506  HZ3 LYS   217      48.872  50.503  66.402  0.00  0.00
ATOM   3507  C   LYS   217      42.346  53.436  68.009  0.00  0.00
ATOM   3508  O   LYS   217      42.515  52.711  68.944  0.00  0.00
ATOM   3509  N   GLU   218      42.464  54.785  68.069  0.00  0.00
ATOM   3510  H   GLU   218      42.059  55.337  67.286  0.00  0.00
ATOM   3511  CA  GLU   218      42.825  55.581  69.232  0.00  0.00
ATOM   3512  HA  GLU   218      43.374  54.869  69.863  0.00  0.00
ATOM   3513  CB  GLU   218      43.733  56.731  68.906  0.00  0.00
ATOM   3514  HB2 GLU   218      43.533  57.252  67.983  0.00  0.00
ATOM   3515  HB3 GLU   218      43.666  57.401  69.773  0.00  0.00
ATOM   3516  CG  GLU   218      45.234  56.454  68.911  0.00  0.00
ATOM   3517  HG2 GLU   218      45.367  56.117  69.961  0.00  0.00
ATOM   3518  HG3 GLU   218      45.512  55.525  68.444  0.00  0.00
ATOM   3519  CD  GLU   218      46.159  57.605  68.588  0.00  0.00
ATOM   3520  OE1 GLU   218      47.030  57.867  69.473  0.00  0.00
ATOM   3521  OE2 GLU   218      46.172  58.231  67.497  0.00  0.00
ATOM   3522  C   GLU   218      41.702  56.121  70.163  0.00  0.00
ATOM   3523  O   GLU   218      41.996  56.615  71.239  0.00  0.00
ATOM   3524  N   LYS   219      40.476  56.120  69.691  0.00  0.00
ATOM   3525  H   LYS   219      40.429  55.961  68.696  0.00  0.00
ATOM   3526  CA  LYS   219      39.200  56.249  70.494  0.00  0.00
ATOM   3527  HA  LYS   219      39.487  56.712  71.447  0.00  0.00
ATOM   3528  CB  LYS   219      38.326  57.146  69.673  0.00  0.00
ATOM   3529  HB2 LYS   219      38.454  56.807  68.686  0.00  0.00
ATOM   3530  HB3 LYS   219      37.334  57.036  69.996  0.00  0.00
ATOM   3531  CG  LYS   219      38.835  58.601  69.806  0.00  0.00
ATOM   3532  HG2 LYS   219      38.776  58.896  70.854  0.00  0.00
ATOM   3533  HG3 LYS   219      39.920  58.632  69.583  0.00  0.00
ATOM   3534  CD  LYS   219      38.142  59.577  68.972  0.00  0.00
ATOM   3535  HD2 LYS   219      38.758  60.441  68.691  0.00  0.00
ATOM   3536  HD3 LYS   219      37.822  59.136  68.053  0.00  0.00
ATOM   3537  CE  LYS   219      36.905  60.117  69.711  0.00  0.00
ATOM   3538  HE2 LYS   219      36.184  59.326  69.928  0.00  0.00
ATOM   3539  HE3 LYS   219      37.297  60.358  70.689  0.00  0.00
ATOM   3540  NZ  LYS   219      36.278  61.304  69.071  0.00  0.00
ATOM   3541  HZ1 LYS   219      35.805  61.032  68.207  0.00  0.00
ATOM   3542  HZ2 LYS   219      35.571  61.679  69.708  0.00  0.00
ATOM   3543  HZ3 LYS   219      36.953  62.003  68.867  0.00  0.00
ATOM   3544  C   LYS   219      38.618  54.994  71.030  0.00  0.00
ATOM   3545  O   LYS   219      37.783  55.076  72.006  0.00  0.00
ATOM   3546  N   LEU   220      39.026  53.801  70.652  0.00  0.00
ATOM   3547  H   LEU   220      39.616  53.710  69.830  0.00  0.00
ATOM   3548  CA  LEU   220      38.726  52.493  71.258  0.00  0.00
ATOM   3549  HA  LEU   220      37.831  52.511  71.764  0.00  0.00
ATOM   3550  CB  LEU   220      38.494  51.468  70.099  0.00  0.00
ATOM   3551  HB2 LEU   220      39.080  51.800  69.182  0.00  0.00
ATOM   3552  HB3 LEU   220      38.699  50.469  70.439  0.00  0.00
ATOM   3553  CG  LEU   220      37.036  51.468  69.559  0.00  0.00
ATOM   3554  HG  LEU   220      36.727  52.453  69.171  0.00  0.00
ATOM   3555  CD1 LEU   220      37.082  50.561  68.287  0.00  0.00
ATOM   3556 1HD1 LEU   220      37.899  50.900  67.649  0.00  0.00
ATOM   3557 2HD1 LEU   220      37.409  49.520  68.558  0.00  0.00
ATOM   3558 3HD1 LEU   220      36.201  50.560  67.685  0.00  0.00
ATOM   3559  CD2 LEU   220      35.900  51.002  70.420  0.00  0.00
ATOM   3560 1HD2 LEU   220      34.969  51.256  69.932  0.00  0.00
ATOM   3561 2HD2 LEU   220      35.978  49.931  70.559  0.00  0.00
ATOM   3562 3HD2 LEU   220      35.962  51.440  71.417  0.00  0.00
ATOM   3563  C   LEU   220      39.801  52.071  72.266  0.00  0.00
ATOM   3564  O   LEU   220      40.930  52.653  72.290  0.00  0.00
ATOM   3565  N   PRO   221      39.612  51.036  73.147  0.00  0.00
ATOM   3566  CD  PRO   221      38.401  50.322  73.378  0.00  0.00
ATOM   3567  HD2 PRO   221      38.306  49.329  72.897  0.00  0.00
ATOM   3568  HD3 PRO   221      37.493  50.910  73.174  0.00  0.00
ATOM   3569  CG  PRO   221      38.417  50.121  74.905  0.00  0.00
ATOM   3570  HG2 PRO   221      37.681  49.374  75.182  0.00  0.00
ATOM   3571  HG3 PRO   221      38.190  51.080  75.456  0.00  0.00
ATOM   3572  CB  PRO   221      39.909  49.683  75.114  0.00  0.00
ATOM   3573  HB2 PRO   221      39.980  48.592  74.848  0.00  0.00
ATOM   3574  HB3 PRO   221      40.136  49.772  76.157  0.00  0.00
ATOM   3575  CA  PRO   221      40.655  50.624  74.150  0.00  0.00
ATOM   3576  HA  PRO   221      41.044  51.457  74.655  0.00  0.00
ATOM   3577  C   PRO   221      41.724  49.870  73.361  0.00  0.00
ATOM   3578  O   PRO   221      41.558  48.858  72.626  0.00  0.00
ATOM   3579  N   SER   222      42.956  50.330  73.455  0.00  0.00
ATOM   3580  H   SER   222      42.927  51.143  74.116  0.00  0.00
ATOM   3581  CA  SER   222      44.198  49.576  73.082  0.00  0.00
ATOM   3582  HA  SER   222      44.187  49.367  72.010  0.00  0.00
ATOM   3583  CB  SER   222      45.467  50.391  73.271  0.00  0.00
ATOM   3584  HB2 SER   222      46.333  49.981  72.796  0.00  0.00
ATOM   3585  HB3 SER   222      45.499  51.390  72.782  0.00  0.00
ATOM   3586  OG  SER   222      45.661  50.629  74.643  0.00  0.00
ATOM   3587  HG  SER   222      46.232  49.861  74.821  0.00  0.00
ATOM   3588  C   SER   222      44.186  48.169  73.641  0.00  0.00
ATOM   3589  O   SER   222      44.503  47.179  72.992  0.00  0.00
ATOM   3590  N   GLU   223      43.676  48.053  74.879  0.00  0.00
ATOM   3591  H   GLU   223      43.263  48.885  75.347  0.00  0.00
ATOM   3592  CA  GLU   223      43.470  46.841  75.635  0.00  0.00
ATOM   3593  HA  GLU   223      44.373  46.275  75.447  0.00  0.00
ATOM   3594  CB  GLU   223      43.409  47.233  77.148  0.00  0.00
ATOM   3595  HB2 GLU   223      42.592  47.851  77.201  0.00  0.00
ATOM   3596  HB3 GLU   223      43.049  46.416  77.691  0.00  0.00
ATOM   3597  CG  GLU   223      44.646  47.949  77.630  0.00  0.00
ATOM   3598  HG2 GLU   223      45.079  48.735  76.946  0.00  0.00
ATOM   3599  HG3 GLU   223      44.264  48.567  78.480  0.00  0.00
ATOM   3600  CD  GLU   223      45.800  47.110  78.053  0.00  0.00
ATOM   3601  OE1 GLU   223      45.769  45.880  77.891  0.00  0.00
ATOM   3602  OE2 GLU   223      46.810  47.641  78.646  0.00  0.00
ATOM   3603  C   GLU   223      42.303  45.862  75.165  0.00  0.00
ATOM   3604  O   GLU   223      42.038  44.834  75.829  0.00  0.00
ATOM   3605  N   LYS   224      41.805  46.110  73.941  0.00  0.00
ATOM   3606  H   LYS   224      42.001  47.027  73.451  0.00  0.00
ATOM   3607  CA  LYS   224      41.033  45.219  73.069  0.00  0.00
ATOM   3608  HA  LYS   224      41.123  44.241  73.470  0.00  0.00
ATOM   3609  CB  LYS   224      39.587  45.601  73.279  0.00  0.00
ATOM   3610  HB2 LYS   224      39.319  46.602  72.869  0.00  0.00
ATOM   3611  HB3 LYS   224      39.016  44.915  72.726  0.00  0.00
ATOM   3612  CG  LYS   224      39.049  45.455  74.757  0.00  0.00
ATOM   3613  HG2 LYS   224      39.540  44.584  75.184  0.00  0.00
ATOM   3614  HG3 LYS   224      39.331  46.280  75.457  0.00  0.00
ATOM   3615  CD  LYS   224      37.476  45.141  74.738  0.00  0.00
ATOM   3616  HD2 LYS   224      36.885  45.889  74.241  0.00  0.00
ATOM   3617  HD3 LYS   224      37.257  44.119  74.404  0.00  0.00
ATOM   3618  CE  LYS   224      36.979  45.310  76.128  0.00  0.00
ATOM   3619  HE2 LYS   224      37.227  46.293  76.549  0.00  0.00
ATOM   3620  HE3 LYS   224      35.919  45.411  76.135  0.00  0.00
ATOM   3621  NZ  LYS   224      37.374  44.322  77.148  0.00  0.00
ATOM   3622  HZ1 LYS   224      36.978  44.626  78.033  0.00  0.00
ATOM   3623  HZ2 LYS   224      36.989  43.433  76.810  0.00  0.00
ATOM   3624  HZ3 LYS   224      38.352  44.266  77.304  0.00  0.00
ATOM   3625  C   LYS   224      41.478  45.200  71.603  0.00  0.00
ATOM   3626  O   LYS   224      40.649  44.685  70.889  0.00  0.00
ATOM   3627  N   LEU   225      42.611  45.792  71.141  0.00  0.00
ATOM   3628  H   LEU   225      43.151  46.251  71.883  0.00  0.00
ATOM   3629  CA  LEU   225      43.140  45.835  69.780  0.00  0.00
ATOM   3630  HA  LEU   225      42.442  45.313  69.067  0.00  0.00
ATOM   3631  CB  LEU   225      43.296  47.291  69.309  0.00  0.00
ATOM   3632  HB2 LEU   225      43.927  47.755  70.083  0.00  0.00
ATOM   3633  HB3 LEU   225      43.863  47.347  68.402  0.00  0.00
ATOM   3634  CG  LEU   225      41.931  47.973  69.144  0.00  0.00
ATOM   3635  HG  LEU   225      41.405  47.766  70.059  0.00  0.00
ATOM   3636  CD1 LEU   225      42.167  49.504  69.152  0.00  0.00
ATOM   3637 1HD1 LEU   225      42.991  49.760  69.854  0.00  0.00
ATOM   3638 2HD1 LEU   225      42.543  49.847  68.235  0.00  0.00
ATOM   3639 3HD1 LEU   225      41.137  49.921  69.347  0.00  0.00
ATOM   3640  CD2 LEU   225      41.003  47.527  68.024  0.00  0.00
ATOM   3641 1HD2 LEU   225      40.145  48.177  68.000  0.00  0.00
ATOM   3642 2HD2 LEU   225      41.491  47.495  67.043  0.00  0.00
ATOM   3643 3HD2 LEU   225      40.640  46.498  68.274  0.00  0.00
ATOM   3644  C   LEU   225      44.457  45.088  69.684  0.00  0.00
ATOM   3645  O   LEU   225      45.301  45.228  70.554  0.00  0.00
ATOM   3646  N   THR   226      44.791  44.345  68.580  0.00  0.00
ATOM   3647  H   THR   226      43.994  44.061  67.983  0.00  0.00
ATOM   3648  CA  THR   226      46.114  43.777  68.279  0.00  0.00
ATOM   3649  HA  THR   226      46.924  44.077  68.947  0.00  0.00
ATOM   3650  CB  THR   226      46.081  42.235  68.359  0.00  0.00
ATOM   3651  HB  THR   226      45.421  41.783  67.657  0.00  0.00
ATOM   3652  CG2 THR   226      47.342  41.527  68.067  0.00  0.00
ATOM   3653 1HG2 THR   226      47.229  40.457  68.394  0.00  0.00
ATOM   3654 2HG2 THR   226      47.532  41.651  67.027  0.00  0.00
ATOM   3655 3HG2 THR   226      48.087  41.957  68.660  0.00  0.00
ATOM   3656  OG1 THR   226      45.717  41.928  69.685  0.00  0.00
ATOM   3657  HG1 THR   226      46.452  42.296  70.186  0.00  0.00
ATOM   3658  C   THR   226      46.381  44.219  66.858  0.00  0.00
ATOM   3659  O   THR   226      45.624  43.883  65.970  0.00  0.00
ATOM   3660  N   PHE   227      47.532  44.868  66.554  0.00  0.00
ATOM   3661  H   PHE   227      48.168  45.030  67.345  0.00  0.00
ATOM   3662  CA  PHE   227      47.892  45.489  65.296  0.00  0.00
ATOM   3663  HA  PHE   227      47.226  45.135  64.497  0.00  0.00
ATOM   3664  CB  PHE   227      47.802  46.941  65.246  0.00  0.00
ATOM   3665  HB2 PHE   227      47.915  47.298  66.285  0.00  0.00
ATOM   3666  HB3 PHE   227      48.609  47.263  64.509  0.00  0.00
ATOM   3667  CG  PHE   227      46.407  47.507  64.978  0.00  0.00
ATOM   3668  CD1 PHE   227      46.019  47.659  63.652  0.00  0.00
ATOM   3669  HD1 PHE   227      46.707  47.390  62.869  0.00  0.00
ATOM   3670  CE1 PHE   227      44.776  48.270  63.322  0.00  0.00
ATOM   3671  HE1 PHE   227      44.521  48.401  62.258  0.00  0.00
ATOM   3672  CZ  PHE   227      43.915  48.558  64.371  0.00  0.00
ATOM   3673  HZ  PHE   227      42.998  48.967  64.168  0.00  0.00
ATOM   3674  CE2 PHE   227      44.309  48.465  65.693  0.00  0.00
ATOM   3675  HE2 PHE   227      43.778  48.740  66.498  0.00  0.00
ATOM   3676  CD2 PHE   227      45.564  47.848  66.047  0.00  0.00
ATOM   3677  HD2 PHE   227      45.733  47.585  67.095  0.00  0.00
ATOM   3678  C   PHE   227      49.390  45.126  65.041  0.00  0.00
ATOM   3679  O   PHE   227      50.337  45.923  65.298  0.00  0.00
ATOM   3680  N   ASN   228      49.587  43.875  64.678  0.00  0.00
ATOM   3681  H   ASN   228      48.772  43.433  64.253  0.00  0.00
ATOM   3682  CA  ASN   228      50.891  43.206  64.500  0.00  0.00
ATOM   3683  HA  ASN   228      51.737  43.815  64.159  0.00  0.00
ATOM   3684  CB  ASN   228      51.261  42.688  65.942  0.00  0.00
ATOM   3685  HB2 ASN   228      51.558  43.596  66.473  0.00  0.00
ATOM   3686  HB3 ASN   228      50.448  42.287  66.533  0.00  0.00
ATOM   3687  CG  ASN   228      52.409  41.664  66.085  0.00  0.00
ATOM   3688  OD1 ASN   228      53.133  41.353  65.154  0.00  0.00
ATOM   3689  ND2 ASN   228      52.725  41.301  67.261  0.00  0.00
ATOM   3690 1HD2 ASN   228      53.488  40.677  67.493  0.00  0.00
ATOM   3691 2HD2 ASN   228      52.116  41.700  67.968  0.00  0.00
ATOM   3692  C   ASN   228      50.846  42.043  63.488  0.00  0.00
ATOM   3693  O   ASN   228      49.948  41.225  63.472  0.00  0.00
ATOM   3694  N   SER   229      51.945  41.904  62.706  0.00  0.00
ATOM   3695  H   SER   229      52.574  42.704  62.790  0.00  0.00
ATOM   3696  CA  SER   229      52.073  40.880  61.625  0.00  0.00
ATOM   3697  HA  SER   229      51.249  41.065  60.951  0.00  0.00
ATOM   3698  CB  SER   229      53.395  41.181  60.931  0.00  0.00
ATOM   3699  HB2 SER   229      53.632  40.359  60.318  0.00  0.00
ATOM   3700  HB3 SER   229      53.256  42.080  60.397  0.00  0.00
ATOM   3701  OG  SER   229      54.464  41.275  61.851  0.00  0.00
ATOM   3702  HG  SER   229      54.530  42.128  62.262  0.00  0.00
ATOM   3703  C   SER   229      51.925  39.407  61.880  0.00  0.00
ATOM   3704  O   SER   229      51.490  38.681  60.962  0.00  0.00
ATOM   3705  N   GLY   230      52.193  39.001  63.123  0.00  0.00
ATOM   3706  H   GLY   230      52.617  39.638  63.771  0.00  0.00
ATOM   3707  CA  GLY   230      52.097  37.640  63.506  0.00  0.00
ATOM   3708  HA2 GLY   230      52.681  36.922  62.819  0.00  0.00
ATOM   3709  HA3 GLY   230      52.527  37.531  64.478  0.00  0.00
ATOM   3710  C   GLY   230      50.710  37.184  63.772  0.00  0.00
ATOM   3711  O   GLY   230      50.382  35.955  63.591  0.00  0.00
ATOM   3712  N   PHE   231      49.815  38.020  64.193  0.00  0.00
ATOM   3713  H   PHE   231      50.123  38.973  64.414  0.00  0.00
ATOM   3714  CA  PHE   231      48.332  37.876  64.273  0.00  0.00
ATOM   3715  HA  PHE   231      48.066  36.961  64.725  0.00  0.00
ATOM   3716  CB  PHE   231      47.886  39.006  65.192  0.00  0.00
ATOM   3717  HB2 PHE   231      48.414  39.945  64.950  0.00  0.00
ATOM   3718  HB3 PHE   231      46.779  39.145  65.094  0.00  0.00
ATOM   3719  CG  PHE   231      48.377  38.717  66.634  0.00  0.00
ATOM   3720  CD1 PHE   231      47.705  37.733  67.330  0.00  0.00
ATOM   3721  HD1 PHE   231      46.803  37.270  66.854  0.00  0.00
ATOM   3722  CE1 PHE   231      48.217  37.289  68.588  0.00  0.00
ATOM   3723  HE1 PHE   231      47.689  36.474  69.189  0.00  0.00
ATOM   3724  CZ  PHE   231      49.466  37.737  69.071  0.00  0.00
ATOM   3725  HZ  PHE   231      49.868  37.252  69.847  0.00  0.00
ATOM   3726  CE2 PHE   231      50.084  38.759  68.371  0.00  0.00
ATOM   3727  HE2 PHE   231      50.955  39.280  68.812  0.00  0.00
ATOM   3728  CD2 PHE   231      49.565  39.290  67.126  0.00  0.00
ATOM   3729  HD2 PHE   231      50.145  39.947  66.609  0.00  0.00
ATOM   3730  C   PHE   231      47.600  37.684  62.919  0.00  0.00
ATOM   3731  O   PHE   231      46.372  37.632  62.768  0.00  0.00
ATOM   3732  N   GLN   232      48.377  37.329  61.908  0.00  0.00
ATOM   3733  H   GLN   232      49.290  37.549  61.961  0.00  0.00
ATOM   3734  CA  GLN   232      47.812  36.655  60.695  0.00  0.00
ATOM   3735  HA  GLN   232      47.006  37.262  60.340  0.00  0.00
ATOM   3736  CB  GLN   232      48.966  36.618  59.648  0.00  0.00
ATOM   3737  HB2 GLN   232      49.408  37.522  59.468  0.00  0.00
ATOM   3738  HB3 GLN   232      49.719  36.010  59.898  0.00  0.00
ATOM   3739  CG  GLN   232      48.441  36.173  58.245  0.00  0.00
ATOM   3740  HG2 GLN   232      47.873  35.224  58.355  0.00  0.00
ATOM   3741  HG3 GLN   232      47.681  36.847  57.996  0.00  0.00
ATOM   3742  CD  GLN   232      49.497  36.176  57.068  0.00  0.00
ATOM   3743  OE1 GLN   232      50.543  36.951  57.127  0.00  0.00
ATOM   3744  NE2 GLN   232      49.307  35.483  55.990  0.00  0.00
ATOM   3745 1HE2 GLN   232      49.922  35.583  55.192  0.00  0.00
ATOM   3746 2HE2 GLN   232      48.486  34.833  55.965  0.00  0.00
ATOM   3747  C   GLN   232      47.247  35.247  60.923  0.00  0.00
ATOM   3748  O   GLN   232      47.946  34.242  61.255  0.00  0.00
ATOM   3749  N   ALA   233      45.921  35.216  60.839  0.00  0.00
ATOM   3750  H   ALA   233      45.474  36.097  60.507  0.00  0.00
ATOM   3751  CA  ALA   233      45.195  33.952  60.887  0.00  0.00
ATOM   3752  HA  ALA   233      45.360  33.480  61.851  0.00  0.00
ATOM   3753  CB  ALA   233      43.646  34.229  60.982  0.00  0.00
ATOM   3754  HB1 ALA   233      43.056  33.263  60.938  0.00  0.00
ATOM   3755  HB2 ALA   233      43.366  34.608  61.889  0.00  0.00
ATOM   3756  HB3 ALA   233      43.425  34.975  60.207  0.00  0.00
ATOM   3757  C   ALA   233      45.427  32.934  59.732  0.00  0.00
ATOM   3758  O   ALA   233      45.532  33.368  58.588  0.00  0.00
ATOM   3759  N   ILE   234      45.388  31.605  60.080  0.00  0.00
ATOM   3760  H   ILE   234      45.444  31.442  61.060  0.00  0.00
ATOM   3761  CA  ILE   234      45.725  30.551  59.253  0.00  0.00
ATOM   3762  HA  ILE   234      45.729  30.875  58.210  0.00  0.00
ATOM   3763  CB  ILE   234      47.109  29.989  59.455  0.00  0.00
ATOM   3764  HB  ILE   234      47.186  29.326  58.589  0.00  0.00
ATOM   3765  CG2 ILE   234      48.110  31.101  59.161  0.00  0.00
ATOM   3766 1HG2 ILE   234      47.922  31.854  59.899  0.00  0.00
ATOM   3767 2HG2 ILE   234      49.157  30.768  59.252  0.00  0.00
ATOM   3768 3HG2 ILE   234      47.930  31.548  58.182  0.00  0.00
ATOM   3769  CG1 ILE   234      47.246  29.313  60.851  0.00  0.00
ATOM   3770 2HG1 ILE   234      46.768  29.852  61.621  0.00  0.00
ATOM   3771 3HG1 ILE   234      46.716  28.363  60.897  0.00  0.00
ATOM   3772  CD1 ILE   234      48.647  29.010  61.252  0.00  0.00
ATOM   3773 1HD1 ILE   234      48.524  28.311  62.065  0.00  0.00
ATOM   3774 2HD1 ILE   234      49.163  28.496  60.479  0.00  0.00
ATOM   3775 3HD1 ILE   234      49.122  29.929  61.542  0.00  0.00
ATOM   3776  C   ILE   234      44.667  29.441  59.355  0.00  0.00
ATOM   3777  O   ILE   234      44.693  28.593  58.394  0.00  0.00
ATOM   3778  N   ALA   235      43.845  29.302  60.409  0.00  0.00
ATOM   3779  H   ALA   235      43.894  29.930  61.213  0.00  0.00
ATOM   3780  CA  ALA   235      42.786  28.230  60.561  0.00  0.00
ATOM   3781  HA  ALA   235      42.401  27.965  59.672  0.00  0.00
ATOM   3782  CB  ALA   235      43.517  27.044  61.312  0.00  0.00
ATOM   3783  HB1 ALA   235      42.882  26.169  61.330  0.00  0.00
ATOM   3784  HB2 ALA   235      44.435  26.842  60.698  0.00  0.00
ATOM   3785  HB3 ALA   235      43.730  27.185  62.383  0.00  0.00
ATOM   3786  C   ALA   235      41.573  28.806  61.396  0.00  0.00
ATOM   3787  O   ALA   235      41.809  29.369  62.441  0.00  0.00
ATOM   3788  N   ILE   236      40.369  28.412  61.110  0.00  0.00
ATOM   3789  H   ILE   236      40.277  27.825  60.325  0.00  0.00
ATOM   3790  CA  ILE   236      39.145  28.711  61.880  0.00  0.00
ATOM   3791  HA  ILE   236      39.373  29.227  62.829  0.00  0.00
ATOM   3792  CB  ILE   236      38.042  29.551  61.115  0.00  0.00
ATOM   3793  HB  ILE   236      37.762  29.130  60.128  0.00  0.00
ATOM   3794  CG2 ILE   236      36.690  29.524  61.905  0.00  0.00
ATOM   3795 1HG2 ILE   236      36.374  28.466  61.908  0.00  0.00
ATOM   3796 2HG2 ILE   236      36.631  29.820  62.922  0.00  0.00
ATOM   3797 3HG2 ILE   236      35.886  30.061  61.348  0.00  0.00
ATOM   3798  CG1 ILE   236      38.534  30.999  60.870  0.00  0.00
ATOM   3799 2HG1 ILE   236      39.281  30.952  60.190  0.00  0.00
ATOM   3800 3HG1 ILE   236      37.770  31.633  60.352  0.00  0.00
ATOM   3801  CD1 ILE   236      38.946  31.872  62.057  0.00  0.00
ATOM   3802 1HD1 ILE   236      38.188  31.986  62.886  0.00  0.00
ATOM   3803 2HD1 ILE   236      39.802  31.337  62.576  0.00  0.00
ATOM   3804 3HD1 ILE   236      39.202  32.875  61.737  0.00  0.00
ATOM   3805  C   ILE   236      38.629  27.326  62.051  0.00  0.00
ATOM   3806  O   ILE   236      38.194  26.687  61.133  0.00  0.00
ATOM   3807  N   ASP   237      38.492  26.788  63.260  0.00  0.00
ATOM   3808  H   ASP   237      38.866  27.243  64.105  0.00  0.00
ATOM   3809  CA  ASP   237      38.006  25.448  63.551  0.00  0.00
ATOM   3810  HA  ASP   237      37.917  24.946  62.614  0.00  0.00
ATOM   3811  CB  ASP   237      39.190  24.807  64.266  0.00  0.00
ATOM   3812  HB2 ASP   237      40.034  24.839  63.627  0.00  0.00
ATOM   3813  HB3 ASP   237      39.347  25.221  65.202  0.00  0.00
ATOM   3814  CG  ASP   237      38.883  23.323  64.645  0.00  0.00
ATOM   3815  OD1 ASP   237      39.852  22.578  64.906  0.00  0.00
ATOM   3816  OD2 ASP   237      37.708  22.784  64.760  0.00  0.00
ATOM   3817  C   ASP   237      36.699  25.423  64.312  0.00  0.00
ATOM   3818  O   ASP   237      36.702  25.788  65.471  0.00  0.00
ATOM   3819  N   ALA   238      35.639  24.969  63.613  0.00  0.00
ATOM   3820  H   ALA   238      35.704  24.624  62.615  0.00  0.00
ATOM   3821  CA  ALA   238      34.252  25.110  64.045  0.00  0.00
ATOM   3822  HA  ALA   238      34.101  26.208  64.339  0.00  0.00
ATOM   3823  CB  ALA   238      33.360  24.834  62.792  0.00  0.00
ATOM   3824  HB1 ALA   238      32.308  25.010  62.959  0.00  0.00
ATOM   3825  HB2 ALA   238      33.523  25.369  61.874  0.00  0.00
ATOM   3826  HB3 ALA   238      33.413  23.776  62.633  0.00  0.00
ATOM   3827  C   ALA   238      34.025  24.159  65.279  0.00  0.00
ATOM   3828  O   ALA   238      32.974  24.225  65.930  0.00  0.00
ATOM   3829  N   ASP   239      34.696  23.007  65.437  0.00  0.00
ATOM   3830  H   ASP   239      35.520  22.822  64.828  0.00  0.00
ATOM   3831  CA  ASP   239      34.359  21.929  66.459  0.00  0.00
ATOM   3832  HA  ASP   239      33.314  22.092  66.846  0.00  0.00
ATOM   3833  CB  ASP   239      34.285  20.520  65.752  0.00  0.00
ATOM   3834  HB2 ASP   239      35.318  20.237  65.382  0.00  0.00
ATOM   3835  HB3 ASP   239      33.952  19.771  66.515  0.00  0.00
ATOM   3836  CG  ASP   239      33.266  20.564  64.554  0.00  0.00
ATOM   3837  OD1 ASP   239      32.102  20.900  64.756  0.00  0.00
ATOM   3838  OD2 ASP   239      33.637  20.282  63.369  0.00  0.00
ATOM   3839  C   ASP   239      35.284  21.980  67.706  0.00  0.00
ATOM   3840  O   ASP   239      34.936  21.515  68.785  0.00  0.00
ATOM   3841  N   ALA   240      36.352  22.767  67.540  0.00  0.00
ATOM   3842  H   ALA   240      36.750  22.843  66.627  0.00  0.00
ATOM   3843  CA  ALA   240      37.243  23.336  68.584  0.00  0.00
ATOM   3844  HA  ALA   240      37.317  22.743  69.521  0.00  0.00
ATOM   3845  CB  ALA   240      38.679  23.312  68.110  0.00  0.00
ATOM   3846  HB1 ALA   240      38.977  22.363  67.666  0.00  0.00
ATOM   3847  HB2 ALA   240      38.972  24.160  67.474  0.00  0.00
ATOM   3848  HB3 ALA   240      39.272  23.453  68.993  0.00  0.00
ATOM   3849  C   ALA   240      36.718  24.749  68.985  0.00  0.00
ATOM   3850  O   ALA   240      36.977  25.174  70.118  0.00  0.00
ATOM   3851  N   LYS   241      36.054  25.448  68.026  0.00  0.00
ATOM   3852  H   LYS   241      36.134  25.063  67.056  0.00  0.00
ATOM   3853  CA  LYS   241      35.593  26.838  68.135  0.00  0.00
ATOM   3854  HA  LYS   241      35.229  27.076  67.173  0.00  0.00
ATOM   3855  CB  LYS   241      34.404  26.982  69.095  0.00  0.00
ATOM   3856  HB2 LYS   241      34.676  26.753  70.109  0.00  0.00
ATOM   3857  HB3 LYS   241      34.280  28.037  69.190  0.00  0.00
ATOM   3858  CG  LYS   241      33.040  26.267  68.721  0.00  0.00
ATOM   3859  HG2 LYS   241      32.804  26.356  67.663  0.00  0.00
ATOM   3860  HG3 LYS   241      33.155  25.268  68.861  0.00  0.00
ATOM   3861  CD  LYS   241      31.886  26.774  69.530  0.00  0.00
ATOM   3862  HD2 LYS   241      31.713  27.754  69.182  0.00  0.00
ATOM   3863  HD3 LYS   241      30.998  26.171  69.235  0.00  0.00
ATOM   3864  CE  LYS   241      32.134  26.677  71.018  0.00  0.00
ATOM   3865  HE2 LYS   241      32.298  25.635  71.348  0.00  0.00
ATOM   3866  HE3 LYS   241      33.024  27.298  71.202  0.00  0.00
ATOM   3867  NZ  LYS   241      30.993  27.275  71.814  0.00  0.00
ATOM   3868  HZ1 LYS   241      31.397  27.841  72.506  0.00  0.00
ATOM   3869  HZ2 LYS   241      30.412  27.849  71.204  0.00  0.00
ATOM   3870  HZ3 LYS   241      30.452  26.556  72.130  0.00  0.00
ATOM   3871  C   LYS   241      36.803  27.823  68.330  0.00  0.00
ATOM   3872  O   LYS   241      36.876  28.570  69.290  0.00  0.00
ATOM   3873  N   THR   242      37.860  27.666  67.452  0.00  0.00
ATOM   3874  H   THR   242      37.805  26.947  66.750  0.00  0.00
ATOM   3875  CA  THR   242      39.191  28.267  67.733  0.00  0.00
ATOM   3876  HA  THR   242      39.095  29.007  68.467  0.00  0.00
ATOM   3877  CB  THR   242      40.285  27.358  68.183  0.00  0.00
ATOM   3878  HB  THR   242      41.242  27.894  68.334  0.00  0.00
ATOM   3879  CG2 THR   242      39.942  26.751  69.586  0.00  0.00
ATOM   3880 1HG2 THR   242      38.952  26.285  69.627  0.00  0.00
ATOM   3881 2HG2 THR   242      40.670  26.041  70.048  0.00  0.00
ATOM   3882 3HG2 THR   242      39.824  27.549  70.311  0.00  0.00
ATOM   3883  OG1 THR   242      40.625  26.323  67.269  0.00  0.00
ATOM   3884  HG1 THR   242      41.216  25.694  67.749  0.00  0.00
ATOM   3885  C   THR   242      39.769  29.025  66.509  0.00  0.00
ATOM   3886  O   THR   242      39.506  28.659  65.348  0.00  0.00
ATOM   3887  N   ILE   243      40.584  30.047  66.788  0.00  0.00
ATOM   3888  H   ILE   243      40.706  30.191  67.732  0.00  0.00
ATOM   3889  CA  ILE   243      41.423  30.762  65.785  0.00  0.00
ATOM   3890  HA  ILE   243      41.183  30.332  64.809  0.00  0.00
ATOM   3891  CB  ILE   243      41.243  32.301  65.721  0.00  0.00
ATOM   3892  HB  ILE   243      41.774  32.696  66.603  0.00  0.00
ATOM   3893  CG2 ILE   243      42.095  32.835  64.482  0.00  0.00
ATOM   3894 1HG2 ILE   243      41.989  33.897  64.437  0.00  0.00
ATOM   3895 2HG2 ILE   243      43.181  32.651  64.482  0.00  0.00
ATOM   3896 3HG2 ILE   243      41.805  32.419  63.508  0.00  0.00
ATOM   3897  CG1 ILE   243      39.762  32.762  65.510  0.00  0.00
ATOM   3898 2HG1 ILE   243      39.784  33.708  65.053  0.00  0.00
ATOM   3899 3HG1 ILE   243      39.186  32.096  64.946  0.00  0.00
ATOM   3900  CD1 ILE   243      39.184  32.908  66.968  0.00  0.00
ATOM   3901 1HD1 ILE   243      38.490  33.759  67.111  0.00  0.00
ATOM   3902 2HD1 ILE   243      38.819  32.009  67.411  0.00  0.00
ATOM   3903 3HD1 ILE   243      40.020  33.032  67.701  0.00  0.00
ATOM   3904  C   ILE   243      42.890  30.438  66.054  0.00  0.00
ATOM   3905  O   ILE   243      43.320  30.347  67.235  0.00  0.00
ATOM   3906  N   THR   244      43.583  30.123  64.931  0.00  0.00
ATOM   3907  H   THR   244      43.139  30.182  64.072  0.00  0.00
ATOM   3908  CA  THR   244      45.020  29.988  65.150  0.00  0.00
ATOM   3909  HA  THR   244      45.240  30.103  66.228  0.00  0.00
ATOM   3910  CB  THR   244      45.422  28.560  64.629  0.00  0.00
ATOM   3911  HB  THR   244      45.261  28.421  63.580  0.00  0.00
ATOM   3912  CG2 THR   244      46.843  28.182  65.023  0.00  0.00
ATOM   3913 1HG2 THR   244      47.120  27.113  64.863  0.00  0.00
ATOM   3914 2HG2 THR   244      47.534  28.813  64.461  0.00  0.00
ATOM   3915 3HG2 THR   244      47.067  28.542  66.038  0.00  0.00
ATOM   3916  OG1 THR   244      44.703  27.570  65.246  0.00  0.00
ATOM   3917  HG1 THR   244      43.764  27.714  65.121  0.00  0.00
ATOM   3918  C   THR   244      45.830  31.001  64.334  0.00  0.00
ATOM   3919  O   THR   244      45.430  31.223  63.179  0.00  0.00
ATOM   3920  N   PHE   245      46.975  31.432  64.754  0.00  0.00
ATOM   3921  H   PHE   245      47.406  30.930  65.568  0.00  0.00
ATOM   3922  CA  PHE   245      47.768  32.492  64.135  0.00  0.00
ATOM   3923  HA  PHE   245      47.169  32.832  63.301  0.00  0.00
ATOM   3924  CB  PHE   245      47.825  33.523  65.241  0.00  0.00
ATOM   3925  HB2 PHE   245      48.288  32.994  66.065  0.00  0.00
ATOM   3926  HB3 PHE   245      48.530  34.231  64.935  0.00  0.00
ATOM   3927  CG  PHE   245      46.623  34.404  65.644  0.00  0.00
ATOM   3928  CD1 PHE   245      45.927  35.112  64.604  0.00  0.00
ATOM   3929  HD1 PHE   245      46.270  35.059  63.573  0.00  0.00
ATOM   3930  CE1 PHE   245      44.835  35.887  64.946  0.00  0.00
ATOM   3931  HE1 PHE   245      44.455  36.525  64.222  0.00  0.00
ATOM   3932  CZ  PHE   245      44.488  36.051  66.329  0.00  0.00
ATOM   3933  HZ  PHE   245      43.654  36.711  66.571  0.00  0.00
ATOM   3934  CE2 PHE   245      45.156  35.274  67.383  0.00  0.00
ATOM   3935  HE2 PHE   245      44.935  35.607  68.444  0.00  0.00
ATOM   3936  CD2 PHE   245      46.281  34.482  67.018  0.00  0.00
ATOM   3937  HD2 PHE   245      46.931  34.051  67.716  0.00  0.00
ATOM   3938  C   PHE   245      49.155  32.073  63.603  0.00  0.00
ATOM   3939  O   PHE   245      49.689  31.011  63.999  0.00  0.00
ATOM   3940  N   SER   246      49.769  33.012  62.830  0.00  0.00
ATOM   3941  H   SER   246      49.317  33.914  62.715  0.00  0.00
ATOM   3942  CA  SER   246      51.050  32.765  62.163  0.00  0.00
ATOM   3943  HA  SER   246      50.929  31.915  61.541  0.00  0.00
ATOM   3944  CB  SER   246      51.357  33.874  61.241  0.00  0.00
ATOM   3945  HB2 SER   246      51.230  34.850  61.774  0.00  0.00
ATOM   3946  HB3 SER   246      52.304  33.701  60.793  0.00  0.00
ATOM   3947  OG  SER   246      50.452  33.755  60.164  0.00  0.00
ATOM   3948  HG  SER   246      49.534  33.996  60.545  0.00  0.00
ATOM   3949  C   SER   246      52.191  32.577  63.214  0.00  0.00
ATOM   3950  O   SER   246      53.121  31.744  63.089  0.00  0.00
ATOM   3951  N   ASN   247      52.117  33.389  64.289  0.00  0.00
ATOM   3952  H   ASN   247      51.400  34.176  64.242  0.00  0.00
ATOM   3953  CA  ASN   247      53.026  33.367  65.412  0.00  0.00
ATOM   3954  HA  ASN   247      54.009  33.341  65.058  0.00  0.00
ATOM   3955  CB  ASN   247      52.967  34.656  66.323  0.00  0.00
ATOM   3956  HB2 ASN   247      53.727  34.588  67.105  0.00  0.00
ATOM   3957  HB3 ASN   247      53.185  35.535  65.687  0.00  0.00
ATOM   3958  CG  ASN   247      51.607  34.955  67.006  0.00  0.00
ATOM   3959  OD1 ASN   247      50.696  34.101  66.938  0.00  0.00
ATOM   3960  ND2 ASN   247      51.518  36.047  67.647  0.00  0.00
ATOM   3961 1HD2 ASN   247      50.648  36.239  67.964  0.00  0.00
ATOM   3962 2HD2 ASN   247      52.311  36.624  67.842  0.00  0.00
ATOM   3963  C   ASN   247      52.902  32.054  66.251  0.00  0.00
ATOM   3964  O   ASN   247      53.753  31.764  67.078  0.00  0.00
ATOM   3965  N   GLY   248      51.830  31.314  66.058  0.00  0.00
ATOM   3966  H   GLY   248      51.283  31.636  65.299  0.00  0.00
ATOM   3967  CA  GLY   248      51.513  30.088  66.790  0.00  0.00
ATOM   3968  HA2 GLY   248      51.033  29.382  66.001  0.00  0.00
ATOM   3969  HA3 GLY   248      52.372  29.656  67.146  0.00  0.00
ATOM   3970  C   GLY   248      50.598  30.303  67.970  0.00  0.00
ATOM   3971  O   GLY   248      50.324  29.340  68.682  0.00  0.00
ATOM   3972  N   GLU   249      50.162  31.497  68.139  0.00  0.00
ATOM   3973  H   GLU   249      50.308  32.263  67.431  0.00  0.00
ATOM   3974  CA  GLU   249      49.141  31.825  69.200  0.00  0.00
ATOM   3975  HA  GLU   249      49.517  31.371  70.146  0.00  0.00
ATOM   3976  CB  GLU   249      49.078  33.367  69.452  0.00  0.00
ATOM   3977  HB2 GLU   249      49.011  33.895  68.499  0.00  0.00
ATOM   3978  HB3 GLU   249      48.176  33.631  69.962  0.00  0.00
ATOM   3979  CG  GLU   249      50.301  33.921  70.270  0.00  0.00
ATOM   3980  HG2 GLU   249      51.124  33.267  69.904  0.00  0.00
ATOM   3981  HG3 GLU   249      50.547  34.881  69.876  0.00  0.00
ATOM   3982  CD  GLU   249      50.118  34.032  71.774  0.00  0.00
ATOM   3983  OE1 GLU   249      50.359  35.154  72.264  0.00  0.00
ATOM   3984  OE2 GLU   249      49.691  33.051  72.524  0.00  0.00
ATOM   3985  C   GLU   249      47.821  31.092  68.823  0.00  0.00
ATOM   3986  O   GLU   249      47.330  31.185  67.665  0.00  0.00
ATOM   3987  N   VAL   250      47.152  30.449  69.777  0.00  0.00
ATOM   3988  H   VAL   250      47.597  30.440  70.673  0.00  0.00
ATOM   3989  CA  VAL   250      45.825  29.853  69.658  0.00  0.00
ATOM   3990  HA  VAL   250      45.445  29.986  68.629  0.00  0.00
ATOM   3991  CB  VAL   250      45.863  28.307  69.778  0.00  0.00
ATOM   3992  HB  VAL   250      46.378  28.051  70.735  0.00  0.00
ATOM   3993  CG1 VAL   250      44.467  27.638  69.659  0.00  0.00
ATOM   3994 1HG1 VAL   250      44.109  27.627  68.603  0.00  0.00
ATOM   3995 2HG1 VAL   250      44.458  26.651  70.127  0.00  0.00
ATOM   3996 3HG1 VAL   250      43.800  28.212  70.256  0.00  0.00
ATOM   3997  CG2 VAL   250      46.585  27.526  68.673  0.00  0.00
ATOM   3998 1HG2 VAL   250      47.595  27.950  68.497  0.00  0.00
ATOM   3999 2HG2 VAL   250      46.623  26.513  69.052  0.00  0.00
ATOM   4000 3HG2 VAL   250      45.976  27.485  67.773  0.00  0.00
ATOM   4001  C   VAL   250      44.823  30.418  70.666  0.00  0.00
ATOM   4002  O   VAL   250      45.164  30.318  71.856  0.00  0.00
ATOM   4003  N   VAL   251      43.718  31.067  70.231  0.00  0.00
ATOM   4004  H   VAL   251      43.561  31.128  69.220  0.00  0.00
ATOM   4005  CA  VAL   251      42.660  31.659  71.171  0.00  0.00
ATOM   4006  HA  VAL   251      42.557  31.227  72.167  0.00  0.00
ATOM   4007  CB  VAL   251      42.883  33.188  71.255  0.00  0.00
ATOM   4008  HB  VAL   251      42.124  33.597  71.893  0.00  0.00
ATOM   4009  CG1 VAL   251      44.261  33.497  72.005  0.00  0.00
ATOM   4010 1HG1 VAL   251      44.423  32.824  72.847  0.00  0.00
ATOM   4011 2HG1 VAL   251      45.145  33.490  71.470  0.00  0.00
ATOM   4012 3HG1 VAL   251      44.035  34.554  72.257  0.00  0.00
ATOM   4013  CG2 VAL   251      42.850  33.889  69.864  0.00  0.00
ATOM   4014 1HG2 VAL   251      42.778  34.964  70.022  0.00  0.00
ATOM   4015 2HG2 VAL   251      43.686  33.591  69.135  0.00  0.00
ATOM   4016 3HG2 VAL   251      41.883  33.591  69.391  0.00  0.00
ATOM   4017  C   VAL   251      41.210  31.337  70.684  0.00  0.00
ATOM   4018  O   VAL   251      41.063  31.052  69.438  0.00  0.00
ATOM   4019  N   SER   252      40.159  31.413  71.550  0.00  0.00
ATOM   4020  H   SER   252      40.377  31.632  72.584  0.00  0.00
ATOM   4021  CA  SER   252      38.909  30.817  71.109  0.00  0.00
ATOM   4022  HA  SER   252      38.948  30.328  70.177  0.00  0.00
ATOM   4023  CB  SER   252      38.291  29.961  72.147  0.00  0.00
ATOM   4024  HB2 SER   252      37.921  30.621  72.872  0.00  0.00
ATOM   4025  HB3 SER   252      37.323  29.474  71.814  0.00  0.00
ATOM   4026  OG  SER   252      39.084  28.999  72.757  0.00  0.00
ATOM   4027  HG  SER   252      38.812  28.053  72.661  0.00  0.00
ATOM   4028  C   SER   252      37.851  31.844  70.753  0.00  0.00
ATOM   4029  O   SER   252      37.970  32.982  71.155  0.00  0.00
ATOM   4030  N   TYR   253      36.773  31.386  70.172  0.00  0.00
ATOM   4031  H   TYR   253      36.833  30.398  69.927  0.00  0.00
ATOM   4032  CA  TYR   253      35.569  32.190  69.872  0.00  0.00
ATOM   4033  HA  TYR   253      35.573  33.119  70.446  0.00  0.00
ATOM   4034  CB  TYR   253      35.364  32.770  68.424  0.00  0.00
ATOM   4035  HB2 TYR   253      34.570  33.473  68.439  0.00  0.00
ATOM   4036  HB3 TYR   253      36.290  33.095  68.104  0.00  0.00
ATOM   4037  CG  TYR   253      34.999  31.614  67.513  0.00  0.00
ATOM   4038  CD1 TYR   253      33.661  31.497  67.097  0.00  0.00
ATOM   4039  HD1 TYR   253      32.867  32.146  67.444  0.00  0.00
ATOM   4040  CE1 TYR   253      33.270  30.433  66.255  0.00  0.00
ATOM   4041  HE1 TYR   253      32.193  30.226  66.114  0.00  0.00
ATOM   4042  CZ  TYR   253      34.198  29.545  65.650  0.00  0.00
ATOM   4043  OH  TYR   253      33.681  28.568  64.964  0.00  0.00
ATOM   4044  HH  TYR   253      32.778  28.648  65.057  0.00  0.00
ATOM   4045  CE2 TYR   253      35.552  29.782  65.939  0.00  0.00
ATOM   4046  HE2 TYR   253      36.183  29.032  65.536  0.00  0.00
ATOM   4047  CD2 TYR   253      36.002  30.851  66.862  0.00  0.00
ATOM   4048  HD2 TYR   253      37.048  30.979  67.105  0.00  0.00
ATOM   4049  C   TYR   253      34.250  31.458  70.316  0.00  0.00
ATOM   4050  O   TYR   253      34.182  30.241  70.188  0.00  0.00
ATOM   4051  N   ASP   254      33.257  32.177  70.748  0.00  0.00
ATOM   4052  H   ASP   254      33.286  33.186  70.837  0.00  0.00
ATOM   4053  CA  ASP   254      31.826  31.788  70.565  0.00  0.00
ATOM   4054  HA  ASP   254      31.802  30.786  70.344  0.00  0.00
ATOM   4055  CB  ASP   254      31.050  32.056  71.915  0.00  0.00
ATOM   4056  HB2 ASP   254      31.116  33.154  72.146  0.00  0.00
ATOM   4057  HB3 ASP   254      30.046  31.803  71.714  0.00  0.00
ATOM   4058  CG  ASP   254      31.370  31.068  73.090  0.00  0.00
ATOM   4059  OD1 ASP   254      31.030  29.855  72.938  0.00  0.00
ATOM   4060  OD2 ASP   254      31.990  31.482  74.113  0.00  0.00
ATOM   4061  C   ASP   254      31.158  32.386  69.312  0.00  0.00
ATOM   4062  O   ASP   254      30.353  31.682  68.669  0.00  0.00
ATOM   4063  N   TYR   255      31.466  33.607  68.908  0.00  0.00
ATOM   4064  H   TYR   255      32.116  34.182  69.490  0.00  0.00
ATOM   4065  CA  TYR   255      31.065  34.233  67.666  0.00  0.00
ATOM   4066  HA  TYR   255      30.623  33.396  67.087  0.00  0.00
ATOM   4067  CB  TYR   255      29.847  35.234  67.908  0.00  0.00
ATOM   4068  HB2 TYR   255      30.160  36.185  68.185  0.00  0.00
ATOM   4069  HB3 TYR   255      29.511  35.378  66.898  0.00  0.00
ATOM   4070  CG  TYR   255      28.763  34.798  68.888  0.00  0.00
ATOM   4071  CD1 TYR   255      27.739  33.923  68.447  0.00  0.00
ATOM   4072  HD1 TYR   255      27.689  33.611  67.382  0.00  0.00
ATOM   4073  CE1 TYR   255      26.629  33.628  69.274  0.00  0.00
ATOM   4074  HE1 TYR   255      25.798  33.062  68.933  0.00  0.00
ATOM   4075  CZ  TYR   255      26.510  34.301  70.542  0.00  0.00
ATOM   4076  OH  TYR   255      25.449  34.025  71.291  0.00  0.00
ATOM   4077  HH  TYR   255      24.810  33.490  70.818  0.00  0.00
ATOM   4078  CE2 TYR   255      27.563  35.097  70.981  0.00  0.00
ATOM   4079  HE2 TYR   255      27.469  35.632  71.882  0.00  0.00
ATOM   4080  CD2 TYR   255      28.672  35.370  70.179  0.00  0.00
ATOM   4081  HD2 TYR   255      29.476  36.061  70.407  0.00  0.00
ATOM   4082  C   TYR   255      32.210  34.860  66.950  0.00  0.00
ATOM   4083  O   TYR   255      32.908  35.698  67.522  0.00  0.00
ATOM   4084  N   LEU   256      32.337  34.529  65.662  0.00  0.00
ATOM   4085  H   LEU   256      31.607  34.038  65.158  0.00  0.00
ATOM   4086  CA  LEU   256      33.478  35.069  64.834  0.00  0.00
ATOM   4087  HA  LEU   256      34.212  35.604  65.407  0.00  0.00
ATOM   4088  CB  LEU   256      34.171  33.925  64.106  0.00  0.00
ATOM   4089  HB2 LEU   256      34.560  33.069  64.695  0.00  0.00
ATOM   4090  HB3 LEU   256      33.399  33.512  63.409  0.00  0.00
ATOM   4091  CG  LEU   256      35.321  34.284  63.211  0.00  0.00
ATOM   4092  HG  LEU   256      35.031  35.065  62.525  0.00  0.00
ATOM   4093  CD1 LEU   256      36.521  34.663  64.134  0.00  0.00
ATOM   4094 1HD1 LEU   256      36.569  35.760  64.128  0.00  0.00
ATOM   4095 2HD1 LEU   256      36.419  34.289  65.158  0.00  0.00
ATOM   4096 3HD1 LEU   256      37.450  34.505  63.637  0.00  0.00
ATOM   4097  CD2 LEU   256      35.755  33.004  62.460  0.00  0.00
ATOM   4098 1HD2 LEU   256      34.977  32.796  61.697  0.00  0.00
ATOM   4099 2HD2 LEU   256      36.604  33.167  61.804  0.00  0.00
ATOM   4100 3HD2 LEU   256      35.887  32.119  63.190  0.00  0.00
ATOM   4101  C   LEU   256      32.965  36.133  63.822  0.00  0.00
ATOM   4102  O   LEU   256      32.078  35.836  63.052  0.00  0.00
ATOM   4103  N   ILE   257      33.358  37.469  63.909  0.00  0.00
ATOM   4104  H   ILE   257      34.061  37.679  64.562  0.00  0.00
ATOM   4105  CA  ILE   257      33.294  38.329  62.702  0.00  0.00
ATOM   4106  HA  ILE   257      32.512  38.154  61.980  0.00  0.00
ATOM   4107  CB  ILE   257      32.898  39.792  62.995  0.00  0.00
ATOM   4108  HB  ILE   257      33.730  40.448  63.374  0.00  0.00
ATOM   4109  CG2 ILE   257      32.494  40.474  61.711  0.00  0.00
ATOM   4110 1HG2 ILE   257      33.185  40.358  60.938  0.00  0.00
ATOM   4111 2HG2 ILE   257      31.533  40.216  61.353  0.00  0.00
ATOM   4112 3HG2 ILE   257      32.615  41.501  61.917  0.00  0.00
ATOM   4113  CG1 ILE   257      31.903  40.002  64.128  0.00  0.00
ATOM   4114 2HG1 ILE   257      32.500  39.716  65.008  0.00  0.00
ATOM   4115 3HG1 ILE   257      31.668  41.095  64.269  0.00  0.00
ATOM   4116  CD1 ILE   257      30.536  39.342  64.200  0.00  0.00
ATOM   4117 1HD1 ILE   257      30.200  39.340  65.235  0.00  0.00
ATOM   4118 2HD1 ILE   257      29.829  39.921  63.648  0.00  0.00
ATOM   4119 3HD1 ILE   257      30.605  38.404  63.722  0.00  0.00
ATOM   4120  C   ILE   257      34.642  38.289  61.925  0.00  0.00
ATOM   4121  O   ILE   257      35.741  38.209  62.559  0.00  0.00
ATOM   4122  N   SER   258      34.661  38.208  60.618  0.00  0.00
ATOM   4123  H   SER   258      33.750  38.404  60.187  0.00  0.00
ATOM   4124  CA  SER   258      35.777  37.862  59.733  0.00  0.00
ATOM   4125  HA  SER   258      36.668  38.329  60.177  0.00  0.00
ATOM   4126  CB  SER   258      35.895  36.265  59.619  0.00  0.00
ATOM   4127  HB2 SER   258      35.981  35.835  60.637  0.00  0.00
ATOM   4128  HB3 SER   258      35.014  35.889  59.116  0.00  0.00
ATOM   4129  OG  SER   258      37.045  36.086  58.887  0.00  0.00
ATOM   4130  HG  SER   258      36.741  36.128  57.974  0.00  0.00
ATOM   4131  C   SER   258      35.566  38.657  58.436  0.00  0.00
ATOM   4132  O   SER   258      34.454  38.691  57.884  0.00  0.00
ATOM   4133  N   THR   259      36.670  39.376  58.052  0.00  0.00
ATOM   4134  H   THR   259      37.460  39.240  58.591  0.00  0.00
ATOM   4135  CA  THR   259      36.760  40.383  56.943  0.00  0.00
ATOM   4136  HA  THR   259      35.887  40.249  56.238  0.00  0.00
ATOM   4137  CB  THR   259      36.719  41.816  57.445  0.00  0.00
ATOM   4138  HB  THR   259      36.371  42.545  56.569  0.00  0.00
ATOM   4139  CG2 THR   259      35.799  41.875  58.676  0.00  0.00
ATOM   4140 1HG2 THR   259      35.691  42.933  59.029  0.00  0.00
ATOM   4141 2HG2 THR   259      34.814  41.513  58.414  0.00  0.00
ATOM   4142 3HG2 THR   259      36.081  41.343  59.572  0.00  0.00
ATOM   4143  OG1 THR   259      37.999  42.150  58.001  0.00  0.00
ATOM   4144  HG1 THR   259      38.226  41.524  58.708  0.00  0.00
ATOM   4145  C   THR   259      37.854  40.186  55.953  0.00  0.00
ATOM   4146  O   THR   259      37.858  40.914  54.919  0.00  0.00
ATOM   4147  N   VAL   260      38.807  39.233  56.163  0.00  0.00
ATOM   4148  H   VAL   260      38.792  38.746  57.063  0.00  0.00
ATOM   4149  CA  VAL   260      39.699  38.602  55.164  0.00  0.00
ATOM   4150  HA  VAL   260      40.317  39.382  54.794  0.00  0.00
ATOM   4151  CB  VAL   260      40.683  37.597  55.829  0.00  0.00
ATOM   4152  HB  VAL   260      41.253  37.098  54.988  0.00  0.00
ATOM   4153  CG1 VAL   260      41.683  38.321  56.686  0.00  0.00
ATOM   4154 1HG1 VAL   260      41.129  38.901  57.453  0.00  0.00
ATOM   4155 2HG1 VAL   260      42.576  37.781  56.994  0.00  0.00
ATOM   4156 3HG1 VAL   260      42.249  39.146  56.109  0.00  0.00
ATOM   4157  CG2 VAL   260      40.187  36.380  56.603  0.00  0.00
ATOM   4158 1HG2 VAL   260      41.065  35.804  56.948  0.00  0.00
ATOM   4159 2HG2 VAL   260      39.860  36.740  57.541  0.00  0.00
ATOM   4160 3HG2 VAL   260      39.367  35.885  56.093  0.00  0.00
ATOM   4161  C   VAL   260      38.923  37.937  54.007  0.00  0.00
ATOM   4162  O   VAL   260      37.778  37.529  54.233  0.00  0.00
ATOM   4163  N   PRO   261      39.488  37.708  52.765  0.00  0.00
ATOM   4164  CD  PRO   261      40.841  38.133  52.356  0.00  0.00
ATOM   4165  HD2 PRO   261      41.453  37.237  52.445  0.00  0.00
ATOM   4166  HD3 PRO   261      41.186  38.989  52.932  0.00  0.00
ATOM   4167  CG  PRO   261      40.650  38.532  50.928  0.00  0.00
ATOM   4168  HG2 PRO   261      41.533  38.293  50.426  0.00  0.00
ATOM   4169  HG3 PRO   261      40.273  39.616  50.886  0.00  0.00
ATOM   4170  CB  PRO   261      39.546  37.646  50.305  0.00  0.00
ATOM   4171  HB2 PRO   261      39.963  36.735  49.936  0.00  0.00
ATOM   4172  HB3 PRO   261      39.096  38.143  49.510  0.00  0.00
ATOM   4173  CA  PRO   261      38.682  37.472  51.569  0.00  0.00
ATOM   4174  HA  PRO   261      37.818  38.119  51.475  0.00  0.00
ATOM   4175  C   PRO   261      38.042  36.088  51.598  0.00  0.00
ATOM   4176  O   PRO   261      38.512  35.173  52.265  0.00  0.00
ATOM   4177  N   PHE   262      36.911  36.051  50.918  0.00  0.00
ATOM   4178  H   PHE   262      36.622  36.987  50.545  0.00  0.00
ATOM   4179  CA  PHE   262      36.057  34.878  50.916  0.00  0.00
ATOM   4180  HA  PHE   262      35.730  34.706  51.920  0.00  0.00
ATOM   4181  CB  PHE   262      34.800  35.144  50.087  0.00  0.00
ATOM   4182  HB2 PHE   262      34.627  36.286  50.208  0.00  0.00
ATOM   4183  HB3 PHE   262      34.970  35.026  49.037  0.00  0.00
ATOM   4184  CG  PHE   262      33.597  34.300  50.581  0.00  0.00
ATOM   4185  CD1 PHE   262      33.103  34.449  51.858  0.00  0.00
ATOM   4186  HD1 PHE   262      33.618  35.137  52.599  0.00  0.00
ATOM   4187  CE1 PHE   262      32.081  33.659  52.307  0.00  0.00
ATOM   4188  HE1 PHE   262      31.762  33.876  53.287  0.00  0.00
ATOM   4189  CZ  PHE   262      31.473  32.772  51.378  0.00  0.00
ATOM   4190  HZ  PHE   262      30.586  32.156  51.644  0.00  0.00
ATOM   4191  CE2 PHE   262      31.940  32.571  50.095  0.00  0.00
ATOM   4192  HE2 PHE   262      31.671  31.804  49.484  0.00  0.00
ATOM   4193  CD2 PHE   262      33.023  33.313  49.699  0.00  0.00
ATOM   4194  HD2 PHE   262      33.556  33.118  48.764  0.00  0.00
ATOM   4195  C   PHE   262      36.804  33.614  50.441  0.00  0.00
ATOM   4196  O   PHE   262      36.694  32.555  50.988  0.00  0.00
ATOM   4197  N   ASP   263      37.664  33.639  49.381  0.00  0.00
ATOM   4198  H   ASP   263      37.799  34.605  48.979  0.00  0.00
ATOM   4199  CA  ASP   263      38.564  32.513  48.894  0.00  0.00
ATOM   4200  HA  ASP   263      37.961  31.652  48.892  0.00  0.00
ATOM   4201  CB  ASP   263      39.039  32.847  47.519  0.00  0.00
ATOM   4202  HB2 ASP   263      39.530  31.958  46.972  0.00  0.00
ATOM   4203  HB3 ASP   263      38.130  33.208  47.075  0.00  0.00
ATOM   4204  CG  ASP   263      39.981  33.939  47.553  0.00  0.00
ATOM   4205  OD1 ASP   263      39.667  34.984  48.149  0.00  0.00
ATOM   4206  OD2 ASP   263      41.025  33.939  46.816  0.00  0.00
ATOM   4207  C   ASP   263      39.727  32.207  49.934  0.00  0.00
ATOM   4208  O   ASP   263      40.287  31.136  49.805  0.00  0.00
ATOM   4209  N   ASN   264      40.081  33.120  50.921  0.00  0.00
ATOM   4210  H   ASN   264      39.509  33.962  50.973  0.00  0.00
ATOM   4211  CA  ASN   264      40.961  32.722  52.023  0.00  0.00
ATOM   4212  HA  ASN   264      41.735  32.185  51.559  0.00  0.00
ATOM   4213  CB  ASN   264      41.721  33.940  52.660  0.00  0.00
ATOM   4214  HB2 ASN   264      41.014  34.668  53.097  0.00  0.00
ATOM   4215  HB3 ASN   264      42.415  33.535  53.449  0.00  0.00
ATOM   4216  CG  ASN   264      42.557  34.656  51.628  0.00  0.00
ATOM   4217  OD1 ASN   264      42.011  35.373  50.801  0.00  0.00
ATOM   4218  ND2 ASN   264      43.831  34.545  51.692  0.00  0.00
ATOM   4219 1HD2 ASN   264      44.412  35.079  51.105  0.00  0.00
ATOM   4220 2HD2 ASN   264      44.265  33.928  52.335  0.00  0.00
ATOM   4221  C   ASN   264      40.178  31.974  53.097  0.00  0.00
ATOM   4222  O   ASN   264      40.576  30.870  53.566  0.00  0.00
ATOM   4223  N   LEU   265      38.998  32.462  53.493  0.00  0.00
ATOM   4224  H   LEU   265      38.638  33.228  52.951  0.00  0.00
ATOM   4225  CA  LEU   265      38.174  31.909  54.567  0.00  0.00
ATOM   4226  HA  LEU   265      38.743  31.937  55.468  0.00  0.00
ATOM   4227  CB  LEU   265      36.887  32.670  54.712  0.00  0.00
ATOM   4228  HB2 LEU   265      37.327  33.630  54.908  0.00  0.00
ATOM   4229  HB3 LEU   265      36.313  32.575  53.722  0.00  0.00
ATOM   4230  CG  LEU   265      35.959  32.202  55.793  0.00  0.00
ATOM   4231  HG  LEU   265      35.572  31.218  55.419  0.00  0.00
ATOM   4232  CD1 LEU   265      36.731  31.930  57.184  0.00  0.00
ATOM   4233 1HD1 LEU   265      37.586  31.217  57.067  0.00  0.00
ATOM   4234 2HD1 LEU   265      36.964  32.856  57.612  0.00  0.00
ATOM   4235 3HD1 LEU   265      35.992  31.424  57.826  0.00  0.00
ATOM   4236  CD2 LEU   265      34.799  32.967  55.996  0.00  0.00
ATOM   4237 1HD2 LEU   265      35.064  33.982  56.358  0.00  0.00
ATOM   4238 2HD2 LEU   265      34.222  33.057  55.102  0.00  0.00
ATOM   4239 3HD2 LEU   265      34.167  32.563  56.835  0.00  0.00
ATOM   4240  C   LEU   265      37.860  30.451  54.151  0.00  0.00
ATOM   4241  O   LEU   265      37.914  29.465  55.000  0.00  0.00
ATOM   4242  N   LEU   266      37.573  30.188  52.859  0.00  0.00
ATOM   4243  H   LEU   266      37.557  30.993  52.224  0.00  0.00
ATOM   4244  CA  LEU   266      37.104  28.867  52.508  0.00  0.00
ATOM   4245  HA  LEU   266      36.288  28.534  53.250  0.00  0.00
ATOM   4246  CB  LEU   266      36.420  28.894  51.106  0.00  0.00
ATOM   4247  HB2 LEU   266      36.760  29.662  50.463  0.00  0.00
ATOM   4248  HB3 LEU   266      36.657  27.917  50.582  0.00  0.00
ATOM   4249  CG  LEU   266      34.898  28.915  51.217  0.00  0.00
ATOM   4250  HG  LEU   266      34.523  28.066  51.711  0.00  0.00
ATOM   4251  CD1 LEU   266      34.345  30.112  52.030  0.00  0.00
ATOM   4252 1HD1 LEU   266      34.985  30.978  51.933  0.00  0.00
ATOM   4253 2HD1 LEU   266      33.283  30.406  51.744  0.00  0.00
ATOM   4254 3HD1 LEU   266      34.269  29.817  53.103  0.00  0.00
ATOM   4255  CD2 LEU   266      34.111  28.933  49.894  0.00  0.00
ATOM   4256 1HD2 LEU   266      33.149  28.414  50.069  0.00  0.00
ATOM   4257 2HD2 LEU   266      33.898  30.003  49.478  0.00  0.00
ATOM   4258 3HD2 LEU   266      34.675  28.320  49.164  0.00  0.00
ATOM   4259  C   LEU   266      38.150  27.827  52.398  0.00  0.00
ATOM   4260  O   LEU   266      37.908  26.693  52.757  0.00  0.00
ATOM   4261  N   ARG   267      39.386  28.290  52.134  0.00  0.00
ATOM   4262  H   ARG   267      39.476  29.230  51.870  0.00  0.00
ATOM   4263  CA  ARG   267      40.517  27.343  52.302  0.00  0.00
ATOM   4264  HA  ARG   267      40.199  26.418  51.728  0.00  0.00
ATOM   4265  CB  ARG   267      41.781  27.832  51.599  0.00  0.00
ATOM   4266  HB2 ARG   267      42.044  28.856  51.826  0.00  0.00
ATOM   4267  HB3 ARG   267      42.663  27.183  51.856  0.00  0.00
ATOM   4268  CG  ARG   267      41.533  27.755  50.095  0.00  0.00
ATOM   4269  HG2 ARG   267      41.669  26.764  49.677  0.00  0.00
ATOM   4270  HG3 ARG   267      40.459  28.054  49.890  0.00  0.00
ATOM   4271  CD  ARG   267      42.591  28.687  49.355  0.00  0.00
ATOM   4272  HD2 ARG   267      42.575  29.686  49.741  0.00  0.00
ATOM   4273  HD3 ARG   267      43.617  28.319  49.620  0.00  0.00
ATOM   4274  NE  ARG   267      42.381  28.531  47.896  0.00  0.00
ATOM   4275  HE  ARG   267      41.888  27.731  47.614  0.00  0.00
ATOM   4276  CZ  ARG   267      43.127  29.057  46.948  0.00  0.00
ATOM   4277  NH1 ARG   267      44.143  29.866  47.129  0.00  0.00
ATOM   4278 1HH1 ARG   267      44.801  29.678  47.889  0.00  0.00
ATOM   4279 2HH1 ARG   267      44.682  30.082  46.310  0.00  0.00
ATOM   4280  NH2 ARG   267      42.876  28.740  45.736  0.00  0.00
ATOM   4281 1HH2 ARG   267      42.216  28.094  45.554  0.00  0.00
ATOM   4282 2HH2 ARG   267      43.348  29.159  44.928  0.00  0.00
ATOM   4283  C   ARG   267      40.853  26.963  53.738  0.00  0.00
ATOM   4284  O   ARG   267      41.290  25.804  53.930  0.00  0.00
ATOM   4285  N   MET   268      40.714  27.912  54.708  0.00  0.00
ATOM   4286  H   MET   268      40.535  28.847  54.470  0.00  0.00
ATOM   4287  CA  MET   268      41.254  27.699  56.062  0.00  0.00
ATOM   4288  HA  MET   268      41.930  26.883  56.108  0.00  0.00
ATOM   4289  CB  MET   268      41.849  29.008  56.572  0.00  0.00
ATOM   4290  HB2 MET   268      42.375  28.773  57.460  0.00  0.00
ATOM   4291  HB3 MET   268      42.647  29.371  55.786  0.00  0.00
ATOM   4292  CG  MET   268      40.863  30.181  56.998  0.00  0.00
ATOM   4293  HG2 MET   268      40.162  30.528  56.269  0.00  0.00
ATOM   4294  HG3 MET   268      40.172  29.665  57.686  0.00  0.00
ATOM   4295  SD  MET   268      41.711  31.604  57.715  0.00  0.00
ATOM   4296  CE  MET   268      42.867  32.286  56.432  0.00  0.00
ATOM   4297  HE1 MET   268      42.454  32.234  55.482  0.00  0.00
ATOM   4298  HE2 MET   268      42.994  33.347  56.608  0.00  0.00
ATOM   4299  HE3 MET   268      43.795  31.866  56.388  0.00  0.00
ATOM   4300  C   MET   268      40.210  27.274  57.114  0.00  0.00
ATOM   4301  O   MET   268      40.561  26.898  58.192  0.00  0.00
ATOM   4302  N   THR   269      38.931  27.305  56.742  0.00  0.00
ATOM   4303  H   THR   269      38.641  27.870  55.899  0.00  0.00
ATOM   4304  CA  THR   269      37.786  26.854  57.641  0.00  0.00
ATOM   4305  HA  THR   269      37.911  27.226  58.661  0.00  0.00
ATOM   4306  CB  THR   269      36.376  27.250  57.092  0.00  0.00
ATOM   4307  HB  THR   269      36.157  26.765  56.126  0.00  0.00
ATOM   4308  CG2 THR   269      35.240  26.763  58.006  0.00  0.00
ATOM   4309 1HG2 THR   269      34.969  27.595  58.751  0.00  0.00
ATOM   4310 2HG2 THR   269      34.403  26.558  57.402  0.00  0.00
ATOM   4311 3HG2 THR   269      35.437  25.866  58.599  0.00  0.00
ATOM   4312  OG1 THR   269      36.279  28.676  57.152  0.00  0.00
ATOM   4313  HG1 THR   269      36.772  29.009  56.458  0.00  0.00
ATOM   4314  C   THR   269      37.923  25.335  57.583  0.00  0.00
ATOM   4315  O   THR   269      37.959  24.757  56.537  0.00  0.00
ATOM   4316  N   LYS   270      38.000  24.747  58.773  0.00  0.00
ATOM   4317  H   LYS   270      38.164  25.332  59.645  0.00  0.00
ATOM   4318  CA  LYS   270      37.646  23.328  58.988  0.00  0.00
ATOM   4319  HA  LYS   270      37.189  22.871  58.132  0.00  0.00
ATOM   4320  CB  LYS   270      38.969  22.588  59.323  0.00  0.00
ATOM   4321  HB2 LYS   270      38.610  21.565  59.451  0.00  0.00
ATOM   4322  HB3 LYS   270      39.645  22.823  58.521  0.00  0.00
ATOM   4323  CG  LYS   270      39.558  22.883  60.731  0.00  0.00
ATOM   4324  HG2 LYS   270      39.421  23.980  60.835  0.00  0.00
ATOM   4325  HG3 LYS   270      39.079  22.256  61.450  0.00  0.00
ATOM   4326  CD  LYS   270      41.069  22.475  60.747  0.00  0.00
ATOM   4327  HD2 LYS   270      41.170  21.534  60.210  0.00  0.00
ATOM   4328  HD3 LYS   270      41.533  23.274  60.100  0.00  0.00
ATOM   4329  CE  LYS   270      41.936  22.548  61.947  0.00  0.00
ATOM   4330  HE2 LYS   270      42.865  22.363  61.562  0.00  0.00
ATOM   4331  HE3 LYS   270      41.911  23.534  62.448  0.00  0.00
ATOM   4332  NZ  LYS   270      41.594  21.569  63.054  0.00  0.00
ATOM   4333  HZ1 LYS   270      42.450  21.418  63.593  0.00  0.00
ATOM   4334  HZ2 LYS   270      40.869  21.923  63.673  0.00  0.00
ATOM   4335  HZ3 LYS   270      41.238  20.654  62.692  0.00  0.00
ATOM   4336  C   LYS   270      36.473  23.067  59.993  0.00  0.00
ATOM   4337  O   LYS   270      36.317  23.740  61.070  0.00  0.00
ATOM   4338  N   GLY   271      35.688  22.029  59.690  0.00  0.00
ATOM   4339  H   GLY   271      35.942  21.569  58.850  0.00  0.00
ATOM   4340  CA  GLY   271      34.521  21.593  60.432  0.00  0.00
ATOM   4341  HA2 GLY   271      34.779  21.423  61.444  0.00  0.00
ATOM   4342  HA3 GLY   271      33.779  22.467  60.331  0.00  0.00
ATOM   4343  C   GLY   271      33.791  20.376  59.896  0.00  0.00
ATOM   4344  O   GLY   271      34.077  19.876  58.814  0.00  0.00
ATOM   4345  N   THR   272      32.893  19.839  60.719  0.00  0.00
ATOM   4346  H   THR   272      32.819  20.054  61.751  0.00  0.00
ATOM   4347  CA  THR   272      31.847  18.919  60.383  0.00  0.00
ATOM   4348  HA  THR   272      32.124  18.498  59.397  0.00  0.00
ATOM   4349  CB  THR   272      31.701  17.811  61.391  0.00  0.00
ATOM   4350  HB  THR   272      30.827  17.264  61.255  0.00  0.00
ATOM   4351  CG2 THR   272      32.978  16.866  61.356  0.00  0.00
ATOM   4352 1HG2 THR   272      32.961  16.552  62.343  0.00  0.00
ATOM   4353 2HG2 THR   272      32.871  16.061  60.603  0.00  0.00
ATOM   4354 3HG2 THR   272      33.894  17.522  61.309  0.00  0.00
ATOM   4355  OG1 THR   272      31.534  18.416  62.683  0.00  0.00
ATOM   4356  HG1 THR   272      32.176  19.133  62.753  0.00  0.00
ATOM   4357  C   THR   272      30.589  19.624  60.141  0.00  0.00
ATOM   4358  O   THR   272      30.405  20.736  60.637  0.00  0.00
ATOM   4359  N   GLY   273      29.455  19.065  59.611  0.00  0.00
ATOM   4360  H   GLY   273      29.552  18.212  59.102  0.00  0.00
ATOM   4361  CA  GLY   273      28.147  19.684  59.424  0.00  0.00
ATOM   4362  HA2 GLY   273      27.278  19.010  59.508  0.00  0.00
ATOM   4363  HA3 GLY   273      28.134  20.295  60.300  0.00  0.00
ATOM   4364  C   GLY   273      27.911  20.693  58.262  0.00  0.00
ATOM   4365  O   GLY   273      26.995  20.533  57.480  0.00  0.00
ATOM   4366  N   PHE   274      28.881  21.621  58.094  0.00  0.00
ATOM   4367  H   PHE   274      29.462  21.800  58.920  0.00  0.00
ATOM   4368  CA  PHE   274      28.943  22.521  56.894  0.00  0.00
ATOM   4369  HA  PHE   274      28.276  23.307  57.058  0.00  0.00
ATOM   4370  CB  PHE   274      30.378  23.108  56.666  0.00  0.00
ATOM   4371  HB2 PHE   274      31.111  22.265  56.630  0.00  0.00
ATOM   4372  HB3 PHE   274      30.394  23.587  55.713  0.00  0.00
ATOM   4373  CG  PHE   274      31.006  24.189  57.629  0.00  0.00
ATOM   4374  CD1 PHE   274      30.276  25.373  57.912  0.00  0.00
ATOM   4375  HD1 PHE   274      29.271  25.501  57.576  0.00  0.00
ATOM   4376  CE1 PHE   274      30.773  26.326  58.812  0.00  0.00
ATOM   4377  HE1 PHE   274      30.188  27.185  58.997  0.00  0.00
ATOM   4378  CZ  PHE   274      32.035  26.095  59.365  0.00  0.00
ATOM   4379  HZ  PHE   274      32.355  26.827  60.063  0.00  0.00
ATOM   4380  CE2 PHE   274      32.675  24.849  59.200  0.00  0.00
ATOM   4381  HE2 PHE   274      33.496  24.694  59.821  0.00  0.00
ATOM   4382  CD2 PHE   274      32.198  23.863  58.341  0.00  0.00
ATOM   4383  HD2 PHE   274      32.609  22.876  58.350  0.00  0.00
ATOM   4384  C   PHE   274      28.540  21.764  55.551  0.00  0.00
ATOM   4385  O   PHE   274      29.191  20.819  55.164  0.00  0.00
ATOM   4386  N   LYS   275      27.459  22.159  54.838  0.00  0.00
ATOM   4387  H   LYS   275      26.987  22.934  55.254  0.00  0.00
ATOM   4388  CA  LYS   275      27.048  21.756  53.469  0.00  0.00
ATOM   4389  HA  LYS   275      26.947  20.657  53.465  0.00  0.00
ATOM   4390  CB  LYS   275      25.628  22.291  53.082  0.00  0.00
ATOM   4391  HB2 LYS   275      25.635  23.401  52.990  0.00  0.00
ATOM   4392  HB3 LYS   275      25.454  21.907  52.071  0.00  0.00
ATOM   4393  CG  LYS   275      24.617  21.835  54.183  0.00  0.00
ATOM   4394  HG2 LYS   275      24.673  20.730  54.288  0.00  0.00
ATOM   4395  HG3 LYS   275      24.899  22.218  55.218  0.00  0.00
ATOM   4396  CD  LYS   275      23.237  22.130  53.674  0.00  0.00
ATOM   4397  HD2 LYS   275      23.106  23.190  53.549  0.00  0.00
ATOM   4398  HD3 LYS   275      23.000  21.715  52.722  0.00  0.00
ATOM   4399  CE  LYS   275      22.318  21.687  54.791  0.00  0.00
ATOM   4400  HE2 LYS   275      22.357  20.579  54.843  0.00  0.00
ATOM   4401  HE3 LYS   275      22.585  22.188  55.807  0.00  0.00
ATOM   4402  NZ  LYS   275      20.921  22.043  54.424  0.00  0.00
ATOM   4403  HZ1 LYS   275      20.338  22.035  55.248  0.00  0.00
ATOM   4404  HZ2 LYS   275      20.830  23.005  54.059  0.00  0.00
ATOM   4405  HZ3 LYS   275      20.570  21.538  53.666  0.00  0.00
ATOM   4406  C   LYS   275      28.107  22.172  52.471  0.00  0.00
ATOM   4407  O   LYS   275      28.475  23.358  52.444  0.00  0.00
ATOM   4408  N   GLY   276      28.613  21.245  51.578  0.00  0.00
ATOM   4409  H   GLY   276      28.239  20.329  51.660  0.00  0.00
ATOM   4410  CA  GLY   276      29.411  21.539  50.392  0.00  0.00
ATOM   4411  HA2 GLY   276      29.262  20.770  49.624  0.00  0.00
ATOM   4412  HA3 GLY   276      29.072  22.495  49.993  0.00  0.00
ATOM   4413  C   GLY   276      30.936  21.622  50.712  0.00  0.00
ATOM   4414  O   GLY   276      31.714  22.077  49.844  0.00  0.00
ATOM   4415  N   TYR   277      31.465  21.185  51.867  0.00  0.00
ATOM   4416  H   TYR   277      30.834  20.793  52.564  0.00  0.00
ATOM   4417  CA  TYR   277      32.892  21.166  52.242  0.00  0.00
ATOM   4418  HA  TYR   277      33.251  22.206  52.159  0.00  0.00
ATOM   4419  CB  TYR   277      33.132  20.709  53.725  0.00  0.00
ATOM   4420  HB2 TYR   277      32.388  21.111  54.318  0.00  0.00
ATOM   4421  HB3 TYR   277      33.021  19.580  53.762  0.00  0.00
ATOM   4422  CG  TYR   277      34.513  21.113  54.308  0.00  0.00
ATOM   4423  CD1 TYR   277      34.845  22.498  54.481  0.00  0.00
ATOM   4424  HD1 TYR   277      34.129  23.301  54.111  0.00  0.00
ATOM   4425  CE1 TYR   277      36.142  22.808  55.038  0.00  0.00
ATOM   4426  HE1 TYR   277      36.423  23.851  55.147  0.00  0.00
ATOM   4427  CZ  TYR   277      37.087  21.813  55.329  0.00  0.00
ATOM   4428  OH  TYR   277      38.309  22.206  55.680  0.00  0.00
ATOM   4429  HH  TYR   277      38.388  23.188  55.731  0.00  0.00
ATOM   4430  CE2 TYR   277      36.690  20.478  55.155  0.00  0.00
ATOM   4431  HE2 TYR   277      37.434  19.761  55.500  0.00  0.00
ATOM   4432  CD2 TYR   277      35.456  20.152  54.698  0.00  0.00
ATOM   4433  HD2 TYR   277      35.191  19.121  54.582  0.00  0.00
ATOM   4434  C   TYR   277      33.807  20.389  51.263  0.00  0.00
ATOM   4435  O   TYR   277      34.991  20.665  51.188  0.00  0.00
ATOM   4436  N   ASP   278      33.279  19.442  50.515  0.00  0.00
ATOM   4437  H   ASP   278      32.336  19.227  50.737  0.00  0.00
ATOM   4438  CA  ASP   278      33.919  18.804  49.328  0.00  0.00
ATOM   4439  HA  ASP   278      34.988  18.661  49.580  0.00  0.00
ATOM   4440  CB  ASP   278      33.310  17.452  48.995  0.00  0.00
ATOM   4441  HB2 ASP   278      33.091  16.929  49.937  0.00  0.00
ATOM   4442  HB3 ASP   278      32.351  17.718  48.477  0.00  0.00
ATOM   4443  CG  ASP   278      34.219  16.578  48.166  0.00  0.00
ATOM   4444  OD1 ASP   278      33.837  16.278  46.998  0.00  0.00
ATOM   4445  OD2 ASP   278      35.223  16.117  48.741  0.00  0.00
ATOM   4446  C   ASP   278      34.058  19.710  48.007  0.00  0.00
ATOM   4447  O   ASP   278      34.877  19.381  47.174  0.00  0.00
ATOM   4448  N   GLU   279      33.418  20.903  47.988  0.00  0.00
ATOM   4449  H   GLU   279      32.767  21.059  48.755  0.00  0.00
ATOM   4450  CA  GLU   279      33.211  21.974  46.873  0.00  0.00
ATOM   4451  HA  GLU   279      33.869  21.748  46.021  0.00  0.00
ATOM   4452  CB  GLU   279      31.827  21.939  46.228  0.00  0.00
ATOM   4453  HB2 GLU   279      31.714  21.106  45.561  0.00  0.00
ATOM   4454  HB3 GLU   279      31.027  21.848  46.964  0.00  0.00
ATOM   4455  CG  GLU   279      31.487  23.179  45.422  0.00  0.00
ATOM   4456  HG2 GLU   279      31.373  23.964  46.166  0.00  0.00
ATOM   4457  HG3 GLU   279      32.237  23.511  44.720  0.00  0.00
ATOM   4458  CD  GLU   279      30.179  22.985  44.638  0.00  0.00
ATOM   4459  OE1 GLU   279      29.143  22.972  45.364  0.00  0.00
ATOM   4460  OE2 GLU   279      30.211  22.727  43.434  0.00  0.00
ATOM   4461  C   GLU   279      33.721  23.355  47.377  0.00  0.00
ATOM   4462  O   GLU   279      34.291  24.014  46.489  0.00  0.00
ATOM   4463  N   TRP   280      33.889  23.674  48.640  0.00  0.00
ATOM   4464  H   TRP   280      33.329  23.144  49.313  0.00  0.00
ATOM   4465  CA  TRP   280      34.438  24.987  49.090  0.00  0.00
ATOM   4466  HA  TRP   280      33.803  25.707  48.524  0.00  0.00
ATOM   4467  CB  TRP   280      34.266  25.143  50.527  0.00  0.00
ATOM   4468  HB2 TRP   280      34.770  24.318  51.046  0.00  0.00
ATOM   4469  HB3 TRP   280      34.790  26.044  50.822  0.00  0.00
ATOM   4470  CG  TRP   280      32.871  25.337  51.025  0.00  0.00
ATOM   4471  CD1 TRP   280      31.646  25.157  50.290  0.00  0.00
ATOM   4472  HD1 TRP   280      31.511  24.991  49.246  0.00  0.00
ATOM   4473  NE1 TRP   280      30.557  25.290  51.161  0.00  0.00
ATOM   4474  HE1 TRP   280      29.664  25.470  50.746  0.00  0.00
ATOM   4475  CE2 TRP   280      30.963  25.690  52.391  0.00  0.00
ATOM   4476  CZ2 TRP   280      30.211  26.025  53.437  0.00  0.00
ATOM   4477  HZ2 TRP   280      29.083  26.013  53.354  0.00  0.00
ATOM   4478  CH2 TRP   280      30.819  26.328  54.667  0.00  0.00
ATOM   4479  HH2 TRP   280      30.203  26.485  55.487  0.00  0.00
ATOM   4480  CZ3 TRP   280      32.169  26.304  54.724  0.00  0.00
ATOM   4481  HZ3 TRP   280      32.649  26.686  55.593  0.00  0.00
ATOM   4482  CE3 TRP   280      32.984  26.120  53.574  0.00  0.00
ATOM   4483  HE3 TRP   280      34.040  26.153  53.634  0.00  0.00
ATOM   4484  CD2 TRP   280      32.350  25.796  52.334  0.00  0.00
ATOM   4485  C   TRP   280      35.923  25.230  48.665  0.00  0.00
ATOM   4486  O   TRP   280      36.100  26.362  48.097  0.00  0.00
ATOM   4487  N   PRO   281      36.902  24.301  48.666  0.00  0.00
ATOM   4488  CD  PRO   281      36.974  22.968  49.228  0.00  0.00
ATOM   4489  HD2 PRO   281      36.130  22.416  48.870  0.00  0.00
ATOM   4490  HD3 PRO   281      36.973  23.037  50.326  0.00  0.00
ATOM   4491  CG  PRO   281      38.182  22.141  48.817  0.00  0.00
ATOM   4492  HG2 PRO   281      37.931  21.449  47.945  0.00  0.00
ATOM   4493  HG3 PRO   281      38.426  21.551  49.694  0.00  0.00
ATOM   4494  CB  PRO   281      39.087  23.372  48.437  0.00  0.00
ATOM   4495  HB2 PRO   281      39.843  23.200  47.634  0.00  0.00
ATOM   4496  HB3 PRO   281      39.578  23.493  49.320  0.00  0.00
ATOM   4497  CA  PRO   281      38.194  24.547  48.051  0.00  0.00
ATOM   4498  HA  PRO   281      38.546  25.538  48.493  0.00  0.00
ATOM   4499  C   PRO   281      38.083  24.589  46.539  0.00  0.00
ATOM   4500  O   PRO   281      38.864  25.257  45.909  0.00  0.00
ATOM   4501  N   ALA   282      36.978  24.133  45.879  0.00  0.00
ATOM   4502  H   ALA   282      36.187  23.827  46.387  0.00  0.00
ATOM   4503  CA  ALA   282      36.748  24.456  44.409  0.00  0.00
ATOM   4504  HA  ALA   282      37.670  24.454  43.895  0.00  0.00
ATOM   4505  CB  ALA   282      35.871  23.402  43.728  0.00  0.00
ATOM   4506  HB1 ALA   282      35.526  23.772  42.750  0.00  0.00
ATOM   4507  HB2 ALA   282      36.422  22.411  43.704  0.00  0.00
ATOM   4508  HB3 ALA   282      34.962  23.267  44.306  0.00  0.00
ATOM   4509  C   ALA   282      36.135  25.897  44.155  0.00  0.00
ATOM   4510  O   ALA   282      36.715  26.691  43.457  0.00  0.00
ATOM   4511  N   ILE   283      35.158  26.338  44.923  0.00  0.00
ATOM   4512  H   ILE   283      34.809  25.670  45.565  0.00  0.00
ATOM   4513  CA  ILE   283      34.605  27.707  45.050  0.00  0.00
ATOM   4514  HA  ILE   283      34.247  28.018  44.055  0.00  0.00
ATOM   4515  CB  ILE   283      33.436  27.873  45.929  0.00  0.00
ATOM   4516  HB  ILE   283      33.645  27.526  46.889  0.00  0.00
ATOM   4517  CG2 ILE   283      32.792  29.270  46.107  0.00  0.00
ATOM   4518 1HG2 ILE   283      32.077  29.259  46.944  0.00  0.00
ATOM   4519 2HG2 ILE   283      33.484  29.952  46.543  0.00  0.00
ATOM   4520 3HG2 ILE   283      32.293  29.682  45.305  0.00  0.00
ATOM   4521  CG1 ILE   283      32.260  27.020  45.468  0.00  0.00
ATOM   4522 2HG1 ILE   283      31.958  27.304  44.484  0.00  0.00
ATOM   4523 3HG1 ILE   283      32.567  25.990  45.195  0.00  0.00
ATOM   4524  CD1 ILE   283      31.096  26.955  46.529  0.00  0.00
ATOM   4525 1HD1 ILE   283      31.533  26.983  47.548  0.00  0.00
ATOM   4526 2HD1 ILE   283      30.333  27.719  46.406  0.00  0.00
ATOM   4527 3HD1 ILE   283      30.590  25.961  46.545  0.00  0.00
ATOM   4528  C   ILE   283      35.674  28.753  45.432  0.00  0.00
ATOM   4529  O   ILE   283      35.629  29.808  44.840  0.00  0.00
ATOM   4530  N   ALA   284      36.653  28.411  46.255  0.00  0.00
ATOM   4531  H   ALA   284      36.779  27.417  46.411  0.00  0.00
ATOM   4532  CA  ALA   284      37.729  29.361  46.507  0.00  0.00
ATOM   4533  HA  ALA   284      37.357  30.377  46.555  0.00  0.00
ATOM   4534  CB  ALA   284      38.419  28.953  47.772  0.00  0.00
ATOM   4535  HB1 ALA   284      39.378  29.517  47.903  0.00  0.00
ATOM   4536  HB2 ALA   284      37.810  29.229  48.549  0.00  0.00
ATOM   4537  HB3 ALA   284      38.681  27.894  47.888  0.00  0.00
ATOM   4538  C   ALA   284      38.779  29.397  45.362  0.00  0.00
ATOM   4539  O   ALA   284      39.451  30.457  45.221  0.00  0.00
ATOM   4540  N   ASP   285      38.777  28.440  44.425  0.00  0.00
ATOM   4541  H   ASP   285      38.105  27.696  44.543  0.00  0.00
ATOM   4542  CA  ASP   285      39.527  28.493  43.129  0.00  0.00
ATOM   4543  HA  ASP   285      40.572  28.939  43.183  0.00  0.00
ATOM   4544  CB  ASP   285      39.728  27.025  42.749  0.00  0.00
ATOM   4545  HB2 ASP   285      40.222  26.365  43.512  0.00  0.00
ATOM   4546  HB3 ASP   285      38.820  26.555  42.414  0.00  0.00
ATOM   4547  CG  ASP   285      40.641  26.895  41.514  0.00  0.00
ATOM   4548  OD1 ASP   285      40.518  25.899  40.743  0.00  0.00
ATOM   4549  OD2 ASP   285      41.612  27.662  41.388  0.00  0.00
ATOM   4550  C   ASP   285      38.675  29.375  42.069  0.00  0.00
ATOM   4551  O   ASP   285      39.303  29.810  41.039  0.00  0.00
ATOM   4552  N   LYS   286      37.422  29.573  42.287  0.00  0.00
ATOM   4553  H   LYS   286      37.113  29.358  43.214  0.00  0.00
ATOM   4554  CA  LYS   286      36.402  30.116  41.367  0.00  0.00
ATOM   4555  HA  LYS   286      36.853  30.169  40.386  0.00  0.00
ATOM   4556  CB  LYS   286      35.093  29.338  41.334  0.00  0.00
ATOM   4557  HB2 LYS   286      34.604  29.188  42.369  0.00  0.00
ATOM   4558  HB3 LYS   286      34.357  29.861  40.701  0.00  0.00
ATOM   4559  CG  LYS   286      35.201  27.993  40.633  0.00  0.00
ATOM   4560  HG2 LYS   286      35.368  28.234  39.533  0.00  0.00
ATOM   4561  HG3 LYS   286      36.108  27.420  41.005  0.00  0.00
ATOM   4562  CD  LYS   286      34.045  27.140  40.867  0.00  0.00
ATOM   4563  HD2 LYS   286      33.939  27.038  41.962  0.00  0.00
ATOM   4564  HD3 LYS   286      33.035  27.502  40.539  0.00  0.00
ATOM   4565  CE  LYS   286      34.414  25.822  40.177  0.00  0.00
ATOM   4566  HE2 LYS   286      34.611  26.008  39.133  0.00  0.00
ATOM   4567  HE3 LYS   286      35.337  25.444  40.479  0.00  0.00
ATOM   4568  NZ  LYS   286      33.254  24.875  40.279  0.00  0.00
ATOM   4569  HZ1 LYS   286      33.430  24.141  39.666  0.00  0.00
ATOM   4570  HZ2 LYS   286      33.206  24.493  41.215  0.00  0.00
ATOM   4571  HZ3 LYS   286      32.345  25.114  39.894  0.00  0.00
ATOM   4572  C   LYS   286      36.166  31.611  41.607  0.00  0.00
ATOM   4573  O   LYS   286      35.467  32.247  40.803  0.00  0.00
ATOM   4574  N   MET   287      36.612  32.157  42.701  0.00  0.00
ATOM   4575  H   MET   287      37.281  31.611  43.303  0.00  0.00
ATOM   4576  CA  MET   287      36.279  33.490  43.091  0.00  0.00
ATOM   4577  HA  MET   287      35.245  33.680  42.713  0.00  0.00
ATOM   4578  CB  MET   287      36.298  33.678  44.620  0.00  0.00
ATOM   4579  HB2 MET   287      37.197  33.127  44.995  0.00  0.00
ATOM   4580  HB3 MET   287      36.474  34.700  44.909  0.00  0.00
ATOM   4581  CG  MET   287      35.053  33.127  45.300  0.00  0.00
ATOM   4582  HG2 MET   287      35.096  32.045  45.132  0.00  0.00
ATOM   4583  HG3 MET   287      35.209  33.382  46.337  0.00  0.00
ATOM   4584  SD  MET   287      33.460  33.886  44.725  0.00  0.00
ATOM   4585  CE  MET   287      32.198  33.048  45.717  0.00  0.00
ATOM   4586  HE1 MET   287      31.351  32.694  45.039  0.00  0.00
ATOM   4587  HE2 MET   287      32.656  32.229  46.305  0.00  0.00
ATOM   4588  HE3 MET   287      31.911  33.699  46.458  0.00  0.00
ATOM   4589  C   MET   287      36.995  34.551  42.272  0.00  0.00
ATOM   4590  O   MET   287      38.191  34.714  42.526  0.00  0.00
ATOM   4591  N   VAL   288      36.353  35.308  41.350  0.00  0.00
ATOM   4592  H   VAL   288      35.378  35.171  41.232  0.00  0.00
ATOM   4593  CA  VAL   288      37.108  36.112  40.375  0.00  0.00
ATOM   4594  HA  VAL   288      38.082  35.675  40.283  0.00  0.00
ATOM   4595  CB  VAL   288      36.458  36.068  38.969  0.00  0.00
ATOM   4596  HB  VAL   288      35.402  36.456  39.050  0.00  0.00
ATOM   4597  CG1 VAL   288      37.205  36.949  37.969  0.00  0.00
ATOM   4598 1HG1 VAL   288      38.220  36.565  37.817  0.00  0.00
ATOM   4599 2HG1 VAL   288      36.710  36.794  37.005  0.00  0.00
ATOM   4600 3HG1 VAL   288      37.249  38.026  38.181  0.00  0.00
ATOM   4601  CG2 VAL   288      36.336  34.759  38.236  0.00  0.00
ATOM   4602 1HG2 VAL   288      37.319  34.294  38.295  0.00  0.00
ATOM   4603 2HG2 VAL   288      35.772  33.897  38.719  0.00  0.00
ATOM   4604 3HG2 VAL   288      35.980  34.860  37.157  0.00  0.00
ATOM   4605  C   VAL   288      37.396  37.582  40.914  0.00  0.00
ATOM   4606  O   VAL   288      36.533  38.362  41.316  0.00  0.00
ATOM   4607  N   TYR   289      38.695  37.914  40.850  0.00  0.00
ATOM   4608  H   TYR   289      39.276  37.106  40.654  0.00  0.00
ATOM   4609  CA  TYR   289      39.316  39.208  41.257  0.00  0.00
ATOM   4610  HA  TYR   289      38.495  40.029  41.161  0.00  0.00
ATOM   4611  CB  TYR   289      39.836  39.147  42.740  0.00  0.00
ATOM   4612  HB2 TYR   289      39.967  40.200  43.024  0.00  0.00
ATOM   4613  HB3 TYR   289      39.086  38.751  43.408  0.00  0.00
ATOM   4614  CG  TYR   289      41.061  38.289  43.099  0.00  0.00
ATOM   4615  CD1 TYR   289      40.996  36.921  43.469  0.00  0.00
ATOM   4616  HD1 TYR   289      40.036  36.468  43.604  0.00  0.00
ATOM   4617  CE1 TYR   289      42.180  36.232  43.758  0.00  0.00
ATOM   4618  HE1 TYR   289      42.082  35.163  43.976  0.00  0.00
ATOM   4619  CZ  TYR   289      43.430  36.841  43.622  0.00  0.00
ATOM   4620  OH  TYR   289      44.507  36.171  43.961  0.00  0.00
ATOM   4621  HH  TYR   289      44.353  35.254  44.238  0.00  0.00
ATOM   4622  CE2 TYR   289      43.507  38.187  43.261  0.00  0.00
ATOM   4623  HE2 TYR   289      44.452  38.714  43.260  0.00  0.00
ATOM   4624  CD2 TYR   289      42.326  38.914  43.012  0.00  0.00
ATOM   4625  HD2 TYR   289      42.391  39.907  42.683  0.00  0.00
ATOM   4626  C   TYR   289      40.393  39.652  40.216  0.00  0.00
ATOM   4627  O   TYR   289      41.117  38.842  39.653  0.00  0.00
ATOM   4628  N   SER   290      40.678  40.930  40.228  0.00  0.00
ATOM   4629  H   SER   290      40.109  41.480  40.961  0.00  0.00
ATOM   4630  CA  SER   290      41.867  41.546  39.531  0.00  0.00
ATOM   4631  HA  SER   290      42.447  40.705  39.196  0.00  0.00
ATOM   4632  CB  SER   290      41.354  42.372  38.320  0.00  0.00
ATOM   4633  HB2 SER   290      42.106  42.828  37.703  0.00  0.00
ATOM   4634  HB3 SER   290      40.827  41.606  37.621  0.00  0.00
ATOM   4635  OG  SER   290      40.255  43.270  38.622  0.00  0.00
ATOM   4636  HG  SER   290      40.577  44.023  38.189  0.00  0.00
ATOM   4637  C   SER   290      42.774  42.380  40.580  0.00  0.00
ATOM   4638  O   SER   290      42.297  42.884  41.577  0.00  0.00
ATOM   4639  N   SER   291      44.047  42.496  40.361  0.00  0.00
ATOM   4640  H   SER   291      44.411  42.113  39.486  0.00  0.00
ATOM   4641  CA  SER   291      45.049  43.349  41.160  0.00  0.00
ATOM   4642  HA  SER   291      44.711  43.576  42.173  0.00  0.00
ATOM   4643  CB  SER   291      46.388  42.621  41.162  0.00  0.00
ATOM   4644  HB2 SER   291      47.008  42.817  40.216  0.00  0.00
ATOM   4645  HB3 SER   291      46.873  42.941  42.031  0.00  0.00
ATOM   4646  OG  SER   291      46.273  41.254  41.326  0.00  0.00
ATOM   4647  HG  SER   291      45.930  41.034  42.222  0.00  0.00
ATOM   4648  C   SER   291      45.225  44.819  40.656  0.00  0.00
ATOM   4649  O   SER   291      44.941  45.158  39.488  0.00  0.00
ATOM   4650  N   THR   292      45.718  45.665  41.508  0.00  0.00
ATOM   4651  H   THR   292      45.706  45.288  42.465  0.00  0.00
ATOM   4652  CA  THR   292      45.762  47.084  41.281  0.00  0.00
ATOM   4653  HA  THR   292      45.500  47.329  40.202  0.00  0.00
ATOM   4654  CB  THR   292      44.622  47.835  42.009  0.00  0.00
ATOM   4655  HB  THR   292      44.869  47.861  43.001  0.00  0.00
ATOM   4656  CG2 THR   292      44.282  49.344  41.648  0.00  0.00
ATOM   4657 1HG2 THR   292      45.179  49.861  41.717  0.00  0.00
ATOM   4658 2HG2 THR   292      43.994  49.372  40.628  0.00  0.00
ATOM   4659 3HG2 THR   292      43.344  49.712  42.199  0.00  0.00
ATOM   4660  OG1 THR   292      43.349  47.137  41.731  0.00  0.00
ATOM   4661  HG1 THR   292      43.120  47.305  40.776  0.00  0.00
ATOM   4662  C   THR   292      47.137  47.605  41.562  0.00  0.00
ATOM   4663  O   THR   292      47.969  47.109  42.360  0.00  0.00
ATOM   4664  N   ASN   293      47.424  48.788  40.956  0.00  0.00
ATOM   4665  H   ASN   293      46.880  49.072  40.097  0.00  0.00
ATOM   4666  CA  ASN   293      48.687  49.467  40.928  0.00  0.00
ATOM   4667  HA  ASN   293      49.360  49.200  41.743  0.00  0.00
ATOM   4668  CB  ASN   293      49.441  48.905  39.742  0.00  0.00
ATOM   4669  HB2 ASN   293      48.828  48.553  38.906  0.00  0.00
ATOM   4670  HB3 ASN   293      50.036  49.809  39.476  0.00  0.00
ATOM   4671  CG  ASN   293      50.362  47.747  40.058  0.00  0.00
ATOM   4672  OD1 ASN   293      51.474  47.908  40.634  0.00  0.00
ATOM   4673  ND2 ASN   293      49.919  46.555  39.708  0.00  0.00
ATOM   4674 1HD2 ASN   293      50.219  45.700  40.087  0.00  0.00
ATOM   4675 2HD2 ASN   293      48.956  46.475  39.368  0.00  0.00
ATOM   4676  C   ASN   293      48.384  50.953  41.136  0.00  0.00
ATOM   4677  O   ASN   293      47.570  51.443  40.295  0.00  0.00
ATOM   4678  N   VAL   294      48.917  51.580  42.182  0.00  0.00
ATOM   4679  H   VAL   294      49.616  51.202  42.778  0.00  0.00
ATOM   4680  CA  VAL   294      48.559  52.995  42.516  0.00  0.00
ATOM   4681  HA  VAL   294      47.953  53.389  41.677  0.00  0.00
ATOM   4682  CB  VAL   294      47.817  52.971  43.852  0.00  0.00
ATOM   4683  HB  VAL   294      48.318  52.361  44.574  0.00  0.00
ATOM   4684  CG1 VAL   294      47.580  54.398  44.446  0.00  0.00
ATOM   4685 1HG1 VAL   294      46.795  54.797  43.840  0.00  0.00
ATOM   4686 2HG1 VAL   294      47.310  54.349  45.502  0.00  0.00
ATOM   4687 3HG1 VAL   294      48.493  55.039  44.245  0.00  0.00
ATOM   4688  CG2 VAL   294      46.409  52.300  43.675  0.00  0.00
ATOM   4689 1HG2 VAL   294      46.425  51.249  44.047  0.00  0.00
ATOM   4690 2HG2 VAL   294      45.776  52.615  44.418  0.00  0.00
ATOM   4691 3HG2 VAL   294      45.976  52.392  42.643  0.00  0.00
ATOM   4692  C   VAL   294      49.914  53.697  42.458  0.00  0.00
ATOM   4693  O   VAL   294      50.882  53.126  42.997  0.00  0.00
ATOM   4694  N   ILE   295      50.052  54.748  41.699  0.00  0.00
ATOM   4695  H   ILE   295      49.210  55.078  41.189  0.00  0.00
ATOM   4696  CA  ILE   295      51.326  55.321  41.342  0.00  0.00
ATOM   4697  HA  ILE   295      52.067  54.906  42.057  0.00  0.00
ATOM   4698  CB  ILE   295      51.829  55.035  39.919  0.00  0.00
ATOM   4699  HB  ILE   295      51.746  55.995  39.411  0.00  0.00
ATOM   4700  CG2 ILE   295      53.335  54.754  39.848  0.00  0.00
ATOM   4701 1HG2 ILE   295      53.854  55.428  40.586  0.00  0.00
ATOM   4702 2HG2 ILE   295      53.467  53.710  40.206  0.00  0.00
ATOM   4703 3HG2 ILE   295      53.687  54.869  38.756  0.00  0.00
ATOM   4704  CG1 ILE   295      51.030  54.050  39.072  0.00  0.00
ATOM   4705 2HG1 ILE   295      49.945  54.150  39.239  0.00  0.00
ATOM   4706 3HG1 ILE   295      51.178  54.357  38.037  0.00  0.00
ATOM   4707  CD1 ILE   295      51.166  52.513  39.322  0.00  0.00
ATOM   4708 1HD1 ILE   295      52.116  52.166  38.995  0.00  0.00
ATOM   4709 2HD1 ILE   295      51.162  52.376  40.379  0.00  0.00
ATOM   4710 3HD1 ILE   295      50.459  51.852  38.773  0.00  0.00
ATOM   4711  C   ILE   295      51.129  56.839  41.689  0.00  0.00
ATOM   4712  O   ILE   295      50.206  57.488  41.220  0.00  0.00
ATOM   4713  N   GLY   296      52.077  57.375  42.444  0.00  0.00
ATOM   4714  H   GLY   296      52.978  56.861  42.653  0.00  0.00
ATOM   4715  CA  GLY   296      52.034  58.817  42.874  0.00  0.00
ATOM   4716  HA2 GLY   296      51.072  59.222  42.481  0.00  0.00
ATOM   4717  HA3 GLY   296      52.200  59.000  43.950  0.00  0.00
ATOM   4718  C   GLY   296      53.173  59.528  42.049  0.00  0.00
ATOM   4719  O   GLY   296      54.290  59.065  42.118  0.00  0.00
ATOM   4720  N   ILE   297      52.958  60.559  41.273  0.00  0.00
ATOM   4721  H   ILE   297      51.909  60.696  41.233  0.00  0.00
ATOM   4722  CA  ILE   297      53.845  61.415  40.453  0.00  0.00
ATOM   4723  HA  ILE   297      54.854  61.055  40.560  0.00  0.00
ATOM   4724  CB  ILE   297      53.491  61.359  38.913  0.00  0.00
ATOM   4725  HB  ILE   297      52.447  61.701  38.862  0.00  0.00
ATOM   4726  CG2 ILE   297      54.457  62.218  38.018  0.00  0.00
ATOM   4727 1HG2 ILE   297      54.479  63.251  38.465  0.00  0.00
ATOM   4728 2HG2 ILE   297      55.477  61.888  38.029  0.00  0.00
ATOM   4729 3HG2 ILE   297      54.166  62.198  37.000  0.00  0.00
ATOM   4730  CG1 ILE   297      53.382  59.916  38.265  0.00  0.00
ATOM   4731 2HG1 ILE   297      52.691  59.305  38.912  0.00  0.00
ATOM   4732 3HG1 ILE   297      52.920  60.092  37.300  0.00  0.00
ATOM   4733  CD1 ILE   297      54.738  59.120  38.118  0.00  0.00
ATOM   4734 1HD1 ILE   297      54.591  58.116  37.770  0.00  0.00
ATOM   4735 2HD1 ILE   297      55.347  59.663  37.423  0.00  0.00
ATOM   4736 3HD1 ILE   297      55.326  59.107  39.058  0.00  0.00
ATOM   4737  C   ILE   297      53.763  62.901  40.853  0.00  0.00
ATOM   4738  O   ILE   297      52.765  63.547  40.673  0.00  0.00
ATOM   4739  N   GLY   298      54.789  63.373  41.625  0.00  0.00
ATOM   4740  H   GLY   298      55.621  62.758  41.639  0.00  0.00
ATOM   4741  CA  GLY   298      54.808  64.747  42.086  0.00  0.00
ATOM   4742  HA2 GLY   298      53.839  65.158  42.097  0.00  0.00
ATOM   4743  HA3 GLY   298      55.264  64.910  43.049  0.00  0.00
ATOM   4744  C   GLY   298      55.684  65.616  41.155  0.00  0.00
ATOM   4745  O   GLY   298      56.780  65.185  40.833  0.00  0.00
ATOM   4746  N   VAL   299      55.137  66.762  40.704  0.00  0.00
ATOM   4747  H   VAL   299      54.122  66.963  40.962  0.00  0.00
ATOM   4748  CA  VAL   299      55.756  67.632  39.692  0.00  0.00
ATOM   4749  HA  VAL   299      56.785  67.255  39.445  0.00  0.00
ATOM   4750  CB  VAL   299      54.769  67.687  38.466  0.00  0.00
ATOM   4751  HB  VAL   299      53.779  68.008  38.732  0.00  0.00
ATOM   4752  CG1 VAL   299      55.099  68.553  37.227  0.00  0.00
ATOM   4753 1HG1 VAL   299      56.036  68.379  36.866  0.00  0.00
ATOM   4754 2HG1 VAL   299      54.346  68.349  36.460  0.00  0.00
ATOM   4755 3HG1 VAL   299      55.009  69.592  37.696  0.00  0.00
ATOM   4756  CG2 VAL   299      54.595  66.237  37.868  0.00  0.00
ATOM   4757 1HG2 VAL   299      54.142  65.629  38.586  0.00  0.00
ATOM   4758 2HG2 VAL   299      53.909  66.374  37.092  0.00  0.00
ATOM   4759 3HG2 VAL   299      55.502  65.885  37.461  0.00  0.00
ATOM   4760  C   VAL   299      55.936  69.056  40.098  0.00  0.00
ATOM   4761  O   VAL   299      55.077  69.695  40.772  0.00  0.00
ATOM   4762  N   LYS   300      57.010  69.677  39.533  0.00  0.00
ATOM   4763  H   LYS   300      57.644  69.197  38.970  0.00  0.00
ATOM   4764  CA  LYS   300      57.454  71.014  39.734  0.00  0.00
ATOM   4765  HA  LYS   300      57.559  71.135  40.827  0.00  0.00
ATOM   4766  CB  LYS   300      58.814  71.332  39.147  0.00  0.00
ATOM   4767  HB2 LYS   300      59.389  70.421  39.278  0.00  0.00
ATOM   4768  HB3 LYS   300      58.745  71.407  37.982  0.00  0.00
ATOM   4769  CG  LYS   300      59.577  72.608  39.567  0.00  0.00
ATOM   4770  HG2 LYS   300      58.775  73.254  39.887  0.00  0.00
ATOM   4771  HG3 LYS   300      60.206  72.390  40.446  0.00  0.00
ATOM   4772  CD  LYS   300      60.441  73.272  38.440  0.00  0.00
ATOM   4773  HD2 LYS   300      61.208  72.525  38.307  0.00  0.00
ATOM   4774  HD3 LYS   300      59.886  73.366  37.502  0.00  0.00
ATOM   4775  CE  LYS   300      61.155  74.544  38.860  0.00  0.00
ATOM   4776  HE2 LYS   300      61.986  74.173  39.431  0.00  0.00
ATOM   4777  HE3 LYS   300      61.497  75.240  38.097  0.00  0.00
ATOM   4778  NZ  LYS   300      60.254  75.336  39.761  0.00  0.00
ATOM   4779  HZ1 LYS   300      60.720  76.163  40.235  0.00  0.00
ATOM   4780  HZ2 LYS   300      59.469  75.769  39.280  0.00  0.00
ATOM   4781  HZ3 LYS   300      60.011  74.740  40.560  0.00  0.00
ATOM   4782  C   LYS   300      56.479  72.135  39.319  0.00  0.00
ATOM   4783  O   LYS   300      55.901  72.147  38.220  0.00  0.00
ATOM   4784  N   GLY   301      56.178  73.001  40.273  0.00  0.00
ATOM   4785  H   GLY   301      56.704  72.888  41.100  0.00  0.00
ATOM   4786  CA  GLY   301      55.380  74.244  40.001  0.00  0.00
ATOM   4787  HA2 GLY   301      55.721  74.914  40.857  0.00  0.00
ATOM   4788  HA3 GLY   301      55.657  74.696  39.071  0.00  0.00
ATOM   4789  C   GLY   301      53.895  74.059  40.240  0.00  0.00
ATOM   4790  O   GLY   301      53.493  73.829  41.371  0.00  0.00
ATOM   4791  N   THR   302      53.087  74.339  39.259  0.00  0.00
ATOM   4792  H   THR   302      53.524  74.647  38.369  0.00  0.00
ATOM   4793  CA  THR   302      51.577  74.397  39.293  0.00  0.00
ATOM   4794  HA  THR   302      51.372  73.906  40.204  0.00  0.00
ATOM   4795  CB  THR   302      51.072  75.867  39.345  0.00  0.00
ATOM   4796  HB  THR   302      49.978  75.938  39.231  0.00  0.00
ATOM   4797  CG2 THR   302      51.418  76.540  40.760  0.00  0.00
ATOM   4798 1HG2 THR   302      52.431  76.390  41.025  0.00  0.00
ATOM   4799 2HG2 THR   302      51.399  77.651  40.701  0.00  0.00
ATOM   4800 3HG2 THR   302      50.731  76.134  41.579  0.00  0.00
ATOM   4801  OG1 THR   302      51.504  76.713  38.289  0.00  0.00
ATOM   4802  HG1 THR   302      50.876  77.344  38.014  0.00  0.00
ATOM   4803  C   THR   302      50.997  73.536  38.095  0.00  0.00
ATOM   4804  O   THR   302      51.556  73.465  37.012  0.00  0.00
ATOM   4805  N   PRO   303      49.721  73.001  38.324  0.00  0.00
ATOM   4806  CD  PRO   303      48.773  73.176  39.388  0.00  0.00
ATOM   4807  HD2 PRO   303      48.529  74.235  39.559  0.00  0.00
ATOM   4808  HD3 PRO   303      49.116  72.785  40.332  0.00  0.00
ATOM   4809  CG  PRO   303      47.411  72.633  38.858  0.00  0.00
ATOM   4810  HG2 PRO   303      46.717  73.279  38.400  0.00  0.00
ATOM   4811  HG3 PRO   303      46.906  72.015  39.606  0.00  0.00
ATOM   4812  CB  PRO   303      47.873  71.593  37.802  0.00  0.00
ATOM   4813  HB2 PRO   303      47.133  71.500  37.034  0.00  0.00
ATOM   4814  HB3 PRO   303      48.022  70.647  38.286  0.00  0.00
ATOM   4815  CA  PRO   303      49.204  72.265  37.228  0.00  0.00
ATOM   4816  HA  PRO   303      49.859  71.490  36.890  0.00  0.00
ATOM   4817  C   PRO   303      48.756  73.153  36.055  0.00  0.00
ATOM   4818  O   PRO   303      48.406  74.282  36.296  0.00  0.00
ATOM   4819  N   PRO   304      48.651  72.578  34.782  0.00  0.00
ATOM   4820  CD  PRO   304      49.041  71.228  34.453  0.00  0.00
ATOM   4821  HD2 PRO   304      48.292  70.635  34.909  0.00  0.00
ATOM   4822  HD3 PRO   304      50.055  70.965  34.734  0.00  0.00
ATOM   4823  CG  PRO   304      48.973  71.306  32.932  0.00  0.00
ATOM   4824  HG2 PRO   304      48.671  70.314  32.472  0.00  0.00
ATOM   4825  HG3 PRO   304      49.932  71.617  32.634  0.00  0.00
ATOM   4826  CB  PRO   304      47.949  72.300  32.491  0.00  0.00
ATOM   4827  HB2 PRO   304      46.980  71.754  32.438  0.00  0.00
ATOM   4828  HB3 PRO   304      48.192  72.870  31.530  0.00  0.00
ATOM   4829  CA  PRO   304      47.999  73.267  33.660  0.00  0.00
ATOM   4830  HA  PRO   304      48.705  74.083  33.452  0.00  0.00
ATOM   4831  C   PRO   304      46.532  73.725  34.014  0.00  0.00
ATOM   4832  O   PRO   304      45.902  73.067  34.781  0.00  0.00
ATOM   4833  N   PRO   305      46.097  74.867  33.487  0.00  0.00
ATOM   4834  CD  PRO   305      46.713  75.600  32.443  0.00  0.00
ATOM   4835  HD2 PRO   305      46.882  74.893  31.630  0.00  0.00
ATOM   4836  HD3 PRO   305      47.623  76.172  32.686  0.00  0.00
ATOM   4837  CG  PRO   305      45.610  76.653  31.882  0.00  0.00
ATOM   4838  HG2 PRO   305      44.986  76.372  31.094  0.00  0.00
ATOM   4839  HG3 PRO   305      46.046  77.594  31.430  0.00  0.00
ATOM   4840  CB  PRO   305      44.763  76.875  33.110  0.00  0.00
ATOM   4841  HB2 PRO   305      43.776  77.152  32.903  0.00  0.00
ATOM   4842  HB3 PRO   305      45.158  77.623  33.810  0.00  0.00
ATOM   4843  CA  PRO   305      44.894  75.587  33.919  0.00  0.00
ATOM   4844  HA  PRO   305      45.059  75.873  34.973  0.00  0.00
ATOM   4845  C   PRO   305      43.604  74.754  33.894  0.00  0.00
ATOM   4846  O   PRO   305      42.742  75.106  34.754  0.00  0.00
ATOM   4847  N   HIE   306      43.436  73.655  33.195  0.00  0.00
ATOM   4848  H   HIE   306      44.225  73.462  32.557  0.00  0.00
ATOM   4849  CA  HIE   306      42.384  72.586  33.322  0.00  0.00
ATOM   4850  HA  HIE   306      41.455  73.130  33.488  0.00  0.00
ATOM   4851  CB  HIE   306      42.104  71.905  31.895  0.00  0.00
ATOM   4852  HB2 HIE   306      41.154  71.301  32.003  0.00  0.00
ATOM   4853  HB3 HIE   306      41.949  72.722  31.143  0.00  0.00
ATOM   4854  CG  HIE   306      43.230  70.977  31.389  0.00  0.00
ATOM   4855  ND1 HIE   306      44.572  71.248  31.198  0.00  0.00
ATOM   4856  CE1 HIE   306      45.134  69.999  30.847  0.00  0.00
ATOM   4857  HE1 HIE   306      46.216  69.799  30.741  0.00  0.00
ATOM   4858  NE2 HIE   306      44.167  69.024  30.870  0.00  0.00
ATOM   4859  HE2 HIE   306      44.317  68.050  30.971  0.00  0.00
ATOM   4860  CD2 HIE   306      43.013  69.643  31.270  0.00  0.00
ATOM   4861  HD2 HIE   306      42.127  69.022  31.368  0.00  0.00
ATOM   4862  C   HIE   306      42.555  71.481  34.386  0.00  0.00
ATOM   4863  O   HIE   306      41.544  70.997  34.896  0.00  0.00
ATOM   4864  N   LEU   307      43.710  71.123  34.818  0.00  0.00
ATOM   4865  H   LEU   307      44.468  71.705  34.558  0.00  0.00
ATOM   4866  CA  LEU   307      43.992  70.070  35.823  0.00  0.00
ATOM   4867  HA  LEU   307      43.083  69.372  35.768  0.00  0.00
ATOM   4868  CB  LEU   307      45.224  69.320  35.466  0.00  0.00
ATOM   4869  HB2 LEU   307      45.996  70.010  35.295  0.00  0.00
ATOM   4870  HB3 LEU   307      45.647  68.782  36.336  0.00  0.00
ATOM   4871  CG  LEU   307      45.067  68.441  34.207  0.00  0.00
ATOM   4872  HG  LEU   307      44.766  69.036  33.338  0.00  0.00
ATOM   4873  CD1 LEU   307      46.215  67.589  33.870  0.00  0.00
ATOM   4874 1HD1 LEU   307      46.572  67.100  34.767  0.00  0.00
ATOM   4875 2HD1 LEU   307      46.171  66.869  32.995  0.00  0.00
ATOM   4876 3HD1 LEU   307      47.037  68.163  33.505  0.00  0.00
ATOM   4877  CD2 LEU   307      43.927  67.266  34.196  0.00  0.00
ATOM   4878 1HD2 LEU   307      42.851  67.505  34.403  0.00  0.00
ATOM   4879 2HD2 LEU   307      43.845  66.974  33.174  0.00  0.00
ATOM   4880 3HD2 LEU   307      44.170  66.329  34.574  0.00  0.00
ATOM   4881  C   LEU   307      44.031  70.651  37.255  0.00  0.00
ATOM   4882  O   LEU   307      43.720  69.940  38.183  0.00  0.00
ATOM   4883  N   LYS   308      44.043  72.021  37.380  0.00  0.00
ATOM   4884  H   LYS   308      44.300  72.399  36.476  0.00  0.00
ATOM   4885  CA  LYS   308      43.852  72.859  38.606  0.00  0.00
ATOM   4886  HA  LYS   308      44.652  72.558  39.276  0.00  0.00
ATOM   4887  CB  LYS   308      44.030  74.365  38.313  0.00  0.00
ATOM   4888  HB2 LYS   308      44.716  74.598  37.470  0.00  0.00
ATOM   4889  HB3 LYS   308      43.084  74.768  37.917  0.00  0.00
ATOM   4890  CG  LYS   308      44.351  75.275  39.507  0.00  0.00
ATOM   4891  HG2 LYS   308      43.493  75.241  40.284  0.00  0.00
ATOM   4892  HG3 LYS   308      45.336  75.025  39.909  0.00  0.00
ATOM   4893  CD  LYS   308      44.339  76.750  39.064  0.00  0.00
ATOM   4894  HD2 LYS   308      44.964  76.848  38.214  0.00  0.00
ATOM   4895  HD3 LYS   308      43.374  77.187  38.848  0.00  0.00
ATOM   4896  CE  LYS   308      45.011  77.615  40.143  0.00  0.00
ATOM   4897  HE2 LYS   308      44.360  77.768  41.012  0.00  0.00
ATOM   4898  HE3 LYS   308      45.819  76.959  40.485  0.00  0.00
ATOM   4899  NZ  LYS   308      45.330  78.944  39.643  0.00  0.00
ATOM   4900  HZ1 LYS   308      44.505  79.525  39.435  0.00  0.00
ATOM   4901  HZ2 LYS   308      45.923  79.371  40.350  0.00  0.00
ATOM   4902  HZ3 LYS   308      45.951  78.776  38.786  0.00  0.00
ATOM   4903  C   LYS   308      42.529  72.530  39.346  0.00  0.00
ATOM   4904  O   LYS   308      42.417  72.687  40.570  0.00  0.00
ATOM   4905  N   THR   309      41.476  72.215  38.563  0.00  0.00
ATOM   4906  H   THR   309      41.558  72.381  37.548  0.00  0.00
ATOM   4907  CA  THR   309      40.222  71.956  39.192  0.00  0.00
ATOM   4908  HA  THR   309      40.178  71.847  40.258  0.00  0.00
ATOM   4909  CB  THR   309      39.157  73.063  38.916  0.00  0.00
ATOM   4910  HB  THR   309      38.253  72.763  39.183  0.00  0.00
ATOM   4911  CG2 THR   309      39.459  74.449  39.498  0.00  0.00
ATOM   4912 1HG2 THR   309      38.720  75.200  39.249  0.00  0.00
ATOM   4913 2HG2 THR   309      39.638  74.390  40.623  0.00  0.00
ATOM   4914 3HG2 THR   309      40.399  74.732  39.014  0.00  0.00
ATOM   4915  OG1 THR   309      39.062  73.374  37.574  0.00  0.00
ATOM   4916  HG1 THR   309      38.537  72.629  37.083  0.00  0.00
ATOM   4917  C   THR   309      39.612  70.662  38.782  0.00  0.00
ATOM   4918  O   THR   309      38.473  70.381  39.299  0.00  0.00
ATOM   4919  N   ALA   310      40.307  69.742  38.198  0.00  0.00
ATOM   4920  H   ALA   310      41.219  69.993  37.883  0.00  0.00
ATOM   4921  CA  ALA   310      39.914  68.358  37.990  0.00  0.00
ATOM   4922  HA  ALA   310      38.859  68.445  37.804  0.00  0.00
ATOM   4923  CB  ALA   310      40.405  67.663  36.745  0.00  0.00
ATOM   4924  HB1 ALA   310      40.261  68.294  35.864  0.00  0.00
ATOM   4925  HB2 ALA   310      41.498  67.567  36.747  0.00  0.00
ATOM   4926  HB3 ALA   310      39.799  66.722  36.544  0.00  0.00
ATOM   4927  C   ALA   310      39.941  67.473  39.235  0.00  0.00
ATOM   4928  O   ALA   310      40.923  67.529  39.975  0.00  0.00
ATOM   4929  N   CYS   311      38.921  66.671  39.419  0.00  0.00
ATOM   4930  H   CYS   311      38.245  66.685  38.648  0.00  0.00
ATOM   4931  CA  CYS   311      38.743  65.733  40.525  0.00  0.00
ATOM   4932  HA  CYS   311      39.269  66.235  41.377  0.00  0.00
ATOM   4933  CB  CYS   311      37.223  65.637  41.030  0.00  0.00
ATOM   4934  HB2 CYS   311      36.745  65.756  40.129  0.00  0.00
ATOM   4935  HB3 CYS   311      36.891  64.696  41.475  0.00  0.00
ATOM   4936  SG  CYS   311      36.899  67.120  42.073  0.00  0.00
ATOM   4937  HG  CYS   311      35.803  66.895  42.703  0.00  0.00
ATOM   4938  C   CYS   311      39.352  64.385  40.112  0.00  0.00
ATOM   4939  O   CYS   311      40.217  63.888  40.856  0.00  0.00
ATOM   4940  N   TRP   312      38.875  63.813  38.985  0.00  0.00
ATOM   4941  H   TRP   312      38.147  64.281  38.464  0.00  0.00
ATOM   4942  CA  TRP   312      39.528  62.603  38.533  0.00  0.00
ATOM   4943  HA  TRP   312      40.631  62.846  38.689  0.00  0.00
ATOM   4944  CB  TRP   312      39.040  61.469  39.368  0.00  0.00
ATOM   4945  HB2 TRP   312      39.540  60.602  39.016  0.00  0.00
ATOM   4946  HB3 TRP   312      39.369  61.613  40.366  0.00  0.00
ATOM   4947  CG  TRP   312      37.543  61.090  39.470  0.00  0.00
ATOM   4948  CD1 TRP   312      36.803  60.316  38.600  0.00  0.00
ATOM   4949  HD1 TRP   312      37.215  59.897  37.690  0.00  0.00
ATOM   4950  NE1 TRP   312      35.532  60.098  39.006  0.00  0.00
ATOM   4951  HE1 TRP   312      34.782  59.642  38.463  0.00  0.00
ATOM   4952  CE2 TRP   312      35.269  60.723  40.205  0.00  0.00
ATOM   4953  CZ2 TRP   312      34.108  60.721  41.023  0.00  0.00
ATOM   4954  HZ2 TRP   312      33.191  60.223  40.684  0.00  0.00
ATOM   4955  CH2 TRP   312      34.159  61.455  42.159  0.00  0.00
ATOM   4956  HH2 TRP   312      33.301  61.446  42.714  0.00  0.00
ATOM   4957  CZ3 TRP   312      35.313  62.111  42.593  0.00  0.00
ATOM   4958  HZ3 TRP   312      35.303  62.673  43.528  0.00  0.00
ATOM   4959  CE3 TRP   312      36.506  62.002  41.847  0.00  0.00
ATOM   4960  HE3 TRP   312      37.389  62.491  42.283  0.00  0.00
ATOM   4961  CD2 TRP   312      36.501  61.358  40.569  0.00  0.00
ATOM   4962  C   TRP   312      39.152  62.354  37.048  0.00  0.00
ATOM   4963  O   TRP   312      38.072  62.712  36.606  0.00  0.00
ATOM   4964  N   LEU   313      39.989  61.624  36.314  0.00  0.00
ATOM   4965  H   LEU   313      40.854  61.360  36.809  0.00  0.00
ATOM   4966  CA  LEU   313      39.869  61.634  34.822  0.00  0.00
ATOM   4967  HA  LEU   313      38.829  61.831  34.568  0.00  0.00
ATOM   4968  CB  LEU   313      40.688  62.621  34.051  0.00  0.00
ATOM   4969  HB2 LEU   313      41.667  62.293  33.761  0.00  0.00
ATOM   4970  HB3 LEU   313      40.239  62.720  33.015  0.00  0.00
ATOM   4971  CG  LEU   313      40.969  63.973  34.597  0.00  0.00
ATOM   4972  HG  LEU   313      40.085  64.292  35.107  0.00  0.00
ATOM   4973  CD1 LEU   313      42.078  64.036  35.632  0.00  0.00
ATOM   4974 1HD1 LEU   313      41.783  63.551  36.590  0.00  0.00
ATOM   4975 2HD1 LEU   313      42.990  63.579  35.342  0.00  0.00
ATOM   4976 3HD1 LEU   313      42.264  65.054  35.928  0.00  0.00
ATOM   4977  CD2 LEU   313      41.247  64.951  33.467  0.00  0.00
ATOM   4978 1HD2 LEU   313      40.383  65.010  32.826  0.00  0.00
ATOM   4979 2HD2 LEU   313      41.437  65.964  33.765  0.00  0.00
ATOM   4980 3HD2 LEU   313      42.222  64.639  33.040  0.00  0.00
ATOM   4981  C   LEU   313      40.055  60.177  34.307  0.00  0.00
ATOM   4982  O   LEU   313      40.974  59.413  34.649  0.00  0.00
ATOM   4983  N   TYR   314      39.070  59.754  33.580  0.00  0.00
ATOM   4984  H   TYR   314      38.289  60.414  33.411  0.00  0.00
ATOM   4985  CA  TYR   314      39.011  58.530  32.684  0.00  0.00
ATOM   4986  HA  TYR   314      39.482  57.807  33.298  0.00  0.00
ATOM   4987  CB  TYR   314      37.505  58.147  32.450  0.00  0.00
ATOM   4988  HB2 TYR   314      36.938  58.899  31.883  0.00  0.00
ATOM   4989  HB3 TYR   314      37.426  57.150  32.030  0.00  0.00
ATOM   4990  CG  TYR   314      36.814  58.089  33.792  0.00  0.00
ATOM   4991  CD1 TYR   314      37.160  57.006  34.562  0.00  0.00
ATOM   4992  HD1 TYR   314      38.050  56.461  34.255  0.00  0.00
ATOM   4993  CE1 TYR   314      36.442  56.693  35.695  0.00  0.00
ATOM   4994  HE1 TYR   314      36.660  55.890  36.304  0.00  0.00
ATOM   4995  CZ  TYR   314      35.390  57.542  36.163  0.00  0.00
ATOM   4996  OH  TYR   314      34.794  57.263  37.347  0.00  0.00
ATOM   4997  HH  TYR   314      34.962  56.371  37.599  0.00  0.00
ATOM   4998  CE2 TYR   314      35.105  58.650  35.387  0.00  0.00
ATOM   4999  HE2 TYR   314      34.285  59.254  35.778  0.00  0.00
ATOM   5000  CD2 TYR   314      35.763  58.959  34.182  0.00  0.00
ATOM   5001  HD2 TYR   314      35.584  59.896  33.614  0.00  0.00
ATOM   5002  C   TYR   314      39.899  58.490  31.452  0.00  0.00
ATOM   5003  O   TYR   314      39.566  59.373  30.538  0.00  0.00
ATOM   5004  N   PHE   315      40.764  57.443  31.237  0.00  0.00
ATOM   5005  H   PHE   315      40.974  56.715  31.875  0.00  0.00
ATOM   5006  CA  PHE   315      41.602  57.301  30.032  0.00  0.00
ATOM   5007  HA  PHE   315      41.433  58.148  29.358  0.00  0.00
ATOM   5008  CB  PHE   315      42.994  57.388  30.560  0.00  0.00
ATOM   5009  HB2 PHE   315      42.985  56.763  31.531  0.00  0.00
ATOM   5010  HB3 PHE   315      43.741  57.005  29.893  0.00  0.00
ATOM   5011  CG  PHE   315      43.472  58.789  30.923  0.00  0.00
ATOM   5012  CD1 PHE   315      43.507  59.694  29.886  0.00  0.00
ATOM   5013  HD1 PHE   315      43.410  59.407  28.861  0.00  0.00
ATOM   5014  CE1 PHE   315      43.993  60.966  30.177  0.00  0.00
ATOM   5015  HE1 PHE   315      44.274  61.618  29.349  0.00  0.00
ATOM   5016  CZ  PHE   315      44.362  61.359  31.503  0.00  0.00
ATOM   5017  HZ  PHE   315      44.674  62.371  31.697  0.00  0.00
ATOM   5018  CE2 PHE   315      44.173  60.514  32.544  0.00  0.00
ATOM   5019  HE2 PHE   315      44.595  60.833  33.487  0.00  0.00
ATOM   5020  CD2 PHE   315      43.633  59.161  32.344  0.00  0.00
ATOM   5021  HD2 PHE   315      43.546  58.454  33.172  0.00  0.00
ATOM   5022  C   PHE   315      41.296  55.913  29.303  0.00  0.00
ATOM   5023  O   PHE   315      41.889  54.858  29.677  0.00  0.00
ATOM   5024  N   PRO   316      40.300  55.939  28.331  0.00  0.00
ATOM   5025  CD  PRO   316      39.633  57.085  27.831  0.00  0.00
ATOM   5026  HD2 PRO   316      40.262  57.907  27.500  0.00  0.00
ATOM   5027  HD3 PRO   316      38.904  57.484  28.514  0.00  0.00
ATOM   5028  CG  PRO   316      38.785  56.730  26.611  0.00  0.00
ATOM   5029  HG2 PRO   316      39.390  56.816  25.733  0.00  0.00
ATOM   5030  HG3 PRO   316      37.878  57.315  26.590  0.00  0.00
ATOM   5031  CB  PRO   316      38.440  55.266  26.905  0.00  0.00
ATOM   5032  HB2 PRO   316      38.373  54.903  25.940  0.00  0.00
ATOM   5033  HB3 PRO   316      37.509  55.301  27.531  0.00  0.00
ATOM   5034  CA  PRO   316      39.712  54.792  27.594  0.00  0.00
ATOM   5035  HA  PRO   316      39.450  53.910  28.235  0.00  0.00
ATOM   5036  C   PRO   316      40.769  54.283  26.589  0.00  0.00
ATOM   5037  O   PRO   316      40.881  53.090  26.332  0.00  0.00
ATOM   5038  N   GLU   317      41.602  55.180  25.979  0.00  0.00
ATOM   5039  H   GLU   317      41.406  56.160  26.138  0.00  0.00
ATOM   5040  CA  GLU   317      42.373  54.785  24.797  0.00  0.00
ATOM   5041  HA  GLU   317      41.807  54.174  24.082  0.00  0.00
ATOM   5042  CB  GLU   317      42.826  56.104  24.101  0.00  0.00
ATOM   5043  HB2 GLU   317      43.570  56.661  24.722  0.00  0.00
ATOM   5044  HB3 GLU   317      43.336  55.800  23.262  0.00  0.00
ATOM   5045  CG  GLU   317      41.747  57.131  23.788  0.00  0.00
ATOM   5046  HG2 GLU   317      40.921  56.573  23.315  0.00  0.00
ATOM   5047  HG3 GLU   317      41.414  57.521  24.690  0.00  0.00
ATOM   5048  CD  GLU   317      42.179  58.211  22.816  0.00  0.00
ATOM   5049  OE1 GLU   317      43.256  58.889  23.090  0.00  0.00
ATOM   5050  OE2 GLU   317      41.423  58.472  21.825  0.00  0.00
ATOM   5051  C   GLU   317      43.676  54.146  25.315  0.00  0.00
ATOM   5052  O   GLU   317      44.115  54.404  26.440  0.00  0.00
ATOM   5053  N   ASP   318      44.347  53.333  24.493  0.00  0.00
ATOM   5054  H   ASP   318      44.172  53.387  23.484  0.00  0.00
ATOM   5055  CA  ASP   318      45.310  52.307  24.931  0.00  0.00
ATOM   5056  HA  ASP   318      45.023  51.971  25.948  0.00  0.00
ATOM   5057  CB  ASP   318      45.289  51.089  23.973  0.00  0.00
ATOM   5058  HB2 ASP   318      45.783  50.276  24.328  0.00  0.00
ATOM   5059  HB3 ASP   318      44.313  50.705  23.970  0.00  0.00
ATOM   5060  CG  ASP   318      45.819  51.237  22.572  0.00  0.00
ATOM   5061  OD1 ASP   318      44.962  51.715  21.785  0.00  0.00
ATOM   5062  OD2 ASP   318      46.885  50.678  22.160  0.00  0.00
ATOM   5063  C   ASP   318      46.739  52.794  25.013  0.00  0.00
ATOM   5064  O   ASP   318      47.661  51.940  25.167  0.00  0.00
ATOM   5065  N   THR   319      47.005  54.020  24.518  0.00  0.00
ATOM   5066  H   THR   319      46.234  54.575  24.262  0.00  0.00
ATOM   5067  CA  THR   319      48.389  54.608  24.562  0.00  0.00
ATOM   5068  HA  THR   319      49.064  53.928  23.966  0.00  0.00
ATOM   5069  CB  THR   319      48.197  55.891  23.624  0.00  0.00
ATOM   5070  HB  THR   319      49.064  56.612  23.849  0.00  0.00
ATOM   5071  CG2 THR   319      48.034  55.607  22.110  0.00  0.00
ATOM   5072 1HG2 THR   319      49.016  55.091  21.852  0.00  0.00
ATOM   5073 2HG2 THR   319      47.138  55.018  21.806  0.00  0.00
ATOM   5074 3HG2 THR   319      47.930  56.680  21.750  0.00  0.00
ATOM   5075  OG1 THR   319      47.006  56.539  23.915  0.00  0.00
ATOM   5076  HG1 THR   319      46.673  56.958  23.117  0.00  0.00
ATOM   5077  C   THR   319      48.941  54.889  25.908  0.00  0.00
ATOM   5078  O   THR   319      50.085  54.657  26.208  0.00  0.00
ATOM   5079  N   SER   320      48.090  55.398  26.834  0.00  0.00
ATOM   5080  H   SER   320      47.086  55.539  26.564  0.00  0.00
ATOM   5081  CA  SER   320      48.526  55.515  28.281  0.00  0.00
ATOM   5082  HA  SER   320      49.560  55.666  28.271  0.00  0.00
ATOM   5083  CB  SER   320      48.026  56.801  28.843  0.00  0.00
ATOM   5084  HB2 SER   320      48.295  57.074  29.873  0.00  0.00
ATOM   5085  HB3 SER   320      48.421  57.660  28.194  0.00  0.00
ATOM   5086  OG  SER   320      46.648  56.837  28.747  0.00  0.00
ATOM   5087  HG  SER   320      46.552  57.752  28.498  0.00  0.00
ATOM   5088  C   SER   320      48.265  54.244  29.062  0.00  0.00
ATOM   5089  O   SER   320      47.165  53.731  28.837  0.00  0.00
ATOM   5090  N   PRO   321      49.075  53.751  30.014  0.00  0.00
ATOM   5091  CD  PRO   321      50.403  54.176  30.278  0.00  0.00
ATOM   5092  HD2 PRO   321      50.479  55.274  30.648  0.00  0.00
ATOM   5093  HD3 PRO   321      51.080  54.028  29.428  0.00  0.00
ATOM   5094  CG  PRO   321      50.858  53.375  31.548  0.00  0.00
ATOM   5095  HG2 PRO   321      50.373  53.885  32.392  0.00  0.00
ATOM   5096  HG3 PRO   321      51.931  53.210  31.623  0.00  0.00
ATOM   5097  CB  PRO   321      50.184  51.985  31.238  0.00  0.00
ATOM   5098  HB2 PRO   321      49.904  51.238  32.067  0.00  0.00
ATOM   5099  HB3 PRO   321      50.774  51.495  30.445  0.00  0.00
ATOM   5100  CA  PRO   321      48.820  52.441  30.722  0.00  0.00
ATOM   5101  HA  PRO   321      48.507  51.660  30.052  0.00  0.00
ATOM   5102  C   PRO   321      47.787  52.594  31.784  0.00  0.00
ATOM   5103  O   PRO   321      47.173  51.563  32.169  0.00  0.00
ATOM   5104  N   PHE   322      47.525  53.821  32.386  0.00  0.00
ATOM   5105  H   PHE   322      47.991  54.600  32.062  0.00  0.00
ATOM   5106  CA  PHE   322      46.497  53.896  33.513  0.00  0.00
ATOM   5107  HA  PHE   322      46.573  53.026  34.139  0.00  0.00
ATOM   5108  CB  PHE   322      46.710  55.113  34.325  0.00  0.00
ATOM   5109  HB2 PHE   322      45.819  55.381  34.861  0.00  0.00
ATOM   5110  HB3 PHE   322      47.349  54.852  35.113  0.00  0.00
ATOM   5111  CG  PHE   322      47.271  56.332  33.638  0.00  0.00
ATOM   5112  CD1 PHE   322      48.574  56.769  33.785  0.00  0.00
ATOM   5113  HD1 PHE   322      49.326  56.220  34.366  0.00  0.00
ATOM   5114  CE1 PHE   322      49.112  57.851  33.182  0.00  0.00
ATOM   5115  HE1 PHE   322      50.150  58.038  33.297  0.00  0.00
ATOM   5116  CZ  PHE   322      48.376  58.606  32.269  0.00  0.00
ATOM   5117  HZ  PHE   322      48.672  59.519  31.854  0.00  0.00
ATOM   5118  CE2 PHE   322      47.052  58.140  32.081  0.00  0.00
ATOM   5119  HE2 PHE   322      46.431  58.651  31.485  0.00  0.00
ATOM   5120  CD2 PHE   322      46.499  57.040  32.749  0.00  0.00
ATOM   5121  HD2 PHE   322      45.489  56.868  32.644  0.00  0.00
ATOM   5122  C   PHE   322      45.031  53.916  32.942  0.00  0.00
ATOM   5123  O   PHE   322      44.770  54.514  31.929  0.00  0.00
ATOM   5124  N   TYR   323      44.079  53.354  33.625  0.00  0.00
ATOM   5125  H   TYR   323      44.321  53.098  34.547  0.00  0.00
ATOM   5126  CA  TYR   323      42.626  53.429  33.380  0.00  0.00
ATOM   5127  HA  TYR   323      42.453  53.612  32.280  0.00  0.00
ATOM   5128  CB  TYR   323      41.867  52.187  33.835  0.00  0.00
ATOM   5129  HB2 TYR   323      40.822  52.361  33.612  0.00  0.00
ATOM   5130  HB3 TYR   323      42.053  51.331  33.291  0.00  0.00
ATOM   5131  CG  TYR   323      41.921  51.771  35.336  0.00  0.00
ATOM   5132  CD1 TYR   323      41.150  52.566  36.179  0.00  0.00
ATOM   5133  HD1 TYR   323      40.555  53.431  35.801  0.00  0.00
ATOM   5134  CE1 TYR   323      41.248  52.342  37.582  0.00  0.00
ATOM   5135  HE1 TYR   323      40.754  53.008  38.321  0.00  0.00
ATOM   5136  CZ  TYR   323      41.976  51.247  38.099  0.00  0.00
ATOM   5137  OH  TYR   323      41.965  50.914  39.442  0.00  0.00
ATOM   5138  HH  TYR   323      41.582  51.686  39.897  0.00  0.00
ATOM   5139  CE2 TYR   323      42.684  50.426  37.207  0.00  0.00
ATOM   5140  HE2 TYR   323      43.249  49.555  37.575  0.00  0.00
ATOM   5141  CD2 TYR   323      42.661  50.735  35.855  0.00  0.00
ATOM   5142  HD2 TYR   323      43.321  50.095  35.247  0.00  0.00
ATOM   5143  C   TYR   323      42.052  54.757  33.913  0.00  0.00
ATOM   5144  O   TYR   323      41.361  55.475  33.208  0.00  0.00
ATOM   5145  N   ARG   324      42.438  55.197  35.090  0.00  0.00
ATOM   5146  H   ARG   324      43.070  54.610  35.559  0.00  0.00
ATOM   5147  CA  ARG   324      42.000  56.460  35.740  0.00  0.00
ATOM   5148  HA  ARG   324      41.619  57.143  34.909  0.00  0.00
ATOM   5149  CB  ARG   324      40.834  56.196  36.778  0.00  0.00
ATOM   5150  HB2 ARG   324      39.923  55.691  36.176  0.00  0.00
ATOM   5151  HB3 ARG   324      41.213  55.315  37.398  0.00  0.00
ATOM   5152  CG  ARG   324      40.310  57.355  37.627  0.00  0.00
ATOM   5153  HG2 ARG   324      40.978  57.820  38.427  0.00  0.00
ATOM   5154  HG3 ARG   324      40.016  58.208  36.965  0.00  0.00
ATOM   5155  CD  ARG   324      39.093  56.812  38.361  0.00  0.00
ATOM   5156  HD2 ARG   324      38.739  57.765  38.768  0.00  0.00
ATOM   5157  HD3 ARG   324      38.238  56.350  37.674  0.00  0.00
ATOM   5158  NE  ARG   324      39.433  55.835  39.380  0.00  0.00
ATOM   5159  HE  ARG   324      40.388  56.042  39.715  0.00  0.00
ATOM   5160  CZ  ARG   324      38.641  54.921  39.962  0.00  0.00
ATOM   5161  NH1 ARG   324      37.274  54.974  39.918  0.00  0.00
ATOM   5162 1HH1 ARG   324      36.818  55.759  39.511  0.00  0.00
ATOM   5163 2HH1 ARG   324      36.652  54.281  40.474  0.00  0.00
ATOM   5164  NH2 ARG   324      39.232  53.964  40.791  0.00  0.00
ATOM   5165 1HH2 ARG   324      40.251  53.773  40.678  0.00  0.00
ATOM   5166 2HH2 ARG   324      38.616  53.185  41.114  0.00  0.00
ATOM   5167  C   ARG   324      43.152  57.102  36.518  0.00  0.00
ATOM   5168  O   ARG   324      44.063  56.395  36.922  0.00  0.00
ATOM   5169  N   ALA   325      43.040  58.379  36.682  0.00  0.00
ATOM   5170  H   ALA   325      42.224  58.849  36.282  0.00  0.00
ATOM   5171  CA  ALA   325      43.944  59.268  37.402  0.00  0.00
ATOM   5172  HA  ALA   325      44.495  58.637  38.120  0.00  0.00
ATOM   5173  CB  ALA   325      44.954  59.835  36.346  0.00  0.00
ATOM   5174  HB1 ALA   325      45.141  60.944  36.396  0.00  0.00
ATOM   5175  HB2 ALA   325      45.937  59.239  36.270  0.00  0.00
ATOM   5176  HB3 ALA   325      44.564  59.747  35.344  0.00  0.00
ATOM   5177  C   ALA   325      43.288  60.384  38.231  0.00  0.00
ATOM   5178  O   ALA   325      42.296  60.965  37.860  0.00  0.00
ATOM   5179  N   THR   326      43.959  60.866  39.328  0.00  0.00
ATOM   5180  H   THR   326      44.869  60.494  39.488  0.00  0.00
ATOM   5181  CA  THR   326      43.473  61.919  40.223  0.00  0.00
ATOM   5182  HA  THR   326      42.466  62.236  39.819  0.00  0.00
ATOM   5183  CB  THR   326      43.185  61.230  41.514  0.00  0.00
ATOM   5184  HB  THR   326      44.067  60.645  41.816  0.00  0.00
ATOM   5185  CG2 THR   326      42.695  62.210  42.611  0.00  0.00
ATOM   5186 1HG2 THR   326      42.446  61.610  43.489  0.00  0.00
ATOM   5187 2HG2 THR   326      43.461  62.962  42.883  0.00  0.00
ATOM   5188 3HG2 THR   326      41.858  62.663  42.207  0.00  0.00
ATOM   5189  OG1 THR   326      42.226  60.244  41.266  0.00  0.00
ATOM   5190  HG1 THR   326      42.717  59.644  40.783  0.00  0.00
ATOM   5191  C   THR   326      44.494  63.068  40.510  0.00  0.00
ATOM   5192  O   THR   326      45.601  62.786  40.964  0.00  0.00
ATOM   5193  N   VAL   327      44.170  64.325  40.387  0.00  0.00
ATOM   5194  H   VAL   327      43.300  64.509  40.105  0.00  0.00
ATOM   5195  CA  VAL   327      45.096  65.476  40.719  0.00  0.00
ATOM   5196  HA  VAL   327      46.100  65.264  40.442  0.00  0.00
ATOM   5197  CB  VAL   327      44.636  66.775  40.051  0.00  0.00
ATOM   5198  HB  VAL   327      43.590  67.094  40.386  0.00  0.00
ATOM   5199  CG1 VAL   327      45.664  67.796  40.327  0.00  0.00
ATOM   5200 1HG1 VAL   327      45.552  68.266  41.288  0.00  0.00
ATOM   5201 2HG1 VAL   327      46.662  67.369  40.113  0.00  0.00
ATOM   5202 3HG1 VAL   327      45.495  68.673  39.782  0.00  0.00
ATOM   5203  CG2 VAL   327      44.425  66.639  38.525  0.00  0.00
ATOM   5204 1HG2 VAL   327      43.569  66.005  38.226  0.00  0.00
ATOM   5205 2HG2 VAL   327      44.111  67.540  38.007  0.00  0.00
ATOM   5206 3HG2 VAL   327      45.398  66.334  38.076  0.00  0.00
ATOM   5207  C   VAL   327      45.158  65.616  42.290  0.00  0.00
ATOM   5208  O   VAL   327      44.382  66.406  42.887  0.00  0.00
ATOM   5209  N   PHE   328      46.013  64.896  43.023  0.00  0.00
ATOM   5210  H   PHE   328      46.577  64.149  42.644  0.00  0.00
ATOM   5211  CA  PHE   328      45.921  64.886  44.509  0.00  0.00
ATOM   5212  HA  PHE   328      44.916  64.560  44.712  0.00  0.00
ATOM   5213  CB  PHE   328      46.861  63.697  45.037  0.00  0.00
ATOM   5214  HB2 PHE   328      46.805  62.922  44.314  0.00  0.00
ATOM   5215  HB3 PHE   328      47.942  63.969  45.080  0.00  0.00
ATOM   5216  CG  PHE   328      46.493  63.234  46.454  0.00  0.00
ATOM   5217  CD1 PHE   328      45.249  62.589  46.642  0.00  0.00
ATOM   5218  HD1 PHE   328      44.559  62.316  45.903  0.00  0.00
ATOM   5219  CE1 PHE   328      44.956  62.166  47.913  0.00  0.00
ATOM   5220  HE1 PHE   328      43.996  61.623  48.013  0.00  0.00
ATOM   5221  CZ  PHE   328      45.809  62.354  49.014  0.00  0.00
ATOM   5222  HZ  PHE   328      45.481  62.052  50.036  0.00  0.00
ATOM   5223  CE2 PHE   328      47.112  62.823  48.774  0.00  0.00
ATOM   5224  HE2 PHE   328      47.834  62.634  49.492  0.00  0.00
ATOM   5225  CD2 PHE   328      47.350  63.334  47.485  0.00  0.00
ATOM   5226  HD2 PHE   328      48.333  63.692  47.269  0.00  0.00
ATOM   5227  C   PHE   328      46.318  66.254  45.254  0.00  0.00
ATOM   5228  O   PHE   328      45.941  66.434  46.431  0.00  0.00
ATOM   5229  N   SER   329      46.995  67.240  44.592  0.00  0.00
ATOM   5230  H   SER   329      47.282  66.989  43.652  0.00  0.00
ATOM   5231  CA  SER   329      46.980  68.602  45.004  0.00  0.00
ATOM   5232  HA  SER   329      47.497  68.738  45.938  0.00  0.00
ATOM   5233  CB  SER   329      47.950  69.396  44.116  0.00  0.00
ATOM   5234  HB2 SER   329      47.935  70.433  44.438  0.00  0.00
ATOM   5235  HB3 SER   329      48.971  69.100  44.354  0.00  0.00
ATOM   5236  OG  SER   329      47.668  69.263  42.715  0.00  0.00
ATOM   5237  HG  SER   329      47.338  70.144  42.485  0.00  0.00
ATOM   5238  C   SER   329      45.629  69.369  45.103  0.00  0.00
ATOM   5239  O   SER   329      45.594  70.253  45.995  0.00  0.00
ATOM   5240  N   ASN   330      44.519  68.992  44.346  0.00  0.00
ATOM   5241  H   ASN   330      44.583  68.206  43.738  0.00  0.00
ATOM   5242  CA  ASN   330      43.263  69.735  44.504  0.00  0.00
ATOM   5243  HA  ASN   330      43.460  70.799  44.574  0.00  0.00
ATOM   5244  CB  ASN   330      42.413  69.542  43.259  0.00  0.00
ATOM   5245  HB2 ASN   330      41.985  68.544  43.267  0.00  0.00
ATOM   5246  HB3 ASN   330      41.484  70.224  43.295  0.00  0.00
ATOM   5247  CG  ASN   330      43.169  70.037  41.929  0.00  0.00
ATOM   5248  OD1 ASN   330      44.132  70.803  41.915  0.00  0.00
ATOM   5249  ND2 ASN   330      42.814  69.517  40.808  0.00  0.00
ATOM   5250 1HD2 ASN   330      43.347  69.721  40.001  0.00  0.00
ATOM   5251 2HD2 ASN   330      42.242  68.609  40.924  0.00  0.00
ATOM   5252  C   ASN   330      42.477  69.379  45.786  0.00  0.00
ATOM   5253  O   ASN   330      41.620  70.109  46.266  0.00  0.00
ATOM   5254  N   TYR   331      42.745  68.209  46.345  0.00  0.00
ATOM   5255  H   TYR   331      43.404  67.542  45.991  0.00  0.00
ATOM   5256  CA  TYR   331      42.036  67.584  47.503  0.00  0.00
ATOM   5257  HA  TYR   331      40.967  67.769  47.259  0.00  0.00
ATOM   5258  CB  TYR   331      42.422  66.150  47.498  0.00  0.00
ATOM   5259  HB2 TYR   331      43.437  66.022  47.306  0.00  0.00
ATOM   5260  HB3 TYR   331      42.181  65.584  48.410  0.00  0.00
ATOM   5261  CG  TYR   331      41.739  65.429  46.348  0.00  0.00
ATOM   5262  CD1 TYR   331      42.184  65.321  45.053  0.00  0.00
ATOM   5263  HD1 TYR   331      43.161  65.761  44.774  0.00  0.00
ATOM   5264  CE1 TYR   331      41.373  64.833  44.062  0.00  0.00
ATOM   5265  HE1 TYR   331      41.683  64.936  43.093  0.00  0.00
ATOM   5266  CZ  TYR   331      40.143  64.318  44.355  0.00  0.00
ATOM   5267  OH  TYR   331      39.400  63.817  43.315  0.00  0.00
ATOM   5268  HH  TYR   331      39.898  63.689  42.401  0.00  0.00
ATOM   5269  CE2 TYR   331      39.681  64.299  45.661  0.00  0.00
ATOM   5270  HE2 TYR   331      38.760  63.919  46.065  0.00  0.00
ATOM   5271  CD2 TYR   331      40.494  64.863  46.682  0.00  0.00
ATOM   5272  HD2 TYR   331      40.143  64.925  47.696  0.00  0.00
ATOM   5273  C   TYR   331      42.432  68.270  48.816  0.00  0.00
ATOM   5274  O   TYR   331      41.547  68.519  49.586  0.00  0.00
ATOM   5275  N   SER   332      43.735  68.576  49.103  0.00  0.00
ATOM   5276  H   SER   332      44.426  68.629  48.380  0.00  0.00
ATOM   5277  CA  SER   332      44.255  69.295  50.281  0.00  0.00
ATOM   5278  HA  SER   332      43.493  70.081  50.576  0.00  0.00
ATOM   5279  CB  SER   332      44.540  68.488  51.513  0.00  0.00
ATOM   5280  HB2 SER   332      43.633  67.952  51.760  0.00  0.00
ATOM   5281  HB3 SER   332      45.405  67.928  51.268  0.00  0.00
ATOM   5282  OG  SER   332      44.786  69.304  52.624  0.00  0.00
ATOM   5283  HG  SER   332      44.423  68.935  53.435  0.00  0.00
ATOM   5284  C   SER   332      45.517  70.056  49.890  0.00  0.00
ATOM   5285  O   SER   332      46.437  69.469  49.338  0.00  0.00
ATOM   5286  N   LYS   333      45.662  71.321  50.212  0.00  0.00
ATOM   5287  H   LYS   333      44.840  71.837  50.544  0.00  0.00
ATOM   5288  CA  LYS   333      46.954  72.037  50.115  0.00  0.00
ATOM   5289  HA  LYS   333      47.486  71.934  49.194  0.00  0.00
ATOM   5290  CB  LYS   333      46.726  73.593  50.314  0.00  0.00
ATOM   5291  HB2 LYS   333      47.699  74.108  50.075  0.00  0.00
ATOM   5292  HB3 LYS   333      45.930  73.740  49.611  0.00  0.00
ATOM   5293  CG  LYS   333      46.250  73.990  51.703  0.00  0.00
ATOM   5294  HG2 LYS   333      45.586  73.198  52.205  0.00  0.00
ATOM   5295  HG3 LYS   333      47.103  73.887  52.360  0.00  0.00
ATOM   5296  CD  LYS   333      45.710  75.435  51.836  0.00  0.00
ATOM   5297  HD2 LYS   333      45.420  75.574  52.857  0.00  0.00
ATOM   5298  HD3 LYS   333      46.478  76.172  51.691  0.00  0.00
ATOM   5299  CE  LYS   333      44.502  75.671  51.032  0.00  0.00
ATOM   5300  HE2 LYS   333      44.716  75.709  49.923  0.00  0.00
ATOM   5301  HE3 LYS   333      43.906  74.792  51.212  0.00  0.00
ATOM   5302  NZ  LYS   333      43.780  76.944  51.326  0.00  0.00
ATOM   5303  HZ1 LYS   333      42.932  77.011  50.707  0.00  0.00
ATOM   5304  HZ2 LYS   333      43.590  77.022  52.288  0.00  0.00
ATOM   5305  HZ3 LYS   333      44.320  77.759  51.036  0.00  0.00
ATOM   5306  C   LYS   333      48.065  71.504  51.066  0.00  0.00
ATOM   5307  O   LYS   333      49.209  71.916  50.929  0.00  0.00
ATOM   5308  N   TYR   334      47.677  70.619  51.956  0.00  0.00
ATOM   5309  H   TYR   334      46.750  70.372  52.038  0.00  0.00
ATOM   5310  CA  TYR   334      48.571  69.867  52.840  0.00  0.00
ATOM   5311  HA  TYR   334      49.540  70.356  52.818  0.00  0.00
ATOM   5312  CB  TYR   334      48.094  69.874  54.252  0.00  0.00
ATOM   5313  HB2 TYR   334      47.164  69.309  54.320  0.00  0.00
ATOM   5314  HB3 TYR   334      48.860  69.377  54.908  0.00  0.00
ATOM   5315  CG  TYR   334      47.732  71.174  54.888  0.00  0.00
ATOM   5316  CD1 TYR   334      48.636  72.276  54.795  0.00  0.00
ATOM   5317  HD1 TYR   334      49.671  72.157  54.490  0.00  0.00
ATOM   5318  CE1 TYR   334      48.333  73.539  55.411  0.00  0.00
ATOM   5319  HE1 TYR   334      49.126  74.255  55.444  0.00  0.00
ATOM   5320  CZ  TYR   334      47.128  73.710  56.071  0.00  0.00
ATOM   5321  OH  TYR   334      46.639  74.923  56.504  0.00  0.00
ATOM   5322  HH  TYR   334      47.146  75.664  56.153  0.00  0.00
ATOM   5323  CE2 TYR   334      46.274  72.633  56.238  0.00  0.00
ATOM   5324  HE2 TYR   334      45.377  72.906  56.697  0.00  0.00
ATOM   5325  CD2 TYR   334      46.525  71.377  55.568  0.00  0.00
ATOM   5326  HD2 TYR   334      45.750  70.582  55.516  0.00  0.00
ATOM   5327  C   TYR   334      48.923  68.484  52.253  0.00  0.00
ATOM   5328  O   TYR   334      49.548  67.655  52.870  0.00  0.00
ATOM   5329  N   ASN   335      48.651  68.283  50.941  0.00  0.00
ATOM   5330  H   ASN   335      48.235  68.975  50.330  0.00  0.00
ATOM   5331  CA  ASN   335      49.194  67.029  50.259  0.00  0.00
ATOM   5332  HA  ASN   335      49.386  66.312  50.963  0.00  0.00
ATOM   5333  CB  ASN   335      48.110  66.403  49.312  0.00  0.00
ATOM   5334  HB2 ASN   335      47.823  67.157  48.600  0.00  0.00
ATOM   5335  HB3 ASN   335      48.453  65.570  48.809  0.00  0.00
ATOM   5336  CG  ASN   335      46.831  65.992  50.081  0.00  0.00
ATOM   5337  OD1 ASN   335      46.919  65.801  51.261  0.00  0.00
ATOM   5338  ND2 ASN   335      45.700  65.848  49.435  0.00  0.00
ATOM   5339 1HD2 ASN   335      44.951  65.589  50.121  0.00  0.00
ATOM   5340 2HD2 ASN   335      45.663  65.848  48.412  0.00  0.00
ATOM   5341  C   ASN   335      50.467  67.208  49.456  0.00  0.00
ATOM   5342  O   ASN   335      51.057  66.202  49.016  0.00  0.00
ATOM   5343  N   VAL   336      50.912  68.463  49.271  0.00  0.00
ATOM   5344  H   VAL   336      50.370  69.228  49.662  0.00  0.00
ATOM   5345  CA  VAL   336      52.117  68.831  48.532  0.00  0.00
ATOM   5346  HA  VAL   336      52.772  67.951  48.332  0.00  0.00
ATOM   5347  CB  VAL   336      51.768  69.578  47.177  0.00  0.00
ATOM   5348  HB  VAL   336      52.609  70.221  46.931  0.00  0.00
ATOM   5349  CG1 VAL   336      51.588  68.519  46.151  0.00  0.00
ATOM   5350 1HG1 VAL   336      51.508  69.015  45.201  0.00  0.00
ATOM   5351 2HG1 VAL   336      52.420  67.827  46.094  0.00  0.00
ATOM   5352 3HG1 VAL   336      50.673  67.876  46.272  0.00  0.00
ATOM   5353  CG2 VAL   336      50.587  70.501  47.239  0.00  0.00
ATOM   5354 1HG2 VAL   336      50.216  70.787  46.216  0.00  0.00
ATOM   5355 2HG2 VAL   336      49.737  70.020  47.757  0.00  0.00
ATOM   5356 3HG2 VAL   336      50.875  71.390  47.842  0.00  0.00
ATOM   5357  C   VAL   336      52.905  69.767  49.343  0.00  0.00
ATOM   5358  O   VAL   336      52.357  70.572  50.051  0.00  0.00
ATOM   5359  N   PRO   337      54.244  69.769  49.227  0.00  0.00
ATOM   5360  CD  PRO   337      55.093  68.809  48.665  0.00  0.00
ATOM   5361  HD2 PRO   337      55.165  68.950  47.561  0.00  0.00
ATOM   5362  HD3 PRO   337      54.657  67.817  48.803  0.00  0.00
ATOM   5363  CG  PRO   337      56.410  68.921  49.422  0.00  0.00
ATOM   5364  HG2 PRO   337      57.242  68.397  48.860  0.00  0.00
ATOM   5365  HG3 PRO   337      56.225  68.375  50.344  0.00  0.00
ATOM   5366  CB  PRO   337      56.511  70.385  49.626  0.00  0.00
ATOM   5367  HB2 PRO   337      57.017  70.835  48.761  0.00  0.00
ATOM   5368  HB3 PRO   337      57.142  70.594  50.530  0.00  0.00
ATOM   5369  CA  PRO   337      55.036  70.828  49.728  0.00  0.00
ATOM   5370  HA  PRO   337      54.824  70.972  50.783  0.00  0.00
ATOM   5371  C   PRO   337      54.812  72.065  48.970  0.00  0.00
ATOM   5372  O   PRO   337      54.085  72.055  47.990  0.00  0.00
ATOM   5373  N   GLU   338      55.340  73.167  49.470  0.00  0.00
ATOM   5374  H   GLU   338      55.903  73.096  50.329  0.00  0.00
ATOM   5375  CA  GLU   338      55.085  74.481  48.849  0.00  0.00
ATOM   5376  HA  GLU   338      53.999  74.616  48.583  0.00  0.00
ATOM   5377  CB  GLU   338      55.809  75.455  49.716  0.00  0.00
ATOM   5378  HB2 GLU   338      55.495  75.230  50.702  0.00  0.00
ATOM   5379  HB3 GLU   338      56.927  75.440  49.632  0.00  0.00
ATOM   5380  CG  GLU   338      55.199  76.788  49.534  0.00  0.00
ATOM   5381  HG2 GLU   338      55.156  77.052  48.540  0.00  0.00
ATOM   5382  HG3 GLU   338      54.143  76.728  49.890  0.00  0.00
ATOM   5383  CD  GLU   338      55.867  77.978  50.220  0.00  0.00
ATOM   5384  OE1 GLU   338      56.553  78.770  49.578  0.00  0.00
ATOM   5385  OE2 GLU   338      55.578  78.268  51.383  0.00  0.00
ATOM   5386  C   GLU   338      55.672  74.719  47.436  0.00  0.00
ATOM   5387  O   GLU   338      56.874  74.461  47.217  0.00  0.00
ATOM   5388  N   GLY   339      54.795  75.136  46.511  0.00  0.00
ATOM   5389  H   GLY   339      53.813  75.404  46.758  0.00  0.00
ATOM   5390  CA  GLY   339      55.180  75.451  45.117  0.00  0.00
ATOM   5391  HA2 GLY   339      54.484  76.144  44.634  0.00  0.00
ATOM   5392  HA3 GLY   339      56.190  75.936  45.112  0.00  0.00
ATOM   5393  C   GLY   339      55.378  74.267  44.166  0.00  0.00
ATOM   5394  O   GLY   339      56.196  74.473  43.263  0.00  0.00
ATOM   5395  N   HIE   340      54.787  73.096  44.547  0.00  0.00
ATOM   5396  H   HIE   340      54.266  73.036  45.364  0.00  0.00
ATOM   5397  CA  HIE   340      54.640  71.908  43.626  0.00  0.00
ATOM   5398  HA  HIE   340      54.902  72.289  42.662  0.00  0.00
ATOM   5399  CB  HIE   340      55.581  70.844  44.091  0.00  0.00
ATOM   5400  HB2 HIE   340      55.221  70.438  44.994  0.00  0.00
ATOM   5401  HB3 HIE   340      55.591  69.989  43.454  0.00  0.00
ATOM   5402  CG  HIE   340      57.044  71.321  44.262  0.00  0.00
ATOM   5403  ND1 HIE   340      57.815  71.874  43.199  0.00  0.00
ATOM   5404  CE1 HIE   340      59.008  72.155  43.763  0.00  0.00
ATOM   5405  HE1 HIE   340      59.902  72.570  43.213  0.00  0.00
ATOM   5406  NE2 HIE   340      59.049  71.672  44.988  0.00  0.00
ATOM   5407  HE2 HIE   340      59.775  71.792  45.693  0.00  0.00
ATOM   5408  CD2 HIE   340      57.801  71.222  45.361  0.00  0.00
ATOM   5409  HD2 HIE   340      57.519  70.860  46.273  0.00  0.00
ATOM   5410  C   HIE   340      53.151  71.338  43.614  0.00  0.00
ATOM   5411  O   HIE   340      52.319  71.877  44.323  0.00  0.00
ATOM   5412  N   TRP   341      52.914  70.364  42.674  0.00  0.00
ATOM   5413  H   TRP   341      53.657  70.138  42.018  0.00  0.00
ATOM   5414  CA  TRP   341      51.582  69.680  42.474  0.00  0.00
ATOM   5415  HA  TRP   341      50.818  69.943  43.290  0.00  0.00
ATOM   5416  CB  TRP   341      50.857  70.285  41.333  0.00  0.00
ATOM   5417  HB2 TRP   341      49.919  69.856  41.406  0.00  0.00
ATOM   5418  HB3 TRP   341      50.598  71.339  41.487  0.00  0.00
ATOM   5419  CG  TRP   341      51.370  69.940  39.902  0.00  0.00
ATOM   5420  CD1 TRP   341      52.348  70.680  39.295  0.00  0.00
ATOM   5421  HD1 TRP   341      52.852  71.429  39.890  0.00  0.00
ATOM   5422  NE1 TRP   341      52.430  70.375  37.986  0.00  0.00
ATOM   5423  HE1 TRP   341      53.114  70.793  37.311  0.00  0.00
ATOM   5424  CE2 TRP   341      51.444  69.440  37.675  0.00  0.00
ATOM   5425  CZ2 TRP   341      50.939  69.067  36.389  0.00  0.00
ATOM   5426  HZ2 TRP   341      51.441  69.324  35.467  0.00  0.00
ATOM   5427  CH2 TRP   341      49.845  68.160  36.435  0.00  0.00
ATOM   5428  HH2 TRP   341      49.288  67.888  35.561  0.00  0.00
ATOM   5429  CZ3 TRP   341      49.089  67.958  37.613  0.00  0.00
ATOM   5430  HZ3 TRP   341      48.114  67.440  37.623  0.00  0.00
ATOM   5431  CE3 TRP   341      49.576  68.398  38.814  0.00  0.00
ATOM   5432  HE3 TRP   341      48.993  68.082  39.768  0.00  0.00
ATOM   5433  CD2 TRP   341      50.667  69.224  38.837  0.00  0.00
ATOM   5434  C   TRP   341      51.682  68.155  42.296  0.00  0.00
ATOM   5435  O   TRP   341      52.836  67.705  42.173  0.00  0.00
ATOM   5436  N   SER   342      50.629  67.375  42.197  0.00  0.00
ATOM   5437  H   SER   342      49.663  67.714  42.343  0.00  0.00
ATOM   5438  CA  SER   342      50.723  65.952  42.301  0.00  0.00
ATOM   5439  HA  SER   342      51.568  65.536  41.835  0.00  0.00
ATOM   5440  CB  SER   342      50.816  65.485  43.812  0.00  0.00
ATOM   5441  HB2 SER   342      50.857  64.394  43.948  0.00  0.00
ATOM   5442  HB3 SER   342      51.836  65.823  44.087  0.00  0.00
ATOM   5443  OG  SER   342      49.842  66.038  44.556  0.00  0.00
ATOM   5444  HG  SER   342      50.140  65.932  45.445  0.00  0.00
ATOM   5445  C   SER   342      49.491  65.217  41.615  0.00  0.00
ATOM   5446  O   SER   342      48.412  65.764  41.548  0.00  0.00
ATOM   5447  N   LEU   343      49.773  64.061  41.001  0.00  0.00
ATOM   5448  H   LEU   343      50.650  63.733  41.181  0.00  0.00
ATOM   5449  CA  LEU   343      48.911  63.365  40.046  0.00  0.00
ATOM   5450  HA  LEU   343      47.867  63.631  40.052  0.00  0.00
ATOM   5451  CB  LEU   343      49.330  63.700  38.634  0.00  0.00
ATOM   5452  HB2 LEU   343      50.168  64.240  38.613  0.00  0.00
ATOM   5453  HB3 LEU   343      49.658  62.774  38.124  0.00  0.00
ATOM   5454  CG  LEU   343      48.312  64.362  37.652  0.00  0.00
ATOM   5455  HG  LEU   343      47.894  65.303  38.039  0.00  0.00
ATOM   5456  CD1 LEU   343      49.016  64.517  36.310  0.00  0.00
ATOM   5457 1HD1 LEU   343      49.153  63.557  35.892  0.00  0.00
ATOM   5458 2HD1 LEU   343      48.422  65.055  35.554  0.00  0.00
ATOM   5459 3HD1 LEU   343      50.062  64.892  36.545  0.00  0.00
ATOM   5460  CD2 LEU   343      47.059  63.463  37.547  0.00  0.00
ATOM   5461 1HD2 LEU   343      46.547  63.850  36.705  0.00  0.00
ATOM   5462 2HD2 LEU   343      47.257  62.509  37.298  0.00  0.00
ATOM   5463 3HD2 LEU   343      46.480  63.596  38.427  0.00  0.00
ATOM   5464  C   LEU   343      49.130  61.922  40.407  0.00  0.00
ATOM   5465  O   LEU   343      50.290  61.435  40.583  0.00  0.00
ATOM   5466  N   MET   344      48.051  61.178  40.638  0.00  0.00
ATOM   5467  H   MET   344      47.147  61.592  40.407  0.00  0.00
ATOM   5468  CA  MET   344      48.039  59.794  41.017  0.00  0.00
ATOM   5469  HA  MET   344      49.005  59.539  41.143  0.00  0.00
ATOM   5470  CB  MET   344      47.272  59.612  42.354  0.00  0.00
ATOM   5471  HB2 MET   344      47.654  60.215  43.088  0.00  0.00
ATOM   5472  HB3 MET   344      46.200  59.926  42.371  0.00  0.00
ATOM   5473  CG  MET   344      47.292  58.193  42.926  0.00  0.00
ATOM   5474  HG2 MET   344      47.686  57.429  42.289  0.00  0.00
ATOM   5475  HG3 MET   344      48.116  58.151  43.733  0.00  0.00
ATOM   5476  SD  MET   344      45.795  57.573  43.755  0.00  0.00
ATOM   5477  CE  MET   344      45.578  58.760  45.106  0.00  0.00
ATOM   5478  HE1 MET   344      44.702  58.346  45.588  0.00  0.00
ATOM   5479  HE2 MET   344      46.455  58.868  45.721  0.00  0.00
ATOM   5480  HE3 MET   344      45.214  59.709  44.714  0.00  0.00
ATOM   5481  C   MET   344      47.284  59.042  39.887  0.00  0.00
ATOM   5482  O   MET   344      46.263  59.392  39.328  0.00  0.00
ATOM   5483  N   LEU   345      47.869  57.918  39.556  0.00  0.00
ATOM   5484  H   LEU   345      48.603  57.490  40.146  0.00  0.00
ATOM   5485  CA  LEU   345      47.415  57.080  38.415  0.00  0.00
ATOM   5486  HA  LEU   345      46.433  57.403  37.995  0.00  0.00
ATOM   5487  CB  LEU   345      48.730  56.995  37.527  0.00  0.00
ATOM   5488  HB2 LEU   345      49.269  56.246  38.084  0.00  0.00
ATOM   5489  HB3 LEU   345      48.421  56.428  36.585  0.00  0.00
ATOM   5490  CG  LEU   345      49.623  58.174  37.228  0.00  0.00
ATOM   5491  HG  LEU   345      50.048  58.551  38.194  0.00  0.00
ATOM   5492  CD1 LEU   345      50.795  57.676  36.330  0.00  0.00
ATOM   5493 1HD1 LEU   345      50.562  57.833  35.286  0.00  0.00
ATOM   5494 2HD1 LEU   345      51.708  58.169  36.774  0.00  0.00
ATOM   5495 3HD1 LEU   345      50.887  56.654  36.497  0.00  0.00
ATOM   5496  CD2 LEU   345      48.966  59.427  36.621  0.00  0.00
ATOM   5497 1HD2 LEU   345      48.617  59.255  35.620  0.00  0.00
ATOM   5498 2HD2 LEU   345      48.246  59.898  37.295  0.00  0.00
ATOM   5499 3HD2 LEU   345      49.722  60.157  36.489  0.00  0.00
ATOM   5500  C   LEU   345      47.117  55.604  38.855  0.00  0.00
ATOM   5501  O   LEU   345      47.771  55.134  39.808  0.00  0.00
ATOM   5502  N   GLU   346      46.131  54.983  38.238  0.00  0.00
ATOM   5503  H   GLU   346      45.578  55.414  37.438  0.00  0.00
ATOM   5504  CA  GLU   346      45.717  53.632  38.562  0.00  0.00
ATOM   5505  HA  GLU   346      46.296  53.353  39.377  0.00  0.00
ATOM   5506  CB  GLU   346      44.240  53.626  39.030  0.00  0.00
ATOM   5507  HB2 GLU   346      43.594  54.007  38.240  0.00  0.00
ATOM   5508  HB3 GLU   346      43.958  52.553  39.171  0.00  0.00
ATOM   5509  CG  GLU   346      44.016  54.310  40.367  0.00  0.00
ATOM   5510  HG2 GLU   346      44.431  53.847  41.265  0.00  0.00
ATOM   5511  HG3 GLU   346      44.554  55.265  40.470  0.00  0.00
ATOM   5512  CD  GLU   346      42.545  54.483  40.533  0.00  0.00
ATOM   5513  OE1 GLU   346      41.837  53.449  40.583  0.00  0.00
ATOM   5514  OE2 GLU   346      41.987  55.588  40.454  0.00  0.00
ATOM   5515  C   GLU   346      45.882  52.622  37.357  0.00  0.00
ATOM   5516  O   GLU   346      45.480  52.963  36.232  0.00  0.00
ATOM   5517  N   VAL   347      46.379  51.379  37.595  0.00  0.00
ATOM   5518  H   VAL   347      46.766  51.112  38.543  0.00  0.00
ATOM   5519  CA  VAL   347      46.604  50.407  36.528  0.00  0.00
ATOM   5520  HA  VAL   347      46.087  50.689  35.609  0.00  0.00
ATOM   5521  CB  VAL   347      48.103  50.263  36.229  0.00  0.00
ATOM   5522  HB  VAL   347      48.624  49.811  37.109  0.00  0.00
ATOM   5523  CG1 VAL   347      48.497  49.337  35.032  0.00  0.00
ATOM   5524 1HG1 VAL   347      48.081  48.305  35.144  0.00  0.00
ATOM   5525 2HG1 VAL   347      48.164  49.758  34.122  0.00  0.00
ATOM   5526 3HG1 VAL   347      49.600  49.273  34.996  0.00  0.00
ATOM   5527  CG2 VAL   347      48.767  51.616  35.977  0.00  0.00
ATOM   5528 1HG2 VAL   347      48.304  52.005  35.032  0.00  0.00
ATOM   5529 2HG2 VAL   347      48.657  52.397  36.755  0.00  0.00
ATOM   5530 3HG2 VAL   347      49.858  51.503  35.723  0.00  0.00
ATOM   5531  C   VAL   347      46.135  49.049  37.044  0.00  0.00
ATOM   5532  O   VAL   347      46.398  48.676  38.194  0.00  0.00
ATOM   5533  N   SER   348      45.342  48.339  36.259  0.00  0.00
ATOM   5534  H   SER   348      45.394  48.586  35.281  0.00  0.00
ATOM   5535  CA  SER   348      44.839  46.941  36.495  0.00  0.00
ATOM   5536  HA  SER   348      44.718  46.968  37.593  0.00  0.00
ATOM   5537  CB  SER   348      43.551  46.744  35.696  0.00  0.00
ATOM   5538  HB2 SER   348      43.327  45.700  35.743  0.00  0.00
ATOM   5539  HB3 SER   348      42.809  47.386  36.124  0.00  0.00
ATOM   5540  OG  SER   348      43.720  47.133  34.390  0.00  0.00
ATOM   5541  HG  SER   348      42.858  47.277  34.037  0.00  0.00
ATOM   5542  C   SER   348      45.795  45.939  36.113  0.00  0.00
ATOM   5543  O   SER   348      46.434  46.052  35.109  0.00  0.00
ATOM   5544  N   GLU   349      45.661  44.760  36.737  0.00  0.00
ATOM   5545  H   GLU   349      45.008  44.706  37.534  0.00  0.00
ATOM   5546  CA  GLU   349      46.529  43.550  36.548  0.00  0.00
ATOM   5547  HA  GLU   349      46.918  43.373  35.569  0.00  0.00
ATOM   5548  CB  GLU   349      47.710  43.642  37.545  0.00  0.00
ATOM   5549  HB2 GLU   349      48.349  44.396  37.154  0.00  0.00
ATOM   5550  HB3 GLU   349      47.253  43.916  38.475  0.00  0.00
ATOM   5551  CG  GLU   349      48.563  42.369  37.612  0.00  0.00
ATOM   5552  HG2 GLU   349      47.884  41.643  38.041  0.00  0.00
ATOM   5553  HG3 GLU   349      48.711  42.072  36.530  0.00  0.00
ATOM   5554  CD  GLU   349      49.920  42.499  38.461  0.00  0.00
ATOM   5555  OE1 GLU   349      50.157  43.534  39.138  0.00  0.00
ATOM   5556  OE2 GLU   349      50.837  41.626  38.337  0.00  0.00
ATOM   5557  C   GLU   349      45.666  42.304  36.748  0.00  0.00
ATOM   5558  O   GLU   349      44.827  42.303  37.621  0.00  0.00
ATOM   5559  N   SER   350      45.691  41.269  35.861  0.00  0.00
ATOM   5560  H   SER   350      46.350  41.163  35.016  0.00  0.00
ATOM   5561  CA  SER   350      44.808  40.065  36.075  0.00  0.00
ATOM   5562  HA  SER   350      44.646  39.854  37.113  0.00  0.00
ATOM   5563  CB  SER   350      43.446  40.440  35.474  0.00  0.00
ATOM   5564  HB2 SER   350      42.657  39.721  35.695  0.00  0.00
ATOM   5565  HB3 SER   350      43.274  41.445  35.885  0.00  0.00
ATOM   5566  OG  SER   350      43.596  40.336  34.073  0.00  0.00
ATOM   5567  HG  SER   350      42.674  40.640  33.763  0.00  0.00
ATOM   5568  C   SER   350      45.431  38.882  35.497  0.00  0.00
ATOM   5569  O   SER   350      46.476  38.947  34.842  0.00  0.00
ATOM   5570  N   LYS   351      44.660  37.746  35.511  0.00  0.00
ATOM   5571  H   LYS   351      43.764  37.685  36.017  0.00  0.00
ATOM   5572  CA  LYS   351      44.811  36.574  34.598  0.00  0.00
ATOM   5573  HA  LYS   351      45.875  36.136  34.732  0.00  0.00
ATOM   5574  CB  LYS   351      43.708  35.622  35.155  0.00  0.00
ATOM   5575  HB2 LYS   351      43.874  35.611  36.238  0.00  0.00
ATOM   5576  HB3 LYS   351      42.736  36.052  35.135  0.00  0.00
ATOM   5577  CG  LYS   351      43.797  34.277  34.470  0.00  0.00
ATOM   5578  HG2 LYS   351      43.393  34.461  33.453  0.00  0.00
ATOM   5579  HG3 LYS   351      44.683  33.674  34.552  0.00  0.00
ATOM   5580  CD  LYS   351      42.668  33.389  35.053  0.00  0.00
ATOM   5581  HD2 LYS   351      41.788  33.973  35.203  0.00  0.00
ATOM   5582  HD3 LYS   351      42.456  32.543  34.336  0.00  0.00
ATOM   5583  CE  LYS   351      42.980  32.828  36.433  0.00  0.00
ATOM   5584  HE2 LYS   351      44.008  32.433  36.568  0.00  0.00
ATOM   5585  HE3 LYS   351      42.821  33.683  37.116  0.00  0.00
ATOM   5586  NZ  LYS   351      42.107  31.665  36.797  0.00  0.00
ATOM   5587  HZ1 LYS   351      42.329  31.243  37.667  0.00  0.00
ATOM   5588  HZ2 LYS   351      41.162  31.898  36.647  0.00  0.00
ATOM   5589  HZ3 LYS   351      42.228  30.865  36.190  0.00  0.00
ATOM   5590  C   LYS   351      44.724  36.883  33.082  0.00  0.00
ATOM   5591  O   LYS   351      45.203  36.098  32.279  0.00  0.00
ATOM   5592  N   TYR   352      44.114  37.992  32.644  0.00  0.00
ATOM   5593  H   TYR   352      43.776  38.573  33.396  0.00  0.00
ATOM   5594  CA  TYR   352      43.778  38.448  31.258  0.00  0.00
ATOM   5595  HA  TYR   352      44.252  37.772  30.552  0.00  0.00
ATOM   5596  CB  TYR   352      42.221  38.513  31.079  0.00  0.00
ATOM   5597  HB2 TYR   352      41.880  39.491  31.394  0.00  0.00
ATOM   5598  HB3 TYR   352      42.061  38.465  29.992  0.00  0.00
ATOM   5599  CG  TYR   352      41.372  37.428  31.610  0.00  0.00
ATOM   5600  CD1 TYR   352      41.076  36.339  30.686  0.00  0.00
ATOM   5601  HD1 TYR   352      41.349  36.443  29.653  0.00  0.00
ATOM   5602  CE1 TYR   352      40.374  35.196  31.242  0.00  0.00
ATOM   5603  HE1 TYR   352      40.164  34.428  30.576  0.00  0.00
ATOM   5604  CZ  TYR   352      39.930  35.168  32.541  0.00  0.00
ATOM   5605  OH  TYR   352      39.389  34.041  33.142  0.00  0.00
ATOM   5606  HH  TYR   352      39.162  33.503  32.356  0.00  0.00
ATOM   5607  CE2 TYR   352      40.238  36.243  33.406  0.00  0.00
ATOM   5608  HE2 TYR   352      40.012  36.105  34.457  0.00  0.00
ATOM   5609  CD2 TYR   352      40.930  37.328  32.915  0.00  0.00
ATOM   5610  HD2 TYR   352      41.164  38.143  33.581  0.00  0.00
ATOM   5611  C   TYR   352      44.402  39.832  30.849  0.00  0.00
ATOM   5612  O   TYR   352      44.029  40.335  29.781  0.00  0.00
ATOM   5613  N   LYS   353      45.372  40.388  31.585  0.00  0.00
ATOM   5614  H   LYS   353      45.572  39.860  32.429  0.00  0.00
ATOM   5615  CA  LYS   353      45.887  41.686  31.365  0.00  0.00
ATOM   5616  HA  LYS   353      45.908  41.779  30.248  0.00  0.00
ATOM   5617  CB  LYS   353      45.039  42.859  31.738  0.00  0.00
ATOM   5618  HB2 LYS   353      44.053  42.606  31.272  0.00  0.00
ATOM   5619  HB3 LYS   353      44.974  42.962  32.833  0.00  0.00
ATOM   5620  CG  LYS   353      45.561  44.184  31.237  0.00  0.00
ATOM   5621  HG2 LYS   353      46.372  44.448  31.944  0.00  0.00
ATOM   5622  HG3 LYS   353      46.013  44.017  30.198  0.00  0.00
ATOM   5623  CD  LYS   353      44.377  45.152  31.290  0.00  0.00
ATOM   5624  HD2 LYS   353      43.810  44.964  30.401  0.00  0.00
ATOM   5625  HD3 LYS   353      43.747  45.058  32.145  0.00  0.00
ATOM   5626  CE  LYS   353      44.814  46.668  31.331  0.00  0.00
ATOM   5627  HE2 LYS   353      45.252  46.869  30.363  0.00  0.00
ATOM   5628  HE3 LYS   353      43.995  47.309  31.563  0.00  0.00
ATOM   5629  NZ  LYS   353      45.710  46.970  32.380  0.00  0.00
ATOM   5630  HZ1 LYS   353      45.898  47.988  32.336  0.00  0.00
ATOM   5631  HZ2 LYS   353      45.254  46.786  33.294  0.00  0.00
ATOM   5632  HZ3 LYS   353      46.567  46.459  32.299  0.00  0.00
ATOM   5633  C   LYS   353      47.323  41.802  31.962  0.00  0.00
ATOM   5634  O   LYS   353      47.486  41.829  33.203  0.00  0.00
ATOM   5635  N   PRO   354      48.385  41.983  31.168  0.00  0.00
ATOM   5636  CD  PRO   354      48.349  41.849  29.743  0.00  0.00
ATOM   5637  HD2 PRO   354      48.020  42.746  29.220  0.00  0.00
ATOM   5638  HD3 PRO   354      47.895  40.949  29.422  0.00  0.00
ATOM   5639  CG  PRO   354      49.857  41.736  29.325  0.00  0.00
ATOM   5640  HG2 PRO   354      50.280  42.717  29.054  0.00  0.00
ATOM   5641  HG3 PRO   354      50.025  41.098  28.431  0.00  0.00
ATOM   5642  CB  PRO   354      50.608  41.219  30.556  0.00  0.00
ATOM   5643  HB2 PRO   354      51.671  41.639  30.626  0.00  0.00
ATOM   5644  HB3 PRO   354      50.545  40.174  30.617  0.00  0.00
ATOM   5645  CA  PRO   354      49.733  41.843  31.684  0.00  0.00
ATOM   5646  HA  PRO   354      49.836  41.117  32.512  0.00  0.00
ATOM   5647  C   PRO   354      50.254  43.205  32.321  0.00  0.00
ATOM   5648  O   PRO   354      49.991  44.286  31.789  0.00  0.00
ATOM   5649  N   VAL   355      51.057  43.194  33.266  0.00  0.00
ATOM   5650  H   VAL   355      51.285  42.291  33.611  0.00  0.00
ATOM   5651  CA  VAL   355      51.859  44.288  33.814  0.00  0.00
ATOM   5652  HA  VAL   355      51.994  44.990  33.040  0.00  0.00
ATOM   5653  CB  VAL   355      51.146  44.817  35.104  0.00  0.00
ATOM   5654  HB  VAL   355      50.960  44.023  35.815  0.00  0.00
ATOM   5655  CG1 VAL   355      52.013  45.896  35.754  0.00  0.00
ATOM   5656 1HG1 VAL   355      52.895  45.544  36.306  0.00  0.00
ATOM   5657 2HG1 VAL   355      52.299  46.584  34.922  0.00  0.00
ATOM   5658 3HG1 VAL   355      51.504  46.477  36.494  0.00  0.00
ATOM   5659  CG2 VAL   355      49.785  45.538  34.756  0.00  0.00
ATOM   5660 1HG2 VAL   355      49.046  44.779  34.455  0.00  0.00
ATOM   5661 2HG2 VAL   355      49.373  45.738  35.728  0.00  0.00
ATOM   5662 3HG2 VAL   355      49.804  46.429  34.100  0.00  0.00
ATOM   5663  C   VAL   355      53.318  43.893  34.019  0.00  0.00
ATOM   5664  O   VAL   355      53.585  42.951  34.735  0.00  0.00
ATOM   5665  N   ASN   356      54.249  44.551  33.383  0.00  0.00
ATOM   5666  H   ASN   356      54.034  45.145  32.637  0.00  0.00
ATOM   5667  CA  ASN   356      55.649  44.364  33.524  0.00  0.00
ATOM   5668  HA  ASN   356      55.828  43.334  33.611  0.00  0.00
ATOM   5669  CB  ASN   356      56.368  44.937  32.225  0.00  0.00
ATOM   5670  HB2 ASN   356      55.925  44.372  31.384  0.00  0.00
ATOM   5671  HB3 ASN   356      56.065  45.967  32.169  0.00  0.00
ATOM   5672  CG  ASN   356      57.899  44.842  32.341  0.00  0.00
ATOM   5673  OD1 ASN   356      58.468  44.620  33.404  0.00  0.00
ATOM   5674  ND2 ASN   356      58.538  45.030  31.285  0.00  0.00
ATOM   5675 1HD2 ASN   356      59.557  45.145  31.247  0.00  0.00
ATOM   5676 2HD2 ASN   356      57.991  45.110  30.408  0.00  0.00
ATOM   5677  C   ASN   356      56.019  45.164  34.705  0.00  0.00
ATOM   5678  O   ASN   356      55.856  46.373  34.698  0.00  0.00
ATOM   5679  N   HIE   357      56.464  44.525  35.824  0.00  0.00
ATOM   5680  H   HIE   357      56.473  43.506  35.837  0.00  0.00
ATOM   5681  CA  HIE   357      56.820  45.199  37.078  0.00  0.00
ATOM   5682  HA  HIE   357      56.259  46.044  37.169  0.00  0.00
ATOM   5683  CB  HIE   357      56.602  44.171  38.227  0.00  0.00
ATOM   5684  HB2 HIE   357      56.882  43.228  37.774  0.00  0.00
ATOM   5685  HB3 HIE   357      57.311  44.310  39.004  0.00  0.00
ATOM   5686  CG  HIE   357      55.168  44.139  38.777  0.00  0.00
ATOM   5687  ND1 HIE   357      54.527  45.262  39.208  0.00  0.00
ATOM   5688  CE1 HIE   357      53.231  44.960  39.429  0.00  0.00
ATOM   5689  HE1 HIE   357      52.509  45.690  39.745  0.00  0.00
ATOM   5690  NE2 HIE   357      53.068  43.683  39.068  0.00  0.00
ATOM   5691  HE2 HIE   357      52.133  43.332  38.892  0.00  0.00
ATOM   5692  CD2 HIE   357      54.225  43.169  38.608  0.00  0.00
ATOM   5693  HD2 HIE   357      54.318  42.253  38.030  0.00  0.00
ATOM   5694  C   HIE   357      58.156  45.868  37.042  0.00  0.00
ATOM   5695  O   HIE   357      58.388  46.718  37.934  0.00  0.00
ATOM   5696  N   SER   358      59.063  45.641  36.100  0.00  0.00
ATOM   5697  H   SER   358      58.862  44.890  35.478  0.00  0.00
ATOM   5698  CA  SER   358      60.376  46.325  35.991  0.00  0.00
ATOM   5699  HA  SER   358      60.663  46.555  37.001  0.00  0.00
ATOM   5700  CB  SER   358      61.341  45.478  35.126  0.00  0.00
ATOM   5701  HB2 SER   358      62.318  45.954  34.988  0.00  0.00
ATOM   5702  HB3 SER   358      61.427  44.526  35.715  0.00  0.00
ATOM   5703  OG  SER   358      60.853  45.122  33.780  0.00  0.00
ATOM   5704  HG  SER   358      59.922  44.870  33.658  0.00  0.00
ATOM   5705  C   SER   358      60.285  47.727  35.391  0.00  0.00
ATOM   5706  O   SER   358      60.914  48.649  35.922  0.00  0.00
ATOM   5707  N   THR   359      59.512  47.954  34.373  0.00  0.00
ATOM   5708  H   THR   359      58.905  47.218  34.004  0.00  0.00
ATOM   5709  CA  THR   359      59.300  49.277  33.780  0.00  0.00
ATOM   5710  HA  THR   359      60.234  49.851  33.723  0.00  0.00
ATOM   5711  CB  THR   359      59.183  48.918  32.316  0.00  0.00
ATOM   5712  HB  THR   359      59.116  49.895  31.774  0.00  0.00
ATOM   5713  CG2 THR   359      60.426  48.159  31.752  0.00  0.00
ATOM   5714 1HG2 THR   359      60.243  47.819  30.640  0.00  0.00
ATOM   5715 2HG2 THR   359      61.338  48.749  31.771  0.00  0.00
ATOM   5716 3HG2 THR   359      60.763  47.355  32.304  0.00  0.00
ATOM   5717  OG1 THR   359      58.001  48.265  31.964  0.00  0.00
ATOM   5718  HG1 THR   359      57.506  48.983  31.584  0.00  0.00
ATOM   5719  C   THR   359      58.079  50.100  34.272  0.00  0.00
ATOM   5720  O   THR   359      57.634  51.083  33.551  0.00  0.00
ATOM   5721  N   LEU   360      57.319  49.593  35.321  0.00  0.00
ATOM   5722  H   LEU   360      57.586  48.756  35.831  0.00  0.00
ATOM   5723  CA  LEU   360      55.896  50.093  35.445  0.00  0.00
ATOM   5724  HA  LEU   360      55.505  49.931  34.483  0.00  0.00
ATOM   5725  CB  LEU   360      55.116  49.243  36.448  0.00  0.00
ATOM   5726  HB2 LEU   360      55.043  48.247  36.012  0.00  0.00
ATOM   5727  HB3 LEU   360      55.643  49.222  37.404  0.00  0.00
ATOM   5728  CG  LEU   360      53.711  49.616  36.906  0.00  0.00
ATOM   5729  HG  LEU   360      53.597  50.586  37.390  0.00  0.00
ATOM   5730  CD1 LEU   360      52.654  49.584  35.782  0.00  0.00
ATOM   5731 1HD1 LEU   360      53.236  49.769  34.857  0.00  0.00
ATOM   5732 2HD1 LEU   360      52.269  48.605  35.608  0.00  0.00
ATOM   5733 3HD1 LEU   360      51.834  50.262  35.962  0.00  0.00
ATOM   5734  CD2 LEU   360      53.237  48.578  37.945  0.00  0.00
ATOM   5735 1HD2 LEU   360      52.462  48.937  38.620  0.00  0.00
ATOM   5736 2HD2 LEU   360      52.963  47.684  37.502  0.00  0.00
ATOM   5737 3HD2 LEU   360      54.068  48.328  38.599  0.00  0.00
ATOM   5738  C   LEU   360      55.835  51.588  35.825  0.00  0.00
ATOM   5739  O   LEU   360      54.877  52.251  35.500  0.00  0.00
ATOM   5740  N   ILE   361      56.880  52.285  36.343  0.00  0.00
ATOM   5741  H   ILE   361      57.688  51.768  36.486  0.00  0.00
ATOM   5742  CA  ILE   361      57.013  53.736  36.529  0.00  0.00
ATOM   5743  HA  ILE   361      56.055  54.166  36.740  0.00  0.00
ATOM   5744  CB  ILE   361      58.075  54.002  37.643  0.00  0.00
ATOM   5745  HB  ILE   361      59.033  53.503  37.530  0.00  0.00
ATOM   5746  CG2 ILE   361      58.499  55.510  37.783  0.00  0.00
ATOM   5747 1HG2 ILE   361      59.322  55.624  37.026  0.00  0.00
ATOM   5748 2HG2 ILE   361      57.594  56.128  37.632  0.00  0.00
ATOM   5749 3HG2 ILE   361      58.999  55.575  38.760  0.00  0.00
ATOM   5750  CG1 ILE   361      57.441  53.462  39.023  0.00  0.00
ATOM   5751 2HG1 ILE   361      56.611  54.115  39.256  0.00  0.00
ATOM   5752 3HG1 ILE   361      57.202  52.428  38.817  0.00  0.00
ATOM   5753  CD1 ILE   361      58.265  53.476  40.242  0.00  0.00
ATOM   5754 1HD1 ILE   361      59.218  52.963  40.086  0.00  0.00
ATOM   5755 2HD1 ILE   361      58.563  54.545  40.567  0.00  0.00
ATOM   5756 3HD1 ILE   361      57.755  53.090  41.109  0.00  0.00
ATOM   5757  C   ILE   361      57.445  54.493  35.254  0.00  0.00
ATOM   5758  O   ILE   361      56.888  55.520  34.887  0.00  0.00
ATOM   5759  N   GLU   362      58.390  53.903  34.448  0.00  0.00
ATOM   5760  H   GLU   362      58.523  52.919  34.721  0.00  0.00
ATOM   5761  CA  GLU   362      58.917  54.467  33.206  0.00  0.00
ATOM   5762  HA  GLU   362      59.146  55.523  33.402  0.00  0.00
ATOM   5763  CB  GLU   362      60.250  53.789  32.745  0.00  0.00
ATOM   5764  HB2 GLU   362      60.117  52.734  32.789  0.00  0.00
ATOM   5765  HB3 GLU   362      60.513  54.091  31.708  0.00  0.00
ATOM   5766  CG  GLU   362      61.366  54.182  33.664  0.00  0.00
ATOM   5767  HG2 GLU   362      61.914  55.067  33.183  0.00  0.00
ATOM   5768  HG3 GLU   362      61.118  54.633  34.553  0.00  0.00
ATOM   5769  CD  GLU   362      62.305  53.031  33.898  0.00  0.00
ATOM   5770  OE1 GLU   362      62.484  52.797  35.089  0.00  0.00
ATOM   5771  OE2 GLU   362      62.930  52.454  32.974  0.00  0.00
ATOM   5772  C   GLU   362      57.839  54.430  31.974  0.00  0.00
ATOM   5773  O   GLU   362      57.653  55.371  31.192  0.00  0.00
ATOM   5774  N   ASP   363      57.070  53.348  31.924  0.00  0.00
ATOM   5775  H   ASP   363      57.224  52.601  32.576  0.00  0.00
ATOM   5776  CA  ASP   363      55.806  53.320  31.085  0.00  0.00
ATOM   5777  HA  ASP   363      56.129  53.718  30.103  0.00  0.00
ATOM   5778  CB  ASP   363      55.169  51.946  30.984  0.00  0.00
ATOM   5779  HB2 ASP   363      55.227  51.530  31.993  0.00  0.00
ATOM   5780  HB3 ASP   363      54.129  52.015  30.653  0.00  0.00
ATOM   5781  CG  ASP   363      55.902  51.005  30.072  0.00  0.00
ATOM   5782  OD1 ASP   363      56.010  51.254  28.872  0.00  0.00
ATOM   5783  OD2 ASP   363      56.242  49.869  30.485  0.00  0.00
ATOM   5784  C   ASP   363      54.758  54.297  31.539  0.00  0.00
ATOM   5785  O   ASP   363      53.992  54.800  30.726  0.00  0.00
ATOM   5786  N   CYS   364      54.763  54.642  32.846  0.00  0.00
ATOM   5787  H   CYS   364      55.432  54.306  33.533  0.00  0.00
ATOM   5788  CA  CYS   364      53.817  55.568  33.389  0.00  0.00
ATOM   5789  HA  CYS   364      52.838  55.475  32.903  0.00  0.00
ATOM   5790  CB  CYS   364      53.585  55.196  34.883  0.00  0.00
ATOM   5791  HB2 CYS   364      54.550  54.847  35.369  0.00  0.00
ATOM   5792  HB3 CYS   364      53.196  56.145  35.326  0.00  0.00
ATOM   5793  SG  CYS   364      52.227  53.908  34.985  0.00  0.00
ATOM   5794  HG  CYS   364      53.134  52.880  34.665  0.00  0.00
ATOM   5795  C   CYS   364      54.168  57.077  33.299  0.00  0.00
ATOM   5796  O   CYS   364      53.260  57.906  32.984  0.00  0.00
ATOM   5797  N   ILE   365      55.421  57.385  33.107  0.00  0.00
ATOM   5798  H   ILE   365      56.114  56.695  33.367  0.00  0.00
ATOM   5799  CA  ILE   365      55.920  58.732  32.833  0.00  0.00
ATOM   5800  HA  ILE   365      55.487  59.365  33.618  0.00  0.00
ATOM   5801  CB  ILE   365      57.462  58.685  33.091  0.00  0.00
ATOM   5802  HB  ILE   365      57.902  57.750  32.811  0.00  0.00
ATOM   5803  CG2 ILE   365      58.146  59.744  32.242  0.00  0.00
ATOM   5804 1HG2 ILE   365      59.188  59.712  32.502  0.00  0.00
ATOM   5805 2HG2 ILE   365      58.035  59.500  31.128  0.00  0.00
ATOM   5806 3HG2 ILE   365      57.740  60.804  32.444  0.00  0.00
ATOM   5807  CG1 ILE   365      57.719  58.747  34.615  0.00  0.00
ATOM   5808 2HG1 ILE   365      57.446  59.743  35.065  0.00  0.00
ATOM   5809 3HG1 ILE   365      57.089  57.944  35.100  0.00  0.00
ATOM   5810  CD1 ILE   365      59.132  58.513  35.247  0.00  0.00
ATOM   5811 1HD1 ILE   365      59.542  57.552  34.931  0.00  0.00
ATOM   5812 2HD1 ILE   365      59.752  59.382  35.126  0.00  0.00
ATOM   5813 3HD1 ILE   365      59.073  58.405  36.400  0.00  0.00
ATOM   5814  C   ILE   365      55.505  59.123  31.395  0.00  0.00
ATOM   5815  O   ILE   365      54.883  60.181  31.158  0.00  0.00
ATOM   5816  N   VAL   366      55.704  58.238  30.385  0.00  0.00
ATOM   5817  H   VAL   366      56.209  57.396  30.630  0.00  0.00
ATOM   5818  CA  VAL   366      55.321  58.406  28.966  0.00  0.00
ATOM   5819  HA  VAL   366      55.727  59.338  28.605  0.00  0.00
ATOM   5820  CB  VAL   366      55.987  57.425  28.043  0.00  0.00
ATOM   5821  HB  VAL   366      55.540  56.489  28.409  0.00  0.00
ATOM   5822  CG1 VAL   366      55.776  57.717  26.488  0.00  0.00
ATOM   5823 1HG1 VAL   366      54.741  58.039  26.259  0.00  0.00
ATOM   5824 2HG1 VAL   366      56.469  58.555  26.156  0.00  0.00
ATOM   5825 3HG1 VAL   366      56.062  56.778  26.012  0.00  0.00
ATOM   5826  CG2 VAL   366      57.508  57.313  28.250  0.00  0.00
ATOM   5827 1HG2 VAL   366      57.649  56.932  29.267  0.00  0.00
ATOM   5828 2HG2 VAL   366      58.041  56.570  27.599  0.00  0.00
ATOM   5829 3HG2 VAL   366      58.010  58.303  28.249  0.00  0.00
ATOM   5830  C   VAL   366      53.773  58.384  28.769  0.00  0.00
ATOM   5831  O   VAL   366      53.217  59.186  28.045  0.00  0.00
ATOM   5832  N   GLY   367      53.069  57.642  29.613  0.00  0.00
ATOM   5833  H   GLY   367      53.532  57.035  30.217  0.00  0.00
ATOM   5834  CA  GLY   367      51.608  57.665  29.731  0.00  0.00
ATOM   5835  HA2 GLY   367      51.107  57.260  28.824  0.00  0.00
ATOM   5836  HA3 GLY   367      51.387  57.166  30.727  0.00  0.00
ATOM   5837  C   GLY   367      51.056  59.098  29.908  0.00  0.00
ATOM   5838  O   GLY   367      50.231  59.588  29.161  0.00  0.00
ATOM   5839  N   CYS   368      51.603  59.832  30.903  0.00  0.00
ATOM   5840  H   CYS   368      52.318  59.370  31.429  0.00  0.00
ATOM   5841  CA  CYS   368      51.218  61.233  31.213  0.00  0.00
ATOM   5842  HA  CYS   368      50.181  61.396  31.350  0.00  0.00
ATOM   5843  CB  CYS   368      52.026  61.596  32.482  0.00  0.00
ATOM   5844  HB2 CYS   368      53.093  61.261  32.404  0.00  0.00
ATOM   5845  HB3 CYS   368      52.018  62.634  32.673  0.00  0.00
ATOM   5846  SG  CYS   368      51.425  60.895  34.100  0.00  0.00
ATOM   5847  HG  CYS   368      51.856  59.790  33.874  0.00  0.00
ATOM   5848  C   CYS   368      51.570  62.203  30.108  0.00  0.00
ATOM   5849  O   CYS   368      50.958  63.261  30.036  0.00  0.00
ATOM   5850  N   LEU   369      52.435  61.816  29.130  0.00  0.00
ATOM   5851  H   LEU   369      52.894  60.913  29.261  0.00  0.00
ATOM   5852  CA  LEU   369      52.699  62.443  27.783  0.00  0.00
ATOM   5853  HA  LEU   369      52.398  63.536  27.933  0.00  0.00
ATOM   5854  CB  LEU   369      54.212  62.380  27.542  0.00  0.00
ATOM   5855  HB2 LEU   369      54.581  61.354  27.412  0.00  0.00
ATOM   5856  HB3 LEU   369      54.320  62.833  26.589  0.00  0.00
ATOM   5857  CG  LEU   369      55.232  62.897  28.529  0.00  0.00
ATOM   5858  HG  LEU   369      54.961  62.378  29.443  0.00  0.00
ATOM   5859  CD1 LEU   369      56.638  62.511  28.111  0.00  0.00
ATOM   5860 1HD1 LEU   369      56.851  63.151  27.191  0.00  0.00
ATOM   5861 2HD1 LEU   369      57.437  62.759  28.765  0.00  0.00
ATOM   5862 3HD1 LEU   369      56.694  61.445  27.987  0.00  0.00
ATOM   5863  CD2 LEU   369      55.038  64.456  28.745  0.00  0.00
ATOM   5864 1HD2 LEU   369      55.009  64.863  27.709  0.00  0.00
ATOM   5865 2HD2 LEU   369      54.094  64.723  29.209  0.00  0.00
ATOM   5866 3HD2 LEU   369      55.799  64.893  29.400  0.00  0.00
ATOM   5867  C   LEU   369      51.778  61.986  26.673  0.00  0.00
ATOM   5868  O   LEU   369      51.293  62.889  25.937  0.00  0.00
ATOM   5869  N   ALA   370      51.359  60.714  26.684  0.00  0.00
ATOM   5870  H   ALA   370      51.833  60.086  27.293  0.00  0.00
ATOM   5871  CA  ALA   370      50.499  60.112  25.609  0.00  0.00
ATOM   5872  HA  ALA   370      50.646  60.596  24.616  0.00  0.00
ATOM   5873  CB  ALA   370      50.728  58.547  25.542  0.00  0.00
ATOM   5874  HB1 ALA   370      50.200  58.030  26.257  0.00  0.00
ATOM   5875  HB2 ALA   370      50.347  58.219  24.595  0.00  0.00
ATOM   5876  HB3 ALA   370      51.761  58.290  25.574  0.00  0.00
ATOM   5877  C   ALA   370      48.988  60.413  25.759  0.00  0.00
ATOM   5878  O   ALA   370      48.089  60.032  24.954  0.00  0.00
ATOM   5879  N   SER   371      48.735  61.111  26.864  0.00  0.00
ATOM   5880  H   SER   371      49.535  61.542  27.270  0.00  0.00
ATOM   5881  CA  SER   371      47.319  61.375  27.356  0.00  0.00
ATOM   5882  HA  SER   371      46.654  61.478  26.465  0.00  0.00
ATOM   5883  CB  SER   371      46.804  60.147  28.137  0.00  0.00
ATOM   5884  HB2 SER   371      47.367  59.945  29.038  0.00  0.00
ATOM   5885  HB3 SER   371      45.850  60.531  28.504  0.00  0.00
ATOM   5886  OG  SER   371      46.595  58.996  27.380  0.00  0.00
ATOM   5887  HG  SER   371      46.163  59.226  26.582  0.00  0.00
ATOM   5888  C   SER   371      47.244  62.661  28.236  0.00  0.00
ATOM   5889  O   SER   371      46.847  62.610  29.391  0.00  0.00
ATOM   5890  N   ASN   372      47.624  63.772  27.662  0.00  0.00
ATOM   5891  H   ASN   372      48.225  63.685  26.887  0.00  0.00
ATOM   5892  CA  ASN   372      47.334  65.199  28.081  0.00  0.00
ATOM   5893  HA  ASN   372      47.946  65.937  27.530  0.00  0.00
ATOM   5894  CB  ASN   372      45.886  65.360  27.519  0.00  0.00
ATOM   5895  HB2 ASN   372      45.783  64.873  26.565  0.00  0.00
ATOM   5896  HB3 ASN   372      45.144  64.955  28.141  0.00  0.00
ATOM   5897  CG  ASN   372      45.498  66.829  27.236  0.00  0.00
ATOM   5898  OD1 ASN   372      44.566  67.308  27.813  0.00  0.00
ATOM   5899  ND2 ASN   372      46.010  67.579  26.316  0.00  0.00
ATOM   5900 1HD2 ASN   372      45.815  68.515  26.334  0.00  0.00
ATOM   5901 2HD2 ASN   372      46.537  67.163  25.630  0.00  0.00
ATOM   5902  C   ASN   372      47.532  65.610  29.564  0.00  0.00
ATOM   5903  O   ASN   372      46.729  66.465  29.990  0.00  0.00
ATOM   5904  N   LEU   373      48.387  64.918  30.352  0.00  0.00
ATOM   5905  H   LEU   373      49.095  64.331  29.852  0.00  0.00
ATOM   5906  CA  LEU   373      48.673  65.215  31.770  0.00  0.00
ATOM   5907  HA  LEU   373      47.901  65.826  32.131  0.00  0.00
ATOM   5908  CB  LEU   373      48.671  64.005  32.709  0.00  0.00
ATOM   5909  HB2 LEU   373      49.511  63.377  32.328  0.00  0.00
ATOM   5910  HB3 LEU   373      48.906  64.338  33.699  0.00  0.00
ATOM   5911  CG  LEU   373      47.374  63.246  32.932  0.00  0.00
ATOM   5912  HG  LEU   373      47.278  62.794  31.965  0.00  0.00
ATOM   5913  CD1 LEU   373      47.408  62.178  34.007  0.00  0.00
ATOM   5914 1HD1 LEU   373      47.161  62.409  35.028  0.00  0.00
ATOM   5915 2HD1 LEU   373      46.852  61.304  33.552  0.00  0.00
ATOM   5916 3HD1 LEU   373      48.446  61.806  34.161  0.00  0.00
ATOM   5917  CD2 LEU   373      46.123  64.052  33.411  0.00  0.00
ATOM   5918 1HD2 LEU   373      45.176  63.406  33.432  0.00  0.00
ATOM   5919 2HD2 LEU   373      46.212  64.472  34.438  0.00  0.00
ATOM   5920 3HD2 LEU   373      45.944  64.802  32.679  0.00  0.00
ATOM   5921  C   LEU   373      49.861  66.215  31.981  0.00  0.00
ATOM   5922  O   LEU   373      49.667  67.326  32.446  0.00  0.00
ATOM   5923  N   LEU   374      51.026  65.780  31.490  0.00  0.00
ATOM   5924  H   LEU   374      50.917  64.961  30.941  0.00  0.00
ATOM   5925  CA  LEU   374      52.310  66.540  31.402  0.00  0.00
ATOM   5926  HA  LEU   374      52.235  67.568  31.865  0.00  0.00
ATOM   5927  CB  LEU   374      53.370  65.779  32.144  0.00  0.00
ATOM   5928  HB2 LEU   374      53.609  64.836  31.654  0.00  0.00
ATOM   5929  HB3 LEU   374      54.357  66.337  32.087  0.00  0.00
ATOM   5930  CG  LEU   374      53.121  65.378  33.610  0.00  0.00
ATOM   5931  HG  LEU   374      52.166  64.937  33.817  0.00  0.00
ATOM   5932  CD1 LEU   374      54.297  64.378  34.084  0.00  0.00
ATOM   5933 1HD1 LEU   374      54.191  63.481  33.526  0.00  0.00
ATOM   5934 2HD1 LEU   374      55.212  64.883  33.926  0.00  0.00
ATOM   5935 3HD1 LEU   374      54.201  64.245  35.083  0.00  0.00
ATOM   5936  CD2 LEU   374      53.225  66.599  34.520  0.00  0.00
ATOM   5937 1HD2 LEU   374      52.632  67.425  34.120  0.00  0.00
ATOM   5938 2HD2 LEU   374      52.725  66.445  35.452  0.00  0.00
ATOM   5939 3HD2 LEU   374      54.214  66.973  34.579  0.00  0.00
ATOM   5940  C   LEU   374      52.729  66.914  29.991  0.00  0.00
ATOM   5941  O   LEU   374      52.119  66.441  29.005  0.00  0.00
ATOM   5942  N   LEU   375      53.790  67.791  29.836  0.00  0.00
ATOM   5943  H   LEU   375      54.429  68.008  30.615  0.00  0.00
ATOM   5944  CA  LEU   375      54.490  68.088  28.609  0.00  0.00
ATOM   5945  HA  LEU   375      54.152  67.493  27.808  0.00  0.00
ATOM   5946  CB  LEU   375      54.302  69.588  28.325  0.00  0.00
ATOM   5947  HB2 LEU   375      54.269  70.225  29.244  0.00  0.00
ATOM   5948  HB3 LEU   375      54.948  69.899  27.556  0.00  0.00
ATOM   5949  CG  LEU   375      52.926  69.818  27.683  0.00  0.00
ATOM   5950  HG  LEU   375      52.210  69.482  28.381  0.00  0.00
ATOM   5951  CD1 LEU   375      52.754  71.321  27.482  0.00  0.00
ATOM   5952 1HD1 LEU   375      53.130  71.949  28.271  0.00  0.00
ATOM   5953 2HD1 LEU   375      53.404  71.561  26.662  0.00  0.00
ATOM   5954 3HD1 LEU   375      51.752  71.550  27.414  0.00  0.00
ATOM   5955  CD2 LEU   375      52.648  69.032  26.344  0.00  0.00
ATOM   5956 1HD2 LEU   375      51.722  69.428  25.830  0.00  0.00
ATOM   5957 2HD2 LEU   375      53.468  69.147  25.714  0.00  0.00
ATOM   5958 3HD2 LEU   375      52.506  67.954  26.492  0.00  0.00
ATOM   5959  C   LEU   375      55.984  67.775  28.760  0.00  0.00
ATOM   5960  O   LEU   375      56.472  67.566  29.871  0.00  0.00
ATOM   5961  N   PRO   376      56.821  67.812  27.739  0.00  0.00
ATOM   5962  CD  PRO   376      56.338  67.896  26.362  0.00  0.00
ATOM   5963  HD2 PRO   376      55.927  68.893  26.225  0.00  0.00
ATOM   5964  HD3 PRO   376      55.669  67.090  26.164  0.00  0.00
ATOM   5965  CG  PRO   376      57.632  67.776  25.567  0.00  0.00
ATOM   5966  HG2 PRO   376      58.280  68.656  25.502  0.00  0.00
ATOM   5967  HG3 PRO   376      57.486  67.326  24.504  0.00  0.00
ATOM   5968  CB  PRO   376      58.438  66.820  26.373  0.00  0.00
ATOM   5969  HB2 PRO   376      59.432  66.829  26.060  0.00  0.00
[truncated: 112,615 more chars]
