# Supplementary material for: QM/MM Molecular Dynamics Study of the Galactopyranose → Galactofuranose Reaction Catalysed by Trypanosoma cruzi UDP-Galactopyranose Mutase
Source: PLoS One. 2014 Oct 9;9(10):e109559. doi: 10.1371/journal.pone.0109559 (PMC4192007; doi:10.1371/journal.pone.0109559)
Supplement: Text S6 — PDB file for the flavin-Gal f adduct in UGM. This species is labelled as f in Fig. 2. (PDB) [file pone.0109559.s013.pdb]

REMARK   1                     PDB file generated by ptraj (set    12)
ATOM      1  N   LEU     1      22.832  40.529  83.842  0.00  0.00
ATOM      2  H1  LEU     1      23.460  39.741  83.989  0.00  0.00
ATOM      3  H2  LEU     1      21.974  40.309  84.256  0.00  0.00
ATOM      4  H3  LEU     1      23.183  41.326  84.361  0.00  0.00
ATOM      5  CA  LEU     1      22.463  40.862  82.438  0.00  0.00
ATOM      6  HA  LEU     1      21.494  40.384  82.142  0.00  0.00
ATOM      7  CB  LEU     1      22.350  42.374  82.227  0.00  0.00
ATOM      8  HB2 LEU     1      21.821  42.667  83.147  0.00  0.00
ATOM      9  HB3 LEU     1      23.386  42.714  82.153  0.00  0.00
ATOM     10  CG  LEU     1      21.499  42.896  81.086  0.00  0.00
ATOM     11  HG  LEU     1      21.882  42.435  80.238  0.00  0.00
ATOM     12  CD1 LEU     1      20.030  42.459  81.190  0.00  0.00
ATOM     13 1HD1 LEU     1      19.602  42.866  82.023  0.00  0.00
ATOM     14 2HD1 LEU     1      19.510  42.781  80.282  0.00  0.00
ATOM     15 3HD1 LEU     1      20.088  41.462  81.214  0.00  0.00
ATOM     16  CD2 LEU     1      21.594  44.393  81.117  0.00  0.00
ATOM     17 1HD2 LEU     1      22.588  44.786  80.849  0.00  0.00
ATOM     18 2HD2 LEU     1      20.855  44.847  80.507  0.00  0.00
ATOM     19 3HD2 LEU     1      21.557  44.728  82.133  0.00  0.00
ATOM     20  C   LEU     1      23.534  40.205  81.538  0.00  0.00
ATOM     21  O   LEU     1      24.498  40.834  81.060  0.00  0.00
ATOM     22  N   LEU     2      23.345  38.975  81.065  0.00  0.00
ATOM     23  H   LEU     2      22.682  38.257  81.504  0.00  0.00
ATOM     24  CA  LEU     2      24.286  38.326  80.097  0.00  0.00
ATOM     25  HA  LEU     2      25.211  38.589  80.414  0.00  0.00
ATOM     26  CB  LEU     2      24.133  36.835  80.250  0.00  0.00
ATOM     27  HB2 LEU     2      24.213  36.710  81.307  0.00  0.00
ATOM     28  HB3 LEU     2      23.112  36.531  79.970  0.00  0.00
ATOM     29  CG  LEU     2      25.098  35.821  79.518  0.00  0.00
ATOM     30  HG  LEU     2      24.946  35.971  78.432  0.00  0.00
ATOM     31  CD1 LEU     2      26.592  36.214  79.932  0.00  0.00
ATOM     32 1HD1 LEU     2      26.816  37.184  79.653  0.00  0.00
ATOM     33 2HD1 LEU     2      26.781  36.065  80.991  0.00  0.00
ATOM     34 3HD1 LEU     2      27.267  35.419  79.495  0.00  0.00
ATOM     35  CD2 LEU     2      24.836  34.351  79.935  0.00  0.00
ATOM     36 1HD2 LEU     2      24.924  34.192  80.994  0.00  0.00
ATOM     37 2HD2 LEU     2      23.856  34.092  79.627  0.00  0.00
ATOM     38 3HD2 LEU     2      25.533  33.700  79.486  0.00  0.00
ATOM     39  C   LEU     2      23.946  38.697  78.626  0.00  0.00
ATOM     40  O   LEU     2      22.858  38.612  78.125  0.00  0.00
ATOM     41  N   THR     3      25.039  38.939  77.888  0.00  0.00
ATOM     42  H   THR     3      25.939  39.005  78.405  0.00  0.00
ATOM     43  CA  THR     3      25.177  39.370  76.492  0.00  0.00
ATOM     44  HA  THR     3      24.170  39.527  76.063  0.00  0.00
ATOM     45  CB  THR     3      25.855  40.789  76.520  0.00  0.00
ATOM     46  HB  THR     3      25.609  41.227  75.565  0.00  0.00
ATOM     47  CG2 THR     3      25.372  41.724  77.681  0.00  0.00
ATOM     48 1HG2 THR     3      25.602  41.309  78.634  0.00  0.00
ATOM     49 2HG2 THR     3      25.818  42.698  77.525  0.00  0.00
ATOM     50 3HG2 THR     3      24.297  41.740  77.643  0.00  0.00
ATOM     51  OG1 THR     3      27.262  40.760  76.651  0.00  0.00
ATOM     52  HG1 THR     3      27.394  40.246  77.478  0.00  0.00
ATOM     53  C   THR     3      25.858  38.360  75.567  0.00  0.00
ATOM     54  O   THR     3      26.382  37.393  76.169  0.00  0.00
ATOM     55  N   PRO     4      25.852  38.462  74.205  0.00  0.00
ATOM     56  CD  PRO     4      25.175  39.548  73.484  0.00  0.00
ATOM     57  HD2 PRO     4      25.635  40.466  73.763  0.00  0.00
ATOM     58  HD3 PRO     4      24.134  39.533  73.736  0.00  0.00
ATOM     59  CG  PRO     4      25.353  39.222  71.991  0.00  0.00
ATOM     60  HG2 PRO     4      26.288  39.696  71.536  0.00  0.00
ATOM     61  HG3 PRO     4      24.440  39.386  71.380  0.00  0.00
ATOM     62  CB  PRO     4      25.834  37.726  71.996  0.00  0.00
ATOM     63  HB2 PRO     4      26.357  37.352  71.091  0.00  0.00
ATOM     64  HB3 PRO     4      24.989  37.075  71.999  0.00  0.00
ATOM     65  CA  PRO     4      26.517  37.488  73.354  0.00  0.00
ATOM     66  HA  PRO     4      26.393  36.448  73.667  0.00  0.00
ATOM     67  C   PRO     4      27.963  37.747  73.363  0.00  0.00
ATOM     68  O   PRO     4      28.410  38.902  73.549  0.00  0.00
ATOM     69  N   LYS     5      28.783  36.727  73.127  0.00  0.00
ATOM     70  H   LYS     5      28.342  35.861  73.068  0.00  0.00
ATOM     71  CA  LYS     5      30.278  36.700  73.014  0.00  0.00
ATOM     72  HA  LYS     5      30.608  37.536  73.580  0.00  0.00
ATOM     73  CB  LYS     5      30.876  35.538  73.841  0.00  0.00
ATOM     74  HB2 LYS     5      30.423  35.729  74.849  0.00  0.00
ATOM     75  HB3 LYS     5      30.451  34.679  73.314  0.00  0.00
ATOM     76  CG  LYS     5      32.398  35.626  73.840  0.00  0.00
ATOM     77  HG2 LYS     5      32.725  35.909  72.871  0.00  0.00
ATOM     78  HG3 LYS     5      32.690  36.524  74.421  0.00  0.00
ATOM     79  CD  LYS     5      33.025  34.383  74.395  0.00  0.00
ATOM     80  HD2 LYS     5      32.420  33.979  75.224  0.00  0.00
ATOM     81  HD3 LYS     5      33.178  33.718  73.563  0.00  0.00
ATOM     82  CE  LYS     5      34.421  34.850  74.972  0.00  0.00
ATOM     83  HE2 LYS     5      35.198  34.424  74.299  0.00  0.00
ATOM     84  HE3 LYS     5      34.540  35.954  75.066  0.00  0.00
ATOM     85  NZ  LYS     5      34.655  34.301  76.278  0.00  0.00
ATOM     86  HZ1 LYS     5      34.035  34.688  76.957  0.00  0.00
ATOM     87  HZ2 LYS     5      34.358  33.314  76.299  0.00  0.00
ATOM     88  HZ3 LYS     5      35.590  34.467  76.608  0.00  0.00
ATOM     89  C   LYS     5      30.597  36.768  71.514  0.00  0.00
ATOM     90  O   LYS     5      30.255  35.842  70.717  0.00  0.00
ATOM     91  N   ILE     6      31.174  37.882  71.110  0.00  0.00
ATOM     92  H   ILE     6      31.218  38.595  71.809  0.00  0.00
ATOM     93  CA  ILE     6      31.537  38.210  69.737  0.00  0.00
ATOM     94  HA  ILE     6      31.157  37.330  69.206  0.00  0.00
ATOM     95  CB  ILE     6      30.766  39.434  69.101  0.00  0.00
ATOM     96  HB  ILE     6      31.154  40.342  69.510  0.00  0.00
ATOM     97  CG2 ILE     6      30.931  39.514  67.584  0.00  0.00
ATOM     98 1HG2 ILE     6      30.335  38.789  67.105  0.00  0.00
ATOM     99 2HG2 ILE     6      30.695  40.579  67.316  0.00  0.00
ATOM    100 3HG2 ILE     6      31.954  39.297  67.346  0.00  0.00
ATOM    101  CG1 ILE     6      29.326  39.321  69.507  0.00  0.00
ATOM    102 2HG1 ILE     6      29.027  38.398  69.070  0.00  0.00
ATOM    103 3HG1 ILE     6      29.230  39.340  70.608  0.00  0.00
ATOM    104  CD1 ILE     6      28.380  40.374  68.869  0.00  0.00
ATOM    105 1HD1 ILE     6      28.779  41.337  68.896  0.00  0.00
ATOM    106 2HD1 ILE     6      28.090  40.082  67.822  0.00  0.00
ATOM    107 3HD1 ILE     6      27.490  40.492  69.475  0.00  0.00
ATOM    108  C   ILE     6      33.058  38.155  69.402  0.00  0.00
ATOM    109  O   ILE     6      33.904  38.570  70.171  0.00  0.00
ATOM    110  N   VAL     7      33.323  37.457  68.253  0.00  0.00
ATOM    111  H   VAL     7      32.533  37.190  67.667  0.00  0.00
ATOM    112  CA  VAL     7      34.728  37.418  67.670  0.00  0.00
ATOM    113  HA  VAL     7      35.311  38.165  68.177  0.00  0.00
ATOM    114  CB  VAL     7      35.450  36.073  67.811  0.00  0.00
ATOM    115  HB  VAL     7      34.914  35.392  67.222  0.00  0.00
ATOM    116  CG1 VAL     7      36.891  36.099  67.235  0.00  0.00
ATOM    117 1HG1 VAL     7      36.952  35.958  66.164  0.00  0.00
ATOM    118 2HG1 VAL     7      37.510  36.907  67.580  0.00  0.00
ATOM    119 3HG1 VAL     7      37.359  35.142  67.465  0.00  0.00
ATOM    120  CG2 VAL     7      35.548  35.686  69.258  0.00  0.00
ATOM    121 1HG2 VAL     7      36.073  34.713  69.430  0.00  0.00
ATOM    122 2HG2 VAL     7      36.131  36.357  69.801  0.00  0.00
ATOM    123 3HG2 VAL     7      34.627  35.448  69.890  0.00  0.00
ATOM    124  C   VAL     7      34.729  38.052  66.243  0.00  0.00
ATOM    125  O   VAL     7      33.892  37.750  65.377  0.00  0.00
ATOM    126  N   ILE     8      35.658  38.952  65.972  0.00  0.00
ATOM    127  H   ILE     8      36.453  39.043  66.664  0.00  0.00
ATOM    128  CA  ILE     8      35.819  39.691  64.685  0.00  0.00
ATOM    129  HA  ILE     8      35.101  39.377  64.004  0.00  0.00
ATOM    130  CB  ILE     8      35.621  41.231  65.048  0.00  0.00
ATOM    131  HB  ILE     8      36.534  41.434  65.597  0.00  0.00
ATOM    132  CG2 ILE     8      35.740  42.179  63.754  0.00  0.00
ATOM    133 1HG2 ILE     8      34.786  42.466  63.381  0.00  0.00
ATOM    134 2HG2 ILE     8      36.230  43.104  63.888  0.00  0.00
ATOM    135 3HG2 ILE     8      36.320  41.730  62.983  0.00  0.00
ATOM    136  CG1 ILE     8      34.431  41.627  65.892  0.00  0.00
ATOM    137 2HG1 ILE     8      33.556  41.258  65.418  0.00  0.00
ATOM    138 3HG1 ILE     8      34.551  41.091  66.838  0.00  0.00
ATOM    139  CD1 ILE     8      34.257  43.132  66.221  0.00  0.00
ATOM    140 1HD1 ILE     8      33.487  43.318  67.029  0.00  0.00
ATOM    141 2HD1 ILE     8      35.211  43.640  66.439  0.00  0.00
ATOM    142 3HD1 ILE     8      33.748  43.482  65.389  0.00  0.00
ATOM    143  C   ILE     8      37.198  39.372  64.162  0.00  0.00
ATOM    144  O   ILE     8      38.171  39.396  64.946  0.00  0.00
ATOM    145  N   ILE     9      37.338  39.132  62.832  0.00  0.00
ATOM    146  H   ILE     9      36.521  39.229  62.351  0.00  0.00
ATOM    147  CA  ILE     9      38.596  38.782  62.196  0.00  0.00
ATOM    148  HA  ILE     9      39.386  39.048  62.860  0.00  0.00
ATOM    149  CB  ILE     9      38.606  37.273  61.915  0.00  0.00
ATOM    150  HB  ILE     9      37.869  37.036  61.166  0.00  0.00
ATOM    151  CG2 ILE     9      39.890  36.652  61.315  0.00  0.00
ATOM    152 1HG2 ILE     9      40.149  37.087  60.329  0.00  0.00
ATOM    153 2HG2 ILE     9      40.782  36.649  61.907  0.00  0.00
ATOM    154 3HG2 ILE     9      39.725  35.558  61.092  0.00  0.00
ATOM    155  CG1 ILE     9      38.196  36.253  63.005  0.00  0.00
ATOM    156 2HG1 ILE     9      37.244  36.575  63.480  0.00  0.00
ATOM    157 3HG1 ILE     9      38.032  35.240  62.666  0.00  0.00
ATOM    158  CD1 ILE     9      39.229  36.275  64.221  0.00  0.00
ATOM    159 1HD1 ILE     9      40.150  35.718  63.988  0.00  0.00
ATOM    160 2HD1 ILE     9      39.629  37.262  64.374  0.00  0.00
ATOM    161 3HD1 ILE     9      38.923  35.889  65.151  0.00  0.00
ATOM    162  C   ILE     9      38.925  39.454  60.905  0.00  0.00
ATOM    163  O   ILE     9      38.128  39.475  59.921  0.00  0.00
ATOM    164  N   GLY    10      40.062  40.154  61.039  0.00  0.00
ATOM    165  H   GLY    10      40.658  39.916  61.800  0.00  0.00
ATOM    166  CA  GLY    10      40.481  41.254  60.137  0.00  0.00
ATOM    167  HA2 GLY    10      41.583  41.221  60.143  0.00  0.00
ATOM    168  HA3 GLY    10      40.099  41.051  59.145  0.00  0.00
ATOM    169  C   GLY    10      39.868  42.589  60.503  0.00  0.00
ATOM    170  O   GLY    10      38.818  42.681  61.207  0.00  0.00
ATOM    171  N   ALA    11      40.611  43.638  60.068  0.00  0.00
ATOM    172  H   ALA    11      41.464  43.341  59.516  0.00  0.00
ATOM    173  CA  ALA    11      40.288  45.051  60.231  0.00  0.00
ATOM    174  HA  ALA    11      39.298  45.011  60.774  0.00  0.00
ATOM    175  CB  ALA    11      41.328  45.521  61.096  0.00  0.00
ATOM    176  HB1 ALA    11      42.270  45.457  60.527  0.00  0.00
ATOM    177  HB2 ALA    11      41.157  46.581  61.420  0.00  0.00
ATOM    178  HB3 ALA    11      41.420  44.874  61.954  0.00  0.00
ATOM    179  C   ALA    11      40.153  46.000  58.995  0.00  0.00
ATOM    180  O   ALA    11      40.644  47.185  58.958  0.00  0.00
ATOM    181  N   GLY    12      39.549  45.508  57.904  0.00  0.00
ATOM    182  H   GLY    12      39.116  44.631  57.926  0.00  0.00
ATOM    183  CA  GLY    12      39.052  46.410  56.791  0.00  0.00
ATOM    184  HA2 GLY    12      39.866  47.118  56.478  0.00  0.00
ATOM    185  HA3 GLY    12      38.887  45.808  55.868  0.00  0.00
ATOM    186  C   GLY    12      37.766  47.246  57.209  0.00  0.00
ATOM    187  O   GLY    12      37.419  47.255  58.384  0.00  0.00
ATOM    188  N   PRO    13      37.097  47.857  56.268  0.00  0.00
ATOM    189  CD  PRO    13      37.490  48.099  54.900  0.00  0.00
ATOM    190  HD2 PRO    13      37.060  47.348  54.232  0.00  0.00
ATOM    191  HD3 PRO    13      38.602  48.141  54.761  0.00  0.00
ATOM    192  CG  PRO    13      36.820  49.399  54.541  0.00  0.00
ATOM    193  HG2 PRO    13      36.674  49.411  53.435  0.00  0.00
ATOM    194  HG3 PRO    13      37.456  50.194  54.914  0.00  0.00
ATOM    195  CB  PRO    13      35.541  49.332  55.265  0.00  0.00
ATOM    196  HB2 PRO    13      34.789  48.724  54.723  0.00  0.00
ATOM    197  HB3 PRO    13      35.192  50.289  55.488  0.00  0.00
ATOM    198  CA  PRO    13      35.826  48.541  56.566  0.00  0.00
ATOM    199  HA  PRO    13      36.067  49.295  57.362  0.00  0.00
ATOM    200  C   PRO    13      34.716  47.606  57.028  0.00  0.00
ATOM    201  O   PRO    13      33.896  48.055  57.804  0.00  0.00
ATOM    202  N   THR    14      34.675  46.296  56.760  0.00  0.00
ATOM    203  H   THR    14      35.309  45.958  56.067  0.00  0.00
ATOM    204  CA  THR    14      33.756  45.293  57.246  0.00  0.00
ATOM    205  HA  THR    14      32.739  45.731  57.354  0.00  0.00
ATOM    206  CB  THR    14      33.679  44.002  56.419  0.00  0.00
ATOM    207  HB  THR    14      34.612  43.353  56.537  0.00  0.00
ATOM    208  CG2 THR    14      32.392  43.132  56.780  0.00  0.00
ATOM    209 1HG2 THR    14      32.444  42.143  56.255  0.00  0.00
ATOM    210 2HG2 THR    14      32.266  43.039  57.912  0.00  0.00
ATOM    211 3HG2 THR    14      31.567  43.597  56.381  0.00  0.00
ATOM    212  OG1 THR    14      33.704  44.344  55.117  0.00  0.00
ATOM    213  HG1 THR    14      34.624  44.425  54.881  0.00  0.00
ATOM    214  C   THR    14      34.223  44.926  58.675  0.00  0.00
ATOM    215  O   THR    14      33.378  44.883  59.550  0.00  0.00
ATOM    216  N   GLY    15      35.551  44.720  58.961  0.00  0.00
ATOM    217  H   GLY    15      36.172  44.651  58.115  0.00  0.00
ATOM    218  CA  GLY    15      36.060  44.374  60.273  0.00  0.00
ATOM    219  HA2 GLY    15      35.517  43.524  60.646  0.00  0.00
ATOM    220  HA3 GLY    15      37.108  44.330  60.232  0.00  0.00
ATOM    221  C   GLY    15      35.729  45.436  61.315  0.00  0.00
ATOM    222  O   GLY    15      35.398  45.100  62.444  0.00  0.00
ATOM    223  N   LEU    16      36.042  46.682  60.926  0.00  0.00
ATOM    224  H   LEU    16      36.562  46.728  60.062  0.00  0.00
ATOM    225  CA  LEU    16      35.751  47.929  61.662  0.00  0.00
ATOM    226  HA  LEU    16      36.035  47.794  62.687  0.00  0.00
ATOM    227  CB  LEU    16      36.485  49.055  61.055  0.00  0.00
ATOM    228  HB2 LEU    16      36.216  49.177  60.013  0.00  0.00
ATOM    229  HB3 LEU    16      36.289  49.984  61.653  0.00  0.00
ATOM    230  CG  LEU    16      38.054  48.841  61.135  0.00  0.00
ATOM    231  HG  LEU    16      38.302  47.852  60.739  0.00  0.00
ATOM    232  CD1 LEU    16      38.550  49.862  60.115  0.00  0.00
ATOM    233 1HD1 LEU    16      38.276  50.878  60.431  0.00  0.00
ATOM    234 2HD1 LEU    16      39.642  49.716  59.945  0.00  0.00
ATOM    235 3HD1 LEU    16      38.062  49.740  59.166  0.00  0.00
ATOM    236  CD2 LEU    16      38.716  48.877  62.566  0.00  0.00
ATOM    237 1HD2 LEU    16      38.466  49.796  63.008  0.00  0.00
ATOM    238 2HD2 LEU    16      38.319  47.993  63.085  0.00  0.00
ATOM    239 3HD2 LEU    16      39.791  48.783  62.369  0.00  0.00
ATOM    240  C   LEU    16      34.242  48.218  61.739  0.00  0.00
ATOM    241  O   LEU    16      33.898  48.798  62.759  0.00  0.00
ATOM    242  N   GLY    17      33.453  47.863  60.715  0.00  0.00
ATOM    243  H   GLY    17      33.824  47.228  60.025  0.00  0.00
ATOM    244  CA  GLY    17      32.068  48.257  60.450  0.00  0.00
ATOM    245  HA2 GLY    17      31.971  49.335  60.488  0.00  0.00
ATOM    246  HA3 GLY    17      31.779  47.899  59.461  0.00  0.00
ATOM    247  C   GLY    17      31.104  47.739  61.497  0.00  0.00
ATOM    248  O   GLY    17      30.442  48.401  62.313  0.00  0.00
ATOM    249  N   ALA    18      31.429  46.470  61.806  0.00  0.00
ATOM    250  H   ALA    18      31.988  45.918  61.157  0.00  0.00
ATOM    251  CA  ALA    18      30.865  45.639  62.986  0.00  0.00
ATOM    252  HA  ALA    18      29.760  45.704  63.091  0.00  0.00
ATOM    253  CB  ALA    18      31.285  44.162  62.814  0.00  0.00
ATOM    254  HB1 ALA    18      30.955  43.610  61.907  0.00  0.00
ATOM    255  HB2 ALA    18      32.319  43.944  62.782  0.00  0.00
ATOM    256  HB3 ALA    18      30.887  43.610  63.726  0.00  0.00
ATOM    257  C   ALA    18      31.279  46.242  64.355  0.00  0.00
ATOM    258  O   ALA    18      30.550  46.599  65.249  0.00  0.00
ATOM    259  N   ALA    19      32.565  46.460  64.492  0.00  0.00
ATOM    260  H   ALA    19      33.058  46.501  63.625  0.00  0.00
ATOM    261  CA  ALA    19      33.210  47.000  65.701  0.00  0.00
ATOM    262  HA  ALA    19      32.988  46.404  66.594  0.00  0.00
ATOM    263  CB  ALA    19      34.783  46.915  65.537  0.00  0.00
ATOM    264  HB1 ALA    19      35.076  47.704  64.959  0.00  0.00
ATOM    265  HB2 ALA    19      35.315  46.854  66.455  0.00  0.00
ATOM    266  HB3 ALA    19      34.964  45.982  64.911  0.00  0.00
ATOM    267  C   ALA    19      32.659  48.420  66.032  0.00  0.00
ATOM    268  O   ALA    19      32.384  48.796  67.183  0.00  0.00
ATOM    269  N   VAL    20      32.465  49.345  65.061  0.00  0.00
ATOM    270  H   VAL    20      32.657  48.969  64.130  0.00  0.00
ATOM    271  CA  VAL    20      31.780  50.584  65.242  0.00  0.00
ATOM    272  HA  VAL    20      32.239  51.099  66.119  0.00  0.00
ATOM    273  CB  VAL    20      31.969  51.480  64.080  0.00  0.00
ATOM    274  HB  VAL    20      31.618  50.959  63.182  0.00  0.00
ATOM    275  CG1 VAL    20      31.324  52.799  64.447  0.00  0.00
ATOM    276 1HG1 VAL    20      31.794  53.184  65.369  0.00  0.00
ATOM    277 2HG1 VAL    20      31.524  53.491  63.580  0.00  0.00
ATOM    278 3HG1 VAL    20      30.191  52.731  64.490  0.00  0.00
ATOM    279  CG2 VAL    20      33.487  51.884  63.855  0.00  0.00
ATOM    280 1HG2 VAL    20      34.198  50.991  63.726  0.00  0.00
ATOM    281 2HG2 VAL    20      33.565  52.456  62.944  0.00  0.00
ATOM    282 3HG2 VAL    20      33.901  52.474  64.663  0.00  0.00
ATOM    283  C   VAL    20      30.288  50.336  65.624  0.00  0.00
ATOM    284  O   VAL    20      29.717  51.113  66.415  0.00  0.00
ATOM    285  N   ARG    21      29.592  49.336  64.973  0.00  0.00
ATOM    286  H   ARG    21      29.989  48.759  64.340  0.00  0.00
ATOM    287  CA  ARG    21      28.188  49.051  65.409  0.00  0.00
ATOM    288  HA  ARG    21      27.725  50.080  65.295  0.00  0.00
ATOM    289  CB  ARG    21      27.488  48.032  64.547  0.00  0.00
ATOM    290  HB2 ARG    21      27.654  48.338  63.548  0.00  0.00
ATOM    291  HB3 ARG    21      27.958  47.105  64.692  0.00  0.00
ATOM    292  CG  ARG    21      25.980  47.926  64.846  0.00  0.00
ATOM    293  HG2 ARG    21      25.425  47.343  64.169  0.00  0.00
ATOM    294  HG3 ARG    21      25.909  47.427  65.851  0.00  0.00
ATOM    295  CD  ARG    21      25.186  49.225  64.902  0.00  0.00
ATOM    296  HD2 ARG    21      25.481  49.694  65.875  0.00  0.00
ATOM    297  HD3 ARG    21      25.388  49.906  64.132  0.00  0.00
ATOM    298  NE  ARG    21      23.673  49.058  64.892  0.00  0.00
ATOM    299  HE  ARG    21      23.427  48.088  64.621  0.00  0.00
ATOM    300  CZ  ARG    21      22.663  49.858  64.677  0.00  0.00
ATOM    301  NH1 ARG    21      22.708  51.142  64.694  0.00  0.00
ATOM    302 1HH1 ARG    21      23.574  51.584  65.011  0.00  0.00
ATOM    303 2HH1 ARG    21      21.897  51.727  64.531  0.00  0.00
ATOM    304  NH2 ARG    21      21.467  49.430  64.382  0.00  0.00
ATOM    305 1HH2 ARG    21      21.462  48.382  64.389  0.00  0.00
ATOM    306 2HH2 ARG    21      20.821  50.097  64.017  0.00  0.00
ATOM    307  C   ARG    21      28.094  48.684  66.939  0.00  0.00
ATOM    308  O   ARG    21      27.349  49.306  67.723  0.00  0.00
ATOM    309  N   LEU    22      28.979  47.791  67.415  0.00  0.00
ATOM    310  H   LEU    22      29.625  47.453  66.721  0.00  0.00
ATOM    311  CA  LEU    22      29.141  47.536  68.871  0.00  0.00
ATOM    312  HA  LEU    22      28.192  47.346  69.278  0.00  0.00
ATOM    313  CB  LEU    22      30.105  46.348  69.023  0.00  0.00
ATOM    314  HB2 LEU    22      31.042  46.539  68.494  0.00  0.00
ATOM    315  HB3 LEU    22      30.321  46.150  70.054  0.00  0.00
ATOM    316  CG  LEU    22      29.599  44.947  68.544  0.00  0.00
ATOM    317  HG  LEU    22      29.265  45.008  67.449  0.00  0.00
ATOM    318  CD1 LEU    22      30.741  43.926  68.623  0.00  0.00
ATOM    319 1HD1 LEU    22      30.401  42.908  68.280  0.00  0.00
ATOM    320 2HD1 LEU    22      31.554  44.141  67.990  0.00  0.00
ATOM    321 3HD1 LEU    22      31.170  43.947  69.616  0.00  0.00
ATOM    322  CD2 LEU    22      28.423  44.351  69.299  0.00  0.00
ATOM    323 1HD2 LEU    22      28.859  44.121  70.256  0.00  0.00
ATOM    324 2HD2 LEU    22      27.564  45.082  69.240  0.00  0.00
ATOM    325 3HD2 LEU    22      28.194  43.411  68.839  0.00  0.00
ATOM    326  C   LEU    22      29.562  48.743  69.731  0.00  0.00
ATOM    327  O   LEU    22      29.341  48.678  70.928  0.00  0.00
ATOM    328  N   THR    23      30.054  49.823  69.143  0.00  0.00
ATOM    329  H   THR    23      30.103  49.863  68.164  0.00  0.00
ATOM    330  CA  THR    23      30.414  51.096  69.874  0.00  0.00
ATOM    331  HA  THR    23      30.566  50.847  70.964  0.00  0.00
ATOM    332  CB  THR    23      31.776  51.681  69.516  0.00  0.00
ATOM    333  HB  THR    23      31.758  52.139  68.564  0.00  0.00
ATOM    334  CG2 THR    23      32.169  52.706  70.657  0.00  0.00
ATOM    335 1HG2 THR    23      32.181  52.223  71.613  0.00  0.00
ATOM    336 2HG2 THR    23      33.144  53.122  70.353  0.00  0.00
ATOM    337 3HG2 THR    23      31.463  53.553  70.750  0.00  0.00
ATOM    338  OG1 THR    23      32.747  50.665  69.545  0.00  0.00
ATOM    339  HG1 THR    23      32.577  50.114  68.765  0.00  0.00
ATOM    340  C   THR    23      29.262  52.122  69.786  0.00  0.00
ATOM    341  O   THR    23      29.024  52.821  70.725  0.00  0.00
ATOM    342  N   GLU    24      28.472  52.131  68.704  0.00  0.00
ATOM    343  H   GLU    24      28.865  51.558  67.933  0.00  0.00
ATOM    344  CA  GLU    24      27.180  52.974  68.759  0.00  0.00
ATOM    345  HA  GLU    24      27.461  53.924  69.106  0.00  0.00
ATOM    346  CB  GLU    24      26.517  53.068  67.371  0.00  0.00
ATOM    347  HB2 GLU    24      27.216  53.552  66.692  0.00  0.00
ATOM    348  HB3 GLU    24      26.352  52.131  66.955  0.00  0.00
ATOM    349  CG  GLU    24      25.213  53.852  67.261  0.00  0.00
ATOM    350  HG2 GLU    24      24.509  53.431  67.945  0.00  0.00
ATOM    351  HG3 GLU    24      25.471  54.821  67.641  0.00  0.00
ATOM    352  CD  GLU    24      24.551  53.808  65.911  0.00  0.00
ATOM    353  OE1 GLU    24      23.659  54.679  65.666  0.00  0.00
ATOM    354  OE2 GLU    24      24.852  52.896  65.103  0.00  0.00
ATOM    355  C   GLU    24      26.212  52.511  69.925  0.00  0.00
ATOM    356  O   GLU    24      25.490  53.301  70.531  0.00  0.00
ATOM    357  N   LEU    25      26.256  51.195  70.239  0.00  0.00
ATOM    358  H   LEU    25      26.748  50.535  69.635  0.00  0.00
ATOM    359  CA  LEU    25      25.383  50.495  71.194  0.00  0.00
ATOM    360  HA  LEU    25      24.542  51.030  71.367  0.00  0.00
ATOM    361  CB  LEU    25      24.939  49.271  70.564  0.00  0.00
ATOM    362  HB2 LEU    25      25.820  48.621  70.482  0.00  0.00
ATOM    363  HB3 LEU    25      24.284  48.822  71.253  0.00  0.00
ATOM    364  CG  LEU    25      24.261  49.405  69.198  0.00  0.00
ATOM    365  HG  LEU    25      24.913  49.988  68.566  0.00  0.00
ATOM    366  CD1 LEU    25      24.043  47.979  68.669  0.00  0.00
ATOM    367 1HD1 LEU    25      23.820  48.009  67.653  0.00  0.00
ATOM    368 2HD1 LEU    25      24.989  47.487  68.919  0.00  0.00
ATOM    369 3HD1 LEU    25      23.259  47.515  69.293  0.00  0.00
ATOM    370  CD2 LEU    25      22.913  50.067  69.121  0.00  0.00
ATOM    371 1HD2 LEU    25      22.970  51.042  69.549  0.00  0.00
ATOM    372 2HD2 LEU    25      22.492  50.068  68.118  0.00  0.00
ATOM    373 3HD2 LEU    25      22.309  49.394  69.725  0.00  0.00
ATOM    374  C   LEU    25      26.126  50.268  72.574  0.00  0.00
ATOM    375  O   LEU    25      25.431  49.812  73.483  0.00  0.00
ATOM    376  N   GLY    26      27.435  50.565  72.667  0.00  0.00
ATOM    377  H   GLY    26      27.733  51.150  71.904  0.00  0.00
ATOM    378  CA  GLY    26      28.250  50.537  73.881  0.00  0.00
ATOM    379  HA2 GLY    26      29.170  51.118  73.649  0.00  0.00
ATOM    380  HA3 GLY    26      27.766  51.159  74.697  0.00  0.00
ATOM    381  C   GLY    26      28.556  49.149  74.500  0.00  0.00
ATOM    382  O   GLY    26      28.722  49.002  75.726  0.00  0.00
ATOM    383  N   TYR    27      28.723  48.090  73.675  0.00  0.00
ATOM    384  H   TYR    27      28.636  48.364  72.737  0.00  0.00
ATOM    385  CA  TYR    27      28.891  46.689  73.987  0.00  0.00
ATOM    386  HA  TYR    27      28.384  46.577  74.941  0.00  0.00
ATOM    387  CB  TYR    27      28.321  45.721  72.834  0.00  0.00
ATOM    388  HB2 TYR    27      28.596  46.289  71.938  0.00  0.00
ATOM    389  HB3 TYR    27      28.770  44.791  72.944  0.00  0.00
ATOM    390  CG  TYR    27      26.768  45.449  72.956  0.00  0.00
ATOM    391  CD1 TYR    27      25.858  46.416  72.494  0.00  0.00
ATOM    392  HD1 TYR    27      26.112  47.370  72.199  0.00  0.00
ATOM    393  CE1 TYR    27      24.419  46.164  72.638  0.00  0.00
ATOM    394  HE1 TYR    27      23.732  46.967  72.243  0.00  0.00
ATOM    395  CZ  TYR    27      23.908  44.921  73.073  0.00  0.00
ATOM    396  OH  TYR    27      22.574  44.608  73.049  0.00  0.00
ATOM    397  HH  TYR    27      22.089  44.981  72.282  0.00  0.00
ATOM    398  CE2 TYR    27      24.858  43.929  73.423  0.00  0.00
ATOM    399  HE2 TYR    27      24.532  42.931  73.632  0.00  0.00
ATOM    400  CD2 TYR    27      26.224  44.169  73.329  0.00  0.00
ATOM    401  HD2 TYR    27      26.867  43.356  73.679  0.00  0.00
ATOM    402  C   TYR    27      30.291  46.384  74.152  0.00  0.00
ATOM    403  O   TYR    27      31.221  47.029  73.516  0.00  0.00
ATOM    404  N   LYS    28      30.510  45.353  74.966  0.00  0.00
ATOM    405  H   LYS    28      29.654  44.953  75.468  0.00  0.00
ATOM    406  CA  LYS    28      31.779  45.069  75.656  0.00  0.00
ATOM    407  HA  LYS    28      32.613  45.444  75.019  0.00  0.00
ATOM    408  CB  LYS    28      31.750  45.719  77.018  0.00  0.00
ATOM    409  HB2 LYS    28      30.793  45.347  77.352  0.00  0.00
ATOM    410  HB3 LYS    28      32.667  45.346  77.594  0.00  0.00
ATOM    411  CG  LYS    28      31.794  47.242  76.934  0.00  0.00
ATOM    412  HG2 LYS    28      32.754  47.587  76.427  0.00  0.00
ATOM    413  HG3 LYS    28      30.820  47.588  76.573  0.00  0.00
ATOM    414  CD  LYS    28      31.880  47.883  78.363  0.00  0.00
ATOM    415  HD2 LYS    28      31.010  47.580  78.971  0.00  0.00
ATOM    416  HD3 LYS    28      32.766  47.522  78.882  0.00  0.00
ATOM    417  CE  LYS    28      31.905  49.409  78.397  0.00  0.00
ATOM    418  HE2 LYS    28      31.833  49.705  79.464  0.00  0.00
ATOM    419  HE3 LYS    28      32.880  49.784  77.940  0.00  0.00
ATOM    420  NZ  LYS    28      30.844  50.084  77.596  0.00  0.00
ATOM    421  HZ1 LYS    28      31.124  50.038  76.650  0.00  0.00
ATOM    422  HZ2 LYS    28      29.973  49.620  77.733  0.00  0.00
ATOM    423  HZ3 LYS    28      30.796  51.043  77.852  0.00  0.00
ATOM    424  C   LYS    28      32.159  43.565  75.620  0.00  0.00
ATOM    425  O   LYS    28      33.333  43.252  75.812  0.00  0.00
ATOM    426  N   ASN    29      31.247  42.638  75.441  0.00  0.00
ATOM    427  H   ASN    29      30.292  42.896  75.387  0.00  0.00
ATOM    428  CA  ASN    29      31.642  41.178  75.379  0.00  0.00
ATOM    429  HA  ASN    29      32.435  41.040  76.092  0.00  0.00
ATOM    430  CB  ASN    29      30.399  40.455  75.882  0.00  0.00
ATOM    431  HB2 ASN    29      30.095  40.747  76.938  0.00  0.00
ATOM    432  HB3 ASN    29      29.498  40.624  75.154  0.00  0.00
ATOM    433  CG  ASN    29      30.565  38.919  76.114  0.00  0.00
ATOM    434  OD1 ASN    29      31.624  38.285  76.044  0.00  0.00
ATOM    435  ND2 ASN    29      29.489  38.281  76.547  0.00  0.00
ATOM    436 1HD2 ASN    29      29.519  37.240  76.561  0.00  0.00
ATOM    437 2HD2 ASN    29      28.602  38.782  76.523  0.00  0.00
ATOM    438  C   ASN    29      32.110  40.662  73.969  0.00  0.00
ATOM    439  O   ASN    29      31.460  39.824  73.367  0.00  0.00
ATOM    440  N   TRP    30      33.182  41.293  73.410  0.00  0.00
ATOM    441  H   TRP    30      33.640  41.943  73.998  0.00  0.00
ATOM    442  CA  TRP    30      33.795  41.116  72.083  0.00  0.00
ATOM    443  HA  TRP    30      33.628  40.050  71.922  0.00  0.00
ATOM    444  CB  TRP    30      33.030  41.901  71.016  0.00  0.00
ATOM    445  HB2 TRP    30      33.230  41.556  70.043  0.00  0.00
ATOM    446  HB3 TRP    30      32.004  41.930  71.079  0.00  0.00
ATOM    447  CG  TRP    30      33.276  43.380  71.174  0.00  0.00
ATOM    448  CD1 TRP    30      32.646  44.203  72.076  0.00  0.00
ATOM    449  HD1 TRP    30      31.958  43.830  72.799  0.00  0.00
ATOM    450  NE1 TRP    30      32.998  45.567  71.924  0.00  0.00
ATOM    451  HE1 TRP    30      32.690  46.308  72.533  0.00  0.00
ATOM    452  CE2 TRP    30      34.007  45.674  70.987  0.00  0.00
ATOM    453  CZ2 TRP    30      34.752  46.769  70.544  0.00  0.00
ATOM    454  HZ2 TRP    30      34.618  47.760  70.979  0.00  0.00
ATOM    455  CH2 TRP    30      35.672  46.574  69.515  0.00  0.00
ATOM    456  HH2 TRP    30      36.277  47.442  69.223  0.00  0.00
ATOM    457  CZ3 TRP    30      35.857  45.278  68.999  0.00  0.00
ATOM    458  HZ3 TRP    30      36.618  45.107  68.226  0.00  0.00
ATOM    459  CE3 TRP    30      35.087  44.181  69.455  0.00  0.00
ATOM    460  HE3 TRP    30      35.284  43.274  69.007  0.00  0.00
ATOM    461  CD2 TRP    30      34.126  44.327  70.470  0.00  0.00
ATOM    462  C   TRP    30      35.253  41.353  72.011  0.00  0.00
ATOM    463  O   TRP    30      35.733  42.209  72.788  0.00  0.00
ATOM    464  N   HIE    31      35.950  40.663  71.062  0.00  0.00
ATOM    465  H   HIE    31      35.432  40.135  70.411  0.00  0.00
ATOM    466  CA  HIE    31      37.356  40.842  70.731  0.00  0.00
ATOM    467  HA  HIE    31      37.589  41.781  71.139  0.00  0.00
ATOM    468  CB  HIE    31      38.240  39.869  71.467  0.00  0.00
ATOM    469  HB2 HIE    31      37.874  39.534  72.427  0.00  0.00
ATOM    470  HB3 HIE    31      38.315  38.903  70.957  0.00  0.00
ATOM    471  CG  HIE    31      39.594  40.517  71.527  0.00  0.00
ATOM    472  ND1 HIE    31      40.068  41.237  72.619  0.00  0.00
ATOM    473  CE1 HIE    31      41.276  41.668  72.181  0.00  0.00
ATOM    474  HE1 HIE    31      41.888  42.414  72.747  0.00  0.00
ATOM    475  NE2 HIE    31      41.551  41.145  70.961  0.00  0.00
ATOM    476  HE2 HIE    31      42.288  41.486  70.406  0.00  0.00
ATOM    477  CD2 HIE    31      40.547  40.417  70.570  0.00  0.00
ATOM    478  HD2 HIE    31      40.410  39.959  69.604  0.00  0.00
ATOM    479  C   HIE    31      37.642  40.840  69.238  0.00  0.00
ATOM    480  O   HIE    31      37.254  39.933  68.528  0.00  0.00
ATOM    481  N   LEU    32      38.425  41.819  68.780  0.00  0.00
ATOM    482  H   LEU    32      38.707  42.559  69.428  0.00  0.00
ATOM    483  CA  LEU    32      38.852  41.964  67.424  0.00  0.00
ATOM    484  HA  LEU    32      38.308  41.243  66.888  0.00  0.00
ATOM    485  CB  LEU    32      38.490  43.324  66.825  0.00  0.00
ATOM    486  HB2 LEU    32      37.426  43.315  66.991  0.00  0.00
ATOM    487  HB3 LEU    32      38.958  44.136  67.438  0.00  0.00
ATOM    488  CG  LEU    32      38.911  43.584  65.294  0.00  0.00
ATOM    489  HG  LEU    32      38.572  42.766  64.654  0.00  0.00
ATOM    490  CD1 LEU    32      38.316  44.947  64.870  0.00  0.00
ATOM    491 1HD1 LEU    32      37.170  44.861  65.022  0.00  0.00
ATOM    492 2HD1 LEU    32      38.717  45.753  65.465  0.00  0.00
ATOM    493 3HD1 LEU    32      38.574  45.055  63.865  0.00  0.00
ATOM    494  CD2 LEU    32      40.393  43.805  64.923  0.00  0.00
ATOM    495 1HD2 LEU    32      40.521  43.631  63.910  0.00  0.00
ATOM    496 2HD2 LEU    32      40.782  44.776  65.172  0.00  0.00
ATOM    497 3HD2 LEU    32      41.014  43.068  65.450  0.00  0.00
ATOM    498  C   LEU    32      40.273  41.510  67.299  0.00  0.00
ATOM    499  O   LEU    32      41.183  42.097  67.944  0.00  0.00
ATOM    500  N   TYR    33      40.586  40.716  66.256  0.00  0.00
ATOM    501  H   TYR    33      39.736  40.370  65.689  0.00  0.00
ATOM    502  CA  TYR    33      41.966  40.240  65.863  0.00  0.00
ATOM    503  HA  TYR    33      42.658  40.682  66.548  0.00  0.00
ATOM    504  CB  TYR    33      42.146  38.721  66.034  0.00  0.00
ATOM    505  HB2 TYR    33      41.495  38.234  65.348  0.00  0.00
ATOM    506  HB3 TYR    33      43.213  38.454  65.928  0.00  0.00
ATOM    507  CG  TYR    33      41.801  38.135  67.382  0.00  0.00
ATOM    508  CD1 TYR    33      42.798  38.090  68.377  0.00  0.00
ATOM    509  HD1 TYR    33      43.819  38.451  68.245  0.00  0.00
ATOM    510  CE1 TYR    33      42.544  37.560  69.646  0.00  0.00
ATOM    511  HE1 TYR    33      43.324  37.331  70.297  0.00  0.00
ATOM    512  CZ  TYR    33      41.231  37.109  70.088  0.00  0.00
ATOM    513  OH  TYR    33      41.018  36.606  71.369  0.00  0.00
ATOM    514  HH  TYR    33      41.853  36.559  71.930  0.00  0.00
ATOM    515  CE2 TYR    33      40.212  37.167  69.107  0.00  0.00
ATOM    516  HE2 TYR    33      39.184  36.856  69.415  0.00  0.00
ATOM    517  CD2 TYR    33      40.492  37.694  67.775  0.00  0.00
ATOM    518  HD2 TYR    33      39.605  37.907  67.126  0.00  0.00
ATOM    519  C   TYR    33      42.395  40.622  64.456  0.00  0.00
ATOM    520  O   TYR    33      41.584  40.373  63.601  0.00  0.00
ATOM    521  N   GLU    34      43.564  41.197  64.302  0.00  0.00
ATOM    522  H   GLU    34      44.134  41.572  65.123  0.00  0.00
ATOM    523  CA  GLU    34      44.144  41.544  63.016  0.00  0.00
ATOM    524  HA  GLU    34      43.723  40.976  62.267  0.00  0.00
ATOM    525  CB  GLU    34      43.782  42.946  62.623  0.00  0.00
ATOM    526  HB2 GLU    34      42.692  43.032  62.473  0.00  0.00
ATOM    527  HB3 GLU    34      44.046  43.585  63.456  0.00  0.00
ATOM    528  CG  GLU    34      44.413  43.686  61.383  0.00  0.00
ATOM    529  HG2 GLU    34      44.026  44.684  61.398  0.00  0.00
ATOM    530  HG3 GLU    34      45.428  43.782  61.649  0.00  0.00
ATOM    531  CD  GLU    34      44.292  43.148  59.938  0.00  0.00
ATOM    532  OE1 GLU    34      43.411  43.578  59.185  0.00  0.00
ATOM    533  OE2 GLU    34      45.127  42.320  59.501  0.00  0.00
ATOM    534  C   GLU    34      45.658  41.270  62.991  0.00  0.00
ATOM    535  O   GLU    34      46.282  41.359  64.028  0.00  0.00
ATOM    536  N   CYS    35      46.205  40.843  61.865  0.00  0.00
ATOM    537  H   CYS    35      45.648  40.740  60.991  0.00  0.00
ATOM    538  CA  CYS    35      47.614  40.336  61.732  0.00  0.00
ATOM    539  HA  CYS    35      48.063  40.042  62.678  0.00  0.00
ATOM    540  CB  CYS    35      47.646  39.108  60.832  0.00  0.00
ATOM    541  HB2 CYS    35      48.634  38.725  60.662  0.00  0.00
ATOM    542  HB3 CYS    35      47.030  38.303  61.245  0.00  0.00
ATOM    543  SG  CYS    35      46.965  39.463  59.116  0.00  0.00
ATOM    544  HG  CYS    35      45.686  39.553  59.439  0.00  0.00
ATOM    545  C   CYS    35      48.570  41.468  61.262  0.00  0.00
ATOM    546  O   CYS    35      49.779  41.489  61.635  0.00  0.00
ATOM    547  N   ASN    36      48.044  42.439  60.477  0.00  0.00
ATOM    548  H   ASN    36      47.008  42.510  60.377  0.00  0.00
ATOM    549  CA  ASN    36      48.724  43.679  60.246  0.00  0.00
ATOM    550  HA  ASN    36      49.762  43.540  59.787  0.00  0.00
ATOM    551  CB  ASN    36      47.889  44.479  59.230  0.00  0.00
ATOM    552  HB2 ASN    36      46.950  44.692  59.637  0.00  0.00
ATOM    553  HB3 ASN    36      48.262  45.492  59.171  0.00  0.00
ATOM    554  CG  ASN    36      47.851  43.935  57.880  0.00  0.00
ATOM    555  OD1 ASN    36      48.704  43.164  57.424  0.00  0.00
ATOM    556  ND2 ASN    36      46.879  44.225  57.149  0.00  0.00
ATOM    557 1HD2 ASN    36      46.855  43.938  56.209  0.00  0.00
ATOM    558 2HD2 ASN    36      46.121  44.713  57.618  0.00  0.00
ATOM    559  C   ASN    36      48.892  44.551  61.534  0.00  0.00
ATOM    560  O   ASN    36      48.255  44.299  62.560  0.00  0.00
ATOM    561  N   ASP    37      49.790  45.588  61.574  0.00  0.00
ATOM    562  H   ASP    37      50.319  45.883  60.734  0.00  0.00
ATOM    563  CA  ASP    37      49.870  46.403  62.769  0.00  0.00
ATOM    564  HA  ASP    37      49.718  45.739  63.580  0.00  0.00
ATOM    565  CB  ASP    37      51.261  47.046  62.855  0.00  0.00
ATOM    566  HB2 ASP    37      51.941  46.274  62.772  0.00  0.00
ATOM    567  HB3 ASP    37      51.453  47.581  61.903  0.00  0.00
ATOM    568  CG  ASP    37      51.650  47.731  64.189  0.00  0.00
ATOM    569  OD1 ASP    37      51.940  48.928  64.178  0.00  0.00
ATOM    570  OD2 ASP    37      51.582  47.078  65.273  0.00  0.00
ATOM    571  C   ASP    37      48.791  47.516  62.785  0.00  0.00
ATOM    572  O   ASP    37      48.403  47.986  63.866  0.00  0.00
ATOM    573  N   THR    38      48.242  47.974  61.625  0.00  0.00
ATOM    574  H   THR    38      48.656  47.567  60.780  0.00  0.00
ATOM    575  CA  THR    38      47.255  49.080  61.438  0.00  0.00
ATOM    576  HA  THR    38      47.123  49.527  62.451  0.00  0.00
ATOM    577  CB  THR    38      47.829  50.269  60.675  0.00  0.00
ATOM    578  HB  THR    38      47.020  51.006  60.642  0.00  0.00
ATOM    579  CG2 THR    38      49.104  50.950  61.157  0.00  0.00
ATOM    580 1HG2 THR    38      49.964  50.510  60.627  0.00  0.00
ATOM    581 2HG2 THR    38      49.033  52.041  60.961  0.00  0.00
ATOM    582 3HG2 THR    38      49.102  50.827  62.229  0.00  0.00
ATOM    583  OG1 THR    38      48.079  49.799  59.378  0.00  0.00
ATOM    584  HG1 THR    38      47.829  50.583  58.774  0.00  0.00
ATOM    585  C   THR    38      45.939  48.678  60.888  0.00  0.00
ATOM    586  O   THR    38      45.854  47.650  60.222  0.00  0.00
ATOM    587  N   PRO    39      44.833  49.431  61.161  0.00  0.00
ATOM    588  CD  PRO    39      44.714  50.573  62.105  0.00  0.00
ATOM    589  HD2 PRO    39      45.427  51.384  61.873  0.00  0.00
ATOM    590  HD3 PRO    39      44.703  50.127  63.066  0.00  0.00
ATOM    591  CG  PRO    39      43.351  51.155  61.808  0.00  0.00
ATOM    592  HG2 PRO    39      43.472  51.752  60.930  0.00  0.00
ATOM    593  HG3 PRO    39      42.851  51.751  62.562  0.00  0.00
ATOM    594  CB  PRO    39      42.472  49.921  61.433  0.00  0.00
ATOM    595  HB2 PRO    39      41.558  50.297  60.916  0.00  0.00
ATOM    596  HB3 PRO    39      42.198  49.407  62.324  0.00  0.00
ATOM    597  CA  PRO    39      43.533  49.172  60.531  0.00  0.00
ATOM    598  HA  PRO    39      43.255  48.101  60.414  0.00  0.00
ATOM    599  C   PRO    39      43.422  49.712  59.101  0.00  0.00
ATOM    600  O   PRO    39      44.006  50.701  58.822  0.00  0.00
ATOM    601  N   GLY    40      42.563  49.082  58.249  0.00  0.00
ATOM    602  H   GLY    40      41.998  48.308  58.618  0.00  0.00
ATOM    603  CA  GLY    40      42.177  49.654  56.957  0.00  0.00
ATOM    604  HA2 GLY    40      41.174  50.052  57.125  0.00  0.00
ATOM    605  HA3 GLY    40      42.744  50.523  56.689  0.00  0.00
ATOM    606  C   GLY    40      42.035  48.676  55.744  0.00  0.00
ATOM    607  O   GLY    40      41.335  48.883  54.784  0.00  0.00
ATOM    608  N   GLY    41      42.575  47.486  55.878  0.00  0.00
ATOM    609  H   GLY    41      43.202  47.372  56.762  0.00  0.00
ATOM    610  CA  GLY    41      42.467  46.440  54.849  0.00  0.00
ATOM    611  HA2 GLY    41      42.989  45.555  55.119  0.00  0.00
ATOM    612  HA3 GLY    41      41.399  46.338  54.709  0.00  0.00
ATOM    613  C   GLY    41      43.164  46.915  53.557  0.00  0.00
ATOM    614  O   GLY    41      44.280  47.470  53.646  0.00  0.00
ATOM    615  N   LEU    42      42.608  46.887  52.384  0.00  0.00
ATOM    616  H   LEU    42      41.754  46.438  52.292  0.00  0.00
ATOM    617  CA  LEU    42      43.121  47.685  51.192  0.00  0.00
ATOM    618  HA  LEU    42      44.244  47.600  51.194  0.00  0.00
ATOM    619  CB  LEU    42      42.731  46.972  49.933  0.00  0.00
ATOM    620  HB2 LEU    42      41.650  47.060  49.848  0.00  0.00
ATOM    621  HB3 LEU    42      43.229  47.474  49.038  0.00  0.00
ATOM    622  CG  LEU    42      42.988  45.446  49.961  0.00  0.00
ATOM    623  HG  LEU    42      42.384  44.922  50.701  0.00  0.00
ATOM    624  CD1 LEU    42      42.702  44.839  48.601  0.00  0.00
ATOM    625 1HD1 LEU    42      43.313  45.145  47.774  0.00  0.00
ATOM    626 2HD1 LEU    42      42.617  43.787  48.701  0.00  0.00
ATOM    627 3HD1 LEU    42      41.715  45.211  48.269  0.00  0.00
ATOM    628  CD2 LEU    42      44.416  45.123  50.166  0.00  0.00
ATOM    629 1HD2 LEU    42      44.622  45.062  51.282  0.00  0.00
ATOM    630 2HD2 LEU    42      44.739  44.165  49.761  0.00  0.00
ATOM    631 3HD2 LEU    42      45.084  45.864  49.739  0.00  0.00
ATOM    632  C   LEU    42      42.805  49.175  51.247  0.00  0.00
ATOM    633  O   LEU    42      43.302  49.976  50.418  0.00  0.00
ATOM    634  N   SER    43      42.263  49.704  52.347  0.00  0.00
ATOM    635  H   SER    43      42.013  49.072  53.062  0.00  0.00
ATOM    636  CA  SER    43      42.018  51.111  52.579  0.00  0.00
ATOM    637  HA  SER    43      42.094  51.629  51.657  0.00  0.00
ATOM    638  CB  SER    43      40.614  51.478  52.917  0.00  0.00
ATOM    639  HB2 SER    43      40.207  50.736  53.648  0.00  0.00
ATOM    640  HB3 SER    43      40.608  52.420  53.331  0.00  0.00
ATOM    641  OG  SER    43      39.838  51.493  51.679  0.00  0.00
ATOM    642  HG  SER    43      39.128  52.218  51.645  0.00  0.00
ATOM    643  C   SER    43      43.061  51.753  53.440  0.00  0.00
ATOM    644  O   SER    43      42.761  52.510  54.318  0.00  0.00
ATOM    645  N   ARG    44      44.281  51.409  53.207  0.00  0.00
ATOM    646  H   ARG    44      44.495  50.699  52.529  0.00  0.00
ATOM    647  CA  ARG    44      45.514  51.914  53.980  0.00  0.00
ATOM    648  HA  ARG    44      45.082  52.587  54.669  0.00  0.00
ATOM    649  CB  ARG    44      46.183  50.700  54.566  0.00  0.00
ATOM    650  HB2 ARG    44      46.167  49.935  53.763  0.00  0.00
ATOM    651  HB3 ARG    44      47.131  50.908  54.925  0.00  0.00
ATOM    652  CG  ARG    44      45.282  50.070  55.692  0.00  0.00
ATOM    653  HG2 ARG    44      44.919  50.859  56.360  0.00  0.00
ATOM    654  HG3 ARG    44      44.466  49.594  55.164  0.00  0.00
ATOM    655  CD  ARG    44      46.123  49.007  56.453  0.00  0.00
ATOM    656  HD2 ARG    44      47.138  49.450  56.533  0.00  0.00
ATOM    657  HD3 ARG    44      45.828  48.692  57.422  0.00  0.00
ATOM    658  NE  ARG    44      46.209  47.779  55.563  0.00  0.00
ATOM    659  HE  ARG    44      45.338  47.428  55.132  0.00  0.00
ATOM    660  CZ  ARG    44      47.195  46.951  55.160  0.00  0.00
ATOM    661  NH1 ARG    44      46.918  45.872  54.435  0.00  0.00
ATOM    662 1HH1 ARG    44      46.004  45.832  54.086  0.00  0.00
ATOM    663 2HH1 ARG    44      47.666  45.276  54.116  0.00  0.00
ATOM    664  NH2 ARG    44      48.485  47.115  55.497  0.00  0.00
ATOM    665 1HH2 ARG    44      48.826  47.972  55.982  0.00  0.00
ATOM    666 2HH2 ARG    44      49.101  46.577  54.953  0.00  0.00
ATOM    667  C   ARG    44      46.506  52.666  53.077  0.00  0.00
ATOM    668  O   ARG    44      46.303  52.806  51.910  0.00  0.00
ATOM    669  N   SER    45      47.544  53.214  53.778  0.00  0.00
ATOM    670  H   SER    45      47.507  53.149  54.759  0.00  0.00
ATOM    671  CA  SER    45      48.518  54.255  53.186  0.00  0.00
ATOM    672  HA  SER    45      48.549  54.266  52.087  0.00  0.00
ATOM    673  CB  SER    45      48.037  55.671  53.559  0.00  0.00
ATOM    674  HB2 SER    45      48.155  55.869  54.627  0.00  0.00
ATOM    675  HB3 SER    45      48.587  56.363  52.925  0.00  0.00
ATOM    676  OG  SER    45      46.763  55.977  53.253  0.00  0.00
ATOM    677  HG  SER    45      46.717  56.187  52.282  0.00  0.00
ATOM    678  C   SER    45      49.969  54.055  53.681  0.00  0.00
ATOM    679  O   SER    45      50.235  53.555  54.781  0.00  0.00
ATOM    680  N   PHE    46      50.858  54.746  52.935  0.00  0.00
ATOM    681  H   PHE    46      50.511  55.316  52.195  0.00  0.00
ATOM    682  CA  PHE    46      52.253  54.641  52.895  0.00  0.00
ATOM    683  HA  PHE    46      52.634  54.155  53.758  0.00  0.00
ATOM    684  CB  PHE    46      52.637  53.681  51.710  0.00  0.00
ATOM    685  HB2 PHE    46      52.041  52.768  51.643  0.00  0.00
ATOM    686  HB3 PHE    46      52.406  54.194  50.764  0.00  0.00
ATOM    687  CG  PHE    46      54.093  53.137  51.584  0.00  0.00
ATOM    688  CD1 PHE    46      55.004  53.745  50.803  0.00  0.00
ATOM    689  HD1 PHE    46      54.734  54.742  50.330  0.00  0.00
ATOM    690  CE1 PHE    46      56.228  53.095  50.515  0.00  0.00
ATOM    691  HE1 PHE    46      56.875  53.638  49.743  0.00  0.00
ATOM    692  CZ  PHE    46      56.548  51.849  51.088  0.00  0.00
ATOM    693  HZ  PHE    46      57.444  51.365  50.836  0.00  0.00
ATOM    694  CE2 PHE    46      55.645  51.232  51.958  0.00  0.00
ATOM    695  HE2 PHE    46      55.816  50.197  52.336  0.00  0.00
ATOM    696  CD2 PHE    46      54.418  51.888  52.135  0.00  0.00
ATOM    697  HD2 PHE    46      53.664  51.385  52.768  0.00  0.00
ATOM    698  C   PHE    46      52.792  56.017  52.725  0.00  0.00
ATOM    699  O   PHE    46      52.144  56.968  52.247  0.00  0.00
ATOM    700  N   LEU    47      54.073  56.150  53.125  0.00  0.00
ATOM    701  H   LEU    47      54.483  55.308  53.542  0.00  0.00
ATOM    702  CA  LEU    47      54.874  57.350  52.914  0.00  0.00
ATOM    703  HA  LEU    47      54.466  58.059  52.213  0.00  0.00
ATOM    704  CB  LEU    47      55.119  57.998  54.269  0.00  0.00
ATOM    705  HB2 LEU    47      54.134  58.187  54.712  0.00  0.00
ATOM    706  HB3 LEU    47      55.726  57.287  54.880  0.00  0.00
ATOM    707  CG  LEU    47      55.937  59.310  54.060  0.00  0.00
ATOM    708  HG  LEU    47      56.829  59.187  53.380  0.00  0.00
ATOM    709  CD1 LEU    47      55.021  60.416  53.547  0.00  0.00
ATOM    710 1HD1 LEU    47      54.591  60.984  54.330  0.00  0.00
ATOM    711 2HD1 LEU    47      55.548  61.122  52.919  0.00  0.00
ATOM    712 3HD1 LEU    47      54.154  60.023  53.021  0.00  0.00
ATOM    713  CD2 LEU    47      56.618  59.762  55.348  0.00  0.00
ATOM    714 1HD2 LEU    47      57.556  59.171  55.580  0.00  0.00
ATOM    715 2HD2 LEU    47      57.045  60.692  55.167  0.00  0.00
ATOM    716 3HD2 LEU    47      56.044  59.701  56.232  0.00  0.00
ATOM    717  C   LEU    47      56.182  56.834  52.298  0.00  0.00
ATOM    718  O   LEU    47      56.969  56.152  52.958  0.00  0.00
ATOM    719  N   ASP    48      56.583  57.242  51.097  0.00  0.00
ATOM    720  H   ASP    48      56.036  57.925  50.592  0.00  0.00
ATOM    721  CA  ASP    48      57.821  56.717  50.486  0.00  0.00
ATOM    722  HA  ASP    48      58.008  55.689  50.796  0.00  0.00
ATOM    723  CB  ASP    48      57.651  56.806  48.878  0.00  0.00
ATOM    724  HB2 ASP    48      56.797  56.072  48.677  0.00  0.00
ATOM    725  HB3 ASP    48      57.283  57.815  48.708  0.00  0.00
ATOM    726  CG  ASP    48      59.016  56.480  48.175  0.00  0.00
ATOM    727  OD1 ASP    48      59.664  57.377  47.581  0.00  0.00
ATOM    728  OD2 ASP    48      59.356  55.305  48.240  0.00  0.00
ATOM    729  C   ASP    48      59.112  57.428  50.994  0.00  0.00
ATOM    730  O   ASP    48      58.992  58.611  51.303  0.00  0.00
ATOM    731  N   GLU    49      60.293  56.859  50.834  0.00  0.00
ATOM    732  H   GLU    49      60.244  55.961  50.408  0.00  0.00
ATOM    733  CA  GLU    49      61.583  57.532  51.186  0.00  0.00
ATOM    734  HA  GLU    49      61.516  57.818  52.304  0.00  0.00
ATOM    735  CB  GLU    49      62.712  56.433  50.951  0.00  0.00
ATOM    736  HB2 GLU    49      63.581  56.759  51.491  0.00  0.00
ATOM    737  HB3 GLU    49      62.387  55.592  51.427  0.00  0.00
ATOM    738  CG  GLU    49      63.028  56.159  49.497  0.00  0.00
ATOM    739  HG2 GLU    49      62.198  56.372  48.926  0.00  0.00
ATOM    740  HG3 GLU    49      63.808  56.878  49.144  0.00  0.00
ATOM    741  CD  GLU    49      63.475  54.723  49.270  0.00  0.00
ATOM    742  OE1 GLU    49      62.645  53.855  49.159  0.00  0.00
ATOM    743  OE2 GLU    49      64.724  54.435  49.105  0.00  0.00
ATOM    744  C   GLU    49      61.954  58.869  50.505  0.00  0.00
ATOM    745  O   GLU    49      62.940  59.394  50.969  0.00  0.00
ATOM    746  N   ASN    50      61.160  59.415  49.530  0.00  0.00
ATOM    747  H   ASN    50      60.329  58.928  49.219  0.00  0.00
ATOM    748  CA  ASN    50      61.307  60.783  48.931  0.00  0.00
ATOM    749  HA  ASN    50      62.126  61.214  49.448  0.00  0.00
ATOM    750  CB  ASN    50      61.507  60.746  47.447  0.00  0.00
ATOM    751  HB2 ASN    50      60.678  60.212  46.910  0.00  0.00
ATOM    752  HB3 ASN    50      61.734  61.739  47.061  0.00  0.00
ATOM    753  CG  ASN    50      62.572  59.794  47.058  0.00  0.00
ATOM    754  OD1 ASN    50      63.729  60.197  46.892  0.00  0.00
ATOM    755  ND2 ASN    50      62.328  58.495  46.899  0.00  0.00
ATOM    756 1HD2 ASN    50      63.089  57.911  46.882  0.00  0.00
ATOM    757 2HD2 ASN    50      61.397  58.085  47.116  0.00  0.00
ATOM    758  C   ASN    50      60.159  61.707  49.382  0.00  0.00
ATOM    759  O   ASN    50      60.065  62.767  48.860  0.00  0.00
ATOM    760  N   GLY    51      59.346  61.397  50.426  0.00  0.00
ATOM    761  H   GLY    51      59.390  60.449  50.738  0.00  0.00
ATOM    762  CA  GLY    51      58.375  62.271  51.041  0.00  0.00
ATOM    763  HA2 GLY    51      58.230  61.853  52.039  0.00  0.00
ATOM    764  HA3 GLY    51      58.733  63.310  51.156  0.00  0.00
ATOM    765  C   GLY    51      56.955  62.461  50.473  0.00  0.00
ATOM    766  O   GLY    51      56.078  63.155  51.065  0.00  0.00
ATOM    767  N   PHE    52      56.735  61.676  49.380  0.00  0.00
ATOM    768  H   PHE    52      57.463  61.014  49.089  0.00  0.00
ATOM    769  CA  PHE    52      55.416  61.327  48.728  0.00  0.00
ATOM    770  HA  PHE    52      54.834  62.210  48.576  0.00  0.00
ATOM    771  CB  PHE    52      55.628  60.725  47.306  0.00  0.00
ATOM    772  HB2 PHE    52      56.152  59.750  47.349  0.00  0.00
ATOM    773  HB3 PHE    52      54.638  60.361  46.950  0.00  0.00
ATOM    774  CG  PHE    52      56.202  61.462  46.136  0.00  0.00
ATOM    775  CD1 PHE    52      57.594  61.781  46.047  0.00  0.00
ATOM    776  HD1 PHE    52      58.185  61.518  46.894  0.00  0.00
ATOM    777  CE1 PHE    52      58.115  62.457  44.886  0.00  0.00
ATOM    778  HE1 PHE    52      59.164  62.698  44.782  0.00  0.00
ATOM    779  CZ  PHE    52      57.179  62.864  43.899  0.00  0.00
ATOM    780  HZ  PHE    52      57.527  63.472  43.054  0.00  0.00
ATOM    781  CE2 PHE    52      55.851  62.489  43.939  0.00  0.00
ATOM    782  HE2 PHE    52      55.179  62.728  43.089  0.00  0.00
ATOM    783  CD2 PHE    52      55.316  61.826  45.063  0.00  0.00
ATOM    784  HD2 PHE    52      54.304  61.476  45.055  0.00  0.00
ATOM    785  C   PHE    52      54.548  60.392  49.505  0.00  0.00
ATOM    786  O   PHE    52      54.979  59.452  50.176  0.00  0.00
ATOM    787  N   THR    53      53.251  60.698  49.502  0.00  0.00
ATOM    788  H   THR    53      53.011  61.511  48.900  0.00  0.00
ATOM    789  CA  THR    53      52.216  59.745  49.966  0.00  0.00
ATOM    790  HA  THR    53      52.641  59.150  50.707  0.00  0.00
ATOM    791  CB  THR    53      51.075  60.577  50.625  0.00  0.00
ATOM    792  HB  THR    53      51.053  61.544  50.151  0.00  0.00
ATOM    793  CG2 THR    53      49.694  59.937  50.675  0.00  0.00
ATOM    794 1HG2 THR    53      49.200  59.983  49.665  0.00  0.00
ATOM    795 2HG2 THR    53      49.813  58.871  50.940  0.00  0.00
ATOM    796 3HG2 THR    53      49.116  60.375  51.507  0.00  0.00
ATOM    797  OG1 THR    53      51.541  60.781  52.012  0.00  0.00
ATOM    798  HG1 THR    53      52.283  61.471  51.966  0.00  0.00
ATOM    799  C   THR    53      51.844  58.736  48.778  0.00  0.00
ATOM    800  O   THR    53      51.782  59.121  47.596  0.00  0.00
ATOM    801  N   TRP    54      51.418  57.547  49.235  0.00  0.00
ATOM    802  H   TRP    54      51.447  57.294  50.211  0.00  0.00
ATOM    803  CA  TRP    54      50.710  56.611  48.400  0.00  0.00
ATOM    804  HA  TRP    54      50.180  57.139  47.548  0.00  0.00
ATOM    805  CB  TRP    54      51.804  55.582  47.850  0.00  0.00
ATOM    806  HB2 TRP    54      52.364  55.141  48.715  0.00  0.00
ATOM    807  HB3 TRP    54      51.263  54.741  47.331  0.00  0.00
ATOM    808  CG  TRP    54      52.798  56.065  46.840  0.00  0.00
ATOM    809  CD1 TRP    54      54.118  56.137  47.025  0.00  0.00
ATOM    810  HD1 TRP    54      54.534  55.934  48.013  0.00  0.00
ATOM    811  NE1 TRP    54      54.758  56.675  45.938  0.00  0.00
ATOM    812  HE1 TRP    54      55.732  56.878  45.831  0.00  0.00
ATOM    813  CE2 TRP    54      53.873  56.965  44.903  0.00  0.00
ATOM    814  CZ2 TRP    54      54.038  57.623  43.695  0.00  0.00
ATOM    815  HZ2 TRP    54      55.014  57.735  43.289  0.00  0.00
ATOM    816  CH2 TRP    54      52.831  57.959  43.042  0.00  0.00
ATOM    817  HH2 TRP    54      52.867  58.490  42.114  0.00  0.00
ATOM    818  CZ3 TRP    54      51.570  57.503  43.458  0.00  0.00
ATOM    819  HZ3 TRP    54      50.721  57.890  42.940  0.00  0.00
ATOM    820  CE3 TRP    54      51.465  56.692  44.623  0.00  0.00
ATOM    821  HE3 TRP    54      50.503  56.539  44.976  0.00  0.00
ATOM    822  CD2 TRP    54      52.596  56.523  45.436  0.00  0.00
ATOM    823  C   TRP    54      49.705  55.850  49.225  0.00  0.00
ATOM    824  O   TRP    54      49.801  55.755  50.458  0.00  0.00
ATOM    825  N   ASP    55      48.696  55.279  48.552  0.00  0.00
ATOM    826  H   ASP    55      48.609  55.475  47.562  0.00  0.00
ATOM    827  CA  ASP    55      47.536  54.400  49.105  0.00  0.00
ATOM    828  HA  ASP    55      47.507  54.333  50.216  0.00  0.00
ATOM    829  CB  ASP    55      46.207  55.079  48.770  0.00  0.00
ATOM    830  HB2 ASP    55      46.320  55.462  47.776  0.00  0.00
ATOM    831  HB3 ASP    55      45.378  54.327  48.737  0.00  0.00
ATOM    832  CG  ASP    55      45.915  56.209  49.775  0.00  0.00
ATOM    833  OD1 ASP    55      46.704  56.423  50.718  0.00  0.00
ATOM    834  OD2 ASP    55      44.855  56.762  49.534  0.00  0.00
ATOM    835  C   ASP    55      47.682  53.062  48.389  0.00  0.00
ATOM    836  O   ASP    55      48.414  52.900  47.432  0.00  0.00
ATOM    837  N   LEU    56      47.338  51.938  49.000  0.00  0.00
ATOM    838  H   LEU    56      47.020  51.963  49.915  0.00  0.00
ATOM    839  CA  LEU    56      47.395  50.555  48.518  0.00  0.00
ATOM    840  HA  LEU    56      48.332  50.408  48.039  0.00  0.00
ATOM    841  CB  LEU    56      47.325  49.578  49.759  0.00  0.00
ATOM    842  HB2 LEU    56      46.319  49.774  50.265  0.00  0.00
ATOM    843  HB3 LEU    56      47.273  48.543  49.399  0.00  0.00
ATOM    844  CG  LEU    56      48.518  49.810  50.713  0.00  0.00
ATOM    845  HG  LEU    56      48.367  50.834  51.103  0.00  0.00
ATOM    846  CD1 LEU    56      48.595  48.771  51.885  0.00  0.00
ATOM    847 1HD1 LEU    56      47.735  48.720  52.545  0.00  0.00
ATOM    848 2HD1 LEU    56      48.788  47.709  51.629  0.00  0.00
ATOM    849 3HD1 LEU    56      49.458  48.994  52.549  0.00  0.00
ATOM    850  CD2 LEU    56      49.867  49.798  50.081  0.00  0.00
ATOM    851 1HD2 LEU    56      50.012  48.915  49.366  0.00  0.00
ATOM    852 2HD2 LEU    56      50.023  50.728  49.512  0.00  0.00
ATOM    853 3HD2 LEU    56      50.617  49.853  50.887  0.00  0.00
ATOM    854  C   LEU    56      46.361  50.289  47.423  0.00  0.00
ATOM    855  O   LEU    56      45.651  49.254  47.439  0.00  0.00
ATOM    856  N   GLY    57      46.391  51.185  46.395  0.00  0.00
ATOM    857  H   GLY    57      46.976  52.030  46.408  0.00  0.00
ATOM    858  CA  GLY    57      45.536  51.136  45.244  0.00  0.00
ATOM    859  HA2 GLY    57      45.947  51.245  44.258  0.00  0.00
ATOM    860  HA3 GLY    57      44.998  50.251  45.224  0.00  0.00
ATOM    861  C   GLY    57      44.582  52.344  45.326  0.00  0.00
ATOM    862  O   GLY    57      44.587  53.036  46.323  0.00  0.00
ATOM    863  N   GLY    58      43.760  52.613  44.368  0.00  0.00
ATOM    864  H   GLY    58      43.626  51.992  43.581  0.00  0.00
ATOM    865  CA  GLY    58      42.713  53.634  44.424  0.00  0.00
ATOM    866  HA2 GLY    58      43.047  54.736  44.451  0.00  0.00
ATOM    867  HA3 GLY    58      42.131  53.507  43.449  0.00  0.00
ATOM    868  C   GLY    58      41.734  53.512  45.589  0.00  0.00
ATOM    869  O   GLY    58      41.063  52.419  45.757  0.00  0.00
ATOM    870  N   HIP    59      41.456  54.481  46.483  0.00  0.00
ATOM    871  H   HIP    59      42.015  55.295  46.573  0.00  0.00
ATOM    872  CA  HIP    59      40.541  54.074  47.574  0.00  0.00
ATOM    873  HA  HIP    59      39.898  53.168  47.073  0.00  0.00
ATOM    874  CB  HIP    59      41.208  53.442  48.839  0.00  0.00
ATOM    875  HB2 HIP    59      42.036  54.064  49.088  0.00  0.00
ATOM    876  HB3 HIP    59      40.528  53.615  49.687  0.00  0.00
ATOM    877  CG  HIP    59      41.534  52.019  48.566  0.00  0.00
ATOM    878  ND1 HIP    59      42.574  51.644  47.799  0.00  0.00
ATOM    879  HD1 HIP    59      43.369  52.157  47.544  0.00  0.00
ATOM    880  CE1 HIP    59      42.499  50.382  47.395  0.00  0.00
ATOM    881  HE1 HIP    59      43.206  49.693  46.823  0.00  0.00
ATOM    882  NE2 HIP    59      41.405  49.890  48.008  0.00  0.00
ATOM    883  HE2 HIP    59      40.909  49.069  47.811  0.00  0.00
ATOM    884  CD2 HIP    59      40.780  50.845  48.695  0.00  0.00
ATOM    885  HD2 HIP    59      39.773  50.734  49.056  0.00  0.00
ATOM    886  C   HIP    59      39.541  55.180  47.980  0.00  0.00
ATOM    887  O   HIP    59      39.326  55.388  49.189  0.00  0.00
ATOM    888  N   VAL    60      39.010  55.903  47.057  0.00  0.00
ATOM    889  H   VAL    60      39.147  55.589  46.058  0.00  0.00
ATOM    890  CA  VAL    60      38.243  57.123  47.388  0.00  0.00
ATOM    891  HA  VAL    60      38.919  57.621  48.174  0.00  0.00
ATOM    892  CB  VAL    60      38.006  58.046  46.214  0.00  0.00
ATOM    893  HB  VAL    60      37.381  58.944  46.472  0.00  0.00
ATOM    894  CG1 VAL    60      39.330  58.696  45.647  0.00  0.00
ATOM    895 1HG1 VAL    60      39.684  59.450  46.427  0.00  0.00
ATOM    896 2HG1 VAL    60      39.949  57.750  45.469  0.00  0.00
ATOM    897 3HG1 VAL    60      39.116  59.258  44.776  0.00  0.00
ATOM    898  CG2 VAL    60      37.265  57.265  45.119  0.00  0.00
ATOM    899 1HG2 VAL    60      36.367  56.787  45.615  0.00  0.00
ATOM    900 2HG2 VAL    60      36.809  57.861  44.363  0.00  0.00
ATOM    901 3HG2 VAL    60      37.852  56.513  44.617  0.00  0.00
ATOM    902  C   VAL    60      36.881  56.710  47.922  0.00  0.00
ATOM    903  O   VAL    60      36.474  55.609  47.850  0.00  0.00
ATOM    904  N   ILE    61      36.260  57.664  48.577  0.00  0.00
ATOM    905  H   ILE    61      36.596  58.575  48.593  0.00  0.00
ATOM    906  CA  ILE    61      35.045  57.493  49.386  0.00  0.00
ATOM    907  HA  ILE    61      34.781  56.410  49.451  0.00  0.00
ATOM    908  CB  ILE    61      35.157  58.307  50.645  0.00  0.00
ATOM    909  HB  ILE    61      35.375  59.357  50.518  0.00  0.00
ATOM    910  CG2 ILE    61      33.793  58.253  51.398  0.00  0.00
ATOM    911 1HG2 ILE    61      33.367  57.242  51.546  0.00  0.00
ATOM    912 2HG2 ILE    61      33.859  58.867  52.316  0.00  0.00
ATOM    913 3HG2 ILE    61      32.899  58.744  50.884  0.00  0.00
ATOM    914  CG1 ILE    61      36.226  57.772  51.551  0.00  0.00
ATOM    915 2HG1 ILE    61      37.213  57.897  51.067  0.00  0.00
ATOM    916 3HG1 ILE    61      36.316  58.395  52.512  0.00  0.00
ATOM    917  CD1 ILE    61      36.175  56.298  52.032  0.00  0.00
ATOM    918 1HD1 ILE    61      35.351  56.222  52.657  0.00  0.00
ATOM    919 2HD1 ILE    61      35.937  55.679  51.167  0.00  0.00
ATOM    920 3HD1 ILE    61      37.001  55.864  52.498  0.00  0.00
ATOM    921  C   ILE    61      33.966  57.985  48.514  0.00  0.00
ATOM    922  O   ILE    61      34.223  58.961  47.805  0.00  0.00
ATOM    923  N   PHE    62      32.809  57.358  48.479  0.00  0.00
ATOM    924  H   PHE    62      32.735  56.424  48.961  0.00  0.00
ATOM    925  CA  PHE    62      31.650  57.727  47.703  0.00  0.00
ATOM    926  HA  PHE    62      31.762  58.688  47.128  0.00  0.00
ATOM    927  CB  PHE    62      31.386  56.767  46.552  0.00  0.00
ATOM    928  HB2 PHE    62      30.883  55.928  46.925  0.00  0.00
ATOM    929  HB3 PHE    62      30.689  57.184  45.850  0.00  0.00
ATOM    930  CG  PHE    62      32.544  56.272  45.745  0.00  0.00
ATOM    931  CD1 PHE    62      33.155  57.058  44.759  0.00  0.00
ATOM    932  HD1 PHE    62      32.884  58.150  44.700  0.00  0.00
ATOM    933  CE1 PHE    62      34.137  56.486  43.955  0.00  0.00
ATOM    934  HE1 PHE    62      34.592  57.144  43.216  0.00  0.00
ATOM    935  CZ  PHE    62      34.458  55.109  44.030  0.00  0.00
ATOM    936  HZ  PHE    62      35.177  54.700  43.360  0.00  0.00
ATOM    937  CE2 PHE    62      33.860  54.311  45.058  0.00  0.00
ATOM    938  HE2 PHE    62      34.043  53.199  45.092  0.00  0.00
ATOM    939  CD2 PHE    62      32.944  54.997  45.883  0.00  0.00
ATOM    940  HD2 PHE    62      32.384  54.464  46.640  0.00  0.00
ATOM    941  C   PHE    62      30.434  57.777  48.628  0.00  0.00
ATOM    942  O   PHE    62      29.802  58.819  48.818  0.00  0.00
ATOM    943  N   SER    63      30.212  56.717  49.360  0.00  0.00
ATOM    944  H   SER    63      30.838  55.915  49.303  0.00  0.00
ATOM    945  CA  SER    63      29.177  56.656  50.373  0.00  0.00
ATOM    946  HA  SER    63      29.436  55.672  50.741  0.00  0.00
ATOM    947  CB  SER    63      29.449  57.564  51.615  0.00  0.00
ATOM    948  HB2 SER    63      30.445  57.363  51.937  0.00  0.00
ATOM    949  HB3 SER    63      29.358  58.668  51.320  0.00  0.00
ATOM    950  OG  SER    63      28.495  57.159  52.593  0.00  0.00
ATOM    951  HG  SER    63      27.794  57.859  52.714  0.00  0.00
ATOM    952  C   SER    63      27.713  56.626  49.807  0.00  0.00
ATOM    953  O   SER    63      27.091  57.654  49.602  0.00  0.00
ATOM    954  N   HIE    64      27.131  55.388  49.787  0.00  0.00
ATOM    955  H   HIE    64      27.832  54.630  49.793  0.00  0.00
ATOM    956  CA  HIE    64      25.742  55.110  49.449  0.00  0.00
ATOM    957  HA  HIE    64      25.304  55.984  48.922  0.00  0.00
ATOM    958  CB  HIE    64      25.552  53.926  48.519  0.00  0.00
ATOM    959  HB2 HIE    64      26.150  53.235  49.010  0.00  0.00
ATOM    960  HB3 HIE    64      24.563  53.558  48.513  0.00  0.00
ATOM    961  CG  HIE    64      25.881  53.952  47.095  0.00  0.00
ATOM    962  ND1 HIE    64      27.116  54.421  46.606  0.00  0.00
ATOM    963  CE1 HIE    64      27.079  54.136  45.301  0.00  0.00
ATOM    964  HE1 HIE    64      27.898  54.454  44.643  0.00  0.00
ATOM    965  NE2 HIE    64      25.972  53.501  45.005  0.00  0.00
ATOM    966  HE2 HIE    64      25.730  53.227  44.114  0.00  0.00
ATOM    967  CD2 HIE    64      25.198  53.428  46.077  0.00  0.00
ATOM    968  HD2 HIE    64      24.191  53.023  46.091  0.00  0.00
ATOM    969  C   HIE    64      24.867  55.040  50.723  0.00  0.00
ATOM    970  O   HIE    64      23.647  54.662  50.608  0.00  0.00
ATOM    971  N   TYR    65      25.394  55.372  51.881  0.00  0.00
ATOM    972  H   TYR    65      26.334  55.608  52.021  0.00  0.00
ATOM    973  CA  TYR    65      24.672  55.289  53.157  0.00  0.00
ATOM    974  HA  TYR    65      23.638  54.899  53.088  0.00  0.00
ATOM    975  CB  TYR    65      25.380  54.162  53.943  0.00  0.00
ATOM    976  HB2 TYR    65      26.448  54.284  54.002  0.00  0.00
ATOM    977  HB3 TYR    65      25.176  54.220  54.965  0.00  0.00
ATOM    978  CG  TYR    65      24.990  52.816  53.488  0.00  0.00
ATOM    979  CD1 TYR    65      24.005  52.160  54.186  0.00  0.00
ATOM    980  HD1 TYR    65      23.581  52.527  55.025  0.00  0.00
ATOM    981  CE1 TYR    65      23.581  50.885  53.739  0.00  0.00
ATOM    982  HE1 TYR    65      22.750  50.345  54.196  0.00  0.00
ATOM    983  CZ  TYR    65      24.243  50.247  52.663  0.00  0.00
ATOM    984  OH  TYR    65      23.836  49.030  52.219  0.00  0.00
ATOM    985  HH  TYR    65      23.229  48.632  52.881  0.00  0.00
ATOM    986  CE2 TYR    65      25.275  50.947  52.036  0.00  0.00
ATOM    987  HE2 TYR    65      25.732  50.495  51.124  0.00  0.00
ATOM    988  CD2 TYR    65      25.621  52.202  52.437  0.00  0.00
ATOM    989  HD2 TYR    65      26.337  52.805  51.896  0.00  0.00
ATOM    990  C   TYR    65      24.768  56.615  53.953  0.00  0.00
ATOM    991  O   TYR    65      25.803  57.103  54.356  0.00  0.00
ATOM    992  N   GLN    66      23.576  57.166  54.383  0.00  0.00
ATOM    993  H   GLN    66      22.752  56.734  53.944  0.00  0.00
ATOM    994  CA  GLN    66      23.465  58.166  55.496  0.00  0.00
ATOM    995  HA  GLN    66      23.922  59.068  55.198  0.00  0.00
ATOM    996  CB  GLN    66      21.911  58.419  55.605  0.00  0.00
ATOM    997  HB2 GLN    66      21.383  58.636  54.683  0.00  0.00
ATOM    998  HB3 GLN    66      21.634  57.442  55.823  0.00  0.00
ATOM    999  CG  GLN    66      21.496  59.500  56.586  0.00  0.00
ATOM   1000  HG2 GLN    66      21.731  59.208  57.616  0.00  0.00
ATOM   1001  HG3 GLN    66      22.207  60.285  56.576  0.00  0.00
ATOM   1002  CD  GLN    66      20.064  59.867  56.567  0.00  0.00
ATOM   1003  OE1 GLN    66      19.715  60.853  55.912  0.00  0.00
ATOM   1004  NE2 GLN    66      19.167  59.224  57.269  0.00  0.00
ATOM   1005 1HE2 GLN    66      18.224  59.482  57.250  0.00  0.00
ATOM   1006 2HE2 GLN    66      19.425  58.535  57.979  0.00  0.00
ATOM   1007  C   GLN    66      24.058  57.634  56.778  0.00  0.00
ATOM   1008  O   GLN    66      24.662  58.478  57.489  0.00  0.00
ATOM   1009  N   TYR    67      24.115  56.333  57.065  0.00  0.00
ATOM   1010  H   TYR    67      23.793  55.835  56.277  0.00  0.00
ATOM   1011  CA  TYR    67      24.963  55.756  58.131  0.00  0.00
ATOM   1012  HA  TYR    67      24.533  56.187  59.092  0.00  0.00
ATOM   1013  CB  TYR    67      24.625  54.303  58.139  0.00  0.00
ATOM   1014  HB2 TYR    67      23.532  54.205  58.070  0.00  0.00
ATOM   1015  HB3 TYR    67      25.027  53.826  57.284  0.00  0.00
ATOM   1016  CG  TYR    67      25.034  53.694  59.453  0.00  0.00
ATOM   1017  CD1 TYR    67      24.109  53.580  60.475  0.00  0.00
ATOM   1018  HD1 TYR    67      23.191  54.060  60.343  0.00  0.00
ATOM   1019  CE1 TYR    67      24.495  52.907  61.674  0.00  0.00
ATOM   1020  HE1 TYR    67      23.697  52.779  62.435  0.00  0.00
ATOM   1021  CZ  TYR    67      25.763  52.334  61.867  0.00  0.00
ATOM   1022  OH  TYR    67      26.132  51.914  63.097  0.00  0.00
ATOM   1023  HH  TYR    67      25.561  52.067  63.876  0.00  0.00
ATOM   1024  CE2 TYR    67      26.736  52.586  60.829  0.00  0.00
ATOM   1025  HE2 TYR    67      27.735  52.254  61.042  0.00  0.00
ATOM   1026  CD2 TYR    67      26.352  53.281  59.688  0.00  0.00
ATOM   1027  HD2 TYR    67      27.086  53.409  58.914  0.00  0.00
ATOM   1028  C   TYR    67      26.479  56.068  58.057  0.00  0.00
ATOM   1029  O   TYR    67      27.114  56.599  59.002  0.00  0.00
ATOM   1030  N   PHE    68      27.069  55.719  56.953  0.00  0.00
ATOM   1031  H   PHE    68      26.519  55.404  56.216  0.00  0.00
ATOM   1032  CA  PHE    68      28.516  55.841  56.636  0.00  0.00
ATOM   1033  HA  PHE    68      29.052  55.574  57.534  0.00  0.00
ATOM   1034  CB  PHE    68      28.795  54.930  55.441  0.00  0.00
ATOM   1035  HB2 PHE    68      28.343  53.922  55.545  0.00  0.00
ATOM   1036  HB3 PHE    68      28.267  55.439  54.578  0.00  0.00
ATOM   1037  CG  PHE    68      30.264  54.696  55.046  0.00  0.00
ATOM   1038  CD1 PHE    68      30.997  53.635  55.523  0.00  0.00
ATOM   1039  HD1 PHE    68      30.474  52.945  56.159  0.00  0.00
ATOM   1040  CE1 PHE    68      32.307  53.447  55.091  0.00  0.00
ATOM   1041  HE1 PHE    68      32.776  52.549  55.404  0.00  0.00
ATOM   1042  CZ  PHE    68      32.938  54.482  54.398  0.00  0.00
ATOM   1043  HZ  PHE    68      34.001  54.405  54.140  0.00  0.00
ATOM   1044  CE2 PHE    68      32.192  55.652  54.090  0.00  0.00
ATOM   1045  HE2 PHE    68      32.610  56.441  53.605  0.00  0.00
ATOM   1046  CD2 PHE    68      30.837  55.652  54.300  0.00  0.00
ATOM   1047  HD2 PHE    68      30.334  56.578  54.021  0.00  0.00
ATOM   1048  C   PHE    68      28.974  57.297  56.434  0.00  0.00
ATOM   1049  O   PHE    68      30.026  57.622  56.888  0.00  0.00
ATOM   1050  N   ASP    69      28.250  58.183  55.705  0.00  0.00
ATOM   1051  H   ASP    69      27.344  57.903  55.396  0.00  0.00
ATOM   1052  CA  ASP    69      28.517  59.597  55.525  0.00  0.00
ATOM   1053  HA  ASP    69      29.476  59.539  54.957  0.00  0.00
ATOM   1054  CB  ASP    69      27.454  60.288  54.663  0.00  0.00
ATOM   1055  HB2 ASP    69      26.467  59.839  54.854  0.00  0.00
ATOM   1056  HB3 ASP    69      27.388  61.332  55.000  0.00  0.00
ATOM   1057  CG  ASP    69      27.782  60.135  53.135  0.00  0.00
ATOM   1058  OD1 ASP    69      28.705  60.868  52.637  0.00  0.00
ATOM   1059  OD2 ASP    69      27.041  59.392  52.455  0.00  0.00
ATOM   1060  C   ASP    69      28.772  60.360  56.829  0.00  0.00
ATOM   1061  O   ASP    69      29.543  61.293  56.911  0.00  0.00
ATOM   1062  N   ASP    70      28.252  59.888  57.980  0.00  0.00
ATOM   1063  H   ASP    70      27.672  59.063  57.898  0.00  0.00
ATOM   1064  CA  ASP    70      28.393  60.512  59.283  0.00  0.00
ATOM   1065  HA  ASP    70      28.557  61.588  59.185  0.00  0.00
ATOM   1066  CB  ASP    70      26.959  60.365  59.987  0.00  0.00
ATOM   1067  HB2 ASP    70      26.486  59.349  59.946  0.00  0.00
ATOM   1068  HB3 ASP    70      27.191  60.490  61.039  0.00  0.00
ATOM   1069  CG  ASP    70      25.947  61.443  59.606  0.00  0.00
ATOM   1070  OD1 ASP    70      26.324  62.215  58.714  0.00  0.00
ATOM   1071  OD2 ASP    70      24.793  61.408  60.044  0.00  0.00
ATOM   1072  C   ASP    70      29.534  59.880  60.083  0.00  0.00
ATOM   1073  O   ASP    70      30.340  60.574  60.603  0.00  0.00
ATOM   1074  N   VAL    71      29.883  58.591  59.925  0.00  0.00
ATOM   1075  H   VAL    71      29.163  58.063  59.531  0.00  0.00
ATOM   1076  CA  VAL    71      31.101  57.932  60.448  0.00  0.00
ATOM   1077  HA  VAL    71      31.090  57.922  61.552  0.00  0.00
ATOM   1078  CB  VAL    71      30.910  56.456  60.148  0.00  0.00
ATOM   1079  HB  VAL    71      30.670  56.294  59.097  0.00  0.00
ATOM   1080  CG1 VAL    71      32.301  55.803  60.367  0.00  0.00
ATOM   1081 1HG1 VAL    71      32.517  56.240  61.427  0.00  0.00
ATOM   1082 2HG1 VAL    71      32.187  54.724  60.541  0.00  0.00
ATOM   1083 3HG1 VAL    71      33.188  56.022  59.718  0.00  0.00
ATOM   1084  CG2 VAL    71      29.858  55.628  60.973  0.00  0.00
ATOM   1085 1HG2 VAL    71      30.062  55.733  62.052  0.00  0.00
ATOM   1086 2HG2 VAL    71      28.905  55.904  60.565  0.00  0.00
ATOM   1087 3HG2 VAL    71      29.893  54.585  60.617  0.00  0.00
ATOM   1088  C   VAL    71      32.321  58.579  59.859  0.00  0.00
ATOM   1089  O   VAL    71      33.301  58.713  60.609  0.00  0.00
ATOM   1090  N   MET    72      32.271  59.065  58.611  0.00  0.00
ATOM   1091  H   MET    72      31.410  59.041  58.086  0.00  0.00
ATOM   1092  CA  MET    72      33.308  59.861  57.940  0.00  0.00
ATOM   1093  HA  MET    72      34.206  59.152  58.014  0.00  0.00
ATOM   1094  CB  MET    72      32.900  60.307  56.531  0.00  0.00
ATOM   1095  HB2 MET    72      31.957  60.761  56.606  0.00  0.00
ATOM   1096  HB3 MET    72      33.625  61.001  56.076  0.00  0.00
ATOM   1097  CG  MET    72      32.812  59.047  55.559  0.00  0.00
ATOM   1098  HG2 MET    72      32.026  58.471  55.924  0.00  0.00
ATOM   1099  HG3 MET    72      32.624  59.368  54.523  0.00  0.00
ATOM   1100  SD  MET    72      34.301  57.999  55.503  0.00  0.00
ATOM   1101  CE  MET    72      34.078  56.724  56.870  0.00  0.00
ATOM   1102  HE1 MET    72      34.864  55.982  56.740  0.00  0.00
ATOM   1103  HE2 MET    72      34.032  57.112  57.893  0.00  0.00
ATOM   1104  HE3 MET    72      33.150  56.119  56.657  0.00  0.00
ATOM   1105  C   MET    72      33.761  61.083  58.769  0.00  0.00
ATOM   1106  O   MET    72      34.933  61.466  58.821  0.00  0.00
ATOM   1107  N   ASP    73      32.715  61.814  59.273  0.00  0.00
ATOM   1108  H   ASP    73      31.783  61.442  59.250  0.00  0.00
ATOM   1109  CA  ASP    73      32.892  63.088  59.998  0.00  0.00
ATOM   1110  HA  ASP    73      33.707  63.639  59.652  0.00  0.00
ATOM   1111  CB  ASP    73      31.622  63.904  59.904  0.00  0.00
ATOM   1112  HB2 ASP    73      31.282  63.863  58.852  0.00  0.00
ATOM   1113  HB3 ASP    73      30.856  63.329  60.452  0.00  0.00
ATOM   1114  CG  ASP    73      31.827  65.353  60.313  0.00  0.00
ATOM   1115  OD1 ASP    73      30.812  65.895  60.656  0.00  0.00
ATOM   1116  OD2 ASP    73      32.910  65.940  60.222  0.00  0.00
ATOM   1117  C   ASP    73      33.182  62.856  61.522  0.00  0.00
ATOM   1118  O   ASP    73      33.766  63.707  62.192  0.00  0.00
ATOM   1119  N   TRP    74      32.690  61.727  61.966  0.00  0.00
ATOM   1120  H   TRP    74      32.304  61.065  61.307  0.00  0.00
ATOM   1121  CA  TRP    74      32.941  61.254  63.312  0.00  0.00
ATOM   1122  HA  TRP    74      32.770  61.945  64.043  0.00  0.00
ATOM   1123  CB  TRP    74      32.119  60.042  63.641  0.00  0.00
ATOM   1124  HB2 TRP    74      31.049  60.350  63.596  0.00  0.00
ATOM   1125  HB3 TRP    74      32.281  59.351  62.865  0.00  0.00
ATOM   1126  CG  TRP    74      32.336  59.327  64.974  0.00  0.00
ATOM   1127  CD1 TRP    74      32.161  59.857  66.221  0.00  0.00
ATOM   1128  HD1 TRP    74      31.837  60.896  66.343  0.00  0.00
ATOM   1129  NE1 TRP    74      32.576  58.938  67.205  0.00  0.00
ATOM   1130  HE1 TRP    74      32.523  59.101  68.209  0.00  0.00
ATOM   1131  CE2 TRP    74      32.772  57.749  66.648  0.00  0.00
ATOM   1132  CZ2 TRP    74      33.050  56.523  67.228  0.00  0.00
ATOM   1133  HZ2 TRP    74      33.166  56.461  68.296  0.00  0.00
ATOM   1134  CH2 TRP    74      33.403  55.419  66.419  0.00  0.00
ATOM   1135  HH2 TRP    74      33.789  54.550  66.908  0.00  0.00
ATOM   1136  CZ3 TRP    74      33.352  55.575  65.062  0.00  0.00
ATOM   1137  HZ3 TRP    74      33.755  54.741  64.417  0.00  0.00
ATOM   1138  CE3 TRP    74      33.024  56.828  64.448  0.00  0.00
ATOM   1139  HE3 TRP    74      32.927  56.994  63.360  0.00  0.00
ATOM   1140  CD2 TRP    74      32.835  57.979  65.240  0.00  0.00
ATOM   1141  C   TRP    74      34.492  61.014  63.351  0.00  0.00
ATOM   1142  O   TRP    74      35.127  61.338  64.355  0.00  0.00
ATOM   1143  N   ALA    75      35.124  60.559  62.281  0.00  0.00
ATOM   1144  H   ALA    75      34.553  60.213  61.474  0.00  0.00
ATOM   1145  CA  ALA    75      36.492  60.361  62.171  0.00  0.00
ATOM   1146  HA  ALA    75      36.849  59.878  63.065  0.00  0.00
ATOM   1147  CB  ALA    75      36.603  59.253  61.084  0.00  0.00
ATOM   1148  HB1 ALA    75      36.106  59.505  60.154  0.00  0.00
ATOM   1149  HB2 ALA    75      37.664  59.165  60.892  0.00  0.00
ATOM   1150  HB3 ALA    75      36.077  58.379  61.453  0.00  0.00
ATOM   1151  C   ALA    75      37.342  61.596  61.914  0.00  0.00
ATOM   1152  O   ALA    75      38.228  61.943  62.722  0.00  0.00
ATOM   1153  N   VAL    76      37.113  62.356  60.790  0.00  0.00
ATOM   1154  H   VAL    76      36.508  62.023  60.022  0.00  0.00
ATOM   1155  CA  VAL    76      38.041  63.358  60.412  0.00  0.00
ATOM   1156  HA  VAL    76      38.644  63.765  61.278  0.00  0.00
ATOM   1157  CB  VAL    76      39.102  62.833  59.413  0.00  0.00
ATOM   1158  HB  VAL    76      39.443  63.676  58.922  0.00  0.00
ATOM   1159  CG1 VAL    76      40.323  62.245  60.143  0.00  0.00
ATOM   1160 1HG1 VAL    76      40.709  62.915  60.872  0.00  0.00
ATOM   1161 2HG1 VAL    76      40.085  61.305  60.652  0.00  0.00
ATOM   1162 3HG1 VAL    76      41.006  61.898  59.409  0.00  0.00
ATOM   1163  CG2 VAL    76      38.602  61.851  58.306  0.00  0.00
ATOM   1164 1HG2 VAL    76      38.367  60.868  58.703  0.00  0.00
ATOM   1165 2HG2 VAL    76      37.622  62.182  57.889  0.00  0.00
ATOM   1166 3HG2 VAL    76      39.403  61.730  57.491  0.00  0.00
ATOM   1167  C   VAL    76      37.473  64.685  59.814  0.00  0.00
ATOM   1168  O   VAL    76      36.418  64.613  59.125  0.00  0.00
ATOM   1169  N   GLN    77      38.170  65.807  59.945  0.00  0.00
ATOM   1170  H   GLN    77      39.048  65.674  60.391  0.00  0.00
ATOM   1171  CA  GLN    77      38.075  67.077  59.254  0.00  0.00
ATOM   1172  HA  GLN    77      37.243  67.233  58.541  0.00  0.00
ATOM   1173  CB  GLN    77      38.092  68.193  60.309  0.00  0.00
ATOM   1174  HB2 GLN    77      37.169  68.011  60.860  0.00  0.00
ATOM   1175  HB3 GLN    77      39.035  68.064  60.910  0.00  0.00
ATOM   1176  CG  GLN    77      38.114  69.602  59.705  0.00  0.00
ATOM   1177  HG2 GLN    77      39.132  69.818  59.454  0.00  0.00
ATOM   1178  HG3 GLN    77      37.487  69.748  58.820  0.00  0.00
ATOM   1179  CD  GLN    77      37.759  70.651  60.769  0.00  0.00
ATOM   1180  OE1 GLN    77      38.524  71.105  61.572  0.00  0.00
ATOM   1181  NE2 GLN    77      36.517  71.101  60.854  0.00  0.00
ATOM   1182 1HE2 GLN    77      36.291  71.595  61.717  0.00  0.00
ATOM   1183 2HE2 GLN    77      35.777  70.603  60.423  0.00  0.00
ATOM   1184  C   GLN    77      39.151  67.129  58.177  0.00  0.00
ATOM   1185  O   GLN    77      40.121  66.324  58.214  0.00  0.00
ATOM   1186  N   GLY    78      39.082  68.029  57.212  0.00  0.00
ATOM   1187  H   GLY    78      38.301  68.573  57.266  0.00  0.00
ATOM   1188  CA  GLY    78      40.089  68.307  56.119  0.00  0.00
ATOM   1189  HA2 GLY    78      39.987  69.342  55.774  0.00  0.00
ATOM   1190  HA3 GLY    78      41.020  68.130  56.641  0.00  0.00
ATOM   1191  C   GLY    78      39.776  67.389  54.925  0.00  0.00
ATOM   1192  O   GLY    78      40.497  66.384  54.808  0.00  0.00
ATOM   1193  N   TRP    79      38.816  67.604  54.025  0.00  0.00
ATOM   1194  H   TRP    79      38.360  68.482  54.129  0.00  0.00
ATOM   1195  CA  TRP    79      38.481  66.764  52.907  0.00  0.00
ATOM   1196  HA  TRP    79      39.134  65.891  52.897  0.00  0.00
ATOM   1197  CB  TRP    79      37.040  66.241  53.067  0.00  0.00
ATOM   1198  HB2 TRP    79      36.385  67.105  53.274  0.00  0.00
ATOM   1199  HB3 TRP    79      36.870  65.822  52.094  0.00  0.00
ATOM   1200  CG  TRP    79      36.762  65.147  54.104  0.00  0.00
ATOM   1201  CD1 TRP    79      36.450  65.313  55.415  0.00  0.00
ATOM   1202  HD1 TRP    79      36.404  66.222  55.864  0.00  0.00
ATOM   1203  NE1 TRP    79      36.265  64.130  56.031  0.00  0.00
ATOM   1204  HE1 TRP    79      36.126  64.041  57.026  0.00  0.00
ATOM   1205  CE2 TRP    79      36.436  63.049  55.221  0.00  0.00
ATOM   1206  CZ2 TRP    79      36.406  61.619  55.415  0.00  0.00
ATOM   1207  HZ2 TRP    79      36.231  61.195  56.389  0.00  0.00
ATOM   1208  CH2 TRP    79      36.609  60.829  54.312  0.00  0.00
ATOM   1209  HH2 TRP    79      36.498  59.763  54.364  0.00  0.00
ATOM   1210  CZ3 TRP    79      36.716  61.370  52.995  0.00  0.00
ATOM   1211  HZ3 TRP    79      36.720  60.705  52.066  0.00  0.00
ATOM   1212  CE3 TRP    79      36.893  62.797  52.788  0.00  0.00
ATOM   1213  HE3 TRP    79      37.282  63.148  51.787  0.00  0.00
ATOM   1214  CD2 TRP    79      36.660  63.642  53.941  0.00  0.00
ATOM   1215  C   TRP    79      38.603  67.507  51.564  0.00  0.00
ATOM   1216  O   TRP    79      38.159  68.629  51.349  0.00  0.00
ATOM   1217  N   ASN    80      38.958  66.739  50.472  0.00  0.00
ATOM   1218  H   ASN    80      39.208  65.779  50.559  0.00  0.00
ATOM   1219  CA  ASN    80      38.789  67.121  49.103  0.00  0.00
ATOM   1220  HA  ASN    80      38.618  68.192  48.871  0.00  0.00
ATOM   1221  CB  ASN    80      40.179  66.790  48.553  0.00  0.00
ATOM   1222  HB2 ASN    80      40.349  65.745  48.858  0.00  0.00
ATOM   1223  HB3 ASN    80      40.224  66.836  47.440  0.00  0.00
ATOM   1224  CG  ASN    80      41.305  67.775  49.034  0.00  0.00
ATOM   1225  OD1 ASN    80      41.082  68.882  49.554  0.00  0.00
ATOM   1226  ND2 ASN    80      42.480  67.310  48.736  0.00  0.00
ATOM   1227 1HD2 ASN    80      43.321  67.872  48.896  0.00  0.00
ATOM   1228 2HD2 ASN    80      42.616  66.410  48.354  0.00  0.00
ATOM   1229  C   ASN    80      37.578  66.369  48.460  0.00  0.00
ATOM   1230  O   ASN    80      37.547  65.135  48.419  0.00  0.00
ATOM   1231  N   VAL    81      36.547  67.084  47.973  0.00  0.00
ATOM   1232  H   VAL    81      36.677  68.048  47.859  0.00  0.00
ATOM   1233  CA  VAL    81      35.248  66.603  47.433  0.00  0.00
ATOM   1234  HA  VAL    81      35.247  65.582  47.457  0.00  0.00
ATOM   1235  CB  VAL    81      34.031  67.056  48.200  0.00  0.00
ATOM   1236  HB  VAL    81      33.961  68.107  47.986  0.00  0.00
ATOM   1237  CG1 VAL    81      32.718  66.344  47.968  0.00  0.00
ATOM   1238 1HG1 VAL    81      32.804  65.299  48.067  0.00  0.00
ATOM   1239 2HG1 VAL    81      31.911  66.725  48.602  0.00  0.00
ATOM   1240 3HG1 VAL    81      32.506  66.346  46.863  0.00  0.00
ATOM   1241  CG2 VAL    81      34.293  67.006  49.705  0.00  0.00
ATOM   1242 1HG2 VAL    81      33.462  67.394  50.266  0.00  0.00
ATOM   1243 2HG2 VAL    81      34.399  66.013  50.060  0.00  0.00
ATOM   1244 3HG2 VAL    81      35.091  67.671  49.944  0.00  0.00
ATOM   1245  C   VAL    81      35.119  66.889  45.971  0.00  0.00
ATOM   1246  O   VAL    81      34.885  68.006  45.583  0.00  0.00
ATOM   1247  N   LEU    82      35.172  65.890  45.099  0.00  0.00
ATOM   1248  H   LEU    82      35.153  64.963  45.540  0.00  0.00
ATOM   1249  CA  LEU    82      35.350  66.073  43.683  0.00  0.00
ATOM   1250  HA  LEU    82      35.431  67.119  43.485  0.00  0.00
ATOM   1251  CB  LEU    82      36.777  65.548  43.296  0.00  0.00
ATOM   1252  HB2 LEU    82      36.755  64.526  43.054  0.00  0.00
ATOM   1253  HB3 LEU    82      37.020  65.925  42.279  0.00  0.00
ATOM   1254  CG  LEU    82      37.958  65.659  44.210  0.00  0.00
ATOM   1255  HG  LEU    82      37.718  65.102  45.142  0.00  0.00
ATOM   1256  CD1 LEU    82      39.318  65.040  43.653  0.00  0.00
ATOM   1257 1HD1 LEU    82      40.095  64.965  44.433  0.00  0.00
ATOM   1258 2HD1 LEU    82      39.087  64.026  43.308  0.00  0.00
ATOM   1259 3HD1 LEU    82      39.650  65.499  42.741  0.00  0.00
ATOM   1260  CD2 LEU    82      38.447  67.021  44.655  0.00  0.00
ATOM   1261 1HD2 LEU    82      37.615  67.548  45.110  0.00  0.00
ATOM   1262 2HD2 LEU    82      39.166  67.024  45.441  0.00  0.00
ATOM   1263 3HD2 LEU    82      38.857  67.601  43.764  0.00  0.00
ATOM   1264  C   LEU    82      34.178  65.499  42.842  0.00  0.00
ATOM   1265  O   LEU    82      33.768  64.350  43.025  0.00  0.00
ATOM   1266  N   GLN    83      33.780  66.244  41.821  0.00  0.00
ATOM   1267  H   GLN    83      34.291  67.017  41.481  0.00  0.00
ATOM   1268  CA  GLN    83      33.088  65.692  40.654  0.00  0.00
ATOM   1269  HA  GLN    83      32.281  65.018  40.944  0.00  0.00
ATOM   1270  CB  GLN    83      32.427  66.812  39.964  0.00  0.00
ATOM   1271  HB2 GLN    83      33.235  67.487  39.769  0.00  0.00
ATOM   1272  HB3 GLN    83      32.106  66.475  39.008  0.00  0.00
ATOM   1273  CG  GLN    83      31.239  67.435  40.831  0.00  0.00
ATOM   1274  HG2 GLN    83      30.482  66.738  41.130  0.00  0.00
ATOM   1275  HG3 GLN    83      31.700  67.813  41.763  0.00  0.00
ATOM   1276  CD  GLN    83      30.637  68.662  40.106  0.00  0.00
ATOM   1277  OE1 GLN    83      30.724  69.808  40.597  0.00  0.00
ATOM   1278  NE2 GLN    83      29.902  68.472  39.023  0.00  0.00
ATOM   1279 1HE2 GLN    83      29.204  69.236  38.807  0.00  0.00
ATOM   1280 2HE2 GLN    83      29.843  67.570  38.673  0.00  0.00
ATOM   1281  C   GLN    83      34.073  64.920  39.729  0.00  0.00
ATOM   1282  O   GLN    83      35.291  65.199  39.696  0.00  0.00
ATOM   1283  N   ARG    84      33.585  64.012  38.907  0.00  0.00
ATOM   1284  H   ARG    84      32.535  64.081  38.901  0.00  0.00
ATOM   1285  CA  ARG    84      34.282  63.230  37.908  0.00  0.00
ATOM   1286  HA  ARG    84      35.261  62.856  38.416  0.00  0.00
ATOM   1287  CB  ARG    84      33.422  61.987  37.581  0.00  0.00
ATOM   1288  HB2 ARG    84      32.985  61.704  38.535  0.00  0.00
ATOM   1289  HB3 ARG    84      32.683  62.373  36.862  0.00  0.00
ATOM   1290  CG  ARG    84      34.334  60.848  37.155  0.00  0.00
ATOM   1291  HG2 ARG    84      34.672  61.001  36.157  0.00  0.00
ATOM   1292  HG3 ARG    84      35.082  60.508  37.824  0.00  0.00
ATOM   1293  CD  ARG    84      33.509  59.570  37.011  0.00  0.00
ATOM   1294  HD2 ARG    84      34.030  58.814  36.428  0.00  0.00
ATOM   1295  HD3 ARG    84      33.285  59.169  38.030  0.00  0.00
ATOM   1296  NE  ARG    84      32.251  59.817  36.174  0.00  0.00
ATOM   1297  HE  ARG    84      32.109  60.671  35.784  0.00  0.00
ATOM   1298  CZ  ARG    84      31.317  58.865  35.850  0.00  0.00
ATOM   1299  NH1 ARG    84      31.357  57.647  36.339  0.00  0.00
ATOM   1300 1HH1 ARG    84      32.141  57.342  36.918  0.00  0.00
ATOM   1301 2HH1 ARG    84      30.548  57.041  36.191  0.00  0.00
ATOM   1302  NH2 ARG    84      30.289  59.205  35.151  0.00  0.00
ATOM   1303 1HH2 ARG    84      30.262  60.067  34.679  0.00  0.00
ATOM   1304 2HH2 ARG    84      29.614  58.561  34.846  0.00  0.00
ATOM   1305  C   ARG    84      34.745  63.986  36.674  0.00  0.00
ATOM   1306  O   ARG    84      34.035  64.971  36.264  0.00  0.00
ATOM   1307  N   GLU    85      35.933  63.694  36.148  0.00  0.00
ATOM   1308  H   GLU    85      36.437  63.036  36.484  0.00  0.00
ATOM   1309  CA  GLU    85      36.299  63.945  34.786  0.00  0.00
ATOM   1310  HA  GLU    85      35.489  63.884  34.082  0.00  0.00
ATOM   1311  CB  GLU    85      37.129  65.218  34.499  0.00  0.00
ATOM   1312  HB2 GLU    85      36.617  66.092  34.666  0.00  0.00
ATOM   1313  HB3 GLU    85      38.040  65.312  35.106  0.00  0.00
ATOM   1314  CG  GLU    85      37.606  65.297  33.041  0.00  0.00
ATOM   1315  HG2 GLU    85      38.065  64.313  32.725  0.00  0.00
ATOM   1316  HG3 GLU    85      36.720  65.473  32.434  0.00  0.00
ATOM   1317  CD  GLU    85      38.579  66.434  32.717  0.00  0.00
ATOM   1318  OE1 GLU    85      38.338  67.618  33.006  0.00  0.00
ATOM   1319  OE2 GLU    85      39.679  66.208  32.139  0.00  0.00
ATOM   1320  C   GLU    85      37.179  62.715  34.522  0.00  0.00
ATOM   1321  O   GLU    85      38.066  62.437  35.301  0.00  0.00
ATOM   1322  N   SER    86      36.861  62.005  33.461  0.00  0.00
ATOM   1323  H   SER    86      36.141  62.380  32.794  0.00  0.00
ATOM   1324  CA  SER    86      37.386  60.703  33.071  0.00  0.00
ATOM   1325  HA  SER    86      38.429  60.687  33.322  0.00  0.00
ATOM   1326  CB  SER    86      36.633  59.601  33.833  0.00  0.00
ATOM   1327  HB2 SER    86      36.549  59.842  34.945  0.00  0.00
ATOM   1328  HB3 SER    86      35.656  59.377  33.463  0.00  0.00
ATOM   1329  OG  SER    86      37.364  58.433  33.731  0.00  0.00
ATOM   1330  HG  SER    86      38.261  58.421  34.277  0.00  0.00
ATOM   1331  C   SER    86      37.338  60.500  31.569  0.00  0.00
ATOM   1332  O   SER    86      36.520  61.175  30.909  0.00  0.00
ATOM   1333  N   TRP    87      38.197  59.751  30.969  0.00  0.00
ATOM   1334  H   TRP    87      38.642  59.030  31.459  0.00  0.00
ATOM   1335  CA  TRP    87      38.387  59.662  29.522  0.00  0.00
ATOM   1336  HA  TRP    87      37.466  59.860  28.912  0.00  0.00
ATOM   1337  CB  TRP    87      39.593  60.544  29.059  0.00  0.00
ATOM   1338  HB2 TRP    87      40.412  60.147  29.572  0.00  0.00
ATOM   1339  HB3 TRP    87      39.926  60.399  28.030  0.00  0.00
ATOM   1340  CG  TRP    87      39.451  62.015  29.406  0.00  0.00
ATOM   1341  CD1 TRP    87      39.900  62.735  30.498  0.00  0.00
ATOM   1342  HD1 TRP    87      40.452  62.344  31.356  0.00  0.00
ATOM   1343  NE1 TRP    87      39.506  64.076  30.314  0.00  0.00
ATOM   1344  HE1 TRP    87      39.893  64.838  30.849  0.00  0.00
ATOM   1345  CE2 TRP    87      38.701  64.222  29.278  0.00  0.00
ATOM   1346  CZ2 TRP    87      38.067  65.372  28.634  0.00  0.00
ATOM   1347  HZ2 TRP    87      38.190  66.340  29.117  0.00  0.00
ATOM   1348  CH2 TRP    87      37.289  65.175  27.457  0.00  0.00
ATOM   1349  HH2 TRP    87      36.757  65.948  26.973  0.00  0.00
ATOM   1350  CZ3 TRP    87      37.120  63.838  26.940  0.00  0.00
ATOM   1351  HZ3 TRP    87      36.495  63.607  26.131  0.00  0.00
ATOM   1352  CE3 TRP    87      37.880  62.801  27.497  0.00  0.00
ATOM   1353  HE3 TRP    87      37.817  61.788  27.026  0.00  0.00
ATOM   1354  CD2 TRP    87      38.607  62.943  28.658  0.00  0.00
ATOM   1355  C   TRP    87      38.748  58.234  29.224  0.00  0.00
ATOM   1356  O   TRP    87      39.225  57.549  30.148  0.00  0.00
ATOM   1357  N   VAL    88      38.505  57.722  27.995  0.00  0.00
ATOM   1358  H   VAL    88      38.103  58.405  27.374  0.00  0.00
ATOM   1359  CA  VAL    88      38.961  56.462  27.398  0.00  0.00
ATOM   1360  HA  VAL    88      39.643  55.995  28.133  0.00  0.00
ATOM   1361  CB  VAL    88      37.740  55.634  26.918  0.00  0.00
ATOM   1362  HB  VAL    88      37.142  56.086  26.193  0.00  0.00
ATOM   1363  CG1 VAL    88      38.161  54.287  26.347  0.00  0.00
ATOM   1364 1HG1 VAL    88      37.248  53.691  26.191  0.00  0.00
ATOM   1365 2HG1 VAL    88      38.632  54.397  25.451  0.00  0.00
ATOM   1366 3HG1 VAL    88      38.858  53.824  27.052  0.00  0.00
ATOM   1367  CG2 VAL    88      36.837  55.216  28.049  0.00  0.00
ATOM   1368 1HG2 VAL    88      37.309  54.365  28.610  0.00  0.00
ATOM   1369 2HG2 VAL    88      36.657  56.072  28.705  0.00  0.00
ATOM   1370 3HG2 VAL    88      35.870  54.815  27.551  0.00  0.00
ATOM   1371  C   VAL    88      39.860  56.768  26.161  0.00  0.00
ATOM   1372  O   VAL    88      39.520  57.611  25.370  0.00  0.00
ATOM   1373  N   TRP    89      40.975  55.951  26.100  0.00  0.00
ATOM   1374  H   TRP    89      41.195  55.388  26.914  0.00  0.00
ATOM   1375  CA  TRP    89      41.900  55.848  24.932  0.00  0.00
ATOM   1376  HA  TRP    89      41.767  56.776  24.372  0.00  0.00
ATOM   1377  CB  TRP    89      43.279  55.685  25.506  0.00  0.00
ATOM   1378  HB2 TRP    89      43.500  56.440  26.280  0.00  0.00
ATOM   1379  HB3 TRP    89      43.282  54.686  25.950  0.00  0.00
ATOM   1380  CG  TRP    89      44.378  55.789  24.533  0.00  0.00
ATOM   1381  CD1 TRP    89      45.274  54.823  24.221  0.00  0.00
ATOM   1382  HD1 TRP    89      45.370  53.871  24.755  0.00  0.00
ATOM   1383  NE1 TRP    89      46.183  55.249  23.354  0.00  0.00
ATOM   1384  HE1 TRP    89      47.093  54.654  23.193  0.00  0.00
ATOM   1385  CE2 TRP    89      45.846  56.497  22.926  0.00  0.00
ATOM   1386  CZ2 TRP    89      46.465  57.214  21.845  0.00  0.00
ATOM   1387  HZ2 TRP    89      47.061  56.601  21.208  0.00  0.00
ATOM   1388  CH2 TRP    89      46.068  58.504  21.639  0.00  0.00
ATOM   1389  HH2 TRP    89      46.422  59.057  20.715  0.00  0.00
ATOM   1390  CZ3 TRP    89      45.100  59.026  22.497  0.00  0.00
ATOM   1391  HZ3 TRP    89      44.808  59.995  22.302  0.00  0.00
ATOM   1392  CE3 TRP    89      44.405  58.255  23.514  0.00  0.00
ATOM   1393  HE3 TRP    89      43.633  58.713  24.186  0.00  0.00
ATOM   1394  CD2 TRP    89      44.773  56.936  23.690  0.00  0.00
ATOM   1395  C   TRP    89      41.648  54.698  23.990  0.00  0.00
ATOM   1396  O   TRP    89      41.910  53.559  24.287  0.00  0.00
ATOM   1397  N   VAL    90      41.078  55.057  22.801  0.00  0.00
ATOM   1398  H   VAL    90      41.092  56.034  22.574  0.00  0.00
ATOM   1399  CA  VAL    90      40.418  54.108  21.817  0.00  0.00
ATOM   1400  HA  VAL    90      40.952  53.137  21.792  0.00  0.00
ATOM   1401  CB  VAL    90      38.934  53.944  22.256  0.00  0.00
ATOM   1402  HB  VAL    90      38.912  53.512  23.222  0.00  0.00
ATOM   1403  CG1 VAL    90      38.279  55.295  22.560  0.00  0.00
ATOM   1404 1HG1 VAL    90      37.296  55.144  22.950  0.00  0.00
ATOM   1405 2HG1 VAL    90      38.943  55.789  23.285  0.00  0.00
ATOM   1406 3HG1 VAL    90      38.182  55.822  21.646  0.00  0.00
ATOM   1407  CG2 VAL    90      38.059  53.153  21.273  0.00  0.00
ATOM   1408 1HG2 VAL    90      38.452  52.173  20.949  0.00  0.00
ATOM   1409 2HG2 VAL    90      37.081  53.057  21.737  0.00  0.00
ATOM   1410 3HG2 VAL    90      37.987  53.747  20.298  0.00  0.00
ATOM   1411  C   VAL    90      40.503  54.774  20.431  0.00  0.00
ATOM   1412  O   VAL    90      40.477  55.994  20.267  0.00  0.00
ATOM   1413  N   ARG    91      40.834  54.000  19.469  0.00  0.00
ATOM   1414  H   ARG    91      40.933  52.989  19.635  0.00  0.00
ATOM   1415  CA  ARG    91      41.189  54.398  18.150  0.00  0.00
ATOM   1416  HA  ARG    91      41.788  53.569  17.688  0.00  0.00
ATOM   1417  CB  ARG    91      39.900  54.541  17.285  0.00  0.00
ATOM   1418  HB2 ARG    91      39.308  55.344  17.762  0.00  0.00
ATOM   1419  HB3 ARG    91      40.161  54.824  16.219  0.00  0.00
ATOM   1420  CG  ARG    91      38.953  53.355  17.192  0.00  0.00
ATOM   1421  HG2 ARG    91      38.479  53.068  18.115  0.00  0.00
ATOM   1422  HG3 ARG    91      38.139  53.598  16.440  0.00  0.00
ATOM   1423  CD  ARG    91      39.722  52.153  16.574  0.00  0.00
ATOM   1424  HD2 ARG    91      40.089  52.568  15.609  0.00  0.00
ATOM   1425  HD3 ARG    91      40.613  51.919  17.174  0.00  0.00
ATOM   1426  NE  ARG    91      38.837  51.022  16.345  0.00  0.00
ATOM   1427  HE  ARG    91      37.869  51.302  16.066  0.00  0.00
ATOM   1428  CZ  ARG    91      39.103  49.747  16.560  0.00  0.00
ATOM   1429  NH1 ARG    91      40.064  49.314  17.348  0.00  0.00
ATOM   1430 1HH1 ARG    91      40.581  50.028  17.891  0.00  0.00
ATOM   1431 2HH1 ARG    91      40.224  48.332  17.478  0.00  0.00
ATOM   1432  NH2 ARG    91      38.261  48.939  16.043  0.00  0.00
ATOM   1433 1HH2 ARG    91      37.554  49.382  15.483  0.00  0.00
ATOM   1434 2HH2 ARG    91      38.261  47.946  16.256  0.00  0.00
ATOM   1435  C   ARG    91      42.193  55.585  17.998  0.00  0.00
ATOM   1436  O   ARG    91      41.990  56.518  17.274  0.00  0.00
ATOM   1437  N   GLY    92      43.209  55.611  18.901  0.00  0.00
ATOM   1438  H   GLY    92      43.421  54.851  19.440  0.00  0.00
ATOM   1439  CA  GLY    92      44.212  56.738  18.835  0.00  0.00
ATOM   1440  HA2 GLY    92      45.202  56.492  19.279  0.00  0.00
ATOM   1441  HA3 GLY    92      44.403  56.917  17.777  0.00  0.00
ATOM   1442  C   GLY    92      43.749  58.038  19.473  0.00  0.00
ATOM   1443  O   GLY    92      44.251  59.080  19.185  0.00  0.00
ATOM   1444  N   ARG    93      42.616  57.944  20.166  0.00  0.00
ATOM   1445  H   ARG    93      42.226  57.045  20.344  0.00  0.00
ATOM   1446  CA  ARG    93      41.832  59.151  20.485  0.00  0.00
ATOM   1447  HA  ARG    93      42.456  60.035  20.498  0.00  0.00
ATOM   1448  CB  ARG    93      40.785  59.287  19.309  0.00  0.00
ATOM   1449  HB2 ARG    93      41.310  58.842  18.411  0.00  0.00
ATOM   1450  HB3 ARG    93      39.856  58.710  19.478  0.00  0.00
ATOM   1451  CG  ARG    93      40.351  60.768  19.037  0.00  0.00
ATOM   1452  HG2 ARG    93      39.703  61.120  19.890  0.00  0.00
ATOM   1453  HG3 ARG    93      41.301  61.360  18.951  0.00  0.00
ATOM   1454  CD  ARG    93      39.629  60.848  17.706  0.00  0.00
ATOM   1455  HD2 ARG    93      40.266  60.275  17.076  0.00  0.00
ATOM   1456  HD3 ARG    93      38.684  60.520  17.809  0.00  0.00
ATOM   1457  NE  ARG    93      39.633  62.130  17.042  0.00  0.00
ATOM   1458  HE  ARG    93      40.082  62.079  16.118  0.00  0.00
ATOM   1459  CZ  ARG    93      38.879  63.138  17.402  0.00  0.00
ATOM   1460  NH1 ARG    93      38.793  64.101  16.525  0.00  0.00
ATOM   1461 1HH1 ARG    93      39.371  64.159  15.719  0.00  0.00
ATOM   1462 2HH1 ARG    93      38.243  64.841  16.793  0.00  0.00
ATOM   1463  NH2 ARG    93      38.115  63.286  18.412  0.00  0.00
ATOM   1464 1HH2 ARG    93      38.056  62.551  19.060  0.00  0.00
ATOM   1465 2HH2 ARG    93      37.579  64.169  18.532  0.00  0.00
ATOM   1466  C   ARG    93      41.105  59.100  21.802  0.00  0.00
ATOM   1467  O   ARG    93      40.878  58.064  22.444  0.00  0.00
ATOM   1468  N   TRP    94      40.826  60.302  22.313  0.00  0.00
ATOM   1469  H   TRP    94      41.223  61.119  21.852  0.00  0.00
ATOM   1470  CA  TRP    94      40.316  60.563  23.583  0.00  0.00
ATOM   1471  HA  TRP    94      40.511  59.709  24.267  0.00  0.00
ATOM   1472  CB  TRP    94      40.985  61.805  24.154  0.00  0.00
ATOM   1473  HB2 TRP    94      40.879  62.694  23.628  0.00  0.00
ATOM   1474  HB3 TRP    94      40.551  62.000  25.115  0.00  0.00
ATOM   1475  CG  TRP    94      42.441  61.756  24.656  0.00  0.00
ATOM   1476  CD1 TRP    94      43.471  62.479  24.161  0.00  0.00
ATOM   1477  HD1 TRP    94      43.568  63.207  23.293  0.00  0.00
ATOM   1478  NE1 TRP    94      44.642  62.018  24.759  0.00  0.00
ATOM   1479  HE1 TRP    94      45.650  62.237  24.497  0.00  0.00
ATOM   1480  CE2 TRP    94      44.489  61.056  25.707  0.00  0.00
ATOM   1481  CZ2 TRP    94      45.299  60.291  26.559  0.00  0.00
ATOM   1482  HZ2 TRP    94      46.380  60.371  26.421  0.00  0.00
ATOM   1483  CH2 TRP    94      44.829  59.399  27.494  0.00  0.00
ATOM   1484  HH2 TRP    94      45.452  58.780  28.111  0.00  0.00
ATOM   1485  CZ3 TRP    94      43.477  59.326  27.623  0.00  0.00
ATOM   1486  HZ3 TRP    94      43.028  58.666  28.370  0.00  0.00
ATOM   1487  CE3 TRP    94      42.626  60.150  26.779  0.00  0.00
ATOM   1488  HE3 TRP    94      41.591  60.197  27.018  0.00  0.00
ATOM   1489  CD2 TRP    94      43.052  60.925  25.676  0.00  0.00
ATOM   1490  C   TRP    94      38.780  60.651  23.541  0.00  0.00
ATOM   1491  O   TRP    94      38.258  61.516  22.817  0.00  0.00
ATOM   1492  N   VAL    95      38.118  59.709  24.179  0.00  0.00
ATOM   1493  H   VAL    95      38.630  59.093  24.770  0.00  0.00
ATOM   1494  CA  VAL    95      36.610  59.562  24.245  0.00  0.00
ATOM   1495  HA  VAL    95      36.129  60.309  23.720  0.00  0.00
ATOM   1496  CB  VAL    95      36.144  58.209  23.640  0.00  0.00
ATOM   1497  HB  VAL    95      36.594  57.369  24.237  0.00  0.00
ATOM   1498  CG1 VAL    95      34.585  58.275  23.637  0.00  0.00
ATOM   1499 1HG1 VAL    95      34.197  59.075  23.013  0.00  0.00
ATOM   1500 2HG1 VAL    95      34.286  57.354  23.162  0.00  0.00
ATOM   1501 3HG1 VAL    95      34.086  58.363  24.623  0.00  0.00
ATOM   1502  CG2 VAL    95      36.634  58.091  22.111  0.00  0.00
ATOM   1503 1HG2 VAL    95      36.224  58.975  21.503  0.00  0.00
ATOM   1504 2HG2 VAL    95      37.692  58.052  22.016  0.00  0.00
ATOM   1505 3HG2 VAL    95      36.268  57.128  21.555  0.00  0.00
ATOM   1506  C   VAL    95      36.097  59.733  25.641  0.00  0.00
ATOM   1507  O   VAL    95      36.657  59.124  26.571  0.00  0.00
ATOM   1508  N   PRO    96      35.026  60.534  25.958  0.00  0.00
ATOM   1509  CD  PRO    96      34.416  61.549  25.079  0.00  0.00
ATOM   1510  HD2 PRO    96      33.817  61.153  24.291  0.00  0.00
ATOM   1511  HD3 PRO    96      35.103  62.227  24.580  0.00  0.00
ATOM   1512  CG  PRO    96      33.562  62.392  26.081  0.00  0.00
ATOM   1513  HG2 PRO    96      32.544  62.595  25.633  0.00  0.00
ATOM   1514  HG3 PRO    96      34.158  63.330  26.244  0.00  0.00
ATOM   1515  CB  PRO    96      33.651  61.815  27.468  0.00  0.00
ATOM   1516  HB2 PRO    96      32.609  61.557  27.746  0.00  0.00
ATOM   1517  HB3 PRO    96      34.055  62.544  28.216  0.00  0.00
ATOM   1518  CA  PRO    96      34.550  60.632  27.330  0.00  0.00
ATOM   1519  HA  PRO    96      35.455  60.961  27.912  0.00  0.00
ATOM   1520  C   PRO    96      34.005  59.367  27.894  0.00  0.00
ATOM   1521  O   PRO    96      33.350  58.549  27.225  0.00  0.00
ATOM   1522  N   TYR    97      34.148  59.153  29.177  0.00  0.00
ATOM   1523  H   TYR    97      34.707  59.865  29.652  0.00  0.00
ATOM   1524  CA  TYR    97      33.444  58.047  29.889  0.00  0.00
ATOM   1525  HA  TYR    97      33.572  57.100  29.285  0.00  0.00
ATOM   1526  CB  TYR    97      34.248  57.944  31.186  0.00  0.00
ATOM   1527  HB2 TYR    97      35.278  57.672  30.922  0.00  0.00
ATOM   1528  HB3 TYR    97      34.201  58.951  31.602  0.00  0.00
ATOM   1529  CG  TYR    97      33.758  56.853  32.159  0.00  0.00
ATOM   1530  CD1 TYR    97      32.629  57.055  32.982  0.00  0.00
ATOM   1531  HD1 TYR    97      32.213  58.018  33.034  0.00  0.00
ATOM   1532  CE1 TYR    97      32.180  55.897  33.753  0.00  0.00
ATOM   1533  HE1 TYR    97      31.258  55.885  34.365  0.00  0.00
ATOM   1534  CZ  TYR    97      32.899  54.682  33.778  0.00  0.00
ATOM   1535  OH  TYR    97      32.472  53.734  34.650  0.00  0.00
ATOM   1536  HH  TYR    97      31.871  54.145  35.303  0.00  0.00
ATOM   1537  CE2 TYR    97      34.071  54.538  32.948  0.00  0.00
ATOM   1538  HE2 TYR    97      34.676  53.683  33.139  0.00  0.00
ATOM   1539  CD2 TYR    97      34.492  55.617  32.229  0.00  0.00
ATOM   1540  HD2 TYR    97      35.408  55.519  31.643  0.00  0.00
ATOM   1541  C   TYR    97      31.898  58.276  29.995  0.00  0.00
ATOM   1542  O   TYR    97      31.530  59.395  30.378  0.00  0.00
ATOM   1543  N   PRO    98      31.038  57.281  29.744  0.00  0.00
ATOM   1544  CD  PRO    98      29.782  57.299  30.457  0.00  0.00
ATOM   1545  HD2 PRO    98      28.995  57.463  29.684  0.00  0.00
ATOM   1546  HD3 PRO    98      29.764  58.068  31.177  0.00  0.00
ATOM   1547  CG  PRO    98      29.585  55.907  31.064  0.00  0.00
ATOM   1548  HG2 PRO    98      28.539  55.532  31.172  0.00  0.00
ATOM   1549  HG3 PRO    98      30.221  55.722  31.949  0.00  0.00
ATOM   1550  CB  PRO    98      30.277  55.027  29.927  0.00  0.00
ATOM   1551  HB2 PRO    98      29.528  54.818  29.198  0.00  0.00
ATOM   1552  HB3 PRO    98      30.790  54.139  30.445  0.00  0.00
ATOM   1553  CA  PRO    98      31.333  55.940  29.373  0.00  0.00
ATOM   1554  HA  PRO    98      32.222  55.653  29.836  0.00  0.00
ATOM   1555  C   PRO    98      31.500  55.741  27.795  0.00  0.00
ATOM   1556  O   PRO    98      30.617  56.186  27.040  0.00  0.00
ATOM   1557  N   PHE    99      32.454  54.944  27.290  0.00  0.00
ATOM   1558  H   PHE    99      33.175  54.579  27.905  0.00  0.00
ATOM   1559  CA  PHE    99      32.728  54.748  25.837  0.00  0.00
ATOM   1560  HA  PHE    99      33.291  55.577  25.393  0.00  0.00
ATOM   1561  CB  PHE    99      33.602  53.513  25.642  0.00  0.00
ATOM   1562  HB2 PHE    99      34.649  53.719  25.978  0.00  0.00
ATOM   1563  HB3 PHE    99      33.175  52.642  26.181  0.00  0.00
ATOM   1564  CG  PHE    99      33.752  53.096  24.158  0.00  0.00
ATOM   1565  CD1 PHE    99      34.583  53.701  23.232  0.00  0.00
ATOM   1566  HD1 PHE    99      35.172  54.599  23.549  0.00  0.00
ATOM   1567  CE1 PHE    99      34.522  53.414  21.844  0.00  0.00
ATOM   1568  HE1 PHE    99      35.116  53.963  21.125  0.00  0.00
ATOM   1569  CZ  PHE    99      33.700  52.411  21.397  0.00  0.00
ATOM   1570  HZ  PHE    99      33.520  52.296  20.339  0.00  0.00
ATOM   1571  CE2 PHE    99      32.773  51.876  22.328  0.00  0.00
ATOM   1572  HE2 PHE    99      32.105  51.098  22.141  0.00  0.00
ATOM   1573  CD2 PHE    99      32.899  52.194  23.680  0.00  0.00
ATOM   1574  HD2 PHE    99      32.149  51.599  24.205  0.00  0.00
ATOM   1575  C   PHE    99      31.454  54.660  24.969  0.00  0.00
ATOM   1576  O   PHE    99      31.298  55.422  23.957  0.00  0.00
ATOM   1577  N   GLN   100      30.542  53.734  25.444  0.00  0.00
ATOM   1578  H   GLN   100      30.805  53.210  26.204  0.00  0.00
ATOM   1579  CA  GLN   100      29.453  53.353  24.596  0.00  0.00
ATOM   1580  HA  GLN   100      29.859  53.201  23.622  0.00  0.00
ATOM   1581  CB  GLN   100      28.842  52.081  25.239  0.00  0.00
ATOM   1582  HB2 GLN   100      28.043  51.807  24.658  0.00  0.00
ATOM   1583  HB3 GLN   100      29.515  51.289  25.001  0.00  0.00
ATOM   1584  CG  GLN   100      28.422  51.977  26.704  0.00  0.00
ATOM   1585  HG2 GLN   100      27.773  52.764  27.046  0.00  0.00
ATOM   1586  HG3 GLN   100      27.828  51.094  26.756  0.00  0.00
ATOM   1587  CD  GLN   100      29.513  51.644  27.661  0.00  0.00
ATOM   1588  OE1 GLN   100      30.725  51.718  27.426  0.00  0.00
ATOM   1589  NE2 GLN   100      29.186  50.941  28.783  0.00  0.00
ATOM   1590 1HE2 GLN   100      30.004  50.608  29.293  0.00  0.00
ATOM   1591 2HE2 GLN   100      28.247  50.552  28.861  0.00  0.00
ATOM   1592  C   GLN   100      28.342  54.410  24.416  0.00  0.00
ATOM   1593  O   GLN   100      27.484  54.291  23.542  0.00  0.00
ATOM   1594  N   ASN   101      28.406  55.396  25.316  0.00  0.00
ATOM   1595  H   ASN   101      29.195  55.495  25.892  0.00  0.00
ATOM   1596  CA  ASN   101      27.537  56.566  25.236  0.00  0.00
ATOM   1597  HA  ASN   101      26.630  56.399  24.688  0.00  0.00
ATOM   1598  CB  ASN   101      27.106  56.865  26.641  0.00  0.00
ATOM   1599  HB2 ASN   101      27.913  56.909  27.421  0.00  0.00
ATOM   1600  HB3 ASN   101      26.625  57.827  26.631  0.00  0.00
ATOM   1601  CG  ASN   101      26.176  55.754  27.143  0.00  0.00
ATOM   1602  OD1 ASN   101      25.268  55.400  26.392  0.00  0.00
ATOM   1603  ND2 ASN   101      26.212  55.354  28.386  0.00  0.00
ATOM   1604 1HD2 ASN   101      25.756  54.528  28.625  0.00  0.00
ATOM   1605 2HD2 ASN   101      26.511  55.885  29.223  0.00  0.00
ATOM   1606  C   ASN   101      28.208  57.768  24.470  0.00  0.00
ATOM   1607  O   ASN   101      27.500  58.735  24.363  0.00  0.00
ATOM   1608  N   ASN   102      29.440  57.593  23.964  0.00  0.00
ATOM   1609  H   ASN   102      29.879  56.682  24.104  0.00  0.00
ATOM   1610  CA  ASN   102      30.332  58.803  23.611  0.00  0.00
ATOM   1611  HA  ASN   102      29.655  59.667  23.556  0.00  0.00
ATOM   1612  CB  ASN   102      31.285  59.002  24.792  0.00  0.00
ATOM   1613  HB2 ASN   102      31.682  58.006  24.971  0.00  0.00
ATOM   1614  HB3 ASN   102      32.146  59.587  24.534  0.00  0.00
ATOM   1615  CG  ASN   102      30.527  59.627  25.942  0.00  0.00
ATOM   1616  OD1 ASN   102      30.211  60.816  25.983  0.00  0.00
ATOM   1617  ND2 ASN   102      30.085  58.914  26.997  0.00  0.00
ATOM   1618 1HD2 ASN   102      29.910  59.465  27.827  0.00  0.00
ATOM   1619 2HD2 ASN   102      30.112  57.893  26.989  0.00  0.00
ATOM   1620  C   ASN   102      30.924  58.583  22.225  0.00  0.00
ATOM   1621  O   ASN   102      31.878  59.156  21.865  0.00  0.00
ATOM   1622  N   ILE   103      30.322  57.786  21.274  0.00  0.00
ATOM   1623  H   ILE   103      29.356  57.474  21.489  0.00  0.00
ATOM   1624  CA  ILE   103      30.912  57.480  20.001  0.00  0.00
ATOM   1625  HA  ILE   103      31.858  57.124  20.221  0.00  0.00
ATOM   1626  CB  ILE   103      30.223  56.314  19.300  0.00  0.00
ATOM   1627  HB  ILE   103      30.850  56.129  18.342  0.00  0.00
ATOM   1628  CG2 ILE   103      30.451  54.999  20.136  0.00  0.00
ATOM   1629 1HG2 ILE   103      29.940  55.018  21.113  0.00  0.00
ATOM   1630 2HG2 ILE   103      30.129  54.122  19.508  0.00  0.00
ATOM   1631 3HG2 ILE   103      31.467  54.749  20.338  0.00  0.00
ATOM   1632  CG1 ILE   103      28.719  56.651  19.089  0.00  0.00
ATOM   1633 2HG1 ILE   103      28.174  56.505  20.044  0.00  0.00
ATOM   1634 3HG1 ILE   103      28.490  57.604  18.724  0.00  0.00
ATOM   1635  CD1 ILE   103      28.041  55.793  18.030  0.00  0.00
ATOM   1636 1HD1 ILE   103      28.531  55.825  17.104  0.00  0.00
ATOM   1637 2HD1 ILE   103      27.954  54.752  18.237  0.00  0.00
ATOM   1638 3HD1 ILE   103      27.025  56.058  17.810  0.00  0.00
ATOM   1639  C   ILE   103      31.119  58.725  19.081  0.00  0.00
ATOM   1640  O   ILE   103      31.934  58.683  18.186  0.00  0.00
ATOM   1641  N   HIE   104      30.436  59.858  19.383  0.00  0.00
ATOM   1642  H   HIE   104      29.701  59.783  20.082  0.00  0.00
ATOM   1643  CA  HIE   104      30.578  61.096  18.647  0.00  0.00
ATOM   1644  HA  HIE   104      30.496  61.070  17.605  0.00  0.00
ATOM   1645  CB  HIE   104      29.419  61.971  19.136  0.00  0.00
ATOM   1646  HB2 HIE   104      29.207  62.913  18.546  0.00  0.00
ATOM   1647  HB3 HIE   104      28.506  61.410  18.988  0.00  0.00
ATOM   1648  CG  HIE   104      29.318  62.334  20.594  0.00  0.00
ATOM   1649  ND1 HIE   104      29.116  61.486  21.655  0.00  0.00
ATOM   1650  CE1 HIE   104      29.140  62.236  22.770  0.00  0.00
ATOM   1651  HE1 HIE   104      28.958  61.799  23.706  0.00  0.00
ATOM   1652  NE2 HIE   104      29.463  63.512  22.462  0.00  0.00
ATOM   1653  HE2 HIE   104      29.851  64.240  23.064  0.00  0.00
ATOM   1654  CD2 HIE   104      29.463  63.591  21.046  0.00  0.00
ATOM   1655  HD2 HIE   104      29.760  64.365  20.332  0.00  0.00
ATOM   1656  C   HIE   104      31.886  61.841  18.774  0.00  0.00
ATOM   1657  O   HIE   104      32.012  62.973  18.257  0.00  0.00
ATOM   1658  N   ARG   105      32.847  61.388  19.595  0.00  0.00
ATOM   1659  H   ARG   105      32.453  60.675  20.241  0.00  0.00
ATOM   1660  CA  ARG   105      34.303  61.750  19.789  0.00  0.00
ATOM   1661  HA  ARG   105      34.575  62.750  19.387  0.00  0.00
ATOM   1662  CB  ARG   105      34.538  61.819  21.343  0.00  0.00
ATOM   1663  HB2 ARG   105      34.009  60.869  21.739  0.00  0.00
ATOM   1664  HB3 ARG   105      35.643  61.789  21.500  0.00  0.00
ATOM   1665  CG  ARG   105      33.830  63.019  22.029  0.00  0.00
ATOM   1666  HG2 ARG   105      32.958  63.399  21.367  0.00  0.00
ATOM   1667  HG3 ARG   105      33.272  62.623  22.857  0.00  0.00
ATOM   1668  CD  ARG   105      34.881  64.058  22.408  0.00  0.00
ATOM   1669  HD2 ARG   105      35.689  63.513  22.846  0.00  0.00
ATOM   1670  HD3 ARG   105      35.138  64.747  21.571  0.00  0.00
ATOM   1671  NE  ARG   105      34.302  64.839  23.507  0.00  0.00
ATOM   1672  HE  ARG   105      33.391  64.569  23.900  0.00  0.00
ATOM   1673  CZ  ARG   105      34.864  65.903  23.999  0.00  0.00
ATOM   1674  NH1 ARG   105      36.128  66.046  23.704  0.00  0.00
ATOM   1675 1HH1 ARG   105      36.581  65.208  23.292  0.00  0.00
ATOM   1676 2HH1 ARG   105      36.596  66.821  24.093  0.00  0.00
ATOM   1677  NH2 ARG   105      34.203  66.753  24.768  0.00  0.00
ATOM   1678 1HH2 ARG   105      33.339  66.483  25.097  0.00  0.00
ATOM   1679 2HH2 ARG   105      34.560  67.638  25.114  0.00  0.00
ATOM   1680  C   ARG   105      35.327  60.797  19.034  0.00  0.00
ATOM   1681  O   ARG   105      36.543  60.851  19.260  0.00  0.00
ATOM   1682  N   LEU   106      34.807  60.052  18.026  0.00  0.00
ATOM   1683  H   LEU   106      33.759  60.004  17.858  0.00  0.00
ATOM   1684  CA  LEU   106      35.684  59.195  17.171  0.00  0.00
ATOM   1685  HA  LEU   106      36.692  59.008  17.664  0.00  0.00
ATOM   1686  CB  LEU   106      34.838  57.864  17.173  0.00  0.00
ATOM   1687  HB2 LEU   106      33.883  57.940  16.794  0.00  0.00
ATOM   1688  HB3 LEU   106      35.210  57.190  16.452  0.00  0.00
ATOM   1689  CG  LEU   106      34.809  57.075  18.425  0.00  0.00
ATOM   1690  HG  LEU   106      34.535  57.776  19.237  0.00  0.00
ATOM   1691  CD1 LEU   106      33.877  55.847  18.372  0.00  0.00
ATOM   1692 1HD1 LEU   106      32.917  56.174  17.969  0.00  0.00
ATOM   1693 2HD1 LEU   106      34.385  55.095  17.791  0.00  0.00
ATOM   1694 3HD1 LEU   106      33.739  55.454  19.368  0.00  0.00
ATOM   1695  CD2 LEU   106      36.212  56.499  18.698  0.00  0.00
ATOM   1696 1HD2 LEU   106      36.158  55.909  19.553  0.00  0.00
ATOM   1697 2HD2 LEU   106      36.692  55.896  17.954  0.00  0.00
ATOM   1698 3HD2 LEU   106      36.969  57.274  18.864  0.00  0.00
ATOM   1699  C   LEU   106      35.878  59.693  15.822  0.00  0.00
ATOM   1700  O   LEU   106      35.179  60.557  15.324  0.00  0.00
ATOM   1701  N   PRO   107      36.831  58.985  15.155  0.00  0.00
ATOM   1702  CD  PRO   107      38.040  58.268  15.618  0.00  0.00
ATOM   1703  HD2 PRO   107      37.949  57.722  16.592  0.00  0.00
ATOM   1704  HD3 PRO   107      38.698  59.107  15.918  0.00  0.00
ATOM   1705  CG  PRO   107      38.688  57.480  14.504  0.00  0.00
ATOM   1706  HG2 PRO   107      38.206  56.522  14.415  0.00  0.00
ATOM   1707  HG3 PRO   107      39.730  57.470  14.500  0.00  0.00
ATOM   1708  CB  PRO   107      38.254  58.302  13.274  0.00  0.00
ATOM   1709  HB2 PRO   107      38.116  57.621  12.454  0.00  0.00
ATOM   1710  HB3 PRO   107      39.126  59.047  13.062  0.00  0.00
ATOM   1711  CA  PRO   107      36.890  58.977  13.655  0.00  0.00
ATOM   1712  HA  PRO   107      37.032  59.968  13.395  0.00  0.00
ATOM   1713  C   PRO   107      35.695  58.209  13.028  0.00  0.00
ATOM   1714  O   PRO   107      35.235  57.174  13.556  0.00  0.00
ATOM   1715  N   GLU   108      35.109  58.750  11.988  0.00  0.00
ATOM   1716  H   GLU   108      35.632  59.566  11.547  0.00  0.00
ATOM   1717  CA  GLU   108      33.722  58.449  11.612  0.00  0.00
ATOM   1718  HA  GLU   108      33.140  58.609  12.556  0.00  0.00
ATOM   1719  CB  GLU   108      33.185  59.504  10.592  0.00  0.00
ATOM   1720  HB2 GLU   108      33.343  60.527  10.966  0.00  0.00
ATOM   1721  HB3 GLU   108      33.795  59.520   9.666  0.00  0.00
ATOM   1722  CG  GLU   108      31.699  59.293  10.266  0.00  0.00
ATOM   1723  HG2 GLU   108      31.567  58.236   9.943  0.00  0.00
ATOM   1724  HG3 GLU   108      31.129  59.386  11.245  0.00  0.00
ATOM   1725  CD  GLU   108      31.103  60.235   9.246  0.00  0.00
ATOM   1726  OE1 GLU   108      30.778  59.827   8.098  0.00  0.00
ATOM   1727  OE2 GLU   108      31.074  61.487   9.555  0.00  0.00
ATOM   1728  C   GLU   108      33.403  56.945  11.237  0.00  0.00
ATOM   1729  O   GLU   108      32.297  56.480  11.670  0.00  0.00
ATOM   1730  N   GLN   109      34.259  56.163  10.527  0.00  0.00
ATOM   1731  H   GLN   109      35.224  56.509  10.271  0.00  0.00
ATOM   1732  CA  GLN   109      34.020  54.700  10.322  0.00  0.00
ATOM   1733  HA  GLN   109      33.176  54.672   9.642  0.00  0.00
ATOM   1734  CB  GLN   109      35.281  54.210   9.684  0.00  0.00
ATOM   1735  HB2 GLN   109      35.193  53.111   9.595  0.00  0.00
ATOM   1736  HB3 GLN   109      35.345  54.532   8.638  0.00  0.00
ATOM   1737  CG  GLN   109      36.671  54.608  10.210  0.00  0.00
ATOM   1738  HG2 GLN   109      36.702  55.693  10.136  0.00  0.00
ATOM   1739  HG3 GLN   109      36.716  54.340  11.247  0.00  0.00
ATOM   1740  CD  GLN   109      37.795  53.967   9.377  0.00  0.00
ATOM   1741  OE1 GLN   109      37.931  52.777   9.314  0.00  0.00
ATOM   1742  NE2 GLN   109      38.655  54.673   8.663  0.00  0.00
ATOM   1743 1HE2 GLN   109      39.471  54.182   8.193  0.00  0.00
ATOM   1744 2HE2 GLN   109      38.527  55.668   8.452  0.00  0.00
ATOM   1745  C   GLN   109      33.684  53.834  11.521  0.00  0.00
ATOM   1746  O   GLN   109      32.805  52.937  11.471  0.00  0.00
ATOM   1747  N   ASP   110      34.278  54.246  12.667  0.00  0.00
ATOM   1748  H   ASP   110      34.941  55.030  12.600  0.00  0.00
ATOM   1749  CA  ASP   110      34.045  53.631  13.937  0.00  0.00
ATOM   1750  HA  ASP   110      33.799  52.529  13.820  0.00  0.00
ATOM   1751  CB  ASP   110      35.244  53.874  14.778  0.00  0.00
ATOM   1752  HB2 ASP   110      35.542  54.886  14.611  0.00  0.00
ATOM   1753  HB3 ASP   110      34.965  53.758  15.862  0.00  0.00
ATOM   1754  CG  ASP   110      36.462  52.861  14.460  0.00  0.00
ATOM   1755  OD1 ASP   110      36.603  51.836  15.141  0.00  0.00
ATOM   1756  OD2 ASP   110      37.167  53.133  13.454  0.00  0.00
ATOM   1757  C   ASP   110      32.787  54.263  14.636  0.00  0.00
ATOM   1758  O   ASP   110      32.027  53.487  15.207  0.00  0.00
ATOM   1759  N   ARG   111      32.430  55.523  14.518  0.00  0.00
ATOM   1760  H   ARG   111      33.085  56.085  13.928  0.00  0.00
ATOM   1761  CA  ARG   111      31.086  56.077  14.852  0.00  0.00
ATOM   1762  HA  ARG   111      30.896  55.914  15.916  0.00  0.00
ATOM   1763  CB  ARG   111      30.962  57.677  14.579  0.00  0.00
ATOM   1764  HB2 ARG   111      31.664  58.065  15.276  0.00  0.00
ATOM   1765  HB3 ARG   111      31.221  58.027  13.570  0.00  0.00
ATOM   1766  CG  ARG   111      29.515  58.111  14.972  0.00  0.00
ATOM   1767  HG2 ARG   111      28.767  57.548  14.421  0.00  0.00
ATOM   1768  HG3 ARG   111      29.181  57.787  15.975  0.00  0.00
ATOM   1769  CD  ARG   111      29.293  59.561  14.577  0.00  0.00
ATOM   1770  HD2 ARG   111      29.189  60.229  15.458  0.00  0.00
ATOM   1771  HD3 ARG   111      30.235  60.032  14.122  0.00  0.00
ATOM   1772  NE  ARG   111      28.172  59.893  13.550  0.00  0.00
ATOM   1773  HE  ARG   111      27.579  59.135  13.267  0.00  0.00
ATOM   1774  CZ  ARG   111      27.931  61.071  12.979  0.00  0.00
ATOM   1775  NH1 ARG   111      28.435  62.171  13.444  0.00  0.00
ATOM   1776 1HH1 ARG   111      29.207  62.163  14.153  0.00  0.00
ATOM   1777 2HH1 ARG   111      28.189  63.092  13.173  0.00  0.00
ATOM   1778  NH2 ARG   111      27.135  61.187  11.944  0.00  0.00
ATOM   1779 1HH2 ARG   111      26.658  60.356  11.574  0.00  0.00
ATOM   1780 2HH2 ARG   111      26.899  62.129  11.590  0.00  0.00
ATOM   1781  C   ARG   111      29.949  55.374  14.131  0.00  0.00
ATOM   1782  O   ARG   111      29.028  54.884  14.726  0.00  0.00
ATOM   1783  N   LYS   112      30.166  55.234  12.840  0.00  0.00
ATOM   1784  H   LYS   112      31.018  55.708  12.470  0.00  0.00
ATOM   1785  CA  LYS   112      29.183  54.448  12.005  0.00  0.00
ATOM   1786  HA  LYS   112      28.197  54.791  12.302  0.00  0.00
ATOM   1787  CB  LYS   112      29.258  54.705  10.493  0.00  0.00
ATOM   1788  HB2 LYS   112      30.250  54.396  10.129  0.00  0.00
ATOM   1789  HB3 LYS   112      28.626  54.032   9.970  0.00  0.00
ATOM   1790  CG  LYS   112      29.030  56.144  10.070  0.00  0.00
ATOM   1791  HG2 LYS   112      28.192  56.577  10.628  0.00  0.00
ATOM   1792  HG3 LYS   112      29.883  56.716  10.528  0.00  0.00
ATOM   1793  CD  LYS   112      28.969  56.355   8.576  0.00  0.00
ATOM   1794  HD2 LYS   112      29.324  57.338   8.415  0.00  0.00
ATOM   1795  HD3 LYS   112      29.660  55.611   8.165  0.00  0.00
ATOM   1796  CE  LYS   112      27.613  56.189   7.943  0.00  0.00
ATOM   1797  HE2 LYS   112      27.168  55.177   8.097  0.00  0.00
ATOM   1798  HE3 LYS   112      26.957  56.960   8.419  0.00  0.00
ATOM   1799  NZ  LYS   112      27.661  56.547   6.501  0.00  0.00
ATOM   1800  HZ1 LYS   112      28.027  55.859   5.935  0.00  0.00
ATOM   1801  HZ2 LYS   112      26.706  56.799   6.185  0.00  0.00
ATOM   1802  HZ3 LYS   112      28.180  57.351   6.228  0.00  0.00
ATOM   1803  C   LYS   112      29.187  52.904  12.215  0.00  0.00
ATOM   1804  O   LYS   112      28.057  52.448  12.294  0.00  0.00
ATOM   1805  N   ARG   113      30.282  52.329  12.670  0.00  0.00
ATOM   1806  H   ARG   113      31.063  52.831  12.716  0.00  0.00
ATOM   1807  CA  ARG   113      30.344  50.943  13.059  0.00  0.00
ATOM   1808  HA  ARG   113      29.728  50.358  12.389  0.00  0.00
ATOM   1809  CB  ARG   113      31.846  50.394  13.069  0.00  0.00
ATOM   1810  HB2 ARG   113      32.405  50.607  12.104  0.00  0.00
ATOM   1811  HB3 ARG   113      32.397  50.922  13.882  0.00  0.00
ATOM   1812  CG  ARG   113      31.914  48.917  13.432  0.00  0.00
ATOM   1813  HG2 ARG   113      31.738  48.734  14.490  0.00  0.00
ATOM   1814  HG3 ARG   113      31.166  48.411  12.814  0.00  0.00
ATOM   1815  CD  ARG   113      33.341  48.244  13.147  0.00  0.00
ATOM   1816  HD2 ARG   113      33.555  48.216  12.067  0.00  0.00
ATOM   1817  HD3 ARG   113      34.059  48.987  13.494  0.00  0.00
ATOM   1818  NE  ARG   113      33.397  46.944  13.732  0.00  0.00
ATOM   1819  HE  ARG   113      32.593  46.362  13.740  0.00  0.00
ATOM   1820  CZ  ARG   113      34.497  46.346  14.208  0.00  0.00
ATOM   1821  NH1 ARG   113      35.648  46.992  14.260  0.00  0.00
ATOM   1822 1HH1 ARG   113      35.654  47.962  13.952  0.00  0.00
ATOM   1823 2HH1 ARG   113      36.441  46.432  14.557  0.00  0.00
ATOM   1824  NH2 ARG   113      34.454  45.139  14.550  0.00  0.00
ATOM   1825 1HH2 ARG   113      33.562  44.656  14.417  0.00  0.00
ATOM   1826 2HH2 ARG   113      35.314  44.642  14.718  0.00  0.00
ATOM   1827  C   ARG   113      29.756  50.628  14.409  0.00  0.00
ATOM   1828  O   ARG   113      28.981  49.673  14.542  0.00  0.00
ATOM   1829  N   CYS   114      30.120  51.487  15.417  0.00  0.00
ATOM   1830  H   CYS   114      30.879  52.109  15.337  0.00  0.00
ATOM   1831  CA  CYS   114      29.362  51.460  16.668  0.00  0.00
ATOM   1832  HA  CYS   114      29.495  50.563  17.232  0.00  0.00
ATOM   1833  CB  CYS   114      29.813  52.516  17.620  0.00  0.00
ATOM   1834  HB2 CYS   114      29.794  53.469  17.130  0.00  0.00
ATOM   1835  HB3 CYS   114      29.147  52.487  18.512  0.00  0.00
ATOM   1836  SG  CYS   114      31.502  52.133  18.132  0.00  0.00
ATOM   1837  HG  CYS   114      31.955  52.427  17.024  0.00  0.00
ATOM   1838  C   CYS   114      27.835  51.678  16.491  0.00  0.00
ATOM   1839  O   CYS   114      27.082  50.805  16.927  0.00  0.00
ATOM   1840  N   LEU   115      27.334  52.724  15.794  0.00  0.00
ATOM   1841  H   LEU   115      27.898  53.448  15.438  0.00  0.00
ATOM   1842  CA  LEU   115      25.836  52.880  15.614  0.00  0.00
ATOM   1843  HA  LEU   115      25.349  52.844  16.571  0.00  0.00
ATOM   1844  CB  LEU   115      25.590  54.287  14.966  0.00  0.00
ATOM   1845  HB2 LEU   115      26.312  54.944  15.378  0.00  0.00
ATOM   1846  HB3 LEU   115      25.770  54.106  13.881  0.00  0.00
ATOM   1847  CG  LEU   115      24.181  55.025  14.935  0.00  0.00
ATOM   1848  HG  LEU   115      23.462  54.418  14.437  0.00  0.00
ATOM   1849  CD1 LEU   115      23.838  55.359  16.393  0.00  0.00
ATOM   1850 1HD1 LEU   115      24.599  55.912  16.834  0.00  0.00
ATOM   1851 2HD1 LEU   115      22.880  55.855  16.293  0.00  0.00
ATOM   1852 3HD1 LEU   115      23.678  54.474  16.885  0.00  0.00
ATOM   1853  CD2 LEU   115      24.124  56.346  14.145  0.00  0.00
ATOM   1854 1HD2 LEU   115      24.692  57.161  14.621  0.00  0.00
ATOM   1855 2HD2 LEU   115      24.626  56.233  13.174  0.00  0.00
ATOM   1856 3HD2 LEU   115      23.170  56.695  13.913  0.00  0.00
ATOM   1857  C   LEU   115      25.125  51.812  14.756  0.00  0.00
ATOM   1858  O   LEU   115      23.957  51.418  15.073  0.00  0.00
ATOM   1859  N   ASP   116      25.654  51.432  13.631  0.00  0.00
ATOM   1860  H   ASP   116      26.471  51.921  13.326  0.00  0.00
ATOM   1861  CA  ASP   116      24.828  50.506  12.716  0.00  0.00
ATOM   1862  HA  ASP   116      23.778  50.954  12.707  0.00  0.00
ATOM   1863  CB  ASP   116      25.421  50.605  11.354  0.00  0.00
ATOM   1864  HB2 ASP   116      25.353  51.628  11.018  0.00  0.00
ATOM   1865  HB3 ASP   116      26.492  50.275  11.344  0.00  0.00
ATOM   1866  CG  ASP   116      24.733  49.696  10.396  0.00  0.00
ATOM   1867  OD1 ASP   116      25.278  48.730   9.914  0.00  0.00
ATOM   1868  OD2 ASP   116      23.512  49.828  10.102  0.00  0.00
ATOM   1869  C   ASP   116      24.838  49.102  13.266  0.00  0.00
ATOM   1870  O   ASP   116      23.774  48.391  13.146  0.00  0.00
ATOM   1871  N   GLU   117      25.867  48.558  13.871  0.00  0.00
ATOM   1872  H   GLU   117      26.705  49.145  13.973  0.00  0.00
ATOM   1873  CA  GLU   117      25.844  47.329  14.663  0.00  0.00
ATOM   1874  HA  GLU   117      25.520  46.534  13.940  0.00  0.00
ATOM   1875  CB  GLU   117      27.332  47.013  15.179  0.00  0.00
ATOM   1876  HB2 GLU   117      27.752  47.936  15.511  0.00  0.00
ATOM   1877  HB3 GLU   117      27.313  46.225  15.966  0.00  0.00
ATOM   1878  CG  GLU   117      28.215  46.482  14.055  0.00  0.00
ATOM   1879  HG2 GLU   117      28.235  47.134  13.171  0.00  0.00
ATOM   1880  HG3 GLU   117      29.231  46.495  14.368  0.00  0.00
ATOM   1881  CD  GLU   117      27.928  45.042  13.600  0.00  0.00
ATOM   1882  OE1 GLU   117      26.782  44.746  13.205  0.00  0.00
ATOM   1883  OE2 GLU   117      28.899  44.289  13.503  0.00  0.00
ATOM   1884  C   GLU   117      24.861  47.441  15.827  0.00  0.00
ATOM   1885  O   GLU   117      24.259  46.408  16.199  0.00  0.00
ATOM   1886  N   LEU   118      24.823  48.598  16.432  0.00  0.00
ATOM   1887  H   LEU   118      25.516  49.276  16.266  0.00  0.00
ATOM   1888  CA  LEU   118      23.873  48.854  17.486  0.00  0.00
ATOM   1889  HA  LEU   118      23.837  47.956  18.180  0.00  0.00
ATOM   1890  CB  LEU   118      24.256  50.100  18.220  0.00  0.00
ATOM   1891  HB2 LEU   118      25.178  49.981  18.680  0.00  0.00
ATOM   1892  HB3 LEU   118      24.540  50.852  17.580  0.00  0.00
ATOM   1893  CG  LEU   118      23.298  50.581  19.346  0.00  0.00
ATOM   1894  HG  LEU   118      22.359  50.833  18.865  0.00  0.00
ATOM   1895  CD1 LEU   118      23.124  49.665  20.533  0.00  0.00
ATOM   1896 1HD1 LEU   118      22.153  49.927  21.081  0.00  0.00
ATOM   1897 2HD1 LEU   118      22.844  48.624  20.290  0.00  0.00
ATOM   1898 3HD1 LEU   118      24.000  49.642  21.194  0.00  0.00
ATOM   1899  CD2 LEU   118      23.916  51.917  19.832  0.00  0.00
ATOM   1900 1HD2 LEU   118      25.036  51.818  19.920  0.00  0.00
ATOM   1901 2HD2 LEU   118      23.731  52.614  19.000  0.00  0.00
ATOM   1902 3HD2 LEU   118      23.431  52.249  20.829  0.00  0.00
ATOM   1903  C   LEU   118      22.409  48.822  17.039  0.00  0.00
ATOM   1904  O   LEU   118      21.623  48.098  17.612  0.00  0.00
ATOM   1905  N   VAL   119      22.112  49.455  15.936  0.00  0.00
ATOM   1906  H   VAL   119      22.774  50.052  15.529  0.00  0.00
ATOM   1907  CA  VAL   119      20.754  49.373  15.271  0.00  0.00
ATOM   1908  HA  VAL   119      20.034  49.836  16.006  0.00  0.00
ATOM   1909  CB  VAL   119      20.701  50.305  13.998  0.00  0.00
ATOM   1910  HB  VAL   119      21.614  50.127  13.340  0.00  0.00
ATOM   1911  CG1 VAL   119      19.487  50.042  13.175  0.00  0.00
ATOM   1912 1HG1 VAL   119      19.553  49.047  12.678  0.00  0.00
ATOM   1913 2HG1 VAL   119      18.561  49.982  13.714  0.00  0.00
ATOM   1914 3HG1 VAL   119      19.520  50.702  12.356  0.00  0.00
ATOM   1915  CG2 VAL   119      20.708  51.741  14.400  0.00  0.00
ATOM   1916 1HG2 VAL   119      20.801  52.422  13.562  0.00  0.00
ATOM   1917 2HG2 VAL   119      19.834  51.963  15.049  0.00  0.00
ATOM   1918 3HG2 VAL   119      21.603  51.868  14.999  0.00  0.00
ATOM   1919  C   VAL   119      20.343  47.934  14.992  0.00  0.00
ATOM   1920  O   VAL   119      19.248  47.411  15.228  0.00  0.00
ATOM   1921  N   ARG   120      21.298  47.251  14.349  0.00  0.00
ATOM   1922  H   ARG   120      22.246  47.709  14.236  0.00  0.00
ATOM   1923  CA  ARG   120      21.241  45.782  14.171  0.00  0.00
ATOM   1924  HA  ARG   120      20.367  45.613  13.526  0.00  0.00
ATOM   1925  CB  ARG   120      22.396  45.260  13.432  0.00  0.00
ATOM   1926  HB2 ARG   120      22.642  46.071  12.715  0.00  0.00
ATOM   1927  HB3 ARG   120      23.199  45.167  14.073  0.00  0.00
ATOM   1928  CG  ARG   120      22.276  43.909  12.802  0.00  0.00
ATOM   1929  HG2 ARG   120      22.339  43.189  13.613  0.00  0.00
ATOM   1930  HG3 ARG   120      21.263  43.840  12.427  0.00  0.00
ATOM   1931  CD  ARG   120      23.095  43.610  11.490  0.00  0.00
ATOM   1932  HD2 ARG   120      23.292  42.503  11.610  0.00  0.00
ATOM   1933  HD3 ARG   120      22.485  43.834  10.537  0.00  0.00
ATOM   1934  NE  ARG   120      24.270  44.394  11.474  0.00  0.00
ATOM   1935  HE  ARG   120      25.007  43.980  12.027  0.00  0.00
ATOM   1936  CZ  ARG   120      24.503  45.594  10.965  0.00  0.00
ATOM   1937  NH1 ARG   120      23.658  46.293  10.219  0.00  0.00
ATOM   1938 1HH1 ARG   120      22.752  45.913  10.069  0.00  0.00
ATOM   1939 2HH1 ARG   120      23.966  47.169   9.905  0.00  0.00
ATOM   1940  NH2 ARG   120      25.608  46.172  11.093  0.00  0.00
ATOM   1941 1HH2 ARG   120      26.446  45.736  11.512  0.00  0.00
ATOM   1942 2HH2 ARG   120      25.710  47.052  10.619  0.00  0.00
ATOM   1943  C   ARG   120      20.736  45.045  15.427  0.00  0.00
ATOM   1944  O   ARG   120      19.768  44.280  15.427  0.00  0.00
ATOM   1945  N   SER   121      21.487  45.180  16.527  0.00  0.00
ATOM   1946  H   SER   121      22.407  45.549  16.318  0.00  0.00
ATOM   1947  CA  SER   121      21.180  44.472  17.781  0.00  0.00
ATOM   1948  HA  SER   121      20.946  43.399  17.591  0.00  0.00
ATOM   1949  CB  SER   121      22.220  44.563  18.919  0.00  0.00
ATOM   1950  HB2 SER   121      22.562  45.567  18.917  0.00  0.00
ATOM   1951  HB3 SER   121      21.749  44.315  19.921  0.00  0.00
ATOM   1952  OG  SER   121      23.266  43.658  18.620  0.00  0.00
ATOM   1953  HG  SER   121      22.834  42.881  18.216  0.00  0.00
ATOM   1954  C   SER   121      19.801  44.909  18.332  0.00  0.00
ATOM   1955  O   SER   121      19.017  44.087  18.830  0.00  0.00
ATOM   1956  N   HIE   122      19.511  46.211  18.319  0.00  0.00
ATOM   1957  H   HIE   122      20.211  46.875  18.065  0.00  0.00
ATOM   1958  CA  HIE   122      18.257  46.743  18.745  0.00  0.00
ATOM   1959  HA  HIE   122      18.022  46.489  19.795  0.00  0.00
ATOM   1960  CB  HIE   122      18.402  48.289  18.788  0.00  0.00
ATOM   1961  HB2 HIE   122      19.264  48.546  19.418  0.00  0.00
ATOM   1962  HB3 HIE   122      18.625  48.574  17.720  0.00  0.00
ATOM   1963  CG  HIE   122      17.219  48.921  19.464  0.00  0.00
ATOM   1964  ND1 HIE   122      17.095  49.206  20.792  0.00  0.00
ATOM   1965  CE1 HIE   122      16.054  50.055  20.849  0.00  0.00
ATOM   1966  HE1 HIE   122      15.663  50.466  21.848  0.00  0.00
ATOM   1967  NE2 HIE   122      15.570  50.388  19.651  0.00  0.00
ATOM   1968  HE2 HIE   122      14.887  51.147  19.424  0.00  0.00
ATOM   1969  CD2 HIE   122      16.255  49.664  18.759  0.00  0.00
ATOM   1970  HD2 HIE   122      16.193  49.843  17.742  0.00  0.00
ATOM   1971  C   HIE   122      17.004  46.314  17.941  0.00  0.00
ATOM   1972  O   HIE   122      15.849  46.415  18.423  0.00  0.00
ATOM   1973  N   ALA   123      17.324  45.650  16.848  0.00  0.00
ATOM   1974  H   ALA   123      18.299  45.474  16.626  0.00  0.00
ATOM   1975  CA  ALA   123      16.340  45.000  15.975  0.00  0.00
ATOM   1976  HA  ALA   123      15.528  45.690  15.927  0.00  0.00
ATOM   1977  CB  ALA   123      16.831  44.931  14.525  0.00  0.00
ATOM   1978  HB1 ALA   123      15.964  44.690  13.897  0.00  0.00
ATOM   1979  HB2 ALA   123      17.115  45.941  14.272  0.00  0.00
ATOM   1980  HB3 ALA   123      17.560  44.165  14.349  0.00  0.00
ATOM   1981  C   ALA   123      15.844  43.576  16.506  0.00  0.00
ATOM   1982  O   ALA   123      14.998  43.040  15.776  0.00  0.00
ATOM   1983  N   ARG   124      16.333  42.985  17.622  0.00  0.00
ATOM   1984  H   ARG   124      16.971  43.500  18.232  0.00  0.00
ATOM   1985  CA  ARG   124      16.138  41.585  18.025  0.00  0.00
ATOM   1986  HA  ARG   124      15.417  41.091  17.320  0.00  0.00
ATOM   1987  CB  ARG   124      17.429  40.807  17.776  0.00  0.00
ATOM   1988  HB2 ARG   124      18.374  41.225  18.200  0.00  0.00
ATOM   1989  HB3 ARG   124      17.358  39.853  18.244  0.00  0.00
ATOM   1990  CG  ARG   124      17.762  40.578  16.206  0.00  0.00
ATOM   1991  HG2 ARG   124      16.751  40.282  15.669  0.00  0.00
ATOM   1992  HG3 ARG   124      18.126  41.439  15.697  0.00  0.00
ATOM   1993  CD  ARG   124      18.630  39.417  15.966  0.00  0.00
ATOM   1994  HD2 ARG   124      18.150  38.506  16.234  0.00  0.00
ATOM   1995  HD3 ARG   124      18.745  39.218  14.865  0.00  0.00
ATOM   1996  NE  ARG   124      19.964  39.449  16.738  0.00  0.00
ATOM   1997  HE  ARG   124      20.034  39.223  17.685  0.00  0.00
ATOM   1998  CZ  ARG   124      21.081  40.089  16.442  0.00  0.00
ATOM   1999  NH1 ARG   124      21.128  40.591  15.258  0.00  0.00
ATOM   2000 1HH1 ARG   124      20.311  40.359  14.687  0.00  0.00
ATOM   2001 2HH1 ARG   124      22.026  40.447  14.865  0.00  0.00
ATOM   2002  NH2 ARG   124      22.201  40.078  17.070  0.00  0.00
ATOM   2003 1HH2 ARG   124      22.303  39.469  17.889  0.00  0.00
ATOM   2004 2HH2 ARG   124      22.881  40.647  16.656  0.00  0.00
ATOM   2005  C   ARG   124      15.576  41.312  19.357  0.00  0.00
ATOM   2006  O   ARG   124      15.752  42.066  20.336  0.00  0.00
ATOM   2007  N   THR   125      14.955  40.113  19.510  0.00  0.00
ATOM   2008  H   THR   125      14.980  39.474  18.738  0.00  0.00
ATOM   2009  CA  THR   125      14.334  39.545  20.689  0.00  0.00
ATOM   2010  HA  THR   125      14.649  40.013  21.619  0.00  0.00
ATOM   2011  CB  THR   125      12.807  39.528  20.772  0.00  0.00
ATOM   2012  HB  THR   125      12.396  39.140  21.642  0.00  0.00
ATOM   2013  CG2 THR   125      12.398  40.981  20.798  0.00  0.00
ATOM   2014 1HG2 THR   125      11.368  41.010  21.179  0.00  0.00
ATOM   2015 2HG2 THR   125      13.071  41.523  21.500  0.00  0.00
ATOM   2016 3HG2 THR   125      12.422  41.539  19.829  0.00  0.00
ATOM   2017  OG1 THR   125      12.285  38.849  19.637  0.00  0.00
ATOM   2018  HG1 THR   125      11.374  39.158  19.459  0.00  0.00
ATOM   2019  C   THR   125      14.788  38.008  20.756  0.00  0.00
ATOM   2020  O   THR   125      15.089  37.421  19.749  0.00  0.00
ATOM   2021  N   TYR   126      14.867  37.540  21.987  0.00  0.00
ATOM   2022  H   TYR   126      14.716  38.178  22.827  0.00  0.00
ATOM   2023  CA  TYR   126      15.497  36.278  22.389  0.00  0.00
ATOM   2024  HA  TYR   126      15.699  35.624  21.487  0.00  0.00
ATOM   2025  CB  TYR   126      16.836  36.653  23.143  0.00  0.00
ATOM   2026  HB2 TYR   126      16.621  37.141  24.102  0.00  0.00
ATOM   2027  HB3 TYR   126      17.499  35.817  23.345  0.00  0.00
ATOM   2028  CG  TYR   126      17.706  37.518  22.241  0.00  0.00
ATOM   2029  CD1 TYR   126      17.872  38.858  22.456  0.00  0.00
ATOM   2030  HD1 TYR   126      17.276  39.339  23.262  0.00  0.00
ATOM   2031  CE1 TYR   126      18.772  39.521  21.657  0.00  0.00
ATOM   2032  HE1 TYR   126      18.871  40.534  21.870  0.00  0.00
ATOM   2033  CZ  TYR   126      19.377  38.931  20.519  0.00  0.00
ATOM   2034  OH  TYR   126      20.139  39.734  19.656  0.00  0.00
ATOM   2035  HH  TYR   126      20.209  40.697  19.727  0.00  0.00
ATOM   2036  CE2 TYR   126      19.284  37.546  20.362  0.00  0.00
ATOM   2037  HE2 TYR   126      19.753  36.930  19.554  0.00  0.00
ATOM   2038  CD2 TYR   126      18.439  36.824  21.251  0.00  0.00
ATOM   2039  HD2 TYR   126      18.246  35.730  21.242  0.00  0.00
ATOM   2040  C   TYR   126      14.554  35.467  23.336  0.00  0.00
ATOM   2041  O   TYR   126      13.934  36.050  24.191  0.00  0.00
ATOM   2042  N   THR   127      14.385  34.144  23.127  0.00  0.00
ATOM   2043  H   THR   127      14.713  33.870  22.264  0.00  0.00
ATOM   2044  CA  THR   127      13.603  33.276  24.001  0.00  0.00
ATOM   2045  HA  THR   127      12.546  33.558  24.144  0.00  0.00
ATOM   2046  CB  THR   127      13.474  31.937  23.324  0.00  0.00
ATOM   2047  HB  THR   127      13.170  31.206  24.009  0.00  0.00
ATOM   2048  CG2 THR   127      12.598  32.006  22.107  0.00  0.00
ATOM   2049 1HG2 THR   127      11.575  32.042  22.343  0.00  0.00
ATOM   2050 2HG2 THR   127      12.733  32.943  21.636  0.00  0.00
ATOM   2051 3HG2 THR   127      12.803  31.291  21.295  0.00  0.00
ATOM   2052  OG1 THR   127      14.700  31.410  22.763  0.00  0.00
ATOM   2053  HG1 THR   127      14.679  30.456  22.924  0.00  0.00
ATOM   2054  C   THR   127      14.217  32.945  25.329  0.00  0.00
ATOM   2055  O   THR   127      13.467  32.505  26.215  0.00  0.00
ATOM   2056  N   GLU   128      15.428  33.355  25.574  0.00  0.00
ATOM   2057  H   GLU   128      15.862  33.931  24.905  0.00  0.00
ATOM   2058  CA  GLU   128      16.284  32.995  26.727  0.00  0.00
ATOM   2059  HA  GLU   128      15.619  32.775  27.602  0.00  0.00
ATOM   2060  CB  GLU   128      17.125  31.683  26.313  0.00  0.00
ATOM   2061  HB2 GLU   128      17.410  31.927  25.295  0.00  0.00
ATOM   2062  HB3 GLU   128      17.946  31.566  27.033  0.00  0.00
ATOM   2063  CG  GLU   128      16.351  30.375  26.482  0.00  0.00
ATOM   2064  HG2 GLU   128      15.289  30.488  26.273  0.00  0.00
ATOM   2065  HG3 GLU   128      16.867  29.564  25.883  0.00  0.00
ATOM   2066  CD  GLU   128      16.559  29.615  27.804  0.00  0.00
ATOM   2067  OE1 GLU   128      15.676  29.697  28.672  0.00  0.00
ATOM   2068  OE2 GLU   128      17.577  28.904  27.980  0.00  0.00
ATOM   2069  C   GLU   128      17.280  34.198  27.072  0.00  0.00
ATOM   2070  O   GLU   128      17.589  34.951  26.142  0.00  0.00
ATOM   2071  N   PRO   129      17.791  34.364  28.292  0.00  0.00
ATOM   2072  CD  PRO   129      17.338  33.638  29.464  0.00  0.00
ATOM   2073  HD2 PRO   129      17.675  32.593  29.498  0.00  0.00
ATOM   2074  HD3 PRO   129      16.280  33.429  29.460  0.00  0.00
ATOM   2075  CG  PRO   129      17.618  34.524  30.603  0.00  0.00
ATOM   2076  HG2 PRO   129      17.919  34.077  31.516  0.00  0.00
ATOM   2077  HG3 PRO   129      16.851  35.258  30.751  0.00  0.00
ATOM   2078  CB  PRO   129      18.908  35.162  30.113  0.00  0.00
ATOM   2079  HB2 PRO   129      19.807  34.621  30.317  0.00  0.00
ATOM   2080  HB3 PRO   129      18.927  36.133  30.581  0.00  0.00
ATOM   2081  CA  PRO   129      18.761  35.370  28.651  0.00  0.00
ATOM   2082  HA  PRO   129      18.381  36.339  28.324  0.00  0.00
ATOM   2083  C   PRO   129      20.081  35.122  27.881  0.00  0.00
ATOM   2084  O   PRO   129      20.185  33.998  27.320  0.00  0.00
ATOM   2085  N   PRO   130      21.044  36.058  27.935  0.00  0.00
ATOM   2086  CD  PRO   130      20.975  37.424  28.486  0.00  0.00
ATOM   2087  HD2 PRO   130      20.336  37.321  29.337  0.00  0.00
ATOM   2088  HD3 PRO   130      20.732  38.214  27.803  0.00  0.00
ATOM   2089  CG  PRO   130      22.404  37.810  28.915  0.00  0.00
ATOM   2090  HG2 PRO   130      22.584  37.341  29.921  0.00  0.00
ATOM   2091  HG3 PRO   130      22.565  38.904  28.976  0.00  0.00
ATOM   2092  CB  PRO   130      23.206  37.280  27.696  0.00  0.00
ATOM   2093  HB2 PRO   130      24.241  37.102  27.929  0.00  0.00
ATOM   2094  HB3 PRO   130      23.214  37.924  26.722  0.00  0.00
ATOM   2095  CA  PRO   130      22.445  35.917  27.480  0.00  0.00
ATOM   2096  HA  PRO   130      22.442  35.472  26.436  0.00  0.00
ATOM   2097  C   PRO   130      23.106  34.807  28.371  0.00  0.00
ATOM   2098  O   PRO   130      23.120  34.927  29.603  0.00  0.00
ATOM   2099  N   ASN   131      23.787  33.809  27.791  0.00  0.00
ATOM   2100  H   ASN   131      23.782  33.841  26.750  0.00  0.00
ATOM   2101  CA  ASN   131      24.339  32.639  28.452  0.00  0.00
ATOM   2102  HA  ASN   131      23.659  32.381  29.273  0.00  0.00
ATOM   2103  CB  ASN   131      24.321  31.404  27.544  0.00  0.00
ATOM   2104  HB2 ASN   131      24.132  30.521  28.096  0.00  0.00
ATOM   2105  HB3 ASN   131      23.508  31.397  26.822  0.00  0.00
ATOM   2106  CG  ASN   131      25.603  31.073  26.807  0.00  0.00
ATOM   2107  OD1 ASN   131      26.238  30.077  27.063  0.00  0.00
ATOM   2108  ND2 ASN   131      25.895  31.911  25.871  0.00  0.00
ATOM   2109 1HD2 ASN   131      26.759  31.840  25.271  0.00  0.00
ATOM   2110 2HD2 ASN   131      25.099  32.524  25.759  0.00  0.00
ATOM   2111  C   ASN   131      25.727  32.852  29.118  0.00  0.00
ATOM   2112  O   ASN   131      26.102  31.995  29.946  0.00  0.00
ATOM   2113  N   ASN   132      26.477  33.932  28.797  0.00  0.00
ATOM   2114  H   ASN   132      26.168  34.546  27.989  0.00  0.00
ATOM   2115  CA  ASN   132      27.642  34.427  29.565  0.00  0.00
ATOM   2116  HA  ASN   132      27.641  34.049  30.573  0.00  0.00
ATOM   2117  CB  ASN   132      28.859  33.669  28.917  0.00  0.00
ATOM   2118  HB2 ASN   132      29.674  33.874  29.526  0.00  0.00
ATOM   2119  HB3 ASN   132      28.617  32.558  29.073  0.00  0.00
ATOM   2120  CG  ASN   132      29.031  33.847  27.453  0.00  0.00
ATOM   2121  OD1 ASN   132      28.601  34.790  26.862  0.00  0.00
ATOM   2122  ND2 ASN   132      29.552  32.810  26.873  0.00  0.00
ATOM   2123 1HD2 ASN   132      29.699  33.031  25.836  0.00  0.00
ATOM   2124 2HD2 ASN   132      29.603  31.943  27.382  0.00  0.00
ATOM   2125  C   ASN   132      27.750  35.935  29.379  0.00  0.00
ATOM   2126  O   ASN   132      27.006  36.549  28.627  0.00  0.00
ATOM   2127  N   PHE   133      28.704  36.533  30.115  0.00  0.00
ATOM   2128  H   PHE   133      29.332  35.929  30.673  0.00  0.00
ATOM   2129  CA  PHE   133      29.100  37.969  29.897  0.00  0.00
ATOM   2130  HA  PHE   133      28.232  38.601  30.233  0.00  0.00
ATOM   2131  CB  PHE   133      30.319  38.304  30.754  0.00  0.00
ATOM   2132  HB2 PHE   133      30.261  37.846  31.755  0.00  0.00
ATOM   2133  HB3 PHE   133      31.208  37.805  30.264  0.00  0.00
ATOM   2134  CG  PHE   133      30.699  39.757  30.870  0.00  0.00
ATOM   2135  CD1 PHE   133      29.724  40.796  30.830  0.00  0.00
ATOM   2136  HD1 PHE   133      28.723  40.636  30.536  0.00  0.00
ATOM   2137  CE1 PHE   133      30.110  42.097  31.019  0.00  0.00
ATOM   2138  HE1 PHE   133      29.429  42.951  31.047  0.00  0.00
ATOM   2139  CZ  PHE   133      31.465  42.381  31.179  0.00  0.00
ATOM   2140  HZ  PHE   133      31.772  43.428  31.170  0.00  0.00
ATOM   2141  CE2 PHE   133      32.459  41.361  31.207  0.00  0.00
ATOM   2142  HE2 PHE   133      33.502  41.614  31.149  0.00  0.00
ATOM   2143  CD2 PHE   133      32.045  40.057  31.064  0.00  0.00
ATOM   2144  HD2 PHE   133      32.735  39.264  31.058  0.00  0.00
ATOM   2145  C   PHE   133      29.420  38.472  28.460  0.00  0.00
ATOM   2146  O   PHE   133      28.801  39.468  28.061  0.00  0.00
ATOM   2147  N   GLU   134      30.162  37.758  27.679  0.00  0.00
ATOM   2148  H   GLU   134      30.585  36.908  28.032  0.00  0.00
ATOM   2149  CA  GLU   134      30.488  38.089  26.317  0.00  0.00
ATOM   2150  HA  GLU   134      30.986  39.123  26.387  0.00  0.00
ATOM   2151  CB  GLU   134      31.359  36.986  25.633  0.00  0.00
ATOM   2152  HB2 GLU   134      32.238  37.033  26.270  0.00  0.00
ATOM   2153  HB3 GLU   134      30.936  35.974  25.708  0.00  0.00
ATOM   2154  CG  GLU   134      31.782  37.272  24.167  0.00  0.00
ATOM   2155  HG2 GLU   134      30.814  37.127  23.672  0.00  0.00
ATOM   2156  HG3 GLU   134      32.097  38.328  24.018  0.00  0.00
ATOM   2157  CD  GLU   134      32.781  36.231  23.614  0.00  0.00
ATOM   2158  OE1 GLU   134      32.401  35.118  23.137  0.00  0.00
ATOM   2159  OE2 GLU   134      33.949  36.673  23.527  0.00  0.00
ATOM   2160  C   GLU   134      29.252  38.372  25.588  0.00  0.00
ATOM   2161  O   GLU   134      29.122  39.350  24.866  0.00  0.00
ATOM   2162  N   GLU   135      28.324  37.377  25.615  0.00  0.00
ATOM   2163  H   GLU   135      28.512  36.561  26.124  0.00  0.00
ATOM   2164  CA  GLU   135      27.034  37.449  24.938  0.00  0.00
ATOM   2165  HA  GLU   135      27.291  37.479  23.943  0.00  0.00
ATOM   2166  CB  GLU   135      26.246  36.156  25.099  0.00  0.00
ATOM   2167  HB2 GLU   135      26.890  35.457  24.576  0.00  0.00
ATOM   2168  HB3 GLU   135      26.254  36.026  26.151  0.00  0.00
ATOM   2169  CG  GLU   135      24.771  36.113  24.603  0.00  0.00
ATOM   2170  HG2 GLU   135      24.050  36.457  25.264  0.00  0.00
ATOM   2171  HG3 GLU   135      24.703  36.742  23.727  0.00  0.00
ATOM   2172  CD  GLU   135      24.517  34.683  24.145  0.00  0.00
ATOM   2173  OE1 GLU   135      24.952  34.339  23.027  0.00  0.00
ATOM   2174  OE2 GLU   135      23.916  33.829  24.881  0.00  0.00
ATOM   2175  C   GLU   135      26.168  38.614  25.373  0.00  0.00
ATOM   2176  O   GLU   135      25.494  39.235  24.583  0.00  0.00
ATOM   2177  N   SER   136      26.171  38.914  26.695  0.00  0.00
ATOM   2178  H   SER   136      26.689  38.321  27.349  0.00  0.00
ATOM   2179  CA  SER   136      25.462  40.054  27.209  0.00  0.00
ATOM   2180  HA  SER   136      24.419  39.844  27.003  0.00  0.00
ATOM   2181  CB  SER   136      25.599  40.040  28.770  0.00  0.00
ATOM   2182  HB2 SER   136      25.207  39.070  29.109  0.00  0.00
ATOM   2183  HB3 SER   136      26.595  40.002  29.182  0.00  0.00
ATOM   2184  OG  SER   136      24.890  41.008  29.452  0.00  0.00
ATOM   2185  HG  SER   136      24.484  40.623  30.229  0.00  0.00
ATOM   2186  C   SER   136      25.903  41.394  26.713  0.00  0.00
ATOM   2187  O   SER   136      25.018  42.252  26.354  0.00  0.00
ATOM   2188  N   PHE   137      27.187  41.763  26.788  0.00  0.00
ATOM   2189  H   PHE   137      27.781  41.041  27.136  0.00  0.00
ATOM   2190  CA  PHE   137      27.661  43.007  26.174  0.00  0.00
ATOM   2191  HA  PHE   137      26.990  43.774  26.474  0.00  0.00
ATOM   2192  CB  PHE   137      29.062  43.395  26.674  0.00  0.00
ATOM   2193  HB2 PHE   137      29.276  44.359  26.229  0.00  0.00
ATOM   2194  HB3 PHE   137      29.096  43.571  27.748  0.00  0.00
ATOM   2195  CG  PHE   137      30.268  42.518  26.330  0.00  0.00
ATOM   2196  CD1 PHE   137      30.633  42.093  25.055  0.00  0.00
ATOM   2197  HD1 PHE   137      30.050  42.191  24.170  0.00  0.00
ATOM   2198  CE1 PHE   137      31.800  41.307  24.883  0.00  0.00
ATOM   2199  HE1 PHE   137      32.006  40.995  23.845  0.00  0.00
ATOM   2200  CZ  PHE   137      32.702  41.172  25.973  0.00  0.00
ATOM   2201  HZ  PHE   137      33.657  40.832  25.864  0.00  0.00
ATOM   2202  CE2 PHE   137      32.372  41.734  27.228  0.00  0.00
ATOM   2203  HE2 PHE   137      33.093  41.593  28.087  0.00  0.00
ATOM   2204  CD2 PHE   137      31.191  42.423  27.430  0.00  0.00
ATOM   2205  HD2 PHE   137      30.914  42.887  28.380  0.00  0.00
ATOM   2206  C   PHE   137      27.409  43.016  24.673  0.00  0.00
ATOM   2207  O   PHE   137      27.068  44.052  24.094  0.00  0.00
ATOM   2208  N   THR   138      27.460  41.859  24.043  0.00  0.00
ATOM   2209  H   THR   138      27.799  40.993  24.465  0.00  0.00
ATOM   2210  CA  THR   138      27.358  41.710  22.609  0.00  0.00
ATOM   2211  HA  THR   138      27.887  42.541  22.161  0.00  0.00
ATOM   2212  CB  THR   138      27.774  40.357  22.050  0.00  0.00
ATOM   2213  HB  THR   138      27.105  39.580  22.522  0.00  0.00
ATOM   2214  CG2 THR   138      27.793  40.294  20.533  0.00  0.00
ATOM   2215 1HG2 THR   138      28.324  39.411  20.223  0.00  0.00
ATOM   2216 2HG2 THR   138      26.762  40.204  20.222  0.00  0.00
ATOM   2217 3HG2 THR   138      28.316  41.139  20.052  0.00  0.00
ATOM   2218  OG1 THR   138      29.127  40.153  22.423  0.00  0.00
ATOM   2219  HG1 THR   138      29.038  39.676  23.269  0.00  0.00
ATOM   2220  C   THR   138      25.950  42.048  22.115  0.00  0.00
ATOM   2221  O   THR   138      25.745  42.686  21.107  0.00  0.00
ATOM   2222  N   ARG   139      24.921  41.623  22.855  0.00  0.00
ATOM   2223  H   ARG   139      25.215  41.040  23.609  0.00  0.00
ATOM   2224  CA  ARG   139      23.533  41.893  22.620  0.00  0.00
ATOM   2225  HA  ARG   139      23.336  41.938  21.543  0.00  0.00
ATOM   2226  CB  ARG   139      22.639  40.726  23.022  0.00  0.00
ATOM   2227  HB2 ARG   139      22.762  40.616  24.052  0.00  0.00
ATOM   2228  HB3 ARG   139      21.707  40.951  22.727  0.00  0.00
ATOM   2229  CG  ARG   139      22.863  39.338  22.432  0.00  0.00
ATOM   2230  HG2 ARG   139      22.748  39.412  21.324  0.00  0.00
ATOM   2231  HG3 ARG   139      23.802  38.992  22.617  0.00  0.00
ATOM   2232  CD  ARG   139      21.804  38.357  22.987  0.00  0.00
ATOM   2233  HD2 ARG   139      22.038  38.232  23.983  0.00  0.00
ATOM   2234  HD3 ARG   139      20.877  38.805  22.904  0.00  0.00
ATOM   2235  NE  ARG   139      21.834  37.063  22.311  0.00  0.00
ATOM   2236  HE  ARG   139      22.438  36.897  21.560  0.00  0.00
ATOM   2237  CZ  ARG   139      21.237  35.957  22.678  0.00  0.00
ATOM   2238  NH1 ARG   139      20.376  35.955  23.637  0.00  0.00
ATOM   2239 1HH1 ARG   139      20.004  36.821  24.042  0.00  0.00
ATOM   2240 2HH1 ARG   139      19.790  35.132  23.828  0.00  0.00
ATOM   2241  NH2 ARG   139      21.472  34.864  21.974  0.00  0.00
ATOM   2242 1HH2 ARG   139      22.401  34.884  21.559  0.00  0.00
ATOM   2243 2HH2 ARG   139      21.083  34.050  22.437  0.00  0.00
ATOM   2244  C   ARG   139      23.086  43.267  23.096  0.00  0.00
ATOM   2245  O   ARG   139      22.225  43.784  22.429  0.00  0.00
ATOM   2246  N   GLN   140      23.601  43.847  24.211  0.00  0.00
ATOM   2247  H   GLN   140      24.302  43.404  24.750  0.00  0.00
ATOM   2248  CA  GLN   140      23.086  45.112  24.708  0.00  0.00
ATOM   2249  HA  GLN   140      22.008  45.161  24.556  0.00  0.00
ATOM   2250  CB  GLN   140      23.455  45.271  26.188  0.00  0.00
ATOM   2251  HB2 GLN   140      23.127  44.374  26.579  0.00  0.00
ATOM   2252  HB3 GLN   140      24.513  45.368  26.355  0.00  0.00
ATOM   2253  CG  GLN   140      22.595  46.455  26.785  0.00  0.00
ATOM   2254  HG2 GLN   140      22.850  47.448  26.368  0.00  0.00
ATOM   2255  HG3 GLN   140      21.513  46.336  26.566  0.00  0.00
ATOM   2256  CD  GLN   140      22.781  46.675  28.302  0.00  0.00
ATOM   2257  OE1 GLN   140      23.179  45.755  29.080  0.00  0.00
ATOM   2258  NE2 GLN   140      22.487  47.819  28.826  0.00  0.00
ATOM   2259 1HE2 GLN   140      22.594  47.857  29.815  0.00  0.00
ATOM   2260 2HE2 GLN   140      22.034  48.469  28.238  0.00  0.00
ATOM   2261  C   GLN   140      23.558  46.342  23.920  0.00  0.00
ATOM   2262  O   GLN   140      22.804  47.269  23.535  0.00  0.00
ATOM   2263  N   PHE   141      24.854  46.342  23.516  0.00  0.00
ATOM   2264  H   PHE   141      25.418  45.748  24.004  0.00  0.00
ATOM   2265  CA  PHE   141      25.510  47.377  22.770  0.00  0.00
ATOM   2266  HA  PHE   141      24.897  48.288  22.780  0.00  0.00
ATOM   2267  CB  PHE   141      26.811  47.686  23.611  0.00  0.00
ATOM   2268  HB2 PHE   141      27.665  47.160  23.164  0.00  0.00
ATOM   2269  HB3 PHE   141      27.121  48.713  23.455  0.00  0.00
ATOM   2270  CG  PHE   141      26.650  47.537  25.116  0.00  0.00
ATOM   2271  CD1 PHE   141      25.750  48.369  25.765  0.00  0.00
ATOM   2272  HD1 PHE   141      25.305  49.142  25.155  0.00  0.00
ATOM   2273  CE1 PHE   141      25.634  48.255  27.191  0.00  0.00
ATOM   2274  HE1 PHE   141      24.748  48.694  27.625  0.00  0.00
ATOM   2275  CZ  PHE   141      26.459  47.444  27.978  0.00  0.00
ATOM   2276  HZ  PHE   141      26.285  47.233  28.999  0.00  0.00
ATOM   2277  CE2 PHE   141      27.479  46.714  27.257  0.00  0.00
ATOM   2278  HE2 PHE   141      28.018  46.046  27.906  0.00  0.00
ATOM   2279  CD2 PHE   141      27.517  46.662  25.839  0.00  0.00
ATOM   2280  HD2 PHE   141      28.278  46.047  25.332  0.00  0.00
ATOM   2281  C   PHE   141      25.792  47.018  21.294  0.00  0.00
ATOM   2282  O   PHE   141      26.233  47.947  20.622  0.00  0.00
ATOM   2283  N   GLY   142      25.509  45.803  20.840  0.00  0.00
ATOM   2284  H   GLY   142      25.095  45.148  21.517  0.00  0.00
ATOM   2285  CA  GLY   142      25.874  45.369  19.444  0.00  0.00
ATOM   2286  HA2 GLY   142      25.227  44.568  19.166  0.00  0.00
ATOM   2287  HA3 GLY   142      25.689  46.235  18.801  0.00  0.00
ATOM   2288  C   GLY   142      27.268  44.874  19.291  0.00  0.00
ATOM   2289  O   GLY   142      28.194  45.270  19.983  0.00  0.00
ATOM   2290  N   GLU   143      27.490  44.037  18.307  0.00  0.00
ATOM   2291  H   GLU   143      26.669  43.807  17.693  0.00  0.00
ATOM   2292  CA  GLU   143      28.776  43.401  17.941  0.00  0.00
ATOM   2293  HA  GLU   143      28.959  42.759  18.770  0.00  0.00
ATOM   2294  CB  GLU   143      28.673  42.590  16.599  0.00  0.00
ATOM   2295  HB2 GLU   143      28.051  43.162  15.869  0.00  0.00
ATOM   2296  HB3 GLU   143      29.649  42.559  16.195  0.00  0.00
ATOM   2297  CG  GLU   143      28.117  41.254  16.809  0.00  0.00
ATOM   2298  HG2 GLU   143      28.857  40.543  17.253  0.00  0.00
ATOM   2299  HG3 GLU   143      27.250  41.298  17.381  0.00  0.00
ATOM   2300  CD  GLU   143      27.713  40.577  15.488  0.00  0.00
ATOM   2301  OE1 GLU   143      26.545  40.837  15.051  0.00  0.00
ATOM   2302  OE2 GLU   143      28.415  39.768  14.894  0.00  0.00
ATOM   2303  C   GLU   143      29.964  44.341  17.886  0.00  0.00
ATOM   2304  O   GLU   143      31.112  43.942  18.197  0.00  0.00
ATOM   2305  N   GLY   144      29.741  45.640  17.528  0.00  0.00
ATOM   2306  H   GLY   144      28.773  45.961  17.520  0.00  0.00
ATOM   2307  CA  GLY   144      30.795  46.520  17.124  0.00  0.00
ATOM   2308  HA2 GLY   144      31.634  46.094  16.488  0.00  0.00
ATOM   2309  HA3 GLY   144      30.297  47.369  16.543  0.00  0.00
ATOM   2310  C   GLY   144      31.506  47.167  18.329  0.00  0.00
ATOM   2311  O   GLY   144      32.716  47.197  18.391  0.00  0.00
ATOM   2312  N   ILE   145      30.626  47.724  19.228  0.00  0.00
ATOM   2313  H   ILE   145      29.608  47.689  19.103  0.00  0.00
ATOM   2314  CA  ILE   145      30.968  48.255  20.565  0.00  0.00
ATOM   2315  HA  ILE   145      31.693  49.138  20.470  0.00  0.00
ATOM   2316  CB  ILE   145      29.760  48.826  21.368  0.00  0.00
ATOM   2317  HB  ILE   145      28.903  48.118  21.332  0.00  0.00
ATOM   2318  CG2 ILE   145      30.055  48.936  22.932  0.00  0.00
ATOM   2319 1HG2 ILE   145      29.473  49.673  23.414  0.00  0.00
ATOM   2320 2HG2 ILE   145      29.831  47.934  23.392  0.00  0.00
ATOM   2321 3HG2 ILE   145      31.113  49.172  23.143  0.00  0.00
ATOM   2322  CG1 ILE   145      29.194  50.099  20.677  0.00  0.00
ATOM   2323 2HG1 ILE   145      29.979  50.761  20.521  0.00  0.00
ATOM   2324 3HG1 ILE   145      28.908  49.864  19.600  0.00  0.00
ATOM   2325  CD1 ILE   145      27.937  50.761  21.365  0.00  0.00
ATOM   2326 1HD1 ILE   145      28.104  51.044  22.351  0.00  0.00
ATOM   2327 2HD1 ILE   145      27.625  51.520  20.709  0.00  0.00
ATOM   2328 3HD1 ILE   145      27.162  50.004  21.402  0.00  0.00
ATOM   2329  C   ILE   145      31.713  47.187  21.362  0.00  0.00
ATOM   2330  O   ILE   145      32.636  47.482  22.104  0.00  0.00
ATOM   2331  N   ALA   146      31.322  45.909  21.275  0.00  0.00
ATOM   2332  H   ALA   146      30.545  45.658  20.644  0.00  0.00
ATOM   2333  CA  ALA   146      32.128  44.754  21.797  0.00  0.00
ATOM   2334  HA  ALA   146      32.167  45.077  22.800  0.00  0.00
ATOM   2335  CB  ALA   146      31.227  43.490  21.649  0.00  0.00
ATOM   2336  HB1 ALA   146      31.190  43.195  20.664  0.00  0.00
ATOM   2337  HB2 ALA   146      31.572  42.649  22.214  0.00  0.00
ATOM   2338  HB3 ALA   146      30.166  43.753  21.700  0.00  0.00
ATOM   2339  C   ALA   146      33.556  44.506  21.209  0.00  0.00
ATOM   2340  O   ALA   146      34.526  44.175  21.958  0.00  0.00
ATOM   2341  N   ASP   147      33.802  44.730  19.918  0.00  0.00
ATOM   2342  H   ASP   147      33.093  45.031  19.299  0.00  0.00
ATOM   2343  CA  ASP   147      35.083  44.467  19.304  0.00  0.00
ATOM   2344  HA  ASP   147      35.589  43.589  19.707  0.00  0.00
ATOM   2345  CB  ASP   147      34.763  44.074  17.855  0.00  0.00
ATOM   2346  HB2 ASP   147      34.045  43.326  17.930  0.00  0.00
ATOM   2347  HB3 ASP   147      34.339  44.951  17.391  0.00  0.00
ATOM   2348  CG  ASP   147      35.842  43.492  16.938  0.00  0.00
ATOM   2349  OD1 ASP   147      36.598  44.227  16.330  0.00  0.00
ATOM   2350  OD2 ASP   147      36.017  42.285  17.004  0.00  0.00
ATOM   2351  C   ASP   147      35.938  45.743  19.324  0.00  0.00
ATOM   2352  O   ASP   147      37.098  45.602  19.615  0.00  0.00
ATOM   2353  N   ILE   148      35.393  46.927  19.266  0.00  0.00
ATOM   2354  H   ILE   148      34.486  46.959  18.836  0.00  0.00
ATOM   2355  CA  ILE   148      36.145  48.244  19.423  0.00  0.00
ATOM   2356  HA  ILE   148      37.110  48.271  18.968  0.00  0.00
ATOM   2357  CB  ILE   148      35.279  49.362  18.818  0.00  0.00
ATOM   2358  HB  ILE   148      34.273  49.313  19.291  0.00  0.00
ATOM   2359  CG2 ILE   148      35.987  50.745  19.057  0.00  0.00
ATOM   2360 1HG2 ILE   148      36.722  51.078  18.346  0.00  0.00
ATOM   2361 2HG2 ILE   148      35.162  51.475  19.045  0.00  0.00
ATOM   2362 3HG2 ILE   148      36.407  50.781  20.100  0.00  0.00
ATOM   2363  CG1 ILE   148      34.950  49.123  17.293  0.00  0.00
ATOM   2364 2HG1 ILE   148      35.868  49.412  16.806  0.00  0.00
ATOM   2365 3HG1 ILE   148      34.697  48.044  17.198  0.00  0.00
ATOM   2366  CD1 ILE   148      33.824  50.069  16.801  0.00  0.00
ATOM   2367 1HD1 ILE   148      33.471  50.003  15.729  0.00  0.00
ATOM   2368 2HD1 ILE   148      32.869  49.912  17.435  0.00  0.00
ATOM   2369 3HD1 ILE   148      34.198  51.052  17.026  0.00  0.00
ATOM   2370  C   ILE   148      36.509  48.450  20.902  0.00  0.00
ATOM   2371  O   ILE   148      37.620  48.646  21.225  0.00  0.00
ATOM   2372  N   PHE   149      35.577  48.207  21.788  0.00  0.00
ATOM   2373  H   PHE   149      34.662  47.994  21.463  0.00  0.00
ATOM   2374  CA  PHE   149      35.889  48.323  23.249  0.00  0.00
ATOM   2375  HA  PHE   149      36.953  48.658  23.302  0.00  0.00
ATOM   2376  CB  PHE   149      35.086  49.571  23.774  0.00  0.00
ATOM   2377  HB2 PHE   149      35.462  50.418  23.192  0.00  0.00
ATOM   2378  HB3 PHE   149      34.089  49.324  23.399  0.00  0.00
ATOM   2379  CG  PHE   149      35.098  49.741  25.330  0.00  0.00
ATOM   2380  CD1 PHE   149      36.149  50.433  25.951  0.00  0.00
ATOM   2381  HD1 PHE   149      36.962  50.871  25.383  0.00  0.00
ATOM   2382  CE1 PHE   149      36.187  50.570  27.322  0.00  0.00
ATOM   2383  HE1 PHE   149      36.992  51.120  27.746  0.00  0.00
ATOM   2384  CZ  PHE   149      35.233  49.885  28.107  0.00  0.00
ATOM   2385  HZ  PHE   149      35.327  49.899  29.157  0.00  0.00
ATOM   2386  CE2 PHE   149      34.135  49.204  27.574  0.00  0.00
ATOM   2387  HE2 PHE   149      33.499  48.706  28.271  0.00  0.00
ATOM   2388  CD2 PHE   149      34.069  49.205  26.151  0.00  0.00
ATOM   2389  HD2 PHE   149      33.194  48.678  25.639  0.00  0.00
ATOM   2390  C   PHE   149      35.687  47.045  24.161  0.00  0.00
ATOM   2391  O   PHE   149      36.532  46.785  24.943  0.00  0.00
ATOM   2392  N   MET   150      34.547  46.369  24.170  0.00  0.00
ATOM   2393  H   MET   150      33.794  46.428  23.513  0.00  0.00
ATOM   2394  CA  MET   150      34.174  45.638  25.372  0.00  0.00
ATOM   2395  HA  MET   150      34.368  46.223  26.305  0.00  0.00
ATOM   2396  CB  MET   150      32.673  45.237  25.378  0.00  0.00
ATOM   2397  HB2 MET   150      32.478  44.376  24.766  0.00  0.00
ATOM   2398  HB3 MET   150      32.444  44.735  26.377  0.00  0.00
ATOM   2399  CG  MET   150      31.711  46.368  25.423  0.00  0.00
ATOM   2400  HG2 MET   150      32.042  47.208  24.814  0.00  0.00
ATOM   2401  HG3 MET   150      30.730  45.966  25.173  0.00  0.00
ATOM   2402  SD  MET   150      31.641  47.000  27.116  0.00  0.00
ATOM   2403  CE  MET   150      30.531  48.457  26.981  0.00  0.00
ATOM   2404  HE1 MET   150      31.052  49.313  26.437  0.00  0.00
ATOM   2405  HE2 MET   150      29.566  48.183  26.547  0.00  0.00
ATOM   2406  HE3 MET   150      30.280  48.804  28.002  0.00  0.00
ATOM   2407  C   MET   150      34.986  44.347  25.572  0.00  0.00
ATOM   2408  O   MET   150      35.266  44.024  26.718  0.00  0.00
ATOM   2409  N   ARG   151      35.274  43.524  24.539  0.00  0.00
ATOM   2410  H   ARG   151      35.157  43.956  23.596  0.00  0.00
ATOM   2411  CA  ARG   151      36.317  42.460  24.668  0.00  0.00
ATOM   2412  HA  ARG   151      36.146  41.960  25.574  0.00  0.00
ATOM   2413  CB  ARG   151      36.156  41.426  23.566  0.00  0.00
ATOM   2414  HB2 ARG   151      35.148  41.379  23.205  0.00  0.00
ATOM   2415  HB3 ARG   151      36.770  41.751  22.689  0.00  0.00
ATOM   2416  CG  ARG   151      36.537  40.041  23.990  0.00  0.00
ATOM   2417  HG2 ARG   151      37.611  39.990  24.077  0.00  0.00
ATOM   2418  HG3 ARG   151      36.082  39.802  24.900  0.00  0.00
ATOM   2419  CD  ARG   151      36.112  38.901  23.072  0.00  0.00
ATOM   2420  HD2 ARG   151      36.041  37.982  23.634  0.00  0.00
ATOM   2421  HD3 ARG   151      35.116  39.156  22.755  0.00  0.00
ATOM   2422  NE  ARG   151      36.973  38.824  21.873  0.00  0.00
ATOM   2423  HE  ARG   151      37.262  39.741  21.460  0.00  0.00
ATOM   2424  CZ  ARG   151      37.408  37.736  21.249  0.00  0.00
ATOM   2425  NH1 ARG   151      38.197  37.750  20.179  0.00  0.00
ATOM   2426 1HH1 ARG   151      38.768  38.518  20.129  0.00  0.00
ATOM   2427 2HH1 ARG   151      38.493  36.939  19.645  0.00  0.00
ATOM   2428  NH2 ARG   151      37.019  36.567  21.580  0.00  0.00
ATOM   2429 1HH2 ARG   151      36.383  36.437  22.348  0.00  0.00
ATOM   2430 2HH2 ARG   151      37.181  35.814  20.968  0.00  0.00
ATOM   2431  C   ARG   151      37.724  43.023  24.891  0.00  0.00
ATOM   2432  O   ARG   151      38.406  42.520  25.842  0.00  0.00
ATOM   2433  N   PRO   152      38.193  44.113  24.254  0.00  0.00
ATOM   2434  CD  PRO   152      37.865  44.423  22.863  0.00  0.00
ATOM   2435  HD2 PRO   152      36.885  45.045  22.845  0.00  0.00
ATOM   2436  HD3 PRO   152      37.749  43.540  22.209  0.00  0.00
ATOM   2437  CG  PRO   152      39.057  45.228  22.437  0.00  0.00
ATOM   2438  HG2 PRO   152      38.823  45.986  21.673  0.00  0.00
ATOM   2439  HG3 PRO   152      39.797  44.614  22.001  0.00  0.00
ATOM   2440  CB  PRO   152      39.650  45.894  23.728  0.00  0.00
ATOM   2441  HB2 PRO   152      39.017  46.778  23.919  0.00  0.00
ATOM   2442  HB3 PRO   152      40.746  46.121  23.552  0.00  0.00
ATOM   2443  CA  PRO   152      39.452  44.753  24.718  0.00  0.00
ATOM   2444  HA  PRO   152      40.252  43.981  24.504  0.00  0.00
ATOM   2445  C   PRO   152      39.501  45.151  26.142  0.00  0.00
ATOM   2446  O   PRO   152      40.386  44.641  26.826  0.00  0.00
ATOM   2447  N   TYR   153      38.554  45.928  26.585  0.00  0.00
ATOM   2448  H   TYR   153      37.905  46.415  25.932  0.00  0.00
ATOM   2449  CA  TYR   153      38.718  46.496  27.926  0.00  0.00
ATOM   2450  HA  TYR   153      39.643  46.957  28.059  0.00  0.00
ATOM   2451  CB  TYR   153      37.693  47.589  28.287  0.00  0.00
ATOM   2452  HB2 TYR   153      37.714  48.357  27.488  0.00  0.00
ATOM   2453  HB3 TYR   153      36.758  47.082  28.364  0.00  0.00
ATOM   2454  CG  TYR   153      38.007  48.185  29.598  0.00  0.00
ATOM   2455  CD1 TYR   153      39.266  48.805  29.779  0.00  0.00
ATOM   2456  HD1 TYR   153      39.988  48.952  29.032  0.00  0.00
ATOM   2457  CE1 TYR   153      39.742  49.073  31.086  0.00  0.00
ATOM   2458  HE1 TYR   153      40.695  49.600  31.259  0.00  0.00
ATOM   2459  CZ  TYR   153      38.831  48.910  32.188  0.00  0.00
ATOM   2460  OH  TYR   153      39.225  49.396  33.400  0.00  0.00
ATOM   2461  HH  TYR   153      38.548  49.058  33.995  0.00  0.00
ATOM   2462  CE2 TYR   153      37.541  48.352  31.958  0.00  0.00
ATOM   2463  HE2 TYR   153      36.928  48.153  32.818  0.00  0.00
ATOM   2464  CD2 TYR   153      37.133  47.955  30.655  0.00  0.00
ATOM   2465  HD2 TYR   153      36.300  47.249  30.496  0.00  0.00
ATOM   2466  C   TYR   153      38.678  45.353  28.928  0.00  0.00
ATOM   2467  O   TYR   153      39.613  45.214  29.740  0.00  0.00
ATOM   2468  N   ASN   154      37.726  44.479  28.839  0.00  0.00
ATOM   2469  H   ASN   154      37.196  44.394  28.017  0.00  0.00
ATOM   2470  CA  ASN   154      37.390  43.568  29.959  0.00  0.00
ATOM   2471  HA  ASN   154      37.474  44.045  30.914  0.00  0.00
ATOM   2472  CB  ASN   154      36.041  42.832  29.749  0.00  0.00
ATOM   2473  HB2 ASN   154      35.917  42.479  28.719  0.00  0.00
ATOM   2474  HB3 ASN   154      36.022  41.942  30.341  0.00  0.00
ATOM   2475  CG  ASN   154      34.836  43.708  30.137  0.00  0.00
ATOM   2476  OD1 ASN   154      34.616  44.023  31.302  0.00  0.00
ATOM   2477  ND2 ASN   154      33.970  44.079  29.234  0.00  0.00
ATOM   2478 1HD2 ASN   154      33.296  44.810  29.417  0.00  0.00
ATOM   2479 2HD2 ASN   154      34.187  43.863  28.280  0.00  0.00
ATOM   2480  C   ASN   154      38.486  42.516  30.182  0.00  0.00
ATOM   2481  O   ASN   154      38.763  42.321  31.359  0.00  0.00
ATOM   2482  N   PHE   155      39.153  42.018  29.106  0.00  0.00
ATOM   2483  H   PHE   155      38.990  42.516  28.160  0.00  0.00
ATOM   2484  CA  PHE   155      40.307  41.185  29.319  0.00  0.00
ATOM   2485  HA  PHE   155      40.080  40.358  30.065  0.00  0.00
ATOM   2486  CB  PHE   155      40.735  40.468  28.037  0.00  0.00
ATOM   2487  HB2 PHE   155      39.910  40.242  27.362  0.00  0.00
ATOM   2488  HB3 PHE   155      41.367  41.188  27.442  0.00  0.00
ATOM   2489  CG  PHE   155      41.508  39.172  28.289  0.00  0.00
ATOM   2490  CD1 PHE   155      40.893  37.923  28.031  0.00  0.00
ATOM   2491  HD1 PHE   155      39.842  37.903  27.702  0.00  0.00
ATOM   2492  CE1 PHE   155      41.613  36.809  28.243  0.00  0.00
ATOM   2493  HE1 PHE   155      41.219  35.766  28.161  0.00  0.00
ATOM   2494  CZ  PHE   155      42.983  36.834  28.623  0.00  0.00
ATOM   2495  HZ  PHE   155      43.493  35.879  28.777  0.00  0.00
ATOM   2496  CE2 PHE   155      43.613  38.079  28.845  0.00  0.00
ATOM   2497  HE2 PHE   155      44.640  38.150  29.115  0.00  0.00
ATOM   2498  CD2 PHE   155      42.852  39.218  28.595  0.00  0.00
ATOM   2499  HD2 PHE   155      43.276  40.191  28.740  0.00  0.00
ATOM   2500  C   PHE   155      41.438  41.904  30.030  0.00  0.00
ATOM   2501  O   PHE   155      42.007  41.354  31.001  0.00  0.00
ATOM   2502  N   LYS   156      41.738  43.193  29.654  0.00  0.00
ATOM   2503  H   LYS   156      41.221  43.472  28.895  0.00  0.00
ATOM   2504  CA  LYS   156      42.815  43.980  30.220  0.00  0.00
ATOM   2505  HA  LYS   156      43.760  43.488  30.147  0.00  0.00
ATOM   2506  CB  LYS   156      43.083  45.346  29.418  0.00  0.00
ATOM   2507  HB2 LYS   156      42.088  45.678  29.060  0.00  0.00
ATOM   2508  HB3 LYS   156      43.457  46.188  30.035  0.00  0.00
ATOM   2509  CG  LYS   156      43.889  45.249  28.162  0.00  0.00
ATOM   2510  HG2 LYS   156      43.655  44.331  27.623  0.00  0.00
ATOM   2511  HG3 LYS   156      43.688  46.006  27.392  0.00  0.00
ATOM   2512  CD  LYS   156      45.388  45.251  28.449  0.00  0.00
ATOM   2513  HD2 LYS   156      45.587  44.307  29.084  0.00  0.00
ATOM   2514  HD3 LYS   156      45.969  45.157  27.530  0.00  0.00
ATOM   2515  CE  LYS   156      45.883  46.433  29.308  0.00  0.00
ATOM   2516  HE2 LYS   156      45.396  46.555  30.331  0.00  0.00
ATOM   2517  HE3 LYS   156      46.963  46.142  29.468  0.00  0.00
ATOM   2518  NZ  LYS   156      45.861  47.689  28.521  0.00  0.00
ATOM   2519  HZ1 LYS   156      46.060  48.412  29.230  0.00  0.00
ATOM   2520  HZ2 LYS   156      46.516  47.709  27.751  0.00  0.00
ATOM   2521  HZ3 LYS   156      44.942  47.820  28.119  0.00  0.00
ATOM   2522  C   LYS   156      42.534  44.130  31.759  0.00  0.00
ATOM   2523  O   LYS   156      43.450  43.893  32.498  0.00  0.00
ATOM   2524  N   VAL   157      41.306  44.365  32.280  0.00  0.00
ATOM   2525  H   VAL   157      40.623  44.395  31.505  0.00  0.00
ATOM   2526  CA  VAL   157      40.994  44.366  33.735  0.00  0.00
ATOM   2527  HA  VAL   157      41.867  44.777  34.344  0.00  0.00
ATOM   2528  CB  VAL   157      39.935  45.381  34.059  0.00  0.00
ATOM   2529  HB  VAL   157      40.383  46.292  33.648  0.00  0.00
ATOM   2530  CG1 VAL   157      38.689  45.235  33.198  0.00  0.00
ATOM   2531 1HG1 VAL   157      38.248  44.315  33.372  0.00  0.00
ATOM   2532 2HG1 VAL   157      37.939  46.053  33.430  0.00  0.00
ATOM   2533 3HG1 VAL   157      38.835  45.385  32.198  0.00  0.00
ATOM   2534  CG2 VAL   157      39.525  45.558  35.528  0.00  0.00
ATOM   2535 1HG2 VAL   157      40.345  45.495  36.275  0.00  0.00
ATOM   2536 2HG2 VAL   157      38.981  46.511  35.701  0.00  0.00
ATOM   2537 3HG2 VAL   157      38.779  44.765  35.798  0.00  0.00
ATOM   2538  C   VAL   157      40.737  42.976  34.450  0.00  0.00
ATOM   2539  O   VAL   157      41.437  42.763  35.456  0.00  0.00
ATOM   2540  N   TRP   158      39.826  42.091  33.991  0.00  0.00
ATOM   2541  H   TRP   158      39.252  42.367  33.177  0.00  0.00
ATOM   2542  CA  TRP   158      39.458  40.789  34.633  0.00  0.00
ATOM   2543  HA  TRP   158      39.251  40.990  35.643  0.00  0.00
ATOM   2544  CB  TRP   158      38.118  40.305  34.009  0.00  0.00
ATOM   2545  HB2 TRP   158      38.163  40.148  32.973  0.00  0.00
ATOM   2546  HB3 TRP   158      37.803  39.371  34.436  0.00  0.00
ATOM   2547  CG  TRP   158      37.042  41.189  34.493  0.00  0.00
ATOM   2548  CD1 TRP   158      36.376  42.136  33.722  0.00  0.00
ATOM   2549  HD1 TRP   158      36.415  42.309  32.619  0.00  0.00
ATOM   2550  NE1 TRP   158      35.365  42.736  34.537  0.00  0.00
ATOM   2551  HE1 TRP   158      34.784  43.544  34.296  0.00  0.00
ATOM   2552  CE2 TRP   158      35.487  42.278  35.846  0.00  0.00
ATOM   2553  CZ2 TRP   158      34.697  42.469  36.976  0.00  0.00
ATOM   2554  HZ2 TRP   158      33.916  43.212  36.795  0.00  0.00
ATOM   2555  CH2 TRP   158      34.936  41.778  38.155  0.00  0.00
ATOM   2556  HH2 TRP   158      34.240  41.888  39.030  0.00  0.00
ATOM   2557  CZ3 TRP   158      36.036  40.873  38.209  0.00  0.00
ATOM   2558  HZ3 TRP   158      36.371  40.337  39.072  0.00  0.00
ATOM   2559  CE3 TRP   158      36.844  40.725  37.021  0.00  0.00
ATOM   2560  HE3 TRP   158      37.583  39.995  36.965  0.00  0.00
ATOM   2561  CD2 TRP   158      36.537  41.330  35.806  0.00  0.00
ATOM   2562  C   TRP   158      40.413  39.605  34.484  0.00  0.00
ATOM   2563  O   TRP   158      40.303  38.646  35.172  0.00  0.00
ATOM   2564  N   ALA   159      41.362  39.783  33.584  0.00  0.00
ATOM   2565  H   ALA   159      41.418  40.643  32.976  0.00  0.00
ATOM   2566  CA  ALA   159      42.405  38.853  33.273  0.00  0.00
ATOM   2567  HA  ALA   159      42.646  39.295  32.360  0.00  0.00
ATOM   2568  CB  ALA   159      43.626  39.078  34.236  0.00  0.00
ATOM   2569  HB1 ALA   159      43.952  40.114  34.113  0.00  0.00
ATOM   2570  HB2 ALA   159      43.385  38.764  35.210  0.00  0.00
ATOM   2571  HB3 ALA   159      44.469  38.478  33.943  0.00  0.00
ATOM   2572  C   ALA   159      41.890  37.447  32.933  0.00  0.00
ATOM   2573  O   ALA   159      42.685  36.492  32.991  0.00  0.00
ATOM   2574  N   VAL   160      40.595  37.385  32.517  0.00  0.00
ATOM   2575  H   VAL   160      40.022  38.225  32.352  0.00  0.00
ATOM   2576  CA  VAL   160      39.885  36.084  32.178  0.00  0.00
ATOM   2577  HA  VAL   160      40.562  35.271  31.927  0.00  0.00
ATOM   2578  CB  VAL   160      39.058  35.684  33.339  0.00  0.00
ATOM   2579  HB  VAL   160      38.531  36.553  33.695  0.00  0.00
ATOM   2580  CG1 VAL   160      38.081  34.643  32.933  0.00  0.00
ATOM   2581 1HG1 VAL   160      37.472  34.944  32.117  0.00  0.00
ATOM   2582 2HG1 VAL   160      38.612  33.697  32.785  0.00  0.00
ATOM   2583 3HG1 VAL   160      37.424  34.367  33.738  0.00  0.00
ATOM   2584  CG2 VAL   160      39.946  35.127  34.422  0.00  0.00
ATOM   2585 1HG2 VAL   160      40.292  34.204  34.075  0.00  0.00
ATOM   2586 2HG2 VAL   160      40.805  35.731  34.638  0.00  0.00
ATOM   2587 3HG2 VAL   160      39.355  35.054  35.296  0.00  0.00
ATOM   2588  C   VAL   160      39.061  36.459  30.893  0.00  0.00
ATOM   2589  O   VAL   160      38.443  37.504  30.916  0.00  0.00
ATOM   2590  N   PRO   161      39.110  35.564  29.797  0.00  0.00
ATOM   2591  CD  PRO   161      39.747  34.279  29.845  0.00  0.00
ATOM   2592  HD2 PRO   161      39.375  33.755  30.766  0.00  0.00
ATOM   2593  HD3 PRO   161      40.805  34.481  30.001  0.00  0.00
ATOM   2594  CG  PRO   161      39.492  33.608  28.563  0.00  0.00
ATOM   2595  HG2 PRO   161      39.435  32.553  28.870  0.00  0.00
ATOM   2596  HG3 PRO   161      40.301  33.778  27.787  0.00  0.00
ATOM   2597  CB  PRO   161      38.163  34.187  28.115  0.00  0.00
ATOM   2598  HB2 PRO   161      37.400  33.554  28.455  0.00  0.00
ATOM   2599  HB3 PRO   161      38.021  34.377  27.025  0.00  0.00
ATOM   2600  CA  PRO   161      38.201  35.540  28.701  0.00  0.00
ATOM   2601  HA  PRO   161      38.553  36.348  27.964  0.00  0.00
ATOM   2602  C   PRO   161      36.734  35.864  29.106  0.00  0.00
ATOM   2603  O   PRO   161      36.198  35.205  29.981  0.00  0.00
ATOM   2604  N   PRO   162      35.912  36.746  28.473  0.00  0.00
ATOM   2605  CD  PRO   162      36.234  37.475  27.202  0.00  0.00
ATOM   2606  HD2 PRO   162      36.708  36.863  26.405  0.00  0.00
ATOM   2607  HD3 PRO   162      36.906  38.255  27.425  0.00  0.00
ATOM   2608  CG  PRO   162      34.984  38.263  26.826  0.00  0.00
ATOM   2609  HG2 PRO   162      34.370  37.837  26.034  0.00  0.00
ATOM   2610  HG3 PRO   162      35.334  39.232  26.534  0.00  0.00
ATOM   2611  CB  PRO   162      34.232  38.375  28.166  0.00  0.00
ATOM   2612  HB2 PRO   162      33.151  38.286  28.129  0.00  0.00
ATOM   2613  HB3 PRO   162      34.627  39.265  28.656  0.00  0.00
ATOM   2614  CA  PRO   162      34.589  37.124  29.023  0.00  0.00
ATOM   2615  HA  PRO   162      34.548  37.453  30.101  0.00  0.00
ATOM   2616  C   PRO   162      33.576  36.023  28.687  0.00  0.00
ATOM   2617  O   PRO   162      32.529  36.050  29.282  0.00  0.00
ATOM   2618  N   CYS   163      33.912  35.021  27.876  0.00  0.00
ATOM   2619  H   CYS   163      34.871  35.016  27.464  0.00  0.00
ATOM   2620  CA  CYS   163      33.143  33.807  27.717  0.00  0.00
ATOM   2621  HA  CYS   163      32.095  34.094  27.553  0.00  0.00
ATOM   2622  CB  CYS   163      33.449  33.034  26.394  0.00  0.00
ATOM   2623  HB2 CYS   163      32.804  32.136  26.358  0.00  0.00
ATOM   2624  HB3 CYS   163      33.236  33.613  25.538  0.00  0.00
ATOM   2625  SG  CYS   163      35.237  32.662  26.311  0.00  0.00
ATOM   2626  HG  CYS   163      35.203  32.143  25.101  0.00  0.00
ATOM   2627  C   CYS   163      33.081  32.899  28.977  0.00  0.00
ATOM   2628  O   CYS   163      32.265  32.007  29.035  0.00  0.00
ATOM   2629  N   LEU   164      34.040  33.092  29.931  0.00  0.00
ATOM   2630  H   LEU   164      34.724  33.806  29.851  0.00  0.00
ATOM   2631  CA  LEU   164      34.111  32.186  31.118  0.00  0.00
ATOM   2632  HA  LEU   164      33.693  31.146  31.010  0.00  0.00
ATOM   2633  CB  LEU   164      35.634  31.898  31.302  0.00  0.00
ATOM   2634  HB2 LEU   164      36.281  32.832  31.228  0.00  0.00
ATOM   2635  HB3 LEU   164      35.721  31.656  32.345  0.00  0.00
ATOM   2636  CG  LEU   164      36.137  30.582  30.653  0.00  0.00
ATOM   2637  HG  LEU   164      35.569  29.721  31.165  0.00  0.00
ATOM   2638  CD1 LEU   164      35.849  30.568  29.170  0.00  0.00
ATOM   2639 1HD1 LEU   164      36.260  29.698  28.588  0.00  0.00
ATOM   2640 2HD1 LEU   164      34.800  30.430  29.015  0.00  0.00
ATOM   2641 3HD1 LEU   164      36.330  31.546  28.822  0.00  0.00
ATOM   2642  CD2 LEU   164      37.595  30.344  30.851  0.00  0.00
ATOM   2643 1HD2 LEU   164      37.922  30.577  31.831  0.00  0.00
ATOM   2644 2HD2 LEU   164      37.890  29.300  30.671  0.00  0.00
ATOM   2645 3HD2 LEU   164      38.158  30.826  30.016  0.00  0.00
ATOM   2646  C   LEU   164      33.540  32.807  32.388  0.00  0.00
ATOM   2647  O   LEU   164      33.771  32.233  33.442  0.00  0.00
ATOM   2648  N   MET   165      32.896  33.966  32.233  0.00  0.00
ATOM   2649  H   MET   165      32.595  34.283  31.332  0.00  0.00
ATOM   2650  CA  MET   165      32.380  34.745  33.344  0.00  0.00
ATOM   2651  HA  MET   165      32.737  34.305  34.226  0.00  0.00
ATOM   2652  CB  MET   165      32.821  36.194  33.163  0.00  0.00
ATOM   2653  HB2 MET   165      32.589  36.542  32.156  0.00  0.00
ATOM   2654  HB3 MET   165      32.313  36.884  33.890  0.00  0.00
ATOM   2655  CG  MET   165      34.352  36.335  33.389  0.00  0.00
ATOM   2656  HG2 MET   165      34.578  36.096  34.446  0.00  0.00
ATOM   2657  HG3 MET   165      34.815  35.633  32.695  0.00  0.00
ATOM   2658  SD  MET   165      34.983  38.042  32.996  0.00  0.00
ATOM   2659  CE  MET   165      33.932  38.925  34.206  0.00  0.00
ATOM   2660  HE1 MET   165      34.264  39.976  34.144  0.00  0.00
ATOM   2661  HE2 MET   165      32.816  38.870  34.010  0.00  0.00
ATOM   2662  HE3 MET   165      34.289  38.646  35.199  0.00  0.00
ATOM   2663  C   MET   165      30.810  34.654  33.308  0.00  0.00
ATOM   2664  O   MET   165      30.173  34.391  32.266  0.00  0.00
ATOM   2665  N   SER   166      30.129  35.103  34.396  0.00  0.00
ATOM   2666  H   SER   166      30.659  35.398  35.185  0.00  0.00
ATOM   2667  CA  SER   166      28.646  35.218  34.540  0.00  0.00
ATOM   2668  HA  SER   166      28.231  34.472  33.928  0.00  0.00
ATOM   2669  CB  SER   166      28.408  34.802  35.945  0.00  0.00
ATOM   2670  HB2 SER   166      27.427  34.302  36.007  0.00  0.00
ATOM   2671  HB3 SER   166      29.097  34.094  36.349  0.00  0.00
ATOM   2672  OG  SER   166      28.448  35.964  36.759  0.00  0.00
ATOM   2673  HG  SER   166      28.580  35.649  37.685  0.00  0.00
ATOM   2674  C   SER   166      28.036  36.628  34.132  0.00  0.00
ATOM   2675  O   SER   166      28.773  37.520  33.629  0.00  0.00
ATOM   2676  N   THR   167      26.768  36.873  34.421  0.00  0.00
ATOM   2677  H   THR   167      26.275  36.055  34.904  0.00  0.00
ATOM   2678  CA  THR   167      26.027  38.092  33.999  0.00  0.00
ATOM   2679  HA  THR   167      26.743  38.884  33.522  0.00  0.00
ATOM   2680  CB  THR   167      25.000  37.608  32.880  0.00  0.00
ATOM   2681  HB  THR   167      24.383  38.390  32.465  0.00  0.00
ATOM   2682  CG2 THR   167      25.606  37.078  31.548  0.00  0.00
ATOM   2683 1HG2 THR   167      25.842  36.014  31.642  0.00  0.00
ATOM   2684 2HG2 THR   167      24.932  37.238  30.661  0.00  0.00
ATOM   2685 3HG2 THR   167      26.644  37.493  31.376  0.00  0.00
ATOM   2686  OG1 THR   167      24.080  36.705  33.462  0.00  0.00
ATOM   2687  HG1 THR   167      24.498  36.323  34.276  0.00  0.00
ATOM   2688  C   THR   167      25.353  38.846  35.142  0.00  0.00
ATOM   2689  O   THR   167      24.771  39.906  35.091  0.00  0.00
ATOM   2690  N   GLU   168      25.495  38.242  36.343  0.00  0.00
ATOM   2691  H   GLU   168      26.117  37.430  36.314  0.00  0.00
ATOM   2692  CA  GLU   168      24.721  38.529  37.598  0.00  0.00
ATOM   2693  HA  GLU   168      23.704  38.897  37.500  0.00  0.00
ATOM   2694  CB  GLU   168      24.611  37.271  38.521  0.00  0.00
ATOM   2695  HB2 GLU   168      25.579  36.833  38.812  0.00  0.00
ATOM   2696  HB3 GLU   168      23.984  37.559  39.431  0.00  0.00
ATOM   2697  CG  GLU   168      23.929  36.024  37.842  0.00  0.00
ATOM   2698  HG2 GLU   168      23.501  35.448  38.637  0.00  0.00
ATOM   2699  HG3 GLU   168      23.108  36.432  37.210  0.00  0.00
ATOM   2700  CD  GLU   168      24.831  35.149  36.989  0.00  0.00
ATOM   2701  OE1 GLU   168      25.466  34.233  37.573  0.00  0.00
ATOM   2702  OE2 GLU   168      24.911  35.346  35.747  0.00  0.00
ATOM   2703  C   GLU   168      25.423  39.725  38.397  0.00  0.00
ATOM   2704  O   GLU   168      25.657  39.602  39.620  0.00  0.00
ATOM   2705  N   TRP   169      25.808  40.809  37.781  0.00  0.00
ATOM   2706  H   TRP   169      25.581  40.865  36.785  0.00  0.00
ATOM   2707  CA  TRP   169      26.500  42.058  38.364  0.00  0.00
ATOM   2708  HA  TRP   169      26.025  42.271  39.439  0.00  0.00
ATOM   2709  CB  TRP   169      27.946  41.595  38.580  0.00  0.00
ATOM   2710  HB2 TRP   169      28.466  42.443  38.912  0.00  0.00
ATOM   2711  HB3 TRP   169      27.951  40.916  39.479  0.00  0.00
ATOM   2712  CG  TRP   169      28.779  41.106  37.404  0.00  0.00
ATOM   2713  CD1 TRP   169      28.605  39.914  36.806  0.00  0.00
ATOM   2714  HD1 TRP   169      27.917  39.125  37.078  0.00  0.00
ATOM   2715  NE1 TRP   169      29.429  39.754  35.674  0.00  0.00
ATOM   2716  HE1 TRP   169      29.573  39.035  35.048  0.00  0.00
ATOM   2717  CE2 TRP   169      30.100  40.942  35.441  0.00  0.00
ATOM   2718  CZ2 TRP   169      31.076  41.323  34.505  0.00  0.00
ATOM   2719  HZ2 TRP   169      31.431  40.601  33.780  0.00  0.00
ATOM   2720  CH2 TRP   169      31.715  42.609  34.591  0.00  0.00
ATOM   2721  HH2 TRP   169      32.494  42.987  33.852  0.00  0.00
ATOM   2722  CZ3 TRP   169      31.280  43.521  35.611  0.00  0.00
ATOM   2723  HZ3 TRP   169      31.689  44.538  35.659  0.00  0.00
ATOM   2724  CE3 TRP   169      30.237  43.143  36.454  0.00  0.00
ATOM   2725  HE3 TRP   169      29.969  43.749  37.247  0.00  0.00
ATOM   2726  CD2 TRP   169      29.670  41.855  36.503  0.00  0.00
ATOM   2727  C   TRP   169      26.533  43.379  37.504  0.00  0.00
ATOM   2728  O   TRP   169      26.880  44.466  37.993  0.00  0.00
ATOM   2729  N   VAL   170      26.207  43.187  36.207  0.00  0.00
ATOM   2730  H   VAL   170      25.696  42.361  36.004  0.00  0.00
ATOM   2731  CA  VAL   170      26.558  44.241  35.182  0.00  0.00
ATOM   2732  HA  VAL   170      27.605  44.499  35.445  0.00  0.00
ATOM   2733  CB  VAL   170      26.416  43.606  33.761  0.00  0.00
ATOM   2734  HB  VAL   170      26.651  44.396  32.983  0.00  0.00
ATOM   2735  CG1 VAL   170      27.530  42.506  33.645  0.00  0.00
ATOM   2736 1HG1 VAL   170      28.420  42.984  33.974  0.00  0.00
ATOM   2737 2HG1 VAL   170      27.279  41.576  34.074  0.00  0.00
ATOM   2738 3HG1 VAL   170      27.713  42.279  32.612  0.00  0.00
ATOM   2739  CG2 VAL   170      25.091  43.238  33.326  0.00  0.00
ATOM   2740 1HG2 VAL   170      25.048  42.680  32.361  0.00  0.00
ATOM   2741 2HG2 VAL   170      24.651  42.597  34.149  0.00  0.00
ATOM   2742 3HG2 VAL   170      24.512  44.060  33.213  0.00  0.00
ATOM   2743  C   VAL   170      25.712  45.542  35.333  0.00  0.00
ATOM   2744  O   VAL   170      26.257  46.528  34.878  0.00  0.00
ATOM   2745  N   GLU   171      24.528  45.515  36.004  0.00  0.00
ATOM   2746  H   GLU   171      24.302  44.705  36.566  0.00  0.00
ATOM   2747  CA  GLU   171      23.446  46.450  35.743  0.00  0.00
ATOM   2748  HA  GLU   171      23.334  46.497  34.625  0.00  0.00
ATOM   2749  CB  GLU   171      22.121  45.872  36.334  0.00  0.00
ATOM   2750  HB2 GLU   171      22.022  44.843  36.032  0.00  0.00
ATOM   2751  HB3 GLU   171      22.289  45.904  37.380  0.00  0.00
ATOM   2752  CG  GLU   171      20.889  46.800  36.081  0.00  0.00
ATOM   2753  HG2 GLU   171      20.877  47.629  36.805  0.00  0.00
ATOM   2754  HG3 GLU   171      21.014  47.228  35.022  0.00  0.00
ATOM   2755  CD  GLU   171      19.588  46.084  36.310  0.00  0.00
ATOM   2756  OE1 GLU   171      18.938  45.845  35.275  0.00  0.00
ATOM   2757  OE2 GLU   171      19.432  45.509  37.387  0.00  0.00
ATOM   2758  C   GLU   171      23.829  47.864  36.238  0.00  0.00
ATOM   2759  O   GLU   171      23.403  48.824  35.647  0.00  0.00
ATOM   2760  N   GLU   172      24.685  47.943  37.293  0.00  0.00
ATOM   2761  H   GLU   172      25.003  47.055  37.657  0.00  0.00
ATOM   2762  CA  GLU   172      25.118  49.132  37.911  0.00  0.00
ATOM   2763  HA  GLU   172      24.708  49.992  37.306  0.00  0.00
ATOM   2764  CB  GLU   172      24.464  49.138  39.266  0.00  0.00
ATOM   2765  HB2 GLU   172      24.762  48.256  39.762  0.00  0.00
ATOM   2766  HB3 GLU   172      24.872  49.896  39.907  0.00  0.00
ATOM   2767  CG  GLU   172      22.907  49.158  39.164  0.00  0.00
ATOM   2768  HG2 GLU   172      22.548  48.347  38.571  0.00  0.00
ATOM   2769  HG3 GLU   172      22.574  48.964  40.158  0.00  0.00
ATOM   2770  CD  GLU   172      22.296  50.466  38.642  0.00  0.00
ATOM   2771  OE1 GLU   172      21.063  50.503  38.279  0.00  0.00
ATOM   2772  OE2 GLU   172      22.986  51.522  38.703  0.00  0.00
ATOM   2773  C   GLU   172      26.621  49.350  37.879  0.00  0.00
ATOM   2774  O   GLU   172      27.072  50.059  38.762  0.00  0.00
ATOM   2775  N   ARG   173      27.307  48.619  37.032  0.00  0.00
ATOM   2776  H   ARG   173      26.757  47.941  36.391  0.00  0.00
ATOM   2777  CA  ARG   173      28.736  48.534  36.921  0.00  0.00
ATOM   2778  HA  ARG   173      29.293  49.221  37.589  0.00  0.00
ATOM   2779  CB  ARG   173      29.277  47.235  37.411  0.00  0.00
ATOM   2780  HB2 ARG   173      28.637  46.466  36.910  0.00  0.00
ATOM   2781  HB3 ARG   173      30.346  47.206  37.072  0.00  0.00
ATOM   2782  CG  ARG   173      29.276  46.828  38.856  0.00  0.00
ATOM   2783  HG2 ARG   173      28.297  46.902  39.133  0.00  0.00
ATOM   2784  HG3 ARG   173      29.572  45.792  39.088  0.00  0.00
ATOM   2785  CD  ARG   173      30.068  47.728  39.812  0.00  0.00
ATOM   2786  HD2 ARG   173      31.110  47.471  39.633  0.00  0.00
ATOM   2787  HD3 ARG   173      29.794  48.754  39.657  0.00  0.00
ATOM   2788  NE  ARG   173      29.743  47.463  41.246  0.00  0.00
ATOM   2789  HE  ARG   173      28.765  47.189  41.486  0.00  0.00
ATOM   2790  CZ  ARG   173      30.365  48.147  42.285  0.00  0.00
ATOM   2791  NH1 ARG   173      31.506  48.822  42.102  0.00  0.00
ATOM   2792 1HH1 ARG   173      31.803  48.974  41.184  0.00  0.00
ATOM   2793 2HH1 ARG   173      31.998  49.225  42.878  0.00  0.00
ATOM   2794  NH2 ARG   173      29.881  48.047  43.554  0.00  0.00
ATOM   2795 1HH2 ARG   173      29.083  47.417  43.719  0.00  0.00
ATOM   2796 2HH2 ARG   173      30.293  48.649  44.226  0.00  0.00
ATOM   2797  C   ARG   173      29.166  48.909  35.535  0.00  0.00
ATOM   2798  O   ARG   173      30.148  49.607  35.313  0.00  0.00
ATOM   2799  N   VAL   174      28.407  48.334  34.542  0.00  0.00
ATOM   2800  H   VAL   174      27.604  47.750  34.724  0.00  0.00
ATOM   2801  CA  VAL   174      28.627  48.519  33.073  0.00  0.00
ATOM   2802  HA  VAL   174      29.556  49.048  32.882  0.00  0.00
ATOM   2803  CB  VAL   174      28.767  47.113  32.455  0.00  0.00
ATOM   2804  HB  VAL   174      27.812  46.618  32.320  0.00  0.00
ATOM   2805  CG1 VAL   174      29.255  47.247  31.028  0.00  0.00
ATOM   2806 1HG1 VAL   174      28.668  47.936  30.489  0.00  0.00
ATOM   2807 2HG1 VAL   174      30.292  47.469  30.910  0.00  0.00
ATOM   2808 3HG1 VAL   174      29.120  46.356  30.425  0.00  0.00
ATOM   2809  CG2 VAL   174      29.728  46.107  33.127  0.00  0.00
ATOM   2810 1HG2 VAL   174      29.839  45.273  32.479  0.00  0.00
ATOM   2811 2HG2 VAL   174      30.716  46.552  33.295  0.00  0.00
ATOM   2812 3HG2 VAL   174      29.400  45.704  34.138  0.00  0.00
ATOM   2813  C   VAL   174      27.486  49.319  32.359  0.00  0.00
ATOM   2814  O   VAL   174      26.293  49.010  32.633  0.00  0.00
ATOM   2815  N   ALA   175      27.855  50.447  31.762  0.00  0.00
ATOM   2816  H   ALA   175      28.802  50.676  31.839  0.00  0.00
ATOM   2817  CA  ALA   175      26.918  51.513  31.457  0.00  0.00
ATOM   2818  HA  ALA   175      26.333  51.711  32.350  0.00  0.00
ATOM   2819  CB  ALA   175      27.702  52.792  31.073  0.00  0.00
ATOM   2820  HB1 ALA   175      28.096  52.687  30.037  0.00  0.00
ATOM   2821  HB2 ALA   175      27.069  53.672  31.168  0.00  0.00
ATOM   2822  HB3 ALA   175      28.417  53.039  31.849  0.00  0.00
ATOM   2823  C   ALA   175      25.933  51.213  30.341  0.00  0.00
ATOM   2824  O   ALA   175      26.269  50.635  29.318  0.00  0.00
ATOM   2825  N   PRO   176      24.600  51.503  30.520  0.00  0.00
ATOM   2826  CD  PRO   176      23.989  52.270  31.555  0.00  0.00
ATOM   2827  HD2 PRO   176      24.370  53.274  31.639  0.00  0.00
ATOM   2828  HD3 PRO   176      24.213  51.871  32.514  0.00  0.00
ATOM   2829  CG  PRO   176      22.497  52.351  31.294  0.00  0.00
ATOM   2830  HG2 PRO   176      22.193  53.420  31.080  0.00  0.00
ATOM   2831  HG3 PRO   176      21.903  52.098  32.195  0.00  0.00
ATOM   2832  CB  PRO   176      22.260  51.267  30.282  0.00  0.00
ATOM   2833  HB2 PRO   176      21.444  51.466  29.610  0.00  0.00
ATOM   2834  HB3 PRO   176      21.942  50.347  30.786  0.00  0.00
ATOM   2835  CA  PRO   176      23.628  51.095  29.552  0.00  0.00
ATOM   2836  HA  PRO   176      23.783  50.069  29.134  0.00  0.00
ATOM   2837  C   PRO   176      23.706  52.056  28.337  0.00  0.00
ATOM   2838  O   PRO   176      24.329  53.137  28.364  0.00  0.00
ATOM   2839  N   VAL   177      22.931  51.775  27.296  0.00  0.00
ATOM   2840  H   VAL   177      22.491  50.836  27.338  0.00  0.00
ATOM   2841  CA  VAL   177      22.759  52.591  26.112  0.00  0.00
ATOM   2842  HA  VAL   177      23.174  53.505  26.270  0.00  0.00
ATOM   2843  CB  VAL   177      23.404  51.932  24.785  0.00  0.00
ATOM   2844  HB  VAL   177      23.207  52.447  23.795  0.00  0.00
ATOM   2845  CG1 VAL   177      24.923  51.915  24.830  0.00  0.00
ATOM   2846 1HG1 VAL   177      25.413  51.405  24.059  0.00  0.00
ATOM   2847 2HG1 VAL   177      25.073  53.038  24.842  0.00  0.00
ATOM   2848 3HG1 VAL   177      25.316  51.596  25.758  0.00  0.00
ATOM   2849  CG2 VAL   177      22.915  50.542  24.320  0.00  0.00
ATOM   2850 1HG2 VAL   177      23.572  50.170  23.522  0.00  0.00
ATOM   2851 2HG2 VAL   177      22.873  49.784  25.165  0.00  0.00
ATOM   2852 3HG2 VAL   177      21.986  50.519  23.841  0.00  0.00
ATOM   2853  C   VAL   177      21.305  52.795  25.864  0.00  0.00
ATOM   2854  O   VAL   177      20.458  51.960  26.275  0.00  0.00
ATOM   2855  N   ASP   178      20.950  53.870  25.180  0.00  0.00
ATOM   2856  H   ASP   178      21.700  54.434  24.770  0.00  0.00
ATOM   2857  CA  ASP   178      19.623  54.271  24.647  0.00  0.00
ATOM   2858  HA  ASP   178      18.994  53.410  24.546  0.00  0.00
ATOM   2859  CB  ASP   178      18.902  55.349  25.634  0.00  0.00
ATOM   2860  HB2 ASP   178      18.699  54.957  26.637  0.00  0.00
ATOM   2861  HB3 ASP   178      19.695  56.040  25.804  0.00  0.00
ATOM   2862  CG  ASP   178      17.692  56.088  25.243  0.00  0.00
ATOM   2863  OD1 ASP   178      17.385  56.125  24.013  0.00  0.00
ATOM   2864  OD2 ASP   178      16.905  56.530  26.158  0.00  0.00
ATOM   2865  C   ASP   178      19.917  54.772  23.244  0.00  0.00
ATOM   2866  O   ASP   178      20.643  55.732  23.113  0.00  0.00
ATOM   2867  N   LEU   179      19.513  54.029  22.163  0.00  0.00
ATOM   2868  H   LEU   179      18.874  53.142  22.313  0.00  0.00
ATOM   2869  CA  LEU   179      19.676  54.503  20.815  0.00  0.00
ATOM   2870  HA  LEU   179      20.649  54.463  20.590  0.00  0.00
ATOM   2871  CB  LEU   179      19.023  53.443  19.940  0.00  0.00
ATOM   2872  HB2 LEU   179      19.564  52.468  19.941  0.00  0.00
ATOM   2873  HB3 LEU   179      18.035  53.313  20.347  0.00  0.00
ATOM   2874  CG  LEU   179      19.045  53.869  18.395  0.00  0.00
ATOM   2875  HG  LEU   179      18.842  54.951  18.298  0.00  0.00
ATOM   2876  CD1 LEU   179      20.385  53.460  17.719  0.00  0.00
ATOM   2877 1HD1 LEU   179      21.193  53.389  18.521  0.00  0.00
ATOM   2878 2HD1 LEU   179      20.340  52.612  17.160  0.00  0.00
ATOM   2879 3HD1 LEU   179      20.639  54.217  17.056  0.00  0.00
ATOM   2880  CD2 LEU   179      17.853  53.220  17.621  0.00  0.00
ATOM   2881 1HD2 LEU   179      17.772  52.198  17.882  0.00  0.00
ATOM   2882 2HD2 LEU   179      16.989  53.745  17.840  0.00  0.00
ATOM   2883 3HD2 LEU   179      18.156  53.337  16.529  0.00  0.00
ATOM   2884  C   LEU   179      19.257  55.997  20.568  0.00  0.00
ATOM   2885  O   LEU   179      19.992  56.766  19.876  0.00  0.00
ATOM   2886  N   GLU   180      18.078  56.425  21.086  0.00  0.00
ATOM   2887  H   GLU   180      17.504  55.833  21.772  0.00  0.00
ATOM   2888  CA  GLU   180      17.660  57.777  20.674  0.00  0.00
ATOM   2889  HA  GLU   180      17.924  57.876  19.612  0.00  0.00
ATOM   2890  CB  GLU   180      16.085  57.795  20.743  0.00  0.00
ATOM   2891  HB2 GLU   180      15.590  57.197  19.990  0.00  0.00
ATOM   2892  HB3 GLU   180      15.653  57.272  21.552  0.00  0.00
ATOM   2893  CG  GLU   180      15.548  59.195  20.852  0.00  0.00
ATOM   2894  HG2 GLU   180      14.439  59.050  21.044  0.00  0.00
ATOM   2895  HG3 GLU   180      15.963  59.656  21.735  0.00  0.00
ATOM   2896  CD  GLU   180      15.788  60.085  19.689  0.00  0.00
ATOM   2897  OE1 GLU   180      15.635  61.260  19.910  0.00  0.00
ATOM   2898  OE2 GLU   180      16.189  59.634  18.563  0.00  0.00
ATOM   2899  C   GLU   180      18.433  58.779  21.509  0.00  0.00
ATOM   2900  O   GLU   180      18.682  59.922  21.041  0.00  0.00
ATOM   2901  N   ARG   181      19.147  58.415  22.557  0.00  0.00
ATOM   2902  H   ARG   181      18.923  57.562  22.982  0.00  0.00
ATOM   2903  CA  ARG   181      20.171  59.221  23.194  0.00  0.00
ATOM   2904  HA  ARG   181      19.862  60.227  23.137  0.00  0.00
ATOM   2905  CB  ARG   181      20.078  58.791  24.661  0.00  0.00
ATOM   2906  HB2 ARG   181      19.029  58.669  25.061  0.00  0.00
ATOM   2907  HB3 ARG   181      20.645  57.835  24.782  0.00  0.00
ATOM   2908  CG  ARG   181      20.723  59.826  25.659  0.00  0.00
ATOM   2909  HG2 ARG   181      21.814  60.002  25.341  0.00  0.00
ATOM   2910  HG3 ARG   181      20.154  60.735  25.587  0.00  0.00
ATOM   2911  CD  ARG   181      20.713  59.289  27.068  0.00  0.00
ATOM   2912  HD2 ARG   181      19.684  59.150  27.358  0.00  0.00
ATOM   2913  HD3 ARG   181      21.153  58.342  27.107  0.00  0.00
ATOM   2914  NE  ARG   181      21.246  60.276  27.985  0.00  0.00
ATOM   2915  HE  ARG   181      20.616  61.045  28.283  0.00  0.00
ATOM   2916  CZ  ARG   181      22.497  60.518  28.067  0.00  0.00
ATOM   2917  NH1 ARG   181      22.816  61.561  28.729  0.00  0.00
ATOM   2918 1HH1 ARG   181      22.110  62.289  28.885  0.00  0.00
ATOM   2919 2HH1 ARG   181      23.753  61.754  28.984  0.00  0.00
ATOM   2920  NH2 ARG   181      23.547  59.774  27.845  0.00  0.00
ATOM   2921 1HH2 ARG   181      23.326  58.845  27.527  0.00  0.00
ATOM   2922 2HH2 ARG   181      24.333  59.801  28.532  0.00  0.00
ATOM   2923  C   ARG   181      21.437  59.117  22.424  0.00  0.00
ATOM   2924  O   ARG   181      22.025  60.196  22.214  0.00  0.00
ATOM   2925  N   ILE   182      21.894  57.968  21.828  0.00  0.00
ATOM   2926  H   ILE   182      21.396  57.134  21.994  0.00  0.00
ATOM   2927  CA  ILE   182      23.198  57.939  21.049  0.00  0.00
ATOM   2928  HA  ILE   182      24.019  58.368  21.598  0.00  0.00
ATOM   2929  CB  ILE   182      23.801  56.529  20.741  0.00  0.00
ATOM   2930  HB  ILE   182      23.150  56.223  19.854  0.00  0.00
ATOM   2931  CG2 ILE   182      25.340  56.641  20.377  0.00  0.00
ATOM   2932 1HG2 ILE   182      25.891  56.994  21.244  0.00  0.00
ATOM   2933 2HG2 ILE   182      25.765  55.721  19.998  0.00  0.00
ATOM   2934 3HG2 ILE   182      25.303  57.535  19.664  0.00  0.00
ATOM   2935  CG1 ILE   182      23.743  55.601  21.997  0.00  0.00
ATOM   2936 2HG1 ILE   182      22.717  55.308  22.068  0.00  0.00
ATOM   2937 3HG1 ILE   182      24.227  54.675  21.645  0.00  0.00
ATOM   2938  CD1 ILE   182      24.174  56.187  23.342  0.00  0.00
ATOM   2939 1HD1 ILE   182      23.434  56.807  23.825  0.00  0.00
ATOM   2940 2HD1 ILE   182      24.562  55.426  24.032  0.00  0.00
ATOM   2941 3HD1 ILE   182      24.994  56.892  23.132  0.00  0.00
ATOM   2942  C   ILE   182      23.034  58.814  19.791  0.00  0.00
ATOM   2943  O   ILE   182      23.920  59.447  19.287  0.00  0.00
ATOM   2944  N   ARG   183      21.811  58.946  19.275  0.00  0.00
ATOM   2945  H   ARG   183      21.120  58.365  19.617  0.00  0.00
ATOM   2946  CA  ARG   183      21.439  59.890  18.201  0.00  0.00
ATOM   2947  HA  ARG   183      22.111  59.631  17.406  0.00  0.00
ATOM   2948  CB  ARG   183      20.110  59.620  17.541  0.00  0.00
ATOM   2949  HB2 ARG   183      19.334  59.561  18.339  0.00  0.00
ATOM   2950  HB3 ARG   183      19.912  60.453  16.842  0.00  0.00
ATOM   2951  CG  ARG   183      20.090  58.329  16.736  0.00  0.00
ATOM   2952  HG2 ARG   183      20.902  58.303  16.020  0.00  0.00
ATOM   2953  HG3 ARG   183      20.179  57.433  17.444  0.00  0.00
ATOM   2954  CD  ARG   183      18.766  58.226  15.944  0.00  0.00
ATOM   2955  HD2 ARG   183      18.776  59.082  15.318  0.00  0.00
ATOM   2956  HD3 ARG   183      18.894  57.432  15.222  0.00  0.00
ATOM   2957  NE  ARG   183      17.492  58.126  16.742  0.00  0.00
ATOM   2958  HE  ARG   183      17.189  58.883  17.416  0.00  0.00
ATOM   2959  CZ  ARG   183      16.671  57.114  16.662  0.00  0.00
ATOM   2960  NH1 ARG   183      16.889  56.059  15.856  0.00  0.00
ATOM   2961 1HH1 ARG   183      17.782  55.936  15.392  0.00  0.00
ATOM   2962 2HH1 ARG   183      16.295  55.258  15.931  0.00  0.00
ATOM   2963  NH2 ARG   183      15.687  57.029  17.492  0.00  0.00
ATOM   2964 1HH2 ARG   183      15.648  57.841  18.163  0.00  0.00
ATOM   2965 2HH2 ARG   183      14.830  56.432  17.472  0.00  0.00
ATOM   2966  C   ARG   183      21.564  61.375  18.585  0.00  0.00
ATOM   2967  O   ARG   183      22.236  62.129  17.906  0.00  0.00
ATOM   2968  N   ARG   184      20.842  61.825  19.621  0.00  0.00
ATOM   2969  H   ARG   184      20.092  61.250  19.973  0.00  0.00
ATOM   2970  CA  ARG   184      21.023  63.168  20.175  0.00  0.00
ATOM   2971  HA  ARG   184      20.834  63.851  19.348  0.00  0.00
ATOM   2972  CB  ARG   184      20.024  63.461  21.307  0.00  0.00
ATOM   2973  HB2 ARG   184      19.002  63.201  21.050  0.00  0.00
ATOM   2974  HB3 ARG   184      20.389  62.869  22.125  0.00  0.00
ATOM   2975  CG  ARG   184      20.096  64.982  21.765  0.00  0.00
ATOM   2976  HG2 ARG   184      21.120  65.067  22.204  0.00  0.00
ATOM   2977  HG3 ARG   184      19.962  65.575  20.877  0.00  0.00
ATOM   2978  CD  ARG   184      18.931  65.286  22.711  0.00  0.00
ATOM   2979  HD2 ARG   184      17.948  64.741  22.402  0.00  0.00
ATOM   2980  HD3 ARG   184      19.149  65.050  23.732  0.00  0.00
ATOM   2981  NE  ARG   184      18.728  66.834  22.690  0.00  0.00
ATOM   2982  HE  ARG   184      19.414  67.448  22.339  0.00  0.00
ATOM   2983  CZ  ARG   184      17.739  67.566  23.195  0.00  0.00
ATOM   2984  NH1 ARG   184      16.668  67.102  23.805  0.00  0.00
ATOM   2985 1HH1 ARG   184      16.473  66.130  23.941  0.00  0.00
ATOM   2986 2HH1 ARG   184      15.967  67.835  24.019  0.00  0.00
ATOM   2987  NH2 ARG   184      17.790  68.838  23.174  0.00  0.00
ATOM   2988 1HH2 ARG   184      18.724  69.200  23.058  0.00  0.00
ATOM   2989 2HH2 ARG   184      17.055  69.470  23.406  0.00  0.00
ATOM   2990  C   ARG   184      22.399  63.564  20.566  0.00  0.00
ATOM   2991  O   ARG   184      22.873  64.619  20.247  0.00  0.00
ATOM   2992  N   ASN   185      23.070  62.589  21.240  0.00  0.00
ATOM   2993  H   ASN   185      22.628  61.756  21.449  0.00  0.00
ATOM   2994  CA  ASN   185      24.531  62.758  21.668  0.00  0.00
ATOM   2995  HA  ASN   185      24.641  63.588  22.363  0.00  0.00
ATOM   2996  CB  ASN   185      24.993  61.415  22.339  0.00  0.00
ATOM   2997  HB2 ASN   185      24.613  60.623  21.828  0.00  0.00
ATOM   2998  HB3 ASN   185      26.077  61.325  22.163  0.00  0.00
ATOM   2999  CG  ASN   185      24.640  61.383  23.742  0.00  0.00
ATOM   3000  OD1 ASN   185      23.632  61.937  24.299  0.00  0.00
ATOM   3001  ND2 ASN   185      25.226  60.429  24.480  0.00  0.00
ATOM   3002 1HD2 ASN   185      24.966  60.350  25.445  0.00  0.00
ATOM   3003 2HD2 ASN   185      26.049  59.930  24.134  0.00  0.00
ATOM   3004  C   ASN   185      25.422  63.031  20.431  0.00  0.00
ATOM   3005  O   ASN   185      26.174  64.003  20.578  0.00  0.00
ATOM   3006  N   ILE   186      25.170  62.494  19.284  0.00  0.00
ATOM   3007  H   ILE   186      24.590  61.663  19.372  0.00  0.00
ATOM   3008  CA  ILE   186      25.755  62.958  18.041  0.00  0.00
ATOM   3009  HA  ILE   186      26.808  63.154  18.331  0.00  0.00
ATOM   3010  CB  ILE   186      25.629  61.878  16.905  0.00  0.00
ATOM   3011  HB  ILE   186      24.569  61.523  16.709  0.00  0.00
ATOM   3012  CG2 ILE   186      26.182  62.525  15.630  0.00  0.00
ATOM   3013 1HG2 ILE   186      27.177  62.715  15.799  0.00  0.00
ATOM   3014 2HG2 ILE   186      26.214  61.743  14.859  0.00  0.00
ATOM   3015 3HG2 ILE   186      25.538  63.391  15.275  0.00  0.00
ATOM   3016  CG1 ILE   186      26.558  60.710  17.146  0.00  0.00
ATOM   3017 2HG1 ILE   186      27.552  61.007  16.955  0.00  0.00
ATOM   3018 3HG1 ILE   186      26.439  60.462  18.180  0.00  0.00
ATOM   3019  CD1 ILE   186      26.203  59.498  16.322  0.00  0.00
ATOM   3020 1HD1 ILE   186      26.191  59.759  15.250  0.00  0.00
ATOM   3021 2HD1 ILE   186      26.805  58.601  16.575  0.00  0.00
ATOM   3022 3HD1 ILE   186      25.222  59.301  16.578  0.00  0.00
ATOM   3023  C   ILE   186      25.168  64.320  17.546  0.00  0.00
ATOM   3024  O   ILE   186      26.012  65.151  17.193  0.00  0.00
ATOM   3025  N   GLN   187      23.858  64.462  17.352  0.00  0.00
ATOM   3026  H   GLN   187      23.332  63.606  17.551  0.00  0.00
ATOM   3027  CA  GLN   187      23.284  65.584  16.648  0.00  0.00
ATOM   3028  HA  GLN   187      23.978  65.733  15.799  0.00  0.00
ATOM   3029  CB  GLN   187      21.850  65.186  16.338  0.00  0.00
ATOM   3030  HB2 GLN   187      21.803  64.231  15.707  0.00  0.00
ATOM   3031  HB3 GLN   187      21.298  65.003  17.241  0.00  0.00
ATOM   3032  CG  GLN   187      20.957  66.243  15.613  0.00  0.00
ATOM   3033  HG2 GLN   187      21.550  66.666  14.814  0.00  0.00
ATOM   3034  HG3 GLN   187      20.130  65.704  15.118  0.00  0.00
ATOM   3035  CD  GLN   187      20.338  67.250  16.530  0.00  0.00
ATOM   3036  OE1 GLN   187      19.400  66.989  17.222  0.00  0.00
ATOM   3037  NE2 GLN   187      20.790  68.435  16.765  0.00  0.00
ATOM   3038 1HE2 GLN   187      20.514  68.813  17.663  0.00  0.00
ATOM   3039 2HE2 GLN   187      21.660  68.721  16.328  0.00  0.00
ATOM   3040  C   GLN   187      23.461  66.927  17.381  0.00  0.00
ATOM   3041  O   GLN   187      23.771  67.923  16.746  0.00  0.00
ATOM   3042  N   GLU   188      23.430  66.923  18.756  0.00  0.00
ATOM   3043  H   GLU   188      23.241  66.074  19.239  0.00  0.00
ATOM   3044  CA  GLU   188      23.843  68.099  19.648  0.00  0.00
ATOM   3045  HA  GLU   188      23.794  69.019  19.020  0.00  0.00
ATOM   3046  CB  GLU   188      22.816  68.238  20.783  0.00  0.00
ATOM   3047  HB2 GLU   188      21.873  68.182  20.228  0.00  0.00
ATOM   3048  HB3 GLU   188      22.926  67.334  21.403  0.00  0.00
ATOM   3049  CG  GLU   188      22.745  69.461  21.710  0.00  0.00
ATOM   3050  HG2 GLU   188      23.695  69.509  22.219  0.00  0.00
ATOM   3051  HG3 GLU   188      22.707  70.369  21.101  0.00  0.00
ATOM   3052  CD  GLU   188      21.538  69.339  22.747  0.00  0.00
ATOM   3053  OE1 GLU   188      20.455  68.978  22.337  0.00  0.00
ATOM   3054  OE2 GLU   188      21.883  69.415  23.916  0.00  0.00
ATOM   3055  C   GLU   188      25.292  68.030  20.133  0.00  0.00
ATOM   3056  O   GLU   188      25.728  68.880  20.882  0.00  0.00
ATOM   3057  N   ASN   189      26.128  67.044  19.772  0.00  0.00
ATOM   3058  H   ASN   189      25.720  66.458  19.047  0.00  0.00
ATOM   3059  CA  ASN   189      27.521  66.757  20.157  0.00  0.00
ATOM   3060  HA  ASN   189      27.665  65.696  19.778  0.00  0.00
ATOM   3061  CB  ASN   189      28.431  67.633  19.267  0.00  0.00
ATOM   3062  HB2 ASN   189      27.988  67.576  18.313  0.00  0.00
ATOM   3063  HB3 ASN   189      28.492  68.596  19.691  0.00  0.00
ATOM   3064  CG  ASN   189      29.834  67.119  19.231  0.00  0.00
ATOM   3065  OD1 ASN   189      30.018  65.986  18.851  0.00  0.00
ATOM   3066  ND2 ASN   189      30.797  67.814  19.722  0.00  0.00
ATOM   3067 1HD2 ASN   189      31.713  67.493  20.057  0.00  0.00
ATOM   3068 2HD2 ASN   189      30.564  68.664  20.046  0.00  0.00
ATOM   3069  C   ASN   189      27.891  66.886  21.624  0.00  0.00
ATOM   3070  O   ASN   189      28.723  67.741  21.969  0.00  0.00
ATOM   3071  N   ARG   190      27.137  66.216  22.541  0.00  0.00
ATOM   3072  H   ARG   190      26.467  65.583  22.154  0.00  0.00
ATOM   3073  CA  ARG   190      27.104  66.472  23.986  0.00  0.00
ATOM   3074  HA  ARG   190      27.874  67.215  24.243  0.00  0.00
ATOM   3075  CB  ARG   190      25.680  66.938  24.341  0.00  0.00
ATOM   3076  HB2 ARG   190      25.806  67.065  25.428  0.00  0.00
ATOM   3077  HB3 ARG   190      25.481  67.878  23.895  0.00  0.00
ATOM   3078  CG  ARG   190      24.561  65.945  23.977  0.00  0.00
ATOM   3079  HG2 ARG   190      24.421  65.888  22.972  0.00  0.00
ATOM   3080  HG3 ARG   190      24.841  64.968  24.325  0.00  0.00
ATOM   3081  CD  ARG   190      23.259  66.146  24.693  0.00  0.00
ATOM   3082  HD2 ARG   190      23.355  66.918  25.512  0.00  0.00
ATOM   3083  HD3 ARG   190      22.585  66.510  23.937  0.00  0.00
ATOM   3084  NE  ARG   190      22.709  64.892  25.171  0.00  0.00
ATOM   3085  HE  ARG   190      23.261  64.037  24.993  0.00  0.00
ATOM   3086  CZ  ARG   190      21.530  64.508  25.377  0.00  0.00
ATOM   3087  NH1 ARG   190      20.656  65.449  25.507  0.00  0.00
ATOM   3088 1HH1 ARG   190      21.013  66.422  25.773  0.00  0.00
ATOM   3089 2HH1 ARG   190      19.792  65.171  25.858  0.00  0.00
ATOM   3090  NH2 ARG   190      21.214  63.263  25.421  0.00  0.00
ATOM   3091 1HH2 ARG   190      21.877  62.543  25.252  0.00  0.00
ATOM   3092 2HH2 ARG   190      20.228  63.016  25.661  0.00  0.00
ATOM   3093  C   ARG   190      27.506  65.115  24.677  0.00  0.00
ATOM   3094  O   ARG   190      27.141  63.966  24.276  0.00  0.00
ATOM   3095  N   ASP   191      28.247  65.234  25.780  0.00  0.00
ATOM   3096  H   ASP   191      28.507  66.195  26.014  0.00  0.00
ATOM   3097  CA  ASP   191      28.902  64.090  26.383  0.00  0.00
ATOM   3098  HA  ASP   191      28.935  63.153  25.669  0.00  0.00
ATOM   3099  CB  ASP   191      30.302  64.366  26.825  0.00  0.00
ATOM   3100  HB2 ASP   191      30.262  65.070  27.697  0.00  0.00
ATOM   3101  HB3 ASP   191      30.850  63.456  27.101  0.00  0.00
ATOM   3102  CG  ASP   191      31.263  65.099  25.868  0.00  0.00
ATOM   3103  OD1 ASP   191      31.210  64.897  24.669  0.00  0.00
ATOM   3104  OD2 ASP   191      32.084  65.920  26.357  0.00  0.00
ATOM   3105  C   ASP   191      27.993  63.443  27.480  0.00  0.00
ATOM   3106  O   ASP   191      27.226  64.115  28.179  0.00  0.00
ATOM   3107  N   ASP   192      28.192  62.185  27.768  0.00  0.00
ATOM   3108  H   ASP   192      28.754  61.717  27.150  0.00  0.00
ATOM   3109  CA  ASP   192      27.496  61.494  28.835  0.00  0.00
ATOM   3110  HA  ASP   192      26.516  61.992  28.913  0.00  0.00
ATOM   3111  CB  ASP   192      27.456  60.012  28.559  0.00  0.00
ATOM   3112  HB2 ASP   192      27.054  59.976  27.567  0.00  0.00
ATOM   3113  HB3 ASP   192      28.396  59.440  28.836  0.00  0.00
ATOM   3114  CG  ASP   192      26.456  59.424  29.606  0.00  0.00
ATOM   3115  OD1 ASP   192      26.829  58.292  30.099  0.00  0.00
ATOM   3116  OD2 ASP   192      25.346  59.945  29.768  0.00  0.00
ATOM   3117  C   ASP   192      27.997  61.954  30.195  0.00  0.00
ATOM   3118  O   ASP   192      29.050  61.633  30.638  0.00  0.00
ATOM   3119  N   LEU   193      27.191  62.718  30.890  0.00  0.00
ATOM   3120  H   LEU   193      26.493  63.241  30.424  0.00  0.00
ATOM   3121  CA  LEU   193      27.444  63.247  32.221  0.00  0.00
ATOM   3122  HA  LEU   193      28.406  62.864  32.565  0.00  0.00
ATOM   3123  CB  LEU   193      27.518  64.722  32.129  0.00  0.00
ATOM   3124  HB2 LEU   193      26.598  65.026  31.511  0.00  0.00
ATOM   3125  HB3 LEU   193      27.560  65.037  33.146  0.00  0.00
ATOM   3126  CG  LEU   193      28.852  65.252  31.475  0.00  0.00
ATOM   3127  HG  LEU   193      29.184  64.846  30.527  0.00  0.00
ATOM   3128  CD1 LEU   193      28.538  66.737  31.168  0.00  0.00
ATOM   3129 1HD1 LEU   193      28.183  67.290  32.027  0.00  0.00
ATOM   3130 2HD1 LEU   193      29.540  67.168  30.798  0.00  0.00
ATOM   3131 3HD1 LEU   193      27.700  66.719  30.456  0.00  0.00
ATOM   3132  CD2 LEU   193      30.047  65.169  32.391  0.00  0.00
ATOM   3133 1HD2 LEU   193      29.934  65.786  33.247  0.00  0.00
ATOM   3134 2HD2 LEU   193      30.240  64.167  32.620  0.00  0.00
ATOM   3135 3HD2 LEU   193      30.894  65.448  31.818  0.00  0.00
ATOM   3136  C   LEU   193      26.490  62.735  33.260  0.00  0.00
ATOM   3137  O   LEU   193      25.314  63.083  33.349  0.00  0.00
ATOM   3138  N   GLY   194      27.056  61.966  34.199  0.00  0.00
ATOM   3139  H   GLY   194      28.022  61.700  34.096  0.00  0.00
ATOM   3140  CA  GLY   194      26.531  61.733  35.548  0.00  0.00
ATOM   3141  HA2 GLY   194      27.182  62.209  36.238  0.00  0.00
ATOM   3142  HA3 GLY   194      25.603  62.254  35.647  0.00  0.00
ATOM   3143  C   GLY   194      26.221  60.285  35.925  0.00  0.00
ATOM   3144  O   GLY   194      25.513  60.041  36.881  0.00  0.00
ATOM   3145  N   TRP   195      26.648  59.294  35.121  0.00  0.00
ATOM   3146  H   TRP   195      27.338  59.427  34.373  0.00  0.00
ATOM   3147  CA  TRP   195      26.283  57.874  35.342  0.00  0.00
ATOM   3148  HA  TRP   195      25.471  57.754  35.953  0.00  0.00
ATOM   3149  CB  TRP   195      25.850  57.151  34.077  0.00  0.00
ATOM   3150  HB2 TRP   195      25.034  57.825  33.710  0.00  0.00
ATOM   3151  HB3 TRP   195      26.649  57.296  33.336  0.00  0.00
ATOM   3152  CG  TRP   195      25.374  55.746  34.268  0.00  0.00
ATOM   3153  CD1 TRP   195      24.063  55.500  34.528  0.00  0.00
ATOM   3154  HD1 TRP   195      23.347  56.295  34.450  0.00  0.00
ATOM   3155  NE1 TRP   195      23.808  54.172  34.731  0.00  0.00
ATOM   3156  HE1 TRP   195      22.946  53.713  35.066  0.00  0.00
ATOM   3157  CE2 TRP   195      25.036  53.516  34.785  0.00  0.00
ATOM   3158  CZ2 TRP   195      25.369  52.232  35.183  0.00  0.00
ATOM   3159  HZ2 TRP   195      24.575  51.492  35.421  0.00  0.00
ATOM   3160  CH2 TRP   195      26.692  51.859  35.198  0.00  0.00
ATOM   3161  HH2 TRP   195      26.905  50.805  35.500  0.00  0.00
ATOM   3162  CZ3 TRP   195      27.675  52.777  34.848  0.00  0.00
ATOM   3163  HZ3 TRP   195      28.734  52.571  34.970  0.00  0.00
ATOM   3164  CE3 TRP   195      27.373  54.074  34.476  0.00  0.00
ATOM   3165  HE3 TRP   195      28.163  54.724  34.147  0.00  0.00
ATOM   3166  CD2 TRP   195      26.029  54.493  34.471  0.00  0.00
ATOM   3167  C   TRP   195      27.353  57.120  36.003  0.00  0.00
ATOM   3168  O   TRP   195      28.526  57.173  35.651  0.00  0.00
ATOM   3169  N   GLY   196      26.984  56.354  37.029  0.00  0.00
ATOM   3170  H   GLY   196      25.984  56.326  37.337  0.00  0.00
ATOM   3171  CA  GLY   196      27.723  55.198  37.550  0.00  0.00
ATOM   3172  HA2 GLY   196      26.930  54.460  37.743  0.00  0.00
ATOM   3173  HA3 GLY   196      28.384  54.799  36.811  0.00  0.00
ATOM   3174  C   GLY   196      28.274  55.383  39.017  0.00  0.00
ATOM   3175  O   GLY   196      28.514  56.502  39.528  0.00  0.00
ATOM   3176  N   PRO   197      28.604  54.289  39.812  0.00  0.00
ATOM   3177  CD  PRO   197      28.950  52.940  39.348  0.00  0.00
ATOM   3178  HD2 PRO   197      29.898  52.950  38.911  0.00  0.00
ATOM   3179  HD3 PRO   197      28.151  52.521  38.657  0.00  0.00
ATOM   3180  CG  PRO   197      29.013  52.112  40.613  0.00  0.00
ATOM   3181  HG2 PRO   197      29.680  51.315  40.574  0.00  0.00
ATOM   3182  HG3 PRO   197      28.000  51.891  40.820  0.00  0.00
ATOM   3183  CB  PRO   197      29.479  53.047  41.684  0.00  0.00
ATOM   3184  HB2 PRO   197      30.520  53.088  41.681  0.00  0.00
ATOM   3185  HB3 PRO   197      29.245  52.690  42.661  0.00  0.00
ATOM   3186  CA  PRO   197      28.854  54.400  41.277  0.00  0.00
ATOM   3187  HA  PRO   197      27.913  54.437  41.827  0.00  0.00
ATOM   3188  C   PRO   197      29.904  55.470  41.744  0.00  0.00
ATOM   3189  O   PRO   197      29.859  55.828  42.874  0.00  0.00
ATOM   3190  N   ASN   198      30.801  55.871  40.832  0.00  0.00
ATOM   3191  H   ASN   198      30.774  55.510  39.895  0.00  0.00
ATOM   3192  CA  ASN   198      31.907  56.715  41.056  0.00  0.00
ATOM   3193  HA  ASN   198      32.020  56.844  42.190  0.00  0.00
ATOM   3194  CB  ASN   198      33.108  55.941  40.504  0.00  0.00
ATOM   3195  HB2 ASN   198      34.029  56.497  40.737  0.00  0.00
ATOM   3196  HB3 ASN   198      33.256  54.973  40.974  0.00  0.00
ATOM   3197  CG  ASN   198      33.152  55.684  39.015  0.00  0.00
ATOM   3198  OD1 ASN   198      32.397  56.167  38.262  0.00  0.00
ATOM   3199  ND2 ASN   198      34.051  54.922  38.580  0.00  0.00
ATOM   3200 1HD2 ASN   198      33.930  54.544  37.665  0.00  0.00
ATOM   3201 2HD2 ASN   198      34.558  54.340  39.242  0.00  0.00
ATOM   3202  C   ASN   198      31.862  58.169  40.540  0.00  0.00
ATOM   3203  O   ASN   198      32.901  58.914  40.403  0.00  0.00
ATOM   3204  N   ALA   199      30.713  58.552  40.069  0.00  0.00
ATOM   3205  H   ALA   199      29.898  57.885  40.045  0.00  0.00
ATOM   3206  CA  ALA   199      30.563  59.887  39.481  0.00  0.00
ATOM   3207  HA  ALA   199      31.354  59.998  38.803  0.00  0.00
ATOM   3208  CB  ALA   199      29.315  59.945  38.520  0.00  0.00
ATOM   3209  HB1 ALA   199      28.371  59.703  38.991  0.00  0.00
ATOM   3210  HB2 ALA   199      29.227  60.945  38.133  0.00  0.00
ATOM   3211  HB3 ALA   199      29.462  59.267  37.701  0.00  0.00
ATOM   3212  C   ALA   199      30.548  61.169  40.335  0.00  0.00
ATOM   3213  O   ALA   199      30.634  62.253  39.783  0.00  0.00
ATOM   3214  N   THR   200      30.611  61.145  41.641  0.00  0.00
ATOM   3215  H   THR   200      30.241  60.249  42.025  0.00  0.00
ATOM   3216  CA  THR   200      31.087  62.114  42.657  0.00  0.00
ATOM   3217  HA  THR   200      31.880  62.631  42.135  0.00  0.00
ATOM   3218  CB  THR   200      29.986  63.033  43.164  0.00  0.00
ATOM   3219  HB  THR   200      29.092  62.517  43.477  0.00  0.00
ATOM   3220  CG2 THR   200      30.385  63.985  44.289  0.00  0.00
ATOM   3221 1HG2 THR   200      31.081  64.717  43.866  0.00  0.00
ATOM   3222 2HG2 THR   200      29.446  64.402  44.696  0.00  0.00
ATOM   3223 3HG2 THR   200      30.893  63.498  45.108  0.00  0.00
ATOM   3224  OG1 THR   200      29.672  63.762  42.033  0.00  0.00
ATOM   3225  HG1 THR   200      29.746  63.105  41.286  0.00  0.00
ATOM   3226  C   THR   200      31.815  61.322  43.797  0.00  0.00
ATOM   3227  O   THR   200      31.361  60.213  44.069  0.00  0.00
ATOM   3228  N   PHE   201      32.826  61.839  44.470  0.00  0.00
ATOM   3229  H   PHE   201      33.253  62.690  44.227  0.00  0.00
ATOM   3230  CA  PHE   201      33.532  61.180  45.552  0.00  0.00
ATOM   3231  HA  PHE   201      32.929  60.610  46.188  0.00  0.00
ATOM   3232  CB  PHE   201      34.576  60.286  44.848  0.00  0.00
ATOM   3233  HB2 PHE   201      35.081  59.719  45.555  0.00  0.00
ATOM   3234  HB3 PHE   201      33.911  59.716  44.175  0.00  0.00
ATOM   3235  CG  PHE   201      35.615  60.878  44.041  0.00  0.00
ATOM   3236  CD1 PHE   201      35.544  60.862  42.630  0.00  0.00
ATOM   3237  HD1 PHE   201      34.661  60.583  42.066  0.00  0.00
ATOM   3238  CE1 PHE   201      36.624  61.321  41.865  0.00  0.00
ATOM   3239  HE1 PHE   201      36.573  61.328  40.862  0.00  0.00
ATOM   3240  CZ  PHE   201      37.834  61.678  42.474  0.00  0.00
ATOM   3241  HZ  PHE   201      38.785  61.849  41.922  0.00  0.00
ATOM   3242  CE2 PHE   201      37.880  61.752  43.889  0.00  0.00
ATOM   3243  HE2 PHE   201      38.818  61.991  44.300  0.00  0.00
ATOM   3244  CD2 PHE   201      36.834  61.337  44.681  0.00  0.00
ATOM   3245  HD2 PHE   201      36.966  61.264  45.741  0.00  0.00
ATOM   3246  C   PHE   201      34.252  62.221  46.466  0.00  0.00
ATOM   3247  O   PHE   201      34.156  63.409  46.196  0.00  0.00
ATOM   3248  N   ARG   202      35.023  61.714  47.442  0.00  0.00
ATOM   3249  H   ARG   202      34.913  60.732  47.747  0.00  0.00
ATOM   3250  CA  ARG   202      35.876  62.589  48.386  0.00  0.00
ATOM   3251  HA  ARG   202      36.350  63.412  47.852  0.00  0.00
ATOM   3252  CB  ARG   202      35.049  63.224  49.549  0.00  0.00
ATOM   3253  HB2 ARG   202      35.795  63.813  50.102  0.00  0.00
ATOM   3254  HB3 ARG   202      34.411  63.923  49.101  0.00  0.00
ATOM   3255  CG  ARG   202      34.181  62.259  50.481  0.00  0.00
ATOM   3256  HG2 ARG   202      33.330  61.979  49.869  0.00  0.00
ATOM   3257  HG3 ARG   202      34.712  61.367  50.706  0.00  0.00
ATOM   3258  CD  ARG   202      33.497  63.000  51.572  0.00  0.00
ATOM   3259  HD2 ARG   202      34.340  63.295  52.145  0.00  0.00
ATOM   3260  HD3 ARG   202      32.855  63.757  51.208  0.00  0.00
ATOM   3261  NE  ARG   202      32.563  62.144  52.265  0.00  0.00
ATOM   3262  HE  ARG   202      31.977  61.549  51.632  0.00  0.00
ATOM   3263  CZ  ARG   202      31.978  62.591  53.403  0.00  0.00
ATOM   3264  NH1 ARG   202      32.292  63.705  53.992  0.00  0.00
ATOM   3265 1HH1 ARG   202      33.034  64.279  53.633  0.00  0.00
ATOM   3266 2HH1 ARG   202      31.964  63.975  54.932  0.00  0.00
ATOM   3267  NH2 ARG   202      31.026  61.894  53.942  0.00  0.00
ATOM   3268 1HH2 ARG   202      30.442  61.255  53.496  0.00  0.00
ATOM   3269 2HH2 ARG   202      30.643  62.247  54.770  0.00  0.00
ATOM   3270  C   ARG   202      37.021  61.704  48.902  0.00  0.00
ATOM   3271  O   ARG   202      36.962  60.445  48.762  0.00  0.00
ATOM   3272  N   PHE   203      38.105  62.388  49.245  0.00  0.00
ATOM   3273  H   PHE   203      38.023  63.456  49.123  0.00  0.00
ATOM   3274  CA  PHE   203      39.408  61.918  49.656  0.00  0.00
ATOM   3275  HA  PHE   203      39.317  60.898  49.891  0.00  0.00
ATOM   3276  CB  PHE   203      40.215  61.944  48.297  0.00  0.00
ATOM   3277  HB2 PHE   203      39.732  61.279  47.596  0.00  0.00
ATOM   3278  HB3 PHE   203      40.191  62.953  47.876  0.00  0.00
ATOM   3279  CG  PHE   203      41.685  61.464  48.306  0.00  0.00
ATOM   3280  CD1 PHE   203      42.730  62.373  48.402  0.00  0.00
ATOM   3281  HD1 PHE   203      42.513  63.396  48.254  0.00  0.00
ATOM   3282  CE1 PHE   203      44.030  61.941  48.765  0.00  0.00
ATOM   3283  HE1 PHE   203      44.818  62.660  49.026  0.00  0.00
ATOM   3284  CZ  PHE   203      44.292  60.562  48.963  0.00  0.00
ATOM   3285  HZ  PHE   203      45.211  60.318  49.375  0.00  0.00
ATOM   3286  CE2 PHE   203      43.233  59.619  48.799  0.00  0.00
ATOM   3287  HE2 PHE   203      43.349  58.507  48.998  0.00  0.00
ATOM   3288  CD2 PHE   203      41.918  60.112  48.511  0.00  0.00
ATOM   3289  HD2 PHE   203      41.094  59.379  48.452  0.00  0.00
ATOM   3290  C   PHE   203      39.982  62.787  50.731  0.00  0.00
ATOM   3291  O   PHE   203      39.605  63.942  50.837  0.00  0.00
ATOM   3292  N   PRO   204      40.749  62.194  51.717  0.00  0.00
ATOM   3293  CD  PRO   204      41.128  60.832  51.856  0.00  0.00
ATOM   3294  HD2 PRO   204      41.682  60.422  50.956  0.00  0.00
ATOM   3295  HD3 PRO   204      40.258  60.224  52.139  0.00  0.00
ATOM   3296  CG  PRO   204      42.100  60.849  52.988  0.00  0.00
ATOM   3297  HG2 PRO   204      43.170  61.081  52.706  0.00  0.00
ATOM   3298  HG3 PRO   204      42.012  59.895  53.463  0.00  0.00
ATOM   3299  CB  PRO   204      41.657  61.996  53.976  0.00  0.00
ATOM   3300  HB2 PRO   204      42.421  62.462  54.561  0.00  0.00
ATOM   3301  HB3 PRO   204      40.839  61.770  54.619  0.00  0.00
ATOM   3302  CA  PRO   204      41.214  62.949  52.894  0.00  0.00
ATOM   3303  HA  PRO   204      40.359  63.523  53.275  0.00  0.00
ATOM   3304  C   PRO   204      42.333  63.943  52.495  0.00  0.00
ATOM   3305  O   PRO   204      43.164  63.556  51.633  0.00  0.00
ATOM   3306  N   GLN   205      42.262  65.150  53.050  0.00  0.00
ATOM   3307  H   GLN   205      41.556  65.338  53.721  0.00  0.00
ATOM   3308  CA  GLN   205      43.021  66.248  52.457  0.00  0.00
ATOM   3309  HA  GLN   205      42.883  66.163  51.298  0.00  0.00
ATOM   3310  CB  GLN   205      42.437  67.616  52.825  0.00  0.00
ATOM   3311  HB2 GLN   205      41.370  67.578  52.450  0.00  0.00
ATOM   3312  HB3 GLN   205      42.576  67.788  53.944  0.00  0.00
ATOM   3313  CG  GLN   205      43.174  68.857  52.322  0.00  0.00
ATOM   3314  HG2 GLN   205      44.123  68.878  52.856  0.00  0.00
ATOM   3315  HG3 GLN   205      43.309  68.732  51.238  0.00  0.00
ATOM   3316  CD  GLN   205      42.345  70.166  52.499  0.00  0.00
ATOM   3317  OE1 GLN   205      41.991  70.721  53.611  0.00  0.00
ATOM   3318  NE2 GLN   205      41.895  70.707  51.401  0.00  0.00
ATOM   3319 1HE2 GLN   205      41.233  71.413  51.531  0.00  0.00
ATOM   3320 2HE2 GLN   205      42.013  70.277  50.473  0.00  0.00
ATOM   3321  C   GLN   205      44.526  65.980  52.695  0.00  0.00
ATOM   3322  O   GLN   205      45.387  66.094  51.791  0.00  0.00
ATOM   3323  N   ARG   206      44.828  65.406  53.875  0.00  0.00
ATOM   3324  H   ARG   206      44.087  65.259  54.548  0.00  0.00
ATOM   3325  CA  ARG   206      46.229  64.900  54.262  0.00  0.00
ATOM   3326  HA  ARG   206      46.835  64.690  53.442  0.00  0.00
ATOM   3327  CB  ARG   206      47.068  65.979  55.007  0.00  0.00
ATOM   3328  HB2 ARG   206      48.198  65.685  54.963  0.00  0.00
ATOM   3329  HB3 ARG   206      47.062  66.903  54.422  0.00  0.00
ATOM   3330  CG  ARG   206      46.586  66.306  56.455  0.00  0.00
ATOM   3331  HG2 ARG   206      45.578  66.647  56.358  0.00  0.00
ATOM   3332  HG3 ARG   206      46.628  65.445  57.140  0.00  0.00
ATOM   3333  CD  ARG   206      47.437  67.274  57.299  0.00  0.00
ATOM   3334  HD2 ARG   206      47.054  67.458  58.254  0.00  0.00
ATOM   3335  HD3 ARG   206      48.366  66.775  57.641  0.00  0.00
ATOM   3336  NE  ARG   206      47.736  68.532  56.652  0.00  0.00
ATOM   3337  HE  ARG   206      48.749  68.696  56.423  0.00  0.00
ATOM   3338  CZ  ARG   206      46.916  69.412  56.239  0.00  0.00
ATOM   3339  NH1 ARG   206      45.745  69.615  56.777  0.00  0.00
ATOM   3340 1HH1 ARG   206      45.480  69.064  57.531  0.00  0.00
ATOM   3341 2HH1 ARG   206      45.205  70.344  56.450  0.00  0.00
ATOM   3342  NH2 ARG   206      47.223  70.076  55.226  0.00  0.00
ATOM   3343 1HH2 ARG   206      48.036  69.925  54.747  0.00  0.00
ATOM   3344 2HH2 ARG   206      46.578  70.728  54.915  0.00  0.00
ATOM   3345  C   ARG   206      46.321  63.510  54.874  0.00  0.00
ATOM   3346  O   ARG   206      45.472  63.032  55.632  0.00  0.00
ATOM   3347  N   GLY   207      47.484  62.958  54.790  0.00  0.00
ATOM   3348  H   GLY   207      48.178  63.407  54.062  0.00  0.00
ATOM   3349  CA  GLY   207      47.830  61.702  55.399  0.00  0.00
ATOM   3350  HA2 GLY   207      48.815  61.797  55.829  0.00  0.00
ATOM   3351  HA3 GLY   207      47.253  61.516  56.272  0.00  0.00
ATOM   3352  C   GLY   207      47.686  60.374  54.524  0.00  0.00
ATOM   3353  O   GLY   207      48.249  59.366  54.918  0.00  0.00
ATOM   3354  N   GLY   208      46.839  60.421  53.470  0.00  0.00
ATOM   3355  H   GLY   208      46.551  61.303  53.153  0.00  0.00
ATOM   3356  CA  GLY   208      46.418  59.280  52.681  0.00  0.00
ATOM   3357  HA2 GLY   208      46.254  59.620  51.639  0.00  0.00
ATOM   3358  HA3 GLY   208      47.208  58.544  52.590  0.00  0.00
ATOM   3359  C   GLY   208      45.145  58.649  53.280  0.00  0.00
ATOM   3360  O   GLY   208      44.744  58.917  54.403  0.00  0.00
ATOM   3361  N   THR   209      44.442  57.751  52.574  0.00  0.00
ATOM   3362  H   THR   209      44.713  57.636  51.598  0.00  0.00
ATOM   3363  CA  THR   209      43.179  57.135  52.965  0.00  0.00
ATOM   3364  HA  THR   209      42.347  57.890  52.914  0.00  0.00
ATOM   3365  CB  THR   209      42.787  56.098  51.957  0.00  0.00
ATOM   3366  HB  THR   209      43.600  55.381  51.834  0.00  0.00
ATOM   3367  CG2 THR   209      41.506  55.329  52.303  0.00  0.00
ATOM   3368 1HG2 THR   209      41.763  54.464  52.982  0.00  0.00
ATOM   3369 2HG2 THR   209      40.859  55.974  52.876  0.00  0.00
ATOM   3370 3HG2 THR   209      40.886  55.026  51.463  0.00  0.00
ATOM   3371  OG1 THR   209      42.493  56.681  50.680  0.00  0.00
ATOM   3372  HG1 THR   209      43.359  56.691  50.224  0.00  0.00
ATOM   3373  C   THR   209      43.170  56.470  54.348  0.00  0.00
ATOM   3374  O   THR   209      42.344  56.724  55.158  0.00  0.00
ATOM   3375  N   GLY   210      44.235  55.835  54.766  0.00  0.00
ATOM   3376  H   GLY   210      44.992  55.681  54.094  0.00  0.00
ATOM   3377  CA  GLY   210      44.266  55.115  56.053  0.00  0.00
ATOM   3378  HA2 GLY   210      43.328  54.501  56.007  0.00  0.00
ATOM   3379  HA3 GLY   210      45.108  54.420  56.141  0.00  0.00
ATOM   3380  C   GLY   210      44.161  56.033  57.247  0.00  0.00
ATOM   3381  O   GLY   210      43.696  55.557  58.277  0.00  0.00
ATOM   3382  N   ILE   211      44.447  57.345  57.194  0.00  0.00
ATOM   3383  H   ILE   211      44.618  57.843  56.323  0.00  0.00
ATOM   3384  CA  ILE   211      44.050  58.219  58.366  0.00  0.00
ATOM   3385  HA  ILE   211      44.769  57.862  59.149  0.00  0.00
ATOM   3386  CB  ILE   211      44.369  59.696  58.102  0.00  0.00
ATOM   3387  HB  ILE   211      45.359  59.785  57.664  0.00  0.00
ATOM   3388  CG2 ILE   211      43.587  60.511  57.111  0.00  0.00
ATOM   3389 1HG2 ILE   211      44.092  61.361  56.557  0.00  0.00
ATOM   3390 2HG2 ILE   211      43.093  59.894  56.419  0.00  0.00
ATOM   3391 3HG2 ILE   211      42.668  60.860  57.529  0.00  0.00
ATOM   3392  CG1 ILE   211      44.470  60.402  59.485  0.00  0.00
ATOM   3393 2HG1 ILE   211      43.436  60.637  59.848  0.00  0.00
ATOM   3394 3HG1 ILE   211      45.057  59.698  60.057  0.00  0.00
ATOM   3395  CD1 ILE   211      45.227  61.774  59.446  0.00  0.00
ATOM   3396 1HD1 ILE   211      44.651  62.477  58.832  0.00  0.00
ATOM   3397 2HD1 ILE   211      45.292  62.251  60.437  0.00  0.00
ATOM   3398 3HD1 ILE   211      46.211  61.616  58.907  0.00  0.00
ATOM   3399  C   ILE   211      42.585  58.097  58.802  0.00  0.00
ATOM   3400  O   ILE   211      42.202  58.364  59.968  0.00  0.00
ATOM   3401  N   ILE   212      41.679  57.911  57.753  0.00  0.00
ATOM   3402  H   ILE   212      41.989  57.801  56.782  0.00  0.00
ATOM   3403  CA  ILE   212      40.218  57.899  58.006  0.00  0.00
ATOM   3404  HA  ILE   212      39.954  58.879  58.442  0.00  0.00
ATOM   3405  CB  ILE   212      39.367  57.657  56.689  0.00  0.00
ATOM   3406  HB  ILE   212      39.732  56.686  56.205  0.00  0.00
ATOM   3407  CG2 ILE   212      37.890  57.607  57.059  0.00  0.00
ATOM   3408 1HG2 ILE   212      37.184  57.755  56.209  0.00  0.00
ATOM   3409 2HG2 ILE   212      37.716  56.572  57.410  0.00  0.00
ATOM   3410 3HG2 ILE   212      37.704  58.285  57.891  0.00  0.00
ATOM   3411  CG1 ILE   212      39.751  58.856  55.750  0.00  0.00
ATOM   3412 2HG1 ILE   212      39.194  59.661  56.199  0.00  0.00
ATOM   3413 3HG1 ILE   212      40.800  59.137  55.823  0.00  0.00
ATOM   3414  CD1 ILE   212      39.175  58.822  54.329  0.00  0.00
ATOM   3415 1HD1 ILE   212      39.999  58.509  53.685  0.00  0.00
ATOM   3416 2HD1 ILE   212      38.282  58.270  54.139  0.00  0.00
ATOM   3417 3HD1 ILE   212      39.025  59.883  54.199  0.00  0.00
ATOM   3418  C   ILE   212      39.883  56.761  58.979  0.00  0.00
ATOM   3419  O   ILE   212      39.140  56.858  59.973  0.00  0.00
ATOM   3420  N   TYR   213      40.563  55.622  58.790  0.00  0.00
ATOM   3421  H   TYR   213      41.122  55.511  57.935  0.00  0.00
ATOM   3422  CA  TYR   213      40.180  54.329  59.492  0.00  0.00
ATOM   3423  HA  TYR   213      39.168  54.369  59.875  0.00  0.00
ATOM   3424  CB  TYR   213      40.413  53.136  58.495  0.00  0.00
ATOM   3425  HB2 TYR   213      41.448  53.264  58.047  0.00  0.00
ATOM   3426  HB3 TYR   213      40.423  52.151  58.970  0.00  0.00
ATOM   3427  CG  TYR   213      39.344  53.088  57.350  0.00  0.00
ATOM   3428  CD1 TYR   213      38.051  52.689  57.529  0.00  0.00
ATOM   3429  HD1 TYR   213      37.841  52.527  58.604  0.00  0.00
ATOM   3430  CE1 TYR   213      37.019  52.812  56.518  0.00  0.00
ATOM   3431  HE1 TYR   213      36.031  52.565  56.803  0.00  0.00
ATOM   3432  CZ  TYR   213      37.385  53.256  55.295  0.00  0.00
ATOM   3433  OH  TYR   213      36.532  52.966  54.318  0.00  0.00
ATOM   3434  HH  TYR   213      36.825  53.144  53.398  0.00  0.00
ATOM   3435  CE2 TYR   213      38.721  53.678  55.095  0.00  0.00
ATOM   3436  HE2 TYR   213      39.001  54.013  54.100  0.00  0.00
ATOM   3437  CD2 TYR   213      39.676  53.588  56.130  0.00  0.00
ATOM   3438  HD2 TYR   213      40.728  53.800  55.990  0.00  0.00
ATOM   3439  C   TYR   213      41.086  54.218  60.788  0.00  0.00
ATOM   3440  O   TYR   213      40.647  53.617  61.747  0.00  0.00
ATOM   3441  N   GLN   214      42.332  54.851  60.794  0.00  0.00
ATOM   3442  H   GLN   214      42.689  55.195  59.859  0.00  0.00
ATOM   3443  CA  GLN   214      43.123  55.042  62.032  0.00  0.00
ATOM   3444  HA  GLN   214      43.085  54.023  62.514  0.00  0.00
ATOM   3445  CB  GLN   214      44.478  55.331  61.477  0.00  0.00
ATOM   3446  HB2 GLN   214      44.797  54.583  60.750  0.00  0.00
ATOM   3447  HB3 GLN   214      44.487  56.288  60.910  0.00  0.00
ATOM   3448  CG  GLN   214      45.663  55.327  62.442  0.00  0.00
ATOM   3449  HG2 GLN   214      46.571  55.628  61.875  0.00  0.00
ATOM   3450  HG3 GLN   214      45.516  56.109  63.205  0.00  0.00
ATOM   3451  CD  GLN   214      45.947  54.031  63.200  0.00  0.00
ATOM   3452  OE1 GLN   214      45.321  53.542  64.175  0.00  0.00
ATOM   3453  NE2 GLN   214      46.957  53.353  62.873  0.00  0.00
ATOM   3454 1HE2 GLN   214      47.131  52.417  63.409  0.00  0.00
ATOM   3455 2HE2 GLN   214      47.651  53.875  62.238  0.00  0.00
ATOM   3456  C   GLN   214      42.440  56.071  62.977  0.00  0.00
ATOM   3457  O   GLN   214      42.558  55.954  64.204  0.00  0.00
ATOM   3458  N   ALA   215      41.675  57.027  62.437  0.00  0.00
ATOM   3459  H   ALA   215      41.648  57.197  61.436  0.00  0.00
ATOM   3460  CA  ALA   215      40.967  57.897  63.317  0.00  0.00
ATOM   3461  HA  ALA   215      41.540  58.123  64.179  0.00  0.00
ATOM   3462  CB  ALA   215      40.561  59.228  62.539  0.00  0.00
ATOM   3463  HB1 ALA   215      41.288  59.548  61.835  0.00  0.00
ATOM   3464  HB2 ALA   215      39.640  59.005  61.901  0.00  0.00
ATOM   3465  HB3 ALA   215      40.297  59.963  63.249  0.00  0.00
ATOM   3466  C   ALA   215      39.678  57.369  63.929  0.00  0.00
ATOM   3467  O   ALA   215      39.229  57.814  64.915  0.00  0.00
ATOM   3468  N   ILE   216      39.190  56.285  63.347  0.00  0.00
ATOM   3469  H   ILE   216      39.654  56.038  62.513  0.00  0.00
ATOM   3470  CA  ILE   216      38.125  55.406  63.936  0.00  0.00
ATOM   3471  HA  ILE   216      37.219  55.957  64.355  0.00  0.00
ATOM   3472  CB  ILE   216      37.621  54.585  62.859  0.00  0.00
ATOM   3473  HB  ILE   216      38.337  54.180  62.174  0.00  0.00
ATOM   3474  CG2 ILE   216      36.830  53.351  63.393  0.00  0.00
ATOM   3475 1HG2 ILE   216      36.162  53.690  64.148  0.00  0.00
ATOM   3476 2HG2 ILE   216      36.337  52.752  62.662  0.00  0.00
ATOM   3477 3HG2 ILE   216      37.428  52.615  63.949  0.00  0.00
ATOM   3478  CG1 ILE   216      36.598  55.329  61.948  0.00  0.00
ATOM   3479 2HG1 ILE   216      35.803  55.632  62.615  0.00  0.00
ATOM   3480 3HG1 ILE   216      37.131  56.246  61.624  0.00  0.00
ATOM   3481  CD1 ILE   216      35.972  54.566  60.772  0.00  0.00
ATOM   3482 1HD1 ILE   216      36.750  53.998  60.390  0.00  0.00
ATOM   3483 2HD1 ILE   216      35.255  53.864  61.050  0.00  0.00
ATOM   3484 3HD1 ILE   216      35.575  55.300  60.006  0.00  0.00
ATOM   3485  C   ILE   216      38.687  54.538  65.090  0.00  0.00
ATOM   3486  O   ILE   216      38.107  54.476  66.178  0.00  0.00
ATOM   3487  N   LYS   217      39.806  53.815  64.813  0.00  0.00
ATOM   3488  H   LYS   217      40.214  54.072  63.954  0.00  0.00
ATOM   3489  CA  LYS   217      40.421  52.918  65.747  0.00  0.00
ATOM   3490  HA  LYS   217      39.638  52.265  66.023  0.00  0.00
ATOM   3491  CB  LYS   217      41.573  52.098  65.074  0.00  0.00
ATOM   3492  HB2 LYS   217      41.247  51.628  64.194  0.00  0.00
ATOM   3493  HB3 LYS   217      42.502  52.689  64.885  0.00  0.00
ATOM   3494  CG  LYS   217      42.034  50.985  65.999  0.00  0.00
ATOM   3495  HG2 LYS   217      41.153  50.600  66.483  0.00  0.00
ATOM   3496  HG3 LYS   217      42.221  50.118  65.324  0.00  0.00
ATOM   3497  CD  LYS   217      43.265  51.167  66.840  0.00  0.00
ATOM   3498  HD2 LYS   217      43.153  51.823  67.678  0.00  0.00
ATOM   3499  HD3 LYS   217      43.484  50.195  67.251  0.00  0.00
ATOM   3500  CE  LYS   217      44.508  51.606  66.109  0.00  0.00
ATOM   3501  HE2 LYS   217      44.502  51.308  65.079  0.00  0.00
ATOM   3502  HE3 LYS   217      44.523  52.684  66.055  0.00  0.00
ATOM   3503  NZ  LYS   217      45.752  51.260  66.783  0.00  0.00
ATOM   3504  HZ1 LYS   217      46.508  51.054  66.118  0.00  0.00
ATOM   3505  HZ2 LYS   217      45.994  51.878  67.547  0.00  0.00
ATOM   3506  HZ3 LYS   217      45.671  50.305  67.145  0.00  0.00
ATOM   3507  C   LYS   217      40.819  53.491  67.050  0.00  0.00
ATOM   3508  O   LYS   217      40.686  52.765  68.041  0.00  0.00
ATOM   3509  N   GLU   218      41.194  54.821  67.039  0.00  0.00
ATOM   3510  H   GLU   218      41.500  55.299  66.194  0.00  0.00
ATOM   3511  CA  GLU   218      41.332  55.487  68.313  0.00  0.00
ATOM   3512  HA  GLU   218      42.015  54.853  68.978  0.00  0.00
ATOM   3513  CB  GLU   218      42.144  56.773  68.067  0.00  0.00
ATOM   3514  HB2 GLU   218      42.426  57.213  69.027  0.00  0.00
ATOM   3515  HB3 GLU   218      43.069  56.588  67.545  0.00  0.00
ATOM   3516  CG  GLU   218      41.459  57.988  67.415  0.00  0.00
ATOM   3517  HG2 GLU   218      41.101  57.806  66.403  0.00  0.00
ATOM   3518  HG3 GLU   218      40.492  58.133  67.885  0.00  0.00
ATOM   3519  CD  GLU   218      42.261  59.358  67.517  0.00  0.00
ATOM   3520  OE1 GLU   218      43.145  59.569  66.660  0.00  0.00
ATOM   3521  OE2 GLU   218      42.005  60.246  68.329  0.00  0.00
ATOM   3522  C   GLU   218      40.063  55.706  69.150  0.00  0.00
ATOM   3523  O   GLU   218      40.218  56.011  70.343  0.00  0.00
ATOM   3524  N   LYS   219      38.888  55.479  68.647  0.00  0.00
ATOM   3525  H   LYS   219      38.870  55.263  67.652  0.00  0.00
ATOM   3526  CA  LYS   219      37.522  55.565  69.302  0.00  0.00
ATOM   3527  HA  LYS   219      37.570  56.044  70.255  0.00  0.00
ATOM   3528  CB  LYS   219      36.616  56.424  68.484  0.00  0.00
ATOM   3529  HB2 LYS   219      36.491  55.919  67.485  0.00  0.00
ATOM   3530  HB3 LYS   219      35.737  56.566  69.055  0.00  0.00
ATOM   3531  CG  LYS   219      37.235  57.876  68.262  0.00  0.00
ATOM   3532  HG2 LYS   219      37.483  58.277  69.185  0.00  0.00
ATOM   3533  HG3 LYS   219      38.155  57.800  67.698  0.00  0.00
ATOM   3534  CD  LYS   219      36.228  58.711  67.451  0.00  0.00
ATOM   3535  HD2 LYS   219      36.017  58.255  66.500  0.00  0.00
ATOM   3536  HD3 LYS   219      35.365  58.871  68.172  0.00  0.00
ATOM   3537  CE  LYS   219      36.705  60.119  67.000  0.00  0.00
ATOM   3538  HE2 LYS   219      37.608  60.074  66.415  0.00  0.00
ATOM   3539  HE3 LYS   219      35.894  60.609  66.471  0.00  0.00
ATOM   3540  NZ  LYS   219      36.946  61.080  68.196  0.00  0.00
ATOM   3541  HZ1 LYS   219      36.129  61.152  68.734  0.00  0.00
ATOM   3542  HZ2 LYS   219      37.716  60.797  68.807  0.00  0.00
ATOM   3543  HZ3 LYS   219      37.085  62.021  67.765  0.00  0.00
ATOM   3544  C   LYS   219      36.857  54.192  69.663  0.00  0.00
ATOM   3545  O   LYS   219      36.018  54.070  70.609  0.00  0.00
ATOM   3546  N   LEU   220      37.364  53.079  69.062  0.00  0.00
ATOM   3547  H   LEU   220      38.110  53.226  68.352  0.00  0.00
ATOM   3548  CA  LEU   220      37.227  51.664  69.541  0.00  0.00
ATOM   3549  HA  LEU   220      36.137  51.455  69.850  0.00  0.00
ATOM   3550  CB  LEU   220      37.608  50.721  68.442  0.00  0.00
ATOM   3551  HB2 LEU   220      38.725  50.754  68.267  0.00  0.00
ATOM   3552  HB3 LEU   220      37.341  49.741  68.803  0.00  0.00
ATOM   3553  CG  LEU   220      36.828  50.932  67.116  0.00  0.00
ATOM   3554  HG  LEU   220      36.989  51.943  66.686  0.00  0.00
ATOM   3555  CD1 LEU   220      37.158  49.894  66.030  0.00  0.00
ATOM   3556 1HD1 LEU   220      38.198  50.069  65.730  0.00  0.00
ATOM   3557 2HD1 LEU   220      36.891  48.841  66.374  0.00  0.00
ATOM   3558 3HD1 LEU   220      36.477  50.091  65.176  0.00  0.00
ATOM   3559  CD2 LEU   220      35.328  51.094  67.341  0.00  0.00
ATOM   3560 1HD2 LEU   220      34.995  52.091  67.758  0.00  0.00
ATOM   3561 2HD2 LEU   220      34.822  51.025  66.369  0.00  0.00
ATOM   3562 3HD2 LEU   220      34.979  50.276  67.987  0.00  0.00
ATOM   3563  C   LEU   220      37.985  51.400  70.853  0.00  0.00
ATOM   3564  O   LEU   220      39.112  51.911  71.034  0.00  0.00
ATOM   3565  N   PRO   221      37.372  50.770  71.942  0.00  0.00
ATOM   3566  CD  PRO   221      36.055  50.220  71.939  0.00  0.00
ATOM   3567  HD2 PRO   221      35.887  49.537  71.098  0.00  0.00
ATOM   3568  HD3 PRO   221      35.338  50.943  71.821  0.00  0.00
ATOM   3569  CG  PRO   221      35.883  49.578  73.338  0.00  0.00
ATOM   3570  HG2 PRO   221      36.200  48.564  73.289  0.00  0.00
ATOM   3571  HG3 PRO   221      34.869  49.641  73.685  0.00  0.00
ATOM   3572  CB  PRO   221      36.917  50.248  74.216  0.00  0.00
ATOM   3573  HB2 PRO   221      37.240  49.637  75.055  0.00  0.00
ATOM   3574  HB3 PRO   221      36.531  51.208  74.419  0.00  0.00
ATOM   3575  CA  PRO   221      38.059  50.533  73.152  0.00  0.00
ATOM   3576  HA  PRO   221      38.501  51.443  73.567  0.00  0.00
ATOM   3577  C   PRO   221      39.249  49.493  73.065  0.00  0.00
ATOM   3578  O   PRO   221      39.061  48.378  72.572  0.00  0.00
ATOM   3579  N   SER   222      40.507  49.853  73.428  0.00  0.00
ATOM   3580  H   SER   222      40.610  50.826  73.737  0.00  0.00
ATOM   3581  CA  SER   222      41.701  49.153  73.010  0.00  0.00
ATOM   3582  HA  SER   222      41.601  48.952  71.947  0.00  0.00
ATOM   3583  CB  SER   222      42.896  50.101  73.233  0.00  0.00
ATOM   3584  HB2 SER   222      43.803  49.506  73.151  0.00  0.00
ATOM   3585  HB3 SER   222      42.887  50.941  72.542  0.00  0.00
ATOM   3586  OG  SER   222      42.855  50.716  74.558  0.00  0.00
ATOM   3587  HG  SER   222      42.435  51.560  74.453  0.00  0.00
ATOM   3588  C   SER   222      42.107  47.877  73.688  0.00  0.00
ATOM   3589  O   SER   222      42.834  47.105  73.072  0.00  0.00
ATOM   3590  N   GLU   223      41.520  47.579  74.838  0.00  0.00
ATOM   3591  H   GLU   223      40.971  48.253  75.230  0.00  0.00
ATOM   3592  CA  GLU   223      41.563  46.234  75.449  0.00  0.00
ATOM   3593  HA  GLU   223      42.455  45.982  75.869  0.00  0.00
ATOM   3594  CB  GLU   223      40.633  46.216  76.622  0.00  0.00
ATOM   3595  HB2 GLU   223      39.785  46.830  76.335  0.00  0.00
ATOM   3596  HB3 GLU   223      40.281  45.237  76.744  0.00  0.00
ATOM   3597  CG  GLU   223      41.061  46.816  77.982  0.00  0.00
ATOM   3598  HG2 GLU   223      42.165  46.858  78.144  0.00  0.00
ATOM   3599  HG3 GLU   223      40.810  47.890  77.799  0.00  0.00
ATOM   3600  CD  GLU   223      40.150  46.305  79.130  0.00  0.00
ATOM   3601  OE1 GLU   223      38.897  46.258  78.993  0.00  0.00
ATOM   3602  OE2 GLU   223      40.733  45.851  80.154  0.00  0.00
ATOM   3603  C   GLU   223      41.054  45.126  74.526  0.00  0.00
ATOM   3604  O   GLU   223      41.464  43.919  74.569  0.00  0.00
ATOM   3605  N   LYS   224      40.061  45.517  73.657  0.00  0.00
ATOM   3606  H   LYS   224      39.767  46.469  73.798  0.00  0.00
ATOM   3607  CA  LYS   224      39.193  44.628  72.884  0.00  0.00
ATOM   3608  HA  LYS   224      39.165  43.675  73.486  0.00  0.00
ATOM   3609  CB  LYS   224      37.696  45.087  72.909  0.00  0.00
ATOM   3610  HB2 LYS   224      37.613  46.111  72.286  0.00  0.00
ATOM   3611  HB3 LYS   224      37.000  44.565  72.350  0.00  0.00
ATOM   3612  CG  LYS   224      37.224  45.401  74.315  0.00  0.00
ATOM   3613  HG2 LYS   224      37.441  44.644  75.051  0.00  0.00
ATOM   3614  HG3 LYS   224      37.737  46.286  74.737  0.00  0.00
ATOM   3615  CD  LYS   224      35.750  45.680  74.300  0.00  0.00
ATOM   3616  HD2 LYS   224      35.537  46.476  73.574  0.00  0.00
ATOM   3617  HD3 LYS   224      35.279  44.767  73.965  0.00  0.00
ATOM   3618  CE  LYS   224      35.306  46.009  75.700  0.00  0.00
ATOM   3619  HE2 LYS   224      35.899  46.929  75.938  0.00  0.00
ATOM   3620  HE3 LYS   224      34.280  46.256  75.668  0.00  0.00
ATOM   3621  NZ  LYS   224      35.593  44.897  76.688  0.00  0.00
ATOM   3622  HZ1 LYS   224      36.549  44.709  76.975  0.00  0.00
ATOM   3623  HZ2 LYS   224      35.104  45.040  77.527  0.00  0.00
ATOM   3624  HZ3 LYS   224      35.242  43.991  76.519  0.00  0.00
ATOM   3625  C   LYS   224      39.736  44.409  71.438  0.00  0.00
ATOM   3626  O   LYS   224      39.020  43.844  70.568  0.00  0.00
ATOM   3627  N   LEU   225      40.999  44.843  71.312  0.00  0.00
ATOM   3628  H   LEU   225      41.546  45.113  72.114  0.00  0.00
ATOM   3629  CA  LEU   225      41.674  44.798  70.055  0.00  0.00
ATOM   3630  HA  LEU   225      41.193  44.159  69.399  0.00  0.00
ATOM   3631  CB  LEU   225      41.819  46.184  69.444  0.00  0.00
ATOM   3632  HB2 LEU   225      42.580  46.786  70.012  0.00  0.00
ATOM   3633  HB3 LEU   225      42.219  46.138  68.468  0.00  0.00
ATOM   3634  CG  LEU   225      40.683  47.095  69.420  0.00  0.00
ATOM   3635  HG  LEU   225      40.107  47.101  70.314  0.00  0.00
ATOM   3636  CD1 LEU   225      41.129  48.563  69.189  0.00  0.00
ATOM   3637 1HD1 LEU   225      41.970  48.850  69.870  0.00  0.00
ATOM   3638 2HD1 LEU   225      41.506  48.550  68.194  0.00  0.00
ATOM   3639 3HD1 LEU   225      40.350  49.277  69.216  0.00  0.00
ATOM   3640  CD2 LEU   225      39.630  46.704  68.407  0.00  0.00
ATOM   3641 1HD2 LEU   225      40.137  46.371  67.438  0.00  0.00
ATOM   3642 2HD2 LEU   225      39.062  45.909  68.831  0.00  0.00
ATOM   3643 3HD2 LEU   225      39.036  47.569  68.207  0.00  0.00
ATOM   3644  C   LEU   225      43.082  44.147  70.218  0.00  0.00
ATOM   3645  O   LEU   225      43.870  44.344  71.168  0.00  0.00
ATOM   3646  N   THR   226      43.414  43.454  69.121  0.00  0.00
ATOM   3647  H   THR   226      42.625  43.197  68.474  0.00  0.00
ATOM   3648  CA  THR   226      44.700  42.907  68.863  0.00  0.00
ATOM   3649  HA  THR   226      45.352  43.561  69.492  0.00  0.00
ATOM   3650  CB  THR   226      44.884  41.400  69.320  0.00  0.00
ATOM   3651  HB  THR   226      44.302  40.638  68.791  0.00  0.00
ATOM   3652  CG2 THR   226      46.309  40.979  69.208  0.00  0.00
ATOM   3653 1HG2 THR   226      46.884  41.737  69.794  0.00  0.00
ATOM   3654 2HG2 THR   226      46.493  39.947  69.553  0.00  0.00
ATOM   3655 3HG2 THR   226      46.641  41.019  68.170  0.00  0.00
ATOM   3656  OG1 THR   226      44.619  41.291  70.695  0.00  0.00
ATOM   3657  HG1 THR   226      44.536  40.330  70.898  0.00  0.00
ATOM   3658  C   THR   226      45.040  43.153  67.403  0.00  0.00
ATOM   3659  O   THR   226      44.285  42.701  66.510  0.00  0.00
ATOM   3660  N   PHE   227      46.253  43.783  67.252  0.00  0.00
ATOM   3661  H   PHE   227      46.743  43.997  68.092  0.00  0.00
ATOM   3662  CA  PHE   227      47.020  44.053  65.975  0.00  0.00
ATOM   3663  HA  PHE   227      46.399  43.563  65.206  0.00  0.00
ATOM   3664  CB  PHE   227      46.974  45.594  65.771  0.00  0.00
ATOM   3665  HB2 PHE   227      47.100  46.058  66.783  0.00  0.00
ATOM   3666  HB3 PHE   227      47.814  45.937  65.109  0.00  0.00
ATOM   3667  CG  PHE   227      45.731  46.098  65.242  0.00  0.00
ATOM   3668  CD1 PHE   227      45.459  46.013  63.865  0.00  0.00
ATOM   3669  HD1 PHE   227      46.150  45.565  63.149  0.00  0.00
ATOM   3670  CE1 PHE   227      44.223  46.523  63.374  0.00  0.00
ATOM   3671  HE1 PHE   227      43.946  46.469  62.284  0.00  0.00
ATOM   3672  CZ  PHE   227      43.381  47.181  64.280  0.00  0.00
ATOM   3673  HZ  PHE   227      42.488  47.605  63.798  0.00  0.00
ATOM   3674  CE2 PHE   227      43.689  47.356  65.660  0.00  0.00
ATOM   3675  HE2 PHE   227      43.075  47.712  66.442  0.00  0.00
ATOM   3676  CD2 PHE   227      44.862  46.732  66.098  0.00  0.00
ATOM   3677  HD2 PHE   227      45.212  46.785  67.075  0.00  0.00
ATOM   3678  C   PHE   227      48.480  43.550  65.997  0.00  0.00
ATOM   3679  O   PHE   227      49.333  44.167  66.623  0.00  0.00
ATOM   3680  N   ASN   228      48.696  42.265  65.611  0.00  0.00
ATOM   3681  H   ASN   228      47.852  41.834  65.246  0.00  0.00
ATOM   3682  CA  ASN   228      50.028  41.612  65.561  0.00  0.00
ATOM   3683  HA  ASN   228      50.677  42.263  65.044  0.00  0.00
ATOM   3684  CB  ASN   228      50.482  41.379  66.997  0.00  0.00
ATOM   3685  HB2 ASN   228      50.816  42.361  67.406  0.00  0.00
ATOM   3686  HB3 ASN   228      49.655  41.053  67.605  0.00  0.00
ATOM   3687  CG  ASN   228      51.615  40.490  67.209  0.00  0.00
ATOM   3688  OD1 ASN   228      51.565  39.323  66.966  0.00  0.00
ATOM   3689  ND2 ASN   228      52.770  40.977  67.636  0.00  0.00
ATOM   3690 1HD2 ASN   228      53.561  40.321  67.531  0.00  0.00
ATOM   3691 2HD2 ASN   228      52.911  41.958  67.722  0.00  0.00
ATOM   3692  C   ASN   228      49.995  40.294  64.646  0.00  0.00
ATOM   3693  O   ASN   228      49.195  39.401  64.886  0.00  0.00
ATOM   3694  N   SER   229      51.035  40.066  63.778  0.00  0.00
ATOM   3695  H   SER   229      51.834  40.620  63.704  0.00  0.00
ATOM   3696  CA  SER   229      51.139  38.950  62.890  0.00  0.00
ATOM   3697  HA  SER   229      50.177  38.961  62.353  0.00  0.00
ATOM   3698  CB  SER   229      52.296  39.232  61.877  0.00  0.00
ATOM   3699  HB2 SER   229      52.285  38.412  61.189  0.00  0.00
ATOM   3700  HB3 SER   229      51.996  40.177  61.363  0.00  0.00
ATOM   3701  OG  SER   229      53.501  39.444  62.479  0.00  0.00
ATOM   3702  HG  SER   229      53.930  40.003  61.778  0.00  0.00
ATOM   3703  C   SER   229      51.196  37.495  63.378  0.00  0.00
ATOM   3704  O   SER   229      50.894  36.564  62.621  0.00  0.00
ATOM   3705  N   GLY   230      51.356  37.273  64.647  0.00  0.00
ATOM   3706  H   GLY   230      51.481  38.087  65.120  0.00  0.00
ATOM   3707  CA  GLY   230      51.053  35.966  65.369  0.00  0.00
ATOM   3708  HA2 GLY   230      51.619  35.126  64.973  0.00  0.00
ATOM   3709  HA3 GLY   230      51.439  36.215  66.332  0.00  0.00
ATOM   3710  C   GLY   230      49.567  35.641  65.507  0.00  0.00
ATOM   3711  O   GLY   230      49.121  34.485  65.612  0.00  0.00
ATOM   3712  N   PHE   231      48.664  36.639  65.173  0.00  0.00
ATOM   3713  H   PHE   231      48.934  37.637  64.988  0.00  0.00
ATOM   3714  CA  PHE   231      47.208  36.497  65.300  0.00  0.00
ATOM   3715  HA  PHE   231      46.977  35.614  65.780  0.00  0.00
ATOM   3716  CB  PHE   231      46.690  37.522  66.279  0.00  0.00
ATOM   3717  HB2 PHE   231      46.833  38.565  65.900  0.00  0.00
ATOM   3718  HB3 PHE   231      45.650  37.345  66.414  0.00  0.00
ATOM   3719  CG  PHE   231      47.104  37.395  67.728  0.00  0.00
ATOM   3720  CD1 PHE   231      46.304  36.685  68.664  0.00  0.00
ATOM   3721  HD1 PHE   231      45.303  36.380  68.410  0.00  0.00
ATOM   3722  CE1 PHE   231      46.781  36.497  69.987  0.00  0.00
ATOM   3723  HE1 PHE   231      46.204  35.865  70.743  0.00  0.00
ATOM   3724  CZ  PHE   231      48.077  36.920  70.282  0.00  0.00
ATOM   3725  HZ  PHE   231      48.524  36.713  71.279  0.00  0.00
ATOM   3726  CE2 PHE   231      48.940  37.545  69.334  0.00  0.00
ATOM   3727  HE2 PHE   231      49.915  37.951  69.616  0.00  0.00
ATOM   3728  CD2 PHE   231      48.414  37.758  68.053  0.00  0.00
ATOM   3729  HD2 PHE   231      48.976  38.268  67.290  0.00  0.00
ATOM   3730  C   PHE   231      46.357  36.456  64.041  0.00  0.00
ATOM   3731  O   PHE   231      45.169  36.751  64.007  0.00  0.00
ATOM   3732  N   GLN   232      47.003  35.998  62.924  0.00  0.00
ATOM   3733  H   GLN   232      47.926  35.826  62.942  0.00  0.00
ATOM   3734  CA  GLN   232      46.329  35.562  61.738  0.00  0.00
ATOM   3735  HA  GLN   232      45.593  36.312  61.528  0.00  0.00
ATOM   3736  CB  GLN   232      47.272  35.373  60.504  0.00  0.00
ATOM   3737  HB2 GLN   232      47.694  36.361  60.422  0.00  0.00
ATOM   3738  HB3 GLN   232      47.941  34.506  60.606  0.00  0.00
ATOM   3739  CG  GLN   232      46.613  35.161  59.115  0.00  0.00
ATOM   3740  HG2 GLN   232      45.955  34.421  59.306  0.00  0.00
ATOM   3741  HG3 GLN   232      46.137  35.992  58.793  0.00  0.00
ATOM   3742  CD  GLN   232      47.708  34.779  58.171  0.00  0.00
ATOM   3743  OE1 GLN   232      48.798  35.313  58.113  0.00  0.00
ATOM   3744  NE2 GLN   232      47.509  33.607  57.528  0.00  0.00
ATOM   3745 1HE2 GLN   232      48.307  33.170  57.095  0.00  0.00
ATOM   3746 2HE2 GLN   232      46.714  33.024  57.643  0.00  0.00
ATOM   3747  C   GLN   232      45.839  34.161  62.008  0.00  0.00
ATOM   3748  O   GLN   232      46.615  33.239  62.457  0.00  0.00
ATOM   3749  N   ALA   233      44.516  33.990  62.069  0.00  0.00
ATOM   3750  H   ALA   233      43.921  34.861  61.967  0.00  0.00
ATOM   3751  CA  ALA   233      43.860  32.684  62.317  0.00  0.00
ATOM   3752  HA  ALA   233      44.335  32.453  63.255  0.00  0.00
ATOM   3753  CB  ALA   233      42.399  32.951  62.444  0.00  0.00
ATOM   3754  HB1 ALA   233      42.043  33.131  61.449  0.00  0.00
ATOM   3755  HB2 ALA   233      41.961  31.993  62.763  0.00  0.00
ATOM   3756  HB3 ALA   233      42.037  33.676  63.135  0.00  0.00
ATOM   3757  C   ALA   233      44.242  31.666  61.279  0.00  0.00
ATOM   3758  O   ALA   233      44.180  32.040  60.060  0.00  0.00
ATOM   3759  N   ILE   234      44.589  30.447  61.737  0.00  0.00
ATOM   3760  H   ILE   234      44.700  30.255  62.743  0.00  0.00
ATOM   3761  CA  ILE   234      44.919  29.334  60.858  0.00  0.00
ATOM   3762  HA  ILE   234      44.928  29.850  59.888  0.00  0.00
ATOM   3763  CB  ILE   234      46.445  28.888  61.161  0.00  0.00
ATOM   3764  HB  ILE   234      46.778  28.122  60.439  0.00  0.00
ATOM   3765  CG2 ILE   234      47.529  30.103  60.932  0.00  0.00
ATOM   3766 1HG2 ILE   234      47.515  30.852  61.716  0.00  0.00
ATOM   3767 2HG2 ILE   234      48.561  29.732  60.924  0.00  0.00
ATOM   3768 3HG2 ILE   234      47.250  30.719  60.030  0.00  0.00
ATOM   3769  CG1 ILE   234      46.609  28.514  62.660  0.00  0.00
ATOM   3770 2HG1 ILE   234      47.619  28.445  62.937  0.00  0.00
ATOM   3771 3HG1 ILE   234      46.242  29.234  63.265  0.00  0.00
ATOM   3772  CD1 ILE   234      46.068  27.159  63.095  0.00  0.00
ATOM   3773 1HD1 ILE   234      45.908  26.622  62.189  0.00  0.00
ATOM   3774 2HD1 ILE   234      46.704  26.651  63.806  0.00  0.00
ATOM   3775 3HD1 ILE   234      45.165  27.360  63.611  0.00  0.00
ATOM   3776  C   ILE   234      43.837  28.150  60.911  0.00  0.00
ATOM   3777  O   ILE   234      43.872  27.284  60.040  0.00  0.00
ATOM   3778  N   ALA   235      42.969  28.134  61.975  0.00  0.00
ATOM   3779  H   ALA   235      43.123  28.849  62.715  0.00  0.00
ATOM   3780  CA  ALA   235      41.911  27.062  62.072  0.00  0.00
ATOM   3781  HA  ALA   235      41.712  26.627  61.161  0.00  0.00
ATOM   3782  CB  ALA   235      42.455  25.903  63.010  0.00  0.00
ATOM   3783  HB1 ALA   235      43.375  25.602  62.538  0.00  0.00
ATOM   3784  HB2 ALA   235      42.584  26.226  63.999  0.00  0.00
ATOM   3785  HB3 ALA   235      41.610  25.203  63.142  0.00  0.00
ATOM   3786  C   ALA   235      40.655  27.723  62.636  0.00  0.00
ATOM   3787  O   ALA   235      40.777  28.332  63.708  0.00  0.00
ATOM   3788  N   ILE   236      39.508  27.391  62.035  0.00  0.00
ATOM   3789  H   ILE   236      39.594  26.829  61.236  0.00  0.00
ATOM   3790  CA  ILE   236      38.185  27.664  62.659  0.00  0.00
ATOM   3791  HA  ILE   236      38.359  28.142  63.645  0.00  0.00
ATOM   3792  CB  ILE   236      37.310  28.563  61.731  0.00  0.00
ATOM   3793  HB  ILE   236      36.911  28.021  60.934  0.00  0.00
ATOM   3794  CG2 ILE   236      36.126  29.085  62.450  0.00  0.00
ATOM   3795 1HG2 ILE   236      35.222  28.464  62.300  0.00  0.00
ATOM   3796 2HG2 ILE   236      36.283  29.144  63.562  0.00  0.00
ATOM   3797 3HG2 ILE   236      35.968  30.158  61.999  0.00  0.00
ATOM   3798  CG1 ILE   236      38.138  29.713  61.100  0.00  0.00
ATOM   3799 2HG1 ILE   236      38.905  29.193  60.579  0.00  0.00
ATOM   3800 3HG1 ILE   236      37.626  30.263  60.327  0.00  0.00
ATOM   3801  CD1 ILE   236      38.882  30.672  61.986  0.00  0.00
ATOM   3802 1HD1 ILE   236      38.174  31.387  62.469  0.00  0.00
ATOM   3803 2HD1 ILE   236      39.346  30.118  62.737  0.00  0.00
ATOM   3804 3HD1 ILE   236      39.596  31.260  61.326  0.00  0.00
ATOM   3805  C   ILE   236      37.445  26.275  62.843  0.00  0.00
ATOM   3806  O   ILE   236      37.156  25.551  61.899  0.00  0.00
ATOM   3807  N   ASP   237      37.336  25.923  64.071  0.00  0.00
ATOM   3808  H   ASP   237      37.834  26.468  64.751  0.00  0.00
ATOM   3809  CA  ASP   237      36.798  24.618  64.597  0.00  0.00
ATOM   3810  HA  ASP   237      36.879  23.873  63.849  0.00  0.00
ATOM   3811  CB  ASP   237      37.607  24.059  65.850  0.00  0.00
ATOM   3812  HB2 ASP   237      38.686  24.033  65.877  0.00  0.00
ATOM   3813  HB3 ASP   237      37.386  24.699  66.706  0.00  0.00
ATOM   3814  CG  ASP   237      37.268  22.569  66.211  0.00  0.00
ATOM   3815  OD1 ASP   237      36.195  22.336  66.793  0.00  0.00
ATOM   3816  OD2 ASP   237      38.090  21.625  65.933  0.00  0.00
ATOM   3817  C   ASP   237      35.256  24.749  64.798  0.00  0.00
ATOM   3818  O   ASP   237      34.849  25.181  65.868  0.00  0.00
ATOM   3819  N   ALA   238      34.468  24.287  63.764  0.00  0.00
ATOM   3820  H   ALA   238      34.914  24.316  62.833  0.00  0.00
ATOM   3821  CA  ALA   238      33.052  24.326  63.755  0.00  0.00
ATOM   3822  HA  ALA   238      32.726  25.289  64.237  0.00  0.00
ATOM   3823  CB  ALA   238      32.666  24.411  62.280  0.00  0.00
ATOM   3824  HB1 ALA   238      33.039  23.493  61.879  0.00  0.00
ATOM   3825  HB2 ALA   238      31.556  24.382  62.209  0.00  0.00
ATOM   3826  HB3 ALA   238      33.120  25.306  61.798  0.00  0.00
ATOM   3827  C   ALA   238      32.399  23.136  64.590  0.00  0.00
ATOM   3828  O   ALA   238      31.195  23.000  64.474  0.00  0.00
ATOM   3829  N   ASP   239      33.120  22.311  65.319  0.00  0.00
ATOM   3830  H   ASP   239      34.072  22.649  65.404  0.00  0.00
ATOM   3831  CA  ASP   239      32.565  21.260  66.180  0.00  0.00
ATOM   3832  HA  ASP   239      31.502  21.216  66.022  0.00  0.00
ATOM   3833  CB  ASP   239      33.194  19.913  65.803  0.00  0.00
ATOM   3834  HB2 ASP   239      34.256  20.070  65.499  0.00  0.00
ATOM   3835  HB3 ASP   239      33.265  19.311  66.745  0.00  0.00
ATOM   3836  CG  ASP   239      32.449  19.201  64.753  0.00  0.00
ATOM   3837  OD1 ASP   239      32.709  17.980  64.553  0.00  0.00
ATOM   3838  OD2 ASP   239      31.546  19.735  64.086  0.00  0.00
ATOM   3839  C   ASP   239      32.713  21.668  67.643  0.00  0.00
ATOM   3840  O   ASP   239      32.178  21.045  68.538  0.00  0.00
ATOM   3841  N   ALA   240      33.391  22.822  67.947  0.00  0.00
ATOM   3842  H   ALA   240      34.079  23.130  67.220  0.00  0.00
ATOM   3843  CA  ALA   240      33.546  23.338  69.331  0.00  0.00
ATOM   3844  HA  ALA   240      32.673  22.987  69.914  0.00  0.00
ATOM   3845  CB  ALA   240      34.820  22.762  70.007  0.00  0.00
ATOM   3846  HB1 ALA   240      34.639  21.635  70.078  0.00  0.00
ATOM   3847  HB2 ALA   240      35.717  22.822  69.392  0.00  0.00
ATOM   3848  HB3 ALA   240      35.033  23.155  70.956  0.00  0.00
ATOM   3849  C   ALA   240      33.563  24.880  69.431  0.00  0.00
ATOM   3850  O   ALA   240      33.631  25.405  70.523  0.00  0.00
ATOM   3851  N   LYS   241      33.277  25.560  68.252  0.00  0.00
ATOM   3852  H   LYS   241      33.494  25.081  67.396  0.00  0.00
ATOM   3853  CA  LYS   241      33.370  27.004  67.998  0.00  0.00
ATOM   3854  HA  LYS   241      33.607  27.117  66.897  0.00  0.00
ATOM   3855  CB  LYS   241      32.056  27.786  68.488  0.00  0.00
ATOM   3856  HB2 LYS   241      31.907  27.548  69.551  0.00  0.00
ATOM   3857  HB3 LYS   241      32.247  28.863  68.322  0.00  0.00
ATOM   3858  CG  LYS   241      30.830  27.299  67.740  0.00  0.00
ATOM   3859  HG2 LYS   241      30.982  27.207  66.641  0.00  0.00
ATOM   3860  HG3 LYS   241      30.641  26.330  68.225  0.00  0.00
ATOM   3861  CD  LYS   241      29.607  28.271  68.097  0.00  0.00
ATOM   3862  HD2 LYS   241      29.878  29.243  67.707  0.00  0.00
ATOM   3863  HD3 LYS   241      28.707  27.800  67.544  0.00  0.00
ATOM   3864  CE  LYS   241      29.333  28.468  69.625  0.00  0.00
ATOM   3865  HE2 LYS   241      29.230  27.591  70.240  0.00  0.00
ATOM   3866  HE3 LYS   241      30.256  28.953  69.920  0.00  0.00
ATOM   3867  NZ  LYS   241      28.106  29.251  69.820  0.00  0.00
ATOM   3868  HZ1 LYS   241      28.145  30.145  69.304  0.00  0.00
ATOM   3869  HZ2 LYS   241      27.349  28.712  69.367  0.00  0.00
ATOM   3870  HZ3 LYS   241      27.964  29.420  70.831  0.00  0.00
ATOM   3871  C   LYS   241      34.617  27.623  68.816  0.00  0.00
ATOM   3872  O   LYS   241      34.447  28.491  69.690  0.00  0.00
ATOM   3873  N   THR   242      35.742  27.219  68.398  0.00  0.00
ATOM   3874  H   THR   242      35.657  26.463  67.836  0.00  0.00
ATOM   3875  CA  THR   242      37.065  27.750  68.831  0.00  0.00
ATOM   3876  HA  THR   242      36.918  28.655  69.347  0.00  0.00
ATOM   3877  CB  THR   242      37.763  26.922  69.857  0.00  0.00
ATOM   3878  HB  THR   242      38.762  27.306  70.005  0.00  0.00
ATOM   3879  CG2 THR   242      37.040  26.924  71.213  0.00  0.00
ATOM   3880 1HG2 THR   242      37.221  27.855  71.739  0.00  0.00
ATOM   3881 2HG2 THR   242      36.013  26.944  71.079  0.00  0.00
ATOM   3882 3HG2 THR   242      37.290  26.129  71.880  0.00  0.00
ATOM   3883  OG1 THR   242      37.792  25.530  69.484  0.00  0.00
ATOM   3884  HG1 THR   242      37.845  24.911  70.247  0.00  0.00
ATOM   3885  C   THR   242      37.972  28.034  67.621  0.00  0.00
ATOM   3886  O   THR   242      38.000  27.281  66.598  0.00  0.00
ATOM   3887  N   ILE   243      38.754  29.043  67.734  0.00  0.00
ATOM   3888  H   ILE   243      38.637  29.565  68.577  0.00  0.00
ATOM   3889  CA  ILE   243      39.776  29.411  66.708  0.00  0.00
ATOM   3890  HA  ILE   243      39.479  28.866  65.875  0.00  0.00
ATOM   3891  CB  ILE   243      39.642  30.979  66.491  0.00  0.00
ATOM   3892  HB  ILE   243      39.587  31.499  67.474  0.00  0.00
ATOM   3893  CG2 ILE   243      40.804  31.501  65.615  0.00  0.00
ATOM   3894 1HG2 ILE   243      40.762  32.597  65.473  0.00  0.00
ATOM   3895 2HG2 ILE   243      41.691  31.299  66.146  0.00  0.00
ATOM   3896 3HG2 ILE   243      40.884  30.949  64.639  0.00  0.00
ATOM   3897  CG1 ILE   243      38.346  31.358  65.686  0.00  0.00
ATOM   3898 2HG1 ILE   243      38.356  30.993  64.621  0.00  0.00
ATOM   3899 3HG1 ILE   243      37.552  30.868  66.197  0.00  0.00
ATOM   3900  CD1 ILE   243      37.960  32.849  65.687  0.00  0.00
ATOM   3901 1HD1 ILE   243      38.516  33.325  64.865  0.00  0.00
ATOM   3902 2HD1 ILE   243      36.869  32.938  65.632  0.00  0.00
ATOM   3903 3HD1 ILE   243      38.100  33.258  66.590  0.00  0.00
ATOM   3904  C   ILE   243      41.201  29.012  67.232  0.00  0.00
ATOM   3905  O   ILE   243      41.366  29.021  68.442  0.00  0.00
ATOM   3906  N   THR   244      42.251  28.934  66.370  0.00  0.00
ATOM   3907  H   THR   244      41.927  28.953  65.399  0.00  0.00
ATOM   3908  CA  THR   244      43.666  28.717  66.731  0.00  0.00
ATOM   3909  HA  THR   244      43.923  28.907  67.721  0.00  0.00
ATOM   3910  CB  THR   244      43.976  27.249  66.570  0.00  0.00
ATOM   3911  HB  THR   244      43.748  26.924  65.611  0.00  0.00
ATOM   3912  CG2 THR   244      45.463  26.907  66.939  0.00  0.00
ATOM   3913 1HG2 THR   244      45.707  27.114  68.008  0.00  0.00
ATOM   3914 2HG2 THR   244      45.554  25.798  66.918  0.00  0.00
ATOM   3915 3HG2 THR   244      46.220  27.233  66.265  0.00  0.00
ATOM   3916  OG1 THR   244      43.299  26.370  67.433  0.00  0.00
ATOM   3917  HG1 THR   244      42.339  26.593  67.288  0.00  0.00
ATOM   3918  C   THR   244      44.599  29.587  65.821  0.00  0.00
ATOM   3919  O   THR   244      44.356  29.721  64.652  0.00  0.00
ATOM   3920  N   PHE   245      45.627  30.297  66.451  0.00  0.00
ATOM   3921  H   PHE   245      45.664  30.226  67.454  0.00  0.00
ATOM   3922  CA  PHE   245      46.430  31.427  65.861  0.00  0.00
ATOM   3923  HA  PHE   245      45.943  31.755  64.984  0.00  0.00
ATOM   3924  CB  PHE   245      46.430  32.705  66.734  0.00  0.00
ATOM   3925  HB2 PHE   245      46.870  32.285  67.669  0.00  0.00
ATOM   3926  HB3 PHE   245      47.065  33.516  66.390  0.00  0.00
ATOM   3927  CG  PHE   245      45.084  33.403  66.961  0.00  0.00
ATOM   3928  CD1 PHE   245      44.481  33.970  65.822  0.00  0.00
ATOM   3929  HD1 PHE   245      44.926  33.979  64.826  0.00  0.00
ATOM   3930  CE1 PHE   245      43.181  34.550  65.870  0.00  0.00
ATOM   3931  HE1 PHE   245      42.803  35.000  64.970  0.00  0.00
ATOM   3932  CZ  PHE   245      42.582  34.782  67.076  0.00  0.00
ATOM   3933  HZ  PHE   245      41.643  35.285  67.149  0.00  0.00
ATOM   3934  CE2 PHE   245      43.227  34.372  68.316  0.00  0.00
ATOM   3935  HE2 PHE   245      42.779  34.575  69.284  0.00  0.00
ATOM   3936  CD2 PHE   245      44.435  33.672  68.186  0.00  0.00
ATOM   3937  HD2 PHE   245      44.744  33.097  69.005  0.00  0.00
ATOM   3938  C   PHE   245      47.781  30.856  65.447  0.00  0.00
ATOM   3939  O   PHE   245      48.251  29.794  65.800  0.00  0.00
ATOM   3940  N   SER   246      48.432  31.634  64.615  0.00  0.00
ATOM   3941  H   SER   246      48.040  32.628  64.557  0.00  0.00
ATOM   3942  CA  SER   246      49.719  31.329  63.973  0.00  0.00
ATOM   3943  HA  SER   246      49.491  30.409  63.434  0.00  0.00
ATOM   3944  CB  SER   246      50.029  32.451  62.933  0.00  0.00
ATOM   3945  HB2 SER   246      49.061  32.655  62.472  0.00  0.00
ATOM   3946  HB3 SER   246      50.612  33.275  63.368  0.00  0.00
ATOM   3947  OG  SER   246      50.827  31.924  61.966  0.00  0.00
ATOM   3948  HG  SER   246      51.702  32.380  61.981  0.00  0.00
ATOM   3949  C   SER   246      50.864  31.263  65.040  0.00  0.00
ATOM   3950  O   SER   246      51.859  30.630  64.814  0.00  0.00
ATOM   3951  N   ASN   247      50.627  31.796  66.249  0.00  0.00
ATOM   3952  H   ASN   247      49.898  32.470  66.258  0.00  0.00
ATOM   3953  CA  ASN   247      51.521  31.681  67.433  0.00  0.00
ATOM   3954  HA  ASN   247      52.448  31.252  67.097  0.00  0.00
ATOM   3955  CB  ASN   247      51.831  33.039  68.058  0.00  0.00
ATOM   3956  HB2 ASN   247      52.551  32.864  68.939  0.00  0.00
ATOM   3957  HB3 ASN   247      52.114  33.703  67.202  0.00  0.00
ATOM   3958  CG  ASN   247      50.488  33.737  68.597  0.00  0.00
ATOM   3959  OD1 ASN   247      49.490  33.058  68.903  0.00  0.00
ATOM   3960  ND2 ASN   247      50.448  35.011  68.766  0.00  0.00
ATOM   3961 1HD2 ASN   247      49.643  35.346  69.305  0.00  0.00
ATOM   3962 2HD2 ASN   247      51.146  35.645  68.521  0.00  0.00
ATOM   3963  C   ASN   247      51.070  30.579  68.449  0.00  0.00
ATOM   3964  O   ASN   247      51.522  30.567  69.567  0.00  0.00
ATOM   3965  N   GLY   248      50.159  29.648  68.080  0.00  0.00
ATOM   3966  H   GLY   248      49.644  29.688  67.185  0.00  0.00
ATOM   3967  CA  GLY   248      49.643  28.637  69.046  0.00  0.00
ATOM   3968  HA2 GLY   248      49.168  27.779  68.514  0.00  0.00
ATOM   3969  HA3 GLY   248      50.443  28.094  69.467  0.00  0.00
ATOM   3970  C   GLY   248      48.494  29.084  70.021  0.00  0.00
ATOM   3971  O   GLY   248      47.752  28.255  70.537  0.00  0.00
ATOM   3972  N   GLU   249      48.184  30.414  70.122  0.00  0.00
ATOM   3973  H   GLU   249      48.767  31.037  69.640  0.00  0.00
ATOM   3974  CA  GLU   249      47.002  30.862  71.009  0.00  0.00
ATOM   3975  HA  GLU   249      47.084  30.312  71.962  0.00  0.00
ATOM   3976  CB  GLU   249      47.079  32.403  71.128  0.00  0.00
ATOM   3977  HB2 GLU   249      47.111  32.877  70.174  0.00  0.00
ATOM   3978  HB3 GLU   249      46.174  32.674  71.616  0.00  0.00
ATOM   3979  CG  GLU   249      48.218  33.010  71.914  0.00  0.00
ATOM   3980  HG2 GLU   249      49.129  32.886  71.310  0.00  0.00
ATOM   3981  HG3 GLU   249      47.913  34.030  72.077  0.00  0.00
ATOM   3982  CD  GLU   249      48.357  32.339  73.323  0.00  0.00
ATOM   3983  OE1 GLU   249      47.353  32.290  74.082  0.00  0.00
ATOM   3984  OE2 GLU   249      49.444  31.811  73.650  0.00  0.00
ATOM   3985  C   GLU   249      45.671  30.439  70.491  0.00  0.00
ATOM   3986  O   GLU   249      45.378  30.396  69.298  0.00  0.00
ATOM   3987  N   VAL   250      44.674  30.091  71.394  0.00  0.00
ATOM   3988  H   VAL   250      44.778  30.228  72.357  0.00  0.00
ATOM   3989  CA  VAL   250      43.332  29.407  71.006  0.00  0.00
ATOM   3990  HA  VAL   250      43.193  29.418  69.940  0.00  0.00
ATOM   3991  CB  VAL   250      43.366  27.875  71.333  0.00  0.00
ATOM   3992  HB  VAL   250      43.302  27.886  72.433  0.00  0.00
ATOM   3993  CG1 VAL   250      42.166  27.050  70.768  0.00  0.00
ATOM   3994 1HG1 VAL   250      42.319  26.723  69.686  0.00  0.00
ATOM   3995 2HG1 VAL   250      42.118  26.260  71.507  0.00  0.00
ATOM   3996 3HG1 VAL   250      41.244  27.508  70.743  0.00  0.00
ATOM   3997  CG2 VAL   250      44.668  27.171  70.940  0.00  0.00
ATOM   3998 1HG2 VAL   250      44.567  26.125  71.375  0.00  0.00
ATOM   3999 2HG2 VAL   250      44.720  27.007  69.869  0.00  0.00
ATOM   4000 3HG2 VAL   250      45.489  27.764  71.357  0.00  0.00
ATOM   4001  C   VAL   250      42.204  30.056  71.810  0.00  0.00
ATOM   4002  O   VAL   250      42.236  30.070  73.025  0.00  0.00
ATOM   4003  N   VAL   251      41.170  30.593  71.137  0.00  0.00
ATOM   4004  H   VAL   251      41.264  30.665  70.132  0.00  0.00
ATOM   4005  CA  VAL   251      40.182  31.500  71.723  0.00  0.00
ATOM   4006  HA  VAL   251      40.260  31.331  72.737  0.00  0.00
ATOM   4007  CB  VAL   251      40.567  32.970  71.478  0.00  0.00
ATOM   4008  HB  VAL   251      40.114  33.611  72.241  0.00  0.00
ATOM   4009  CG1 VAL   251      42.045  33.307  71.707  0.00  0.00
ATOM   4010 1HG1 VAL   251      42.267  34.394  71.422  0.00  0.00
ATOM   4011 2HG1 VAL   251      42.319  33.049  72.754  0.00  0.00
ATOM   4012 3HG1 VAL   251      42.684  32.771  71.000  0.00  0.00
ATOM   4013  CG2 VAL   251      40.193  33.503  70.077  0.00  0.00
ATOM   4014 1HG2 VAL   251      39.173  33.265  69.696  0.00  0.00
ATOM   4015 2HG2 VAL   251      40.370  34.583  69.937  0.00  0.00
ATOM   4016 3HG2 VAL   251      40.879  33.045  69.321  0.00  0.00
ATOM   4017  C   VAL   251      38.704  31.206  71.315  0.00  0.00
ATOM   4018  O   VAL   251      38.392  30.693  70.248  0.00  0.00
ATOM   4019  N   SER   252      37.749  31.387  72.252  0.00  0.00
ATOM   4020  H   SER   252      38.048  31.702  73.169  0.00  0.00
ATOM   4021  CA  SER   252      36.365  31.038  72.082  0.00  0.00
ATOM   4022  HA  SER   252      36.290  30.188  71.432  0.00  0.00
ATOM   4023  CB  SER   252      35.639  30.557  73.364  0.00  0.00
ATOM   4024  HB2 SER   252      35.864  31.364  74.121  0.00  0.00
ATOM   4025  HB3 SER   252      34.548  30.306  73.274  0.00  0.00
ATOM   4026  OG  SER   252      36.193  29.362  73.884  0.00  0.00
ATOM   4027  HG  SER   252      37.126  29.649  74.013  0.00  0.00
ATOM   4028  C   SER   252      35.533  32.173  71.410  0.00  0.00
ATOM   4029  O   SER   252      35.656  33.258  71.753  0.00  0.00
ATOM   4030  N   TYR   253      34.675  31.771  70.486  0.00  0.00
ATOM   4031  H   TYR   253      34.694  30.746  70.333  0.00  0.00
ATOM   4032  CA  TYR   253      33.648  32.628  69.893  0.00  0.00
ATOM   4033  HA  TYR   253      33.637  33.560  70.453  0.00  0.00
ATOM   4034  CB  TYR   253      33.930  32.853  68.349  0.00  0.00
ATOM   4035  HB2 TYR   253      33.396  33.764  68.116  0.00  0.00
ATOM   4036  HB3 TYR   253      34.939  33.099  68.170  0.00  0.00
ATOM   4037  CG  TYR   253      33.643  31.650  67.449  0.00  0.00
ATOM   4038  CD1 TYR   253      32.328  31.506  67.004  0.00  0.00
ATOM   4039  HD1 TYR   253      31.585  32.106  67.363  0.00  0.00
ATOM   4040  CE1 TYR   253      32.016  30.478  66.054  0.00  0.00
ATOM   4041  HE1 TYR   253      30.947  30.370  65.694  0.00  0.00
ATOM   4042  CZ  TYR   253      33.091  29.589  65.613  0.00  0.00
ATOM   4043  OH  TYR   253      32.719  28.562  64.837  0.00  0.00
ATOM   4044  HH  TYR   253      31.853  28.640  64.375  0.00  0.00
ATOM   4045  CE2 TYR   253      34.394  29.732  66.119  0.00  0.00
ATOM   4046  HE2 TYR   253      35.181  29.051  65.794  0.00  0.00
ATOM   4047  CD2 TYR   253      34.653  30.734  67.099  0.00  0.00
ATOM   4048  HD2 TYR   253      35.631  30.956  67.455  0.00  0.00
ATOM   4049  C   TYR   253      32.326  31.883  70.157  0.00  0.00
ATOM   4050  O   TYR   253      32.273  30.641  70.286  0.00  0.00
ATOM   4051  N   ASP   254      31.211  32.648  70.165  0.00  0.00
ATOM   4052  H   ASP   254      31.441  33.627  70.277  0.00  0.00
ATOM   4053  CA  ASP   254      29.832  32.255  70.209  0.00  0.00
ATOM   4054  HA  ASP   254      29.791  31.168  70.198  0.00  0.00
ATOM   4055  CB  ASP   254      29.219  32.597  71.579  0.00  0.00
ATOM   4056  HB2 ASP   254      29.951  32.429  72.332  0.00  0.00
ATOM   4057  HB3 ASP   254      28.994  33.626  71.578  0.00  0.00
ATOM   4058  CG  ASP   254      27.858  31.971  71.913  0.00  0.00
ATOM   4059  OD1 ASP   254      26.820  32.647  71.909  0.00  0.00
ATOM   4060  OD2 ASP   254      27.795  30.721  72.076  0.00  0.00
ATOM   4061  C   ASP   254      29.109  32.748  69.019  0.00  0.00
ATOM   4062  O   ASP   254      28.320  31.967  68.504  0.00  0.00
ATOM   4063  N   TYR   255      29.469  33.888  68.436  0.00  0.00
ATOM   4064  H   TYR   255      30.083  34.491  68.987  0.00  0.00
ATOM   4065  CA  TYR   255      29.025  34.424  67.150  0.00  0.00
ATOM   4066  HA  TYR   255      28.591  33.589  66.574  0.00  0.00
ATOM   4067  CB  TYR   255      27.957  35.477  67.404  0.00  0.00
ATOM   4068  HB2 TYR   255      28.423  36.131  68.159  0.00  0.00
ATOM   4069  HB3 TYR   255      27.636  36.161  66.645  0.00  0.00
ATOM   4070  CG  TYR   255      26.687  34.916  68.004  0.00  0.00
ATOM   4071  CD1 TYR   255      25.676  34.621  67.092  0.00  0.00
ATOM   4072  HD1 TYR   255      25.744  34.684  66.045  0.00  0.00
ATOM   4073  CE1 TYR   255      24.456  34.063  67.523  0.00  0.00
ATOM   4074  HE1 TYR   255      23.650  33.700  66.847  0.00  0.00
ATOM   4075  CZ  TYR   255      24.170  34.198  68.904  0.00  0.00
ATOM   4076  OH  TYR   255      23.011  33.682  69.330  0.00  0.00
ATOM   4077  HH  TYR   255      22.320  33.571  68.671  0.00  0.00
ATOM   4078  CE2 TYR   255      25.130  34.561  69.808  0.00  0.00
ATOM   4079  HE2 TYR   255      24.768  34.577  70.796  0.00  0.00
ATOM   4080  CD2 TYR   255      26.419  34.889  69.371  0.00  0.00
ATOM   4081  HD2 TYR   255      27.078  35.291  70.152  0.00  0.00
ATOM   4082  C   TYR   255      30.317  35.073  66.489  0.00  0.00
ATOM   4083  O   TYR   255      31.077  35.837  67.093  0.00  0.00
ATOM   4084  N   LEU   256      30.571  34.776  65.184  0.00  0.00
ATOM   4085  H   LEU   256      29.846  34.333  64.671  0.00  0.00
ATOM   4086  CA  LEU   256      31.840  34.984  64.434  0.00  0.00
ATOM   4087  HA  LEU   256      32.490  35.627  65.119  0.00  0.00
ATOM   4088  CB  LEU   256      32.569  33.618  64.327  0.00  0.00
ATOM   4089  HB2 LEU   256      32.850  33.363  65.386  0.00  0.00
ATOM   4090  HB3 LEU   256      31.934  32.857  63.912  0.00  0.00
ATOM   4091  CG  LEU   256      33.910  33.585  63.482  0.00  0.00
ATOM   4092  HG  LEU   256      33.732  33.793  62.456  0.00  0.00
ATOM   4093  CD1 LEU   256      34.921  34.574  63.995  0.00  0.00
ATOM   4094 1HD1 LEU   256      34.410  35.569  63.766  0.00  0.00
ATOM   4095 2HD1 LEU   256      34.999  34.489  65.057  0.00  0.00
ATOM   4096 3HD1 LEU   256      35.856  34.420  63.454  0.00  0.00
ATOM   4097  CD2 LEU   256      34.587  32.157  63.434  0.00  0.00
ATOM   4098 1HD2 LEU   256      34.456  31.740  64.413  0.00  0.00
ATOM   4099 2HD2 LEU   256      33.964  31.574  62.722  0.00  0.00
ATOM   4100 3HD2 LEU   256      35.652  32.081  63.235  0.00  0.00
ATOM   4101  C   LEU   256      31.663  35.846  63.148  0.00  0.00
ATOM   4102  O   LEU   256      31.242  35.369  62.090  0.00  0.00
ATOM   4103  N   ILE   257      31.705  37.191  63.181  0.00  0.00
ATOM   4104  H   ILE   257      31.854  37.616  64.146  0.00  0.00
ATOM   4105  CA  ILE   257      32.018  37.983  62.013  0.00  0.00
ATOM   4106  HA  ILE   257      31.362  37.758  61.246  0.00  0.00
ATOM   4107  CB  ILE   257      31.882  39.601  62.278  0.00  0.00
ATOM   4108  HB  ILE   257      32.857  39.891  62.850  0.00  0.00
ATOM   4109  CG2 ILE   257      31.823  40.510  60.970  0.00  0.00
ATOM   4110 1HG2 ILE   257      31.026  40.313  60.373  0.00  0.00
ATOM   4111 2HG2 ILE   257      31.973  41.527  61.159  0.00  0.00
ATOM   4112 3HG2 ILE   257      32.673  40.244  60.311  0.00  0.00
ATOM   4113  CG1 ILE   257      30.821  39.946  63.322  0.00  0.00
ATOM   4114 2HG1 ILE   257      31.046  39.321  64.151  0.00  0.00
ATOM   4115 3HG1 ILE   257      30.986  40.940  63.667  0.00  0.00
ATOM   4116  CD1 ILE   257      29.351  39.764  62.907  0.00  0.00
ATOM   4117 1HD1 ILE   257      29.112  38.841  62.465  0.00  0.00
ATOM   4118 2HD1 ILE   257      28.688  39.702  63.746  0.00  0.00
ATOM   4119 3HD1 ILE   257      29.018  40.580  62.285  0.00  0.00
ATOM   4120  C   ILE   257      33.460  37.674  61.513  0.00  0.00
ATOM   4121  O   ILE   257      34.439  37.830  62.299  0.00  0.00
ATOM   4122  N   SER   258      33.622  37.480  60.219  0.00  0.00
ATOM   4123  H   SER   258      32.827  37.561  59.622  0.00  0.00
ATOM   4124  CA  SER   258      35.012  37.206  59.630  0.00  0.00
ATOM   4125  HA  SER   258      35.776  37.676  60.234  0.00  0.00
ATOM   4126  CB  SER   258      35.148  35.719  59.400  0.00  0.00
ATOM   4127  HB2 SER   258      35.234  35.171  60.333  0.00  0.00
ATOM   4128  HB3 SER   258      34.222  35.521  58.861  0.00  0.00
ATOM   4129  OG  SER   258      36.337  35.486  58.701  0.00  0.00
ATOM   4130  HG  SER   258      36.162  35.129  57.812  0.00  0.00
ATOM   4131  C   SER   258      35.105  37.814  58.236  0.00  0.00
ATOM   4132  O   SER   258      34.061  38.009  57.570  0.00  0.00
ATOM   4133  N   THR   259      36.266  38.333  57.825  0.00  0.00
ATOM   4134  H   THR   259      37.119  38.144  58.344  0.00  0.00
ATOM   4135  CA  THR   259      36.365  39.313  56.710  0.00  0.00
ATOM   4136  HA  THR   259      35.482  39.437  56.064  0.00  0.00
ATOM   4137  CB  THR   259      36.763  40.681  57.335  0.00  0.00
ATOM   4138  HB  THR   259      36.634  41.444  56.532  0.00  0.00
ATOM   4139  CG2 THR   259      35.772  41.098  58.397  0.00  0.00
ATOM   4140 1HG2 THR   259      34.852  41.183  57.900  0.00  0.00
ATOM   4141 2HG2 THR   259      35.730  40.386  59.215  0.00  0.00
ATOM   4142 3HG2 THR   259      36.040  42.106  58.730  0.00  0.00
ATOM   4143  OG1 THR   259      38.060  40.774  57.767  0.00  0.00
ATOM   4144  HG1 THR   259      38.121  40.425  58.664  0.00  0.00
ATOM   4145  C   THR   259      37.480  38.991  55.768  0.00  0.00
ATOM   4146  O   THR   259      37.833  39.777  54.899  0.00  0.00
ATOM   4147  N   VAL   260      37.869  37.685  55.883  0.00  0.00
ATOM   4148  H   VAL   260      37.537  37.170  56.705  0.00  0.00
ATOM   4149  CA  VAL   260      38.974  37.046  55.135  0.00  0.00
ATOM   4150  HA  VAL   260      39.519  37.913  54.709  0.00  0.00
ATOM   4151  CB  VAL   260      39.951  36.266  55.996  0.00  0.00
ATOM   4152  HB  VAL   260      41.017  36.309  55.604  0.00  0.00
ATOM   4153  CG1 VAL   260      40.050  36.871  57.402  0.00  0.00
ATOM   4154 1HG1 VAL   260      40.936  36.450  57.918  0.00  0.00
ATOM   4155 2HG1 VAL   260      40.088  37.983  57.429  0.00  0.00
ATOM   4156 3HG1 VAL   260      39.207  36.544  58.020  0.00  0.00
ATOM   4157  CG2 VAL   260      39.564  34.756  56.125  0.00  0.00
ATOM   4158 1HG2 VAL   260      39.631  34.132  55.308  0.00  0.00
ATOM   4159 2HG2 VAL   260      40.393  34.367  56.681  0.00  0.00
ATOM   4160 3HG2 VAL   260      38.682  34.542  56.674  0.00  0.00
ATOM   4161  C   VAL   260      38.529  36.268  53.949  0.00  0.00
ATOM   4162  O   VAL   260      37.340  35.963  53.905  0.00  0.00
ATOM   4163  N   PRO   261      39.338  35.904  53.004  0.00  0.00
ATOM   4164  CD  PRO   261      40.828  36.076  52.966  0.00  0.00
ATOM   4165  HD2 PRO   261      41.391  35.368  53.517  0.00  0.00
ATOM   4166  HD3 PRO   261      41.078  37.057  53.350  0.00  0.00
ATOM   4167  CG  PRO   261      41.194  35.925  51.513  0.00  0.00
ATOM   4168  HG2 PRO   261      42.215  35.515  51.422  0.00  0.00
ATOM   4169  HG3 PRO   261      41.181  36.910  51.063  0.00  0.00
ATOM   4170  CB  PRO   261      40.172  34.924  50.952  0.00  0.00
ATOM   4171  HB2 PRO   261      40.502  33.965  51.211  0.00  0.00
ATOM   4172  HB3 PRO   261      40.161  35.096  49.817  0.00  0.00
ATOM   4173  CA  PRO   261      38.918  35.259  51.730  0.00  0.00
ATOM   4174  HA  PRO   261      38.295  35.954  51.225  0.00  0.00
ATOM   4175  C   PRO   261      38.022  34.090  51.951  0.00  0.00
ATOM   4176  O   PRO   261      38.277  33.242  52.822  0.00  0.00
ATOM   4177  N   PHE   262      37.015  33.862  51.087  0.00  0.00
ATOM   4178  H   PHE   262      36.758  34.623  50.458  0.00  0.00
ATOM   4179  CA  PHE   262      36.056  32.678  51.140  0.00  0.00
ATOM   4180  HA  PHE   262      35.731  32.522  52.207  0.00  0.00
ATOM   4181  CB  PHE   262      34.657  33.091  50.587  0.00  0.00
ATOM   4182  HB2 PHE   262      34.511  34.028  51.152  0.00  0.00
ATOM   4183  HB3 PHE   262      34.744  33.212  49.566  0.00  0.00
ATOM   4184  CG  PHE   262      33.448  32.213  50.880  0.00  0.00
ATOM   4185  CD1 PHE   262      32.725  32.336  52.104  0.00  0.00
ATOM   4186  HD1 PHE   262      32.976  33.061  52.929  0.00  0.00
ATOM   4187  CE1 PHE   262      31.665  31.516  52.460  0.00  0.00
ATOM   4188  HE1 PHE   262      31.164  31.535  53.381  0.00  0.00
ATOM   4189  CZ  PHE   262      31.281  30.532  51.569  0.00  0.00
ATOM   4190  HZ  PHE   262      30.499  29.800  51.988  0.00  0.00
ATOM   4191  CE2 PHE   262      31.939  30.333  50.353  0.00  0.00
ATOM   4192  HE2 PHE   262      31.701  29.475  49.820  0.00  0.00
ATOM   4193  CD2 PHE   262      33.001  31.213  50.009  0.00  0.00
ATOM   4194  HD2 PHE   262      33.478  31.079  49.069  0.00  0.00
ATOM   4195  C   PHE   262      36.641  31.314  50.735  0.00  0.00
ATOM   4196  O   PHE   262      36.185  30.267  51.243  0.00  0.00
ATOM   4197  N   ASP   263      37.734  31.344  50.019  0.00  0.00
ATOM   4198  H   ASP   263      38.133  32.276  49.780  0.00  0.00
ATOM   4199  CA  ASP   263      38.534  30.131  49.644  0.00  0.00
ATOM   4200  HA  ASP   263      37.858  29.303  49.624  0.00  0.00
ATOM   4201  CB  ASP   263      39.206  30.443  48.270  0.00  0.00
ATOM   4202  HB2 ASP   263      39.496  29.532  47.780  0.00  0.00
ATOM   4203  HB3 ASP   263      38.481  30.934  47.592  0.00  0.00
ATOM   4204  CG  ASP   263      40.364  31.377  48.354  0.00  0.00
ATOM   4205  OD1 ASP   263      40.249  32.347  49.139  0.00  0.00
ATOM   4206  OD2 ASP   263      41.400  31.086  47.710  0.00  0.00
ATOM   4207  C   ASP   263      39.475  29.697  50.830  0.00  0.00
ATOM   4208  O   ASP   263      39.621  28.531  51.095  0.00  0.00
ATOM   4209  N   ASN   264      39.952  30.699  51.606  0.00  0.00
ATOM   4210  H   ASN   264      39.833  31.641  51.274  0.00  0.00
ATOM   4211  CA  ASN   264      40.642  30.513  52.867  0.00  0.00
ATOM   4212  HA  ASN   264      41.480  29.795  52.642  0.00  0.00
ATOM   4213  CB  ASN   264      41.367  31.692  53.395  0.00  0.00
ATOM   4214  HB2 ASN   264      40.779  32.588  53.512  0.00  0.00
ATOM   4215  HB3 ASN   264      41.888  31.339  54.265  0.00  0.00
ATOM   4216  CG  ASN   264      42.527  32.125  52.481  0.00  0.00
ATOM   4217  OD1 ASN   264      42.592  31.840  51.324  0.00  0.00
ATOM   4218  ND2 ASN   264      43.332  33.011  52.959  0.00  0.00
ATOM   4219 1HD2 ASN   264      44.025  33.358  52.302  0.00  0.00
ATOM   4220 2HD2 ASN   264      43.296  33.400  53.894  0.00  0.00
ATOM   4221  C   ASN   264      39.668  29.891  53.865  0.00  0.00
ATOM   4222  O   ASN   264      39.941  28.777  54.369  0.00  0.00
ATOM   4223  N   LEU   265      38.476  30.494  53.998  0.00  0.00
ATOM   4224  H   LEU   265      38.269  31.288  53.480  0.00  0.00
ATOM   4225  CA  LEU   265      37.489  30.053  55.028  0.00  0.00
ATOM   4226  HA  LEU   265      38.057  29.918  55.898  0.00  0.00
ATOM   4227  CB  LEU   265      36.383  31.087  55.278  0.00  0.00
ATOM   4228  HB2 LEU   265      36.793  32.045  55.539  0.00  0.00
ATOM   4229  HB3 LEU   265      35.812  31.167  54.381  0.00  0.00
ATOM   4230  CG  LEU   265      35.465  30.817  56.509  0.00  0.00
ATOM   4231  HG  LEU   265      35.241  29.751  56.450  0.00  0.00
ATOM   4232  CD1 LEU   265      36.201  30.930  57.755  0.00  0.00
ATOM   4233 1HD1 LEU   265      35.480  30.844  58.593  0.00  0.00
ATOM   4234 2HD1 LEU   265      36.953  30.089  57.961  0.00  0.00
ATOM   4235 3HD1 LEU   265      36.597  31.940  57.711  0.00  0.00
ATOM   4236  CD2 LEU   265      34.100  31.530  56.541  0.00  0.00
ATOM   4237 1HD2 LEU   265      34.324  32.624  56.756  0.00  0.00
ATOM   4238 2HD2 LEU   265      33.551  31.424  55.590  0.00  0.00
ATOM   4239 3HD2 LEU   265      33.509  31.044  57.276  0.00  0.00
ATOM   4240  C   LEU   265      36.981  28.586  54.666  0.00  0.00
ATOM   4241  O   LEU   265      36.990  27.748  55.553  0.00  0.00
ATOM   4242  N   LEU   266      36.836  28.242  53.347  0.00  0.00
ATOM   4243  H   LEU   266      36.948  28.950  52.626  0.00  0.00
ATOM   4244  CA  LEU   266      36.499  26.933  52.920  0.00  0.00
ATOM   4245  HA  LEU   266      35.841  26.448  53.604  0.00  0.00
ATOM   4246  CB  LEU   266      35.701  26.811  51.567  0.00  0.00
ATOM   4247  HB2 LEU   266      35.964  27.639  50.925  0.00  0.00
ATOM   4248  HB3 LEU   266      35.818  25.854  51.118  0.00  0.00
ATOM   4249  CG  LEU   266      34.214  26.902  51.855  0.00  0.00
ATOM   4250  HG  LEU   266      33.836  26.091  52.410  0.00  0.00
ATOM   4251  CD1 LEU   266      33.780  28.241  52.590  0.00  0.00
ATOM   4252 1HD1 LEU   266      32.734  28.215  52.689  0.00  0.00
ATOM   4253 2HD1 LEU   266      34.167  28.315  53.608  0.00  0.00
ATOM   4254 3HD1 LEU   266      34.091  29.097  51.995  0.00  0.00
ATOM   4255  CD2 LEU   266      33.439  26.797  50.496  0.00  0.00
ATOM   4256 1HD2 LEU   266      33.554  27.681  49.847  0.00  0.00
ATOM   4257 2HD2 LEU   266      33.800  25.880  49.975  0.00  0.00
ATOM   4258 3HD2 LEU   266      32.422  26.827  50.774  0.00  0.00
ATOM   4259  C   LEU   266      37.655  25.855  52.913  0.00  0.00
ATOM   4260  O   LEU   266      37.338  24.655  52.808  0.00  0.00
ATOM   4261  N   ARG   267      38.991  26.261  53.161  0.00  0.00
ATOM   4262  H   ARG   267      39.138  27.239  53.196  0.00  0.00
ATOM   4263  CA  ARG   267      40.108  25.360  53.531  0.00  0.00
ATOM   4264  HA  ARG   267      39.759  24.350  53.335  0.00  0.00
ATOM   4265  CB  ARG   267      41.303  25.852  52.644  0.00  0.00
ATOM   4266  HB2 ARG   267      41.332  26.934  52.662  0.00  0.00
ATOM   4267  HB3 ARG   267      42.204  25.491  53.060  0.00  0.00
ATOM   4268  CG  ARG   267      41.120  25.405  51.165  0.00  0.00
ATOM   4269  HG2 ARG   267      41.325  24.345  51.161  0.00  0.00
ATOM   4270  HG3 ARG   267      40.116  25.638  50.779  0.00  0.00
ATOM   4271  CD  ARG   267      42.209  26.107  50.331  0.00  0.00
ATOM   4272  HD2 ARG   267      42.029  27.200  50.291  0.00  0.00
ATOM   4273  HD3 ARG   267      43.151  26.007  50.763  0.00  0.00
ATOM   4274  NE  ARG   267      42.325  25.513  48.954  0.00  0.00
ATOM   4275  HE  ARG   267      42.457  24.513  48.836  0.00  0.00
ATOM   4276  CZ  ARG   267      42.148  26.132  47.783  0.00  0.00
ATOM   4277  NH1 ARG   267      41.862  27.413  47.834  0.00  0.00
ATOM   4278 1HH1 ARG   267      41.717  27.826  48.694  0.00  0.00
ATOM   4279 2HH1 ARG   267      41.800  28.011  46.969  0.00  0.00
ATOM   4280  NH2 ARG   267      42.328  25.601  46.624  0.00  0.00
ATOM   4281 1HH2 ARG   267      42.916  24.718  46.684  0.00  0.00
ATOM   4282 2HH2 ARG   267      42.608  26.234  45.869  0.00  0.00
ATOM   4283  C   ARG   267      40.538  25.187  54.933  0.00  0.00
ATOM   4284  O   ARG   267      41.015  24.137  55.325  0.00  0.00
ATOM   4285  N   MET   268      40.279  26.189  55.754  0.00  0.00
ATOM   4286  H   MET   268      40.010  27.060  55.267  0.00  0.00
ATOM   4287  CA  MET   268      40.593  26.295  57.218  0.00  0.00
ATOM   4288  HA  MET   268      41.446  25.601  57.338  0.00  0.00
ATOM   4289  CB  MET   268      41.133  27.690  57.694  0.00  0.00
ATOM   4290  HB2 MET   268      41.544  27.527  58.675  0.00  0.00
ATOM   4291  HB3 MET   268      41.983  27.975  57.113  0.00  0.00
ATOM   4292  CG  MET   268      40.123  28.808  57.804  0.00  0.00
ATOM   4293  HG2 MET   268      39.521  28.777  56.910  0.00  0.00
ATOM   4294  HG3 MET   268      39.474  28.712  58.653  0.00  0.00
ATOM   4295  SD  MET   268      40.971  30.498  57.974  0.00  0.00
ATOM   4296  CE  MET   268      41.747  30.309  59.553  0.00  0.00
ATOM   4297  HE1 MET   268      41.100  29.791  60.215  0.00  0.00
ATOM   4298  HE2 MET   268      42.697  29.795  59.398  0.00  0.00
ATOM   4299  HE3 MET   268      41.769  31.265  59.886  0.00  0.00
ATOM   4300  C   MET   268      39.435  25.861  58.109  0.00  0.00
ATOM   4301  O   MET   268      39.681  25.692  59.337  0.00  0.00
ATOM   4302  N   THR   269      38.233  25.663  57.622  0.00  0.00
ATOM   4303  H   THR   269      38.032  25.629  56.690  0.00  0.00
ATOM   4304  CA  THR   269      37.124  25.358  58.521  0.00  0.00
ATOM   4305  HA  THR   269      37.312  25.811  59.448  0.00  0.00
ATOM   4306  CB  THR   269      35.875  26.213  58.242  0.00  0.00
ATOM   4307  HB  THR   269      35.394  26.182  57.188  0.00  0.00
ATOM   4308  CG2 THR   269      34.800  25.916  59.276  0.00  0.00
ATOM   4309 1HG2 THR   269      34.170  26.733  59.378  0.00  0.00
ATOM   4310 2HG2 THR   269      34.141  25.078  58.897  0.00  0.00
ATOM   4311 3HG2 THR   269      35.133  25.597  60.302  0.00  0.00
ATOM   4312  OG1 THR   269      36.159  27.564  58.331  0.00  0.00
ATOM   4313  HG1 THR   269      36.562  27.857  57.472  0.00  0.00
ATOM   4314  C   THR   269      36.793  23.879  58.516  0.00  0.00
ATOM   4315  O   THR   269      36.283  23.390  57.465  0.00  0.00
ATOM   4316  N   LYS   270      36.951  23.266  59.678  0.00  0.00
ATOM   4317  H   LYS   270      37.277  23.841  60.443  0.00  0.00
ATOM   4318  CA  LYS   270      36.534  21.892  59.905  0.00  0.00
ATOM   4319  HA  LYS   270      36.213  21.452  58.952  0.00  0.00
ATOM   4320  CB  LYS   270      37.820  21.241  60.458  0.00  0.00
ATOM   4321  HB2 LYS   270      37.674  20.166  60.565  0.00  0.00
ATOM   4322  HB3 LYS   270      38.629  21.240  59.746  0.00  0.00
ATOM   4323  CG  LYS   270      38.352  21.786  61.820  0.00  0.00
ATOM   4324  HG2 LYS   270      38.170  22.870  62.002  0.00  0.00
ATOM   4325  HG3 LYS   270      37.666  21.387  62.613  0.00  0.00
ATOM   4326  CD  LYS   270      39.814  21.337  62.232  0.00  0.00
ATOM   4327  HD2 LYS   270      39.945  20.229  62.325  0.00  0.00
ATOM   4328  HD3 LYS   270      40.539  21.647  61.512  0.00  0.00
ATOM   4329  CE  LYS   270      40.260  22.001  63.495  0.00  0.00
ATOM   4330  HE2 LYS   270      40.388  23.061  63.366  0.00  0.00
ATOM   4331  HE3 LYS   270      39.424  21.930  64.212  0.00  0.00
ATOM   4332  NZ  LYS   270      41.560  21.556  64.057  0.00  0.00
ATOM   4333  HZ1 LYS   270      42.254  21.685  63.400  0.00  0.00
ATOM   4334  HZ2 LYS   270      41.700  21.984  64.987  0.00  0.00
ATOM   4335  HZ3 LYS   270      41.627  20.507  64.188  0.00  0.00
ATOM   4336  C   LYS   270      35.344  21.666  60.786  0.00  0.00
ATOM   4337  O   LYS   270      35.151  22.391  61.721  0.00  0.00
ATOM   4338  N   GLY   271      34.619  20.609  60.466  0.00  0.00
ATOM   4339  H   GLY   271      34.901  20.006  59.779  0.00  0.00
ATOM   4340  CA  GLY   271      33.370  20.292  61.126  0.00  0.00
ATOM   4341  HA2 GLY   271      33.530  20.094  62.221  0.00  0.00
ATOM   4342  HA3 GLY   271      32.709  21.108  60.951  0.00  0.00
ATOM   4343  C   GLY   271      32.724  19.037  60.537  0.00  0.00
ATOM   4344  O   GLY   271      33.070  18.535  59.457  0.00  0.00
ATOM   4345  N   THR   272      31.828  18.471  61.275  0.00  0.00
ATOM   4346  H   THR   272      31.545  18.864  62.154  0.00  0.00
ATOM   4347  CA  THR   272      31.043  17.359  60.933  0.00  0.00
ATOM   4348  HA  THR   272      31.354  16.924  60.044  0.00  0.00
ATOM   4349  CB  THR   272      31.214  16.186  61.977  0.00  0.00
ATOM   4350  HB  THR   272      30.607  15.315  61.604  0.00  0.00
ATOM   4351  CG2 THR   272      32.659  15.628  62.026  0.00  0.00
ATOM   4352 1HG2 THR   272      33.217  16.493  62.267  0.00  0.00
ATOM   4353 2HG2 THR   272      32.777  14.789  62.612  0.00  0.00
ATOM   4354 3HG2 THR   272      32.980  15.290  61.109  0.00  0.00
ATOM   4355  OG1 THR   272      30.678  16.668  63.210  0.00  0.00
ATOM   4356  HG1 THR   272      31.454  17.067  63.598  0.00  0.00
ATOM   4357  C   THR   272      29.520  17.605  60.700  0.00  0.00
ATOM   4358  O   THR   272      28.976  18.650  61.116  0.00  0.00
ATOM   4359  N   GLY   273      28.896  16.762  59.851  0.00  0.00
ATOM   4360  H   GLY   273      29.334  15.918  59.576  0.00  0.00
ATOM   4361  CA  GLY   273      27.533  16.903  59.431  0.00  0.00
ATOM   4362  HA2 GLY   273      27.385  16.091  58.734  0.00  0.00
ATOM   4363  HA3 GLY   273      26.869  16.830  60.317  0.00  0.00
ATOM   4364  C   GLY   273      27.107  18.099  58.549  0.00  0.00
ATOM   4365  O   GLY   273      25.929  18.373  58.606  0.00  0.00
ATOM   4366  N   PHE   274      27.981  18.856  57.863  0.00  0.00
ATOM   4367  H   PHE   274      28.965  18.651  57.909  0.00  0.00
ATOM   4368  CA  PHE   274      27.519  19.790  56.811  0.00  0.00
ATOM   4369  HA  PHE   274      26.635  20.375  57.337  0.00  0.00
ATOM   4370  CB  PHE   274      28.682  20.646  56.426  0.00  0.00
ATOM   4371  HB2 PHE   274      29.277  20.034  55.846  0.00  0.00
ATOM   4372  HB3 PHE   274      28.354  21.355  55.677  0.00  0.00
ATOM   4373  CG  PHE   274      29.490  21.372  57.528  0.00  0.00
ATOM   4374  CD1 PHE   274      28.825  22.431  58.129  0.00  0.00
ATOM   4375  HD1 PHE   274      27.815  22.730  57.814  0.00  0.00
ATOM   4376  CE1 PHE   274      29.566  23.360  58.960  0.00  0.00
ATOM   4377  HE1 PHE   274      29.134  24.319  59.253  0.00  0.00
ATOM   4378  CZ  PHE   274      30.941  23.112  59.172  0.00  0.00
ATOM   4379  HZ  PHE   274      31.530  23.806  59.700  0.00  0.00
ATOM   4380  CE2 PHE   274      31.571  22.054  58.561  0.00  0.00
ATOM   4381  HE2 PHE   274      32.630  21.967  58.664  0.00  0.00
ATOM   4382  CD2 PHE   274      30.846  21.084  57.817  0.00  0.00
ATOM   4383  HD2 PHE   274      31.329  20.176  57.350  0.00  0.00
ATOM   4384  C   PHE   274      26.847  19.045  55.625  0.00  0.00
ATOM   4385  O   PHE   274      27.220  17.974  55.329  0.00  0.00
ATOM   4386  N   LYS   275      26.005  19.760  54.892  0.00  0.00
ATOM   4387  H   LYS   275      25.727  20.640  55.251  0.00  0.00
ATOM   4388  CA  LYS   275      25.399  19.333  53.674  0.00  0.00
ATOM   4389  HA  LYS   275      25.250  18.252  53.745  0.00  0.00
ATOM   4390  CB  LYS   275      24.065  20.016  53.532  0.00  0.00
ATOM   4391  HB2 LYS   275      24.280  21.122  53.462  0.00  0.00
ATOM   4392  HB3 LYS   275      23.460  19.741  52.682  0.00  0.00
ATOM   4393  CG  LYS   275      23.176  19.788  54.799  0.00  0.00
ATOM   4394  HG2 LYS   275      22.788  18.762  54.966  0.00  0.00
ATOM   4395  HG3 LYS   275      23.719  20.008  55.702  0.00  0.00
ATOM   4396  CD  LYS   275      21.847  20.556  54.898  0.00  0.00
ATOM   4397  HD2 LYS   275      22.114  21.645  54.795  0.00  0.00
ATOM   4398  HD3 LYS   275      21.261  20.249  53.988  0.00  0.00
ATOM   4399  CE  LYS   275      21.053  20.414  56.197  0.00  0.00
ATOM   4400  HE2 LYS   275      19.983  20.560  55.961  0.00  0.00
ATOM   4401  HE3 LYS   275      21.172  19.333  56.449  0.00  0.00
ATOM   4402  NZ  LYS   275      21.556  21.237  57.299  0.00  0.00
ATOM   4403  HZ1 LYS   275      21.621  22.168  57.132  0.00  0.00
ATOM   4404  HZ2 LYS   275      20.925  21.179  58.159  0.00  0.00
ATOM   4405  HZ3 LYS   275      22.472  20.959  57.576  0.00  0.00
ATOM   4406  C   LYS   275      26.351  19.579  52.516  0.00  0.00
ATOM   4407  O   LYS   275      26.809  20.682  52.252  0.00  0.00
ATOM   4408  N   GLY   276      26.570  18.472  51.726  0.00  0.00
ATOM   4409  H   GLY   276      25.919  17.710  51.825  0.00  0.00
ATOM   4410  CA  GLY   276      27.598  18.344  50.634  0.00  0.00
ATOM   4411  HA2 GLY   276      27.688  17.216  50.418  0.00  0.00
ATOM   4412  HA3 GLY   276      27.527  19.011  49.727  0.00  0.00
ATOM   4413  C   GLY   276      28.981  18.829  51.070  0.00  0.00
ATOM   4414  O   GLY   276      29.727  19.517  50.296  0.00  0.00
ATOM   4415  N   TYR   277      29.424  18.483  52.245  0.00  0.00
ATOM   4416  H   TYR   277      28.888  18.042  53.017  0.00  0.00
ATOM   4417  CA  TYR   277      30.822  18.832  52.608  0.00  0.00
ATOM   4418  HA  TYR   277      30.894  19.893  52.644  0.00  0.00
ATOM   4419  CB  TYR   277      31.131  18.270  54.000  0.00  0.00
ATOM   4420  HB2 TYR   277      30.251  18.339  54.701  0.00  0.00
ATOM   4421  HB3 TYR   277      31.189  17.184  53.951  0.00  0.00
ATOM   4422  CG  TYR   277      32.339  18.866  54.739  0.00  0.00
ATOM   4423  CD1 TYR   277      32.492  20.319  54.765  0.00  0.00
ATOM   4424  HD1 TYR   277      31.951  21.092  54.219  0.00  0.00
ATOM   4425  CE1 TYR   277      33.528  20.856  55.543  0.00  0.00
ATOM   4426  HE1 TYR   277      33.709  21.868  55.659  0.00  0.00
ATOM   4427  CZ  TYR   277      34.180  20.017  56.429  0.00  0.00
ATOM   4428  OH  TYR   277      35.170  20.601  57.117  0.00  0.00
ATOM   4429  HH  TYR   277      35.404  21.495  56.832  0.00  0.00
ATOM   4430  CE2 TYR   277      34.037  18.598  56.356  0.00  0.00
ATOM   4431  HE2 TYR   277      34.657  17.939  56.999  0.00  0.00
ATOM   4432  CD2 TYR   277      33.176  17.980  55.431  0.00  0.00
ATOM   4433  HD2 TYR   277      32.980  16.897  55.417  0.00  0.00
ATOM   4434  C   TYR   277      31.942  18.426  51.651  0.00  0.00
ATOM   4435  O   TYR   277      33.012  19.047  51.707  0.00  0.00
ATOM   4436  N   ASP   278      31.848  17.297  50.982  0.00  0.00
ATOM   4437  H   ASP   278      31.074  16.719  51.021  0.00  0.00
ATOM   4438  CA  ASP   278      32.904  16.894  50.019  0.00  0.00
ATOM   4439  HA  ASP   278      33.875  16.756  50.523  0.00  0.00
ATOM   4440  CB  ASP   278      32.450  15.556  49.382  0.00  0.00
ATOM   4441  HB2 ASP   278      32.146  14.824  50.149  0.00  0.00
ATOM   4442  HB3 ASP   278      31.744  15.677  48.654  0.00  0.00
ATOM   4443  CG  ASP   278      33.639  14.738  48.807  0.00  0.00
ATOM   4444  OD1 ASP   278      33.675  14.406  47.595  0.00  0.00
ATOM   4445  OD2 ASP   278      34.484  14.376  49.640  0.00  0.00
ATOM   4446  C   ASP   278      33.193  17.953  48.934  0.00  0.00
ATOM   4447  O   ASP   278      34.324  18.039  48.513  0.00  0.00
ATOM   4448  N   GLU   279      32.161  18.721  48.570  0.00  0.00
ATOM   4449  H   GLU   279      31.315  18.650  49.131  0.00  0.00
ATOM   4450  CA  GLU   279      32.361  19.732  47.568  0.00  0.00
ATOM   4451  HA  GLU   279      32.966  19.279  46.800  0.00  0.00
ATOM   4452  CB  GLU   279      30.998  20.177  46.958  0.00  0.00
ATOM   4453  HB2 GLU   279      30.217  19.573  47.270  0.00  0.00
ATOM   4454  HB3 GLU   279      30.798  21.134  47.416  0.00  0.00
ATOM   4455  CG  GLU   279      31.118  20.318  45.463  0.00  0.00
ATOM   4456  HG2 GLU   279      31.981  21.053  45.381  0.00  0.00
ATOM   4457  HG3 GLU   279      31.319  19.389  44.941  0.00  0.00
ATOM   4458  CD  GLU   279      29.838  20.914  44.760  0.00  0.00
ATOM   4459  OE1 GLU   279      29.923  21.971  44.057  0.00  0.00
ATOM   4460  OE2 GLU   279      28.791  20.341  44.918  0.00  0.00
ATOM   4461  C   GLU   279      33.199  20.922  48.135  0.00  0.00
ATOM   4462  O   GLU   279      33.749  21.638  47.324  0.00  0.00
ATOM   4463  N   TRP   280      33.264  21.222  49.452  0.00  0.00
ATOM   4464  H   TRP   280      33.097  20.449  50.097  0.00  0.00
ATOM   4465  CA  TRP   280      34.031  22.383  50.014  0.00  0.00
ATOM   4466  HA  TRP   280      33.461  23.295  49.701  0.00  0.00
ATOM   4467  CB  TRP   280      33.909  22.310  51.509  0.00  0.00
ATOM   4468  HB2 TRP   280      33.829  21.363  51.986  0.00  0.00
ATOM   4469  HB3 TRP   280      34.777  22.881  51.882  0.00  0.00
ATOM   4470  CG  TRP   280      32.751  23.112  52.029  0.00  0.00
ATOM   4471  CD1 TRP   280      31.515  23.078  51.547  0.00  0.00
ATOM   4472  HD1 TRP   280      31.331  22.585  50.639  0.00  0.00
ATOM   4473  NE1 TRP   280      30.637  23.592  52.400  0.00  0.00
ATOM   4474  HE1 TRP   280      29.602  23.601  52.201  0.00  0.00
ATOM   4475  CE2 TRP   280      31.229  23.996  53.648  0.00  0.00
ATOM   4476  CZ2 TRP   280      30.827  24.536  54.843  0.00  0.00
ATOM   4477  HZ2 TRP   280      29.747  24.762  54.954  0.00  0.00
ATOM   4478  CH2 TRP   280      31.748  24.730  55.879  0.00  0.00
ATOM   4479  HH2 TRP   280      31.459  25.156  56.810  0.00  0.00
ATOM   4480  CZ3 TRP   280      33.061  24.420  55.683  0.00  0.00
ATOM   4481  HZ3 TRP   280      33.773  24.628  56.454  0.00  0.00
ATOM   4482  CE3 TRP   280      33.549  23.903  54.409  0.00  0.00
ATOM   4483  HE3 TRP   280      34.605  23.687  54.197  0.00  0.00
ATOM   4484  CD2 TRP   280      32.618  23.714  53.389  0.00  0.00
ATOM   4485  C   TRP   280      35.482  22.629  49.514  0.00  0.00
ATOM   4486  O   TRP   280      35.836  23.798  49.341  0.00  0.00
ATOM   4487  N   PRO   281      36.237  21.549  49.243  0.00  0.00
ATOM   4488  CD  PRO   281      36.144  20.303  49.985  0.00  0.00
ATOM   4489  HD2 PRO   281      35.342  19.633  49.763  0.00  0.00
ATOM   4490  HD3 PRO   281      36.065  20.526  51.012  0.00  0.00
ATOM   4491  CG  PRO   281      37.529  19.671  49.938  0.00  0.00
ATOM   4492  HG2 PRO   281      37.498  18.612  49.774  0.00  0.00
ATOM   4493  HG3 PRO   281      38.017  19.990  50.895  0.00  0.00
ATOM   4494  CB  PRO   281      38.226  20.360  48.747  0.00  0.00
ATOM   4495  HB2 PRO   281      38.067  19.829  47.905  0.00  0.00
ATOM   4496  HB3 PRO   281      39.314  20.536  48.828  0.00  0.00
ATOM   4497  CA  PRO   281      37.541  21.767  48.606  0.00  0.00
ATOM   4498  HA  PRO   281      38.123  22.554  49.153  0.00  0.00
ATOM   4499  C   PRO   281      37.550  22.105  47.128  0.00  0.00
ATOM   4500  O   PRO   281      38.298  23.011  46.581  0.00  0.00
ATOM   4501  N   ALA   282      36.667  21.452  46.355  0.00  0.00
ATOM   4502  H   ALA   282      36.142  20.776  46.898  0.00  0.00
ATOM   4503  CA  ALA   282      36.348  21.810  44.916  0.00  0.00
ATOM   4504  HA  ALA   282      37.313  21.802  44.317  0.00  0.00
ATOM   4505  CB  ALA   282      35.391  20.729  44.429  0.00  0.00
ATOM   4506  HB1 ALA   282      35.191  20.927  43.342  0.00  0.00
ATOM   4507  HB2 ALA   282      35.864  19.761  44.505  0.00  0.00
ATOM   4508  HB3 ALA   282      34.491  20.832  44.866  0.00  0.00
ATOM   4509  C   ALA   282      35.750  23.241  44.804  0.00  0.00
ATOM   4510  O   ALA   282      35.969  23.919  43.795  0.00  0.00
ATOM   4511  N   ILE   283      35.063  23.660  45.789  0.00  0.00
ATOM   4512  H   ILE   283      34.842  23.098  46.577  0.00  0.00
ATOM   4513  CA  ILE   283      34.509  25.094  45.847  0.00  0.00
ATOM   4514  HA  ILE   283      34.065  25.280  44.819  0.00  0.00
ATOM   4515  CB  ILE   283      33.350  25.147  46.936  0.00  0.00
ATOM   4516  HB  ILE   283      33.595  24.499  47.833  0.00  0.00
ATOM   4517  CG2 ILE   283      32.882  26.600  47.236  0.00  0.00
ATOM   4518 1HG2 ILE   283      32.113  26.666  47.959  0.00  0.00
ATOM   4519 2HG2 ILE   283      33.749  27.096  47.675  0.00  0.00
ATOM   4520 3HG2 ILE   283      32.586  27.160  46.421  0.00  0.00
ATOM   4521  CG1 ILE   283      32.144  24.399  46.272  0.00  0.00
ATOM   4522 2HG1 ILE   283      31.682  24.927  45.410  0.00  0.00
ATOM   4523 3HG1 ILE   283      32.478  23.393  45.997  0.00  0.00
ATOM   4524  CD1 ILE   283      31.036  24.112  47.295  0.00  0.00
ATOM   4525 1HD1 ILE   283      30.673  25.032  47.793  0.00  0.00
ATOM   4526 2HD1 ILE   283      30.346  23.387  46.872  0.00  0.00
ATOM   4527 3HD1 ILE   283      31.498  23.572  48.145  0.00  0.00
ATOM   4528  C   ILE   283      35.522  26.181  46.037  0.00  0.00
ATOM   4529  O   ILE   283      35.512  27.141  45.313  0.00  0.00
ATOM   4530  N   ALA   284      36.500  25.919  46.879  0.00  0.00
ATOM   4531  H   ALA   284      36.487  25.124  47.397  0.00  0.00
ATOM   4532  CA  ALA   284      37.712  26.803  46.970  0.00  0.00
ATOM   4533  HA  ALA   284      37.403  27.797  47.173  0.00  0.00
ATOM   4534  CB  ALA   284      38.446  26.423  48.246  0.00  0.00
ATOM   4535  HB1 ALA   284      38.795  25.374  48.160  0.00  0.00
ATOM   4536  HB2 ALA   284      39.329  27.042  48.397  0.00  0.00
ATOM   4537  HB3 ALA   284      37.740  26.532  49.110  0.00  0.00
ATOM   4538  C   ALA   284      38.622  26.659  45.753  0.00  0.00
ATOM   4539  O   ALA   284      38.933  27.680  45.114  0.00  0.00
ATOM   4540  N   ASP   285      38.854  25.492  45.242  0.00  0.00
ATOM   4541  H   ASP   285      38.399  24.745  45.794  0.00  0.00
ATOM   4542  CA  ASP   285      39.401  25.340  43.899  0.00  0.00
ATOM   4543  HA  ASP   285      40.355  25.853  43.864  0.00  0.00
ATOM   4544  CB  ASP   285      39.697  23.854  43.597  0.00  0.00
ATOM   4545  HB2 ASP   285      39.901  23.299  44.558  0.00  0.00
ATOM   4546  HB3 ASP   285      38.743  23.331  43.177  0.00  0.00
ATOM   4547  CG  ASP   285      40.797  23.664  42.529  0.00  0.00
ATOM   4548  OD1 ASP   285      40.556  22.851  41.615  0.00  0.00
ATOM   4549  OD2 ASP   285      41.954  24.054  42.878  0.00  0.00
ATOM   4550  C   ASP   285      38.571  26.014  42.800  0.00  0.00
ATOM   4551  O   ASP   285      39.097  26.564  41.805  0.00  0.00
ATOM   4552  N   LYS   286      37.221  26.039  42.812  0.00  0.00
ATOM   4553  H   LYS   286      36.801  25.368  43.491  0.00  0.00
ATOM   4554  CA  LYS   286      36.409  26.756  41.811  0.00  0.00
ATOM   4555  HA  LYS   286      36.991  26.722  40.842  0.00  0.00
ATOM   4556  CB  LYS   286      35.119  25.999  41.692  0.00  0.00
ATOM   4557  HB2 LYS   286      34.607  25.957  42.666  0.00  0.00
ATOM   4558  HB3 LYS   286      34.310  26.550  41.293  0.00  0.00
ATOM   4559  CG  LYS   286      35.318  24.662  41.023  0.00  0.00
ATOM   4560  HG2 LYS   286      35.655  24.792  39.966  0.00  0.00
ATOM   4561  HG3 LYS   286      36.056  24.174  41.475  0.00  0.00
ATOM   4562  CD  LYS   286      33.917  23.863  40.999  0.00  0.00
ATOM   4563  HD2 LYS   286      33.654  23.558  41.996  0.00  0.00
ATOM   4564  HD3 LYS   286      33.117  24.461  40.660  0.00  0.00
ATOM   4565  CE  LYS   286      34.005  22.673  40.034  0.00  0.00
ATOM   4566  HE2 LYS   286      34.533  22.933  39.073  0.00  0.00
ATOM   4567  HE3 LYS   286      34.379  21.829  40.513  0.00  0.00
ATOM   4568  NZ  LYS   286      32.642  22.272  39.608  0.00  0.00
ATOM   4569  HZ1 LYS   286      32.730  21.527  38.855  0.00  0.00
ATOM   4570  HZ2 LYS   286      32.098  21.962  40.384  0.00  0.00
ATOM   4571  HZ3 LYS   286      32.121  23.104  39.283  0.00  0.00
ATOM   4572  C   LYS   286      36.255  28.201  42.000  0.00  0.00
ATOM   4573  O   LYS   286      35.810  28.848  41.088  0.00  0.00
ATOM   4574  N   MET   287      36.674  28.871  43.086  0.00  0.00
ATOM   4575  H   MET   287      36.984  28.297  43.826  0.00  0.00
ATOM   4576  CA  MET   287      36.573  30.334  43.253  0.00  0.00
ATOM   4577  HA  MET   287      35.557  30.698  42.950  0.00  0.00
ATOM   4578  CB  MET   287      36.801  30.640  44.719  0.00  0.00
ATOM   4579  HB2 MET   287      37.632  30.103  45.135  0.00  0.00
ATOM   4580  HB3 MET   287      37.176  31.615  44.722  0.00  0.00
ATOM   4581  CG  MET   287      35.625  30.475  45.638  0.00  0.00
ATOM   4582  HG2 MET   287      35.499  29.413  45.733  0.00  0.00
ATOM   4583  HG3 MET   287      35.881  30.806  46.657  0.00  0.00
ATOM   4584  SD  MET   287      34.130  31.366  45.059  0.00  0.00
ATOM   4585  CE  MET   287      32.845  30.456  45.940  0.00  0.00
ATOM   4586  HE1 MET   287      32.825  29.358  45.900  0.00  0.00
ATOM   4587  HE2 MET   287      32.879  30.871  46.937  0.00  0.00
ATOM   4588  HE3 MET   287      31.833  30.757  45.550  0.00  0.00
ATOM   4589  C   MET   287      37.582  31.117  42.368  0.00  0.00
ATOM   4590  O   MET   287      38.755  31.177  42.667  0.00  0.00
ATOM   4591  N   VAL   288      37.117  31.618  41.164  0.00  0.00
ATOM   4592  H   VAL   288      36.177  31.407  40.948  0.00  0.00
ATOM   4593  CA  VAL   288      37.962  32.324  40.236  0.00  0.00
ATOM   4594  HA  VAL   288      38.926  31.817  40.095  0.00  0.00
ATOM   4595  CB  VAL   288      37.247  32.488  38.870  0.00  0.00
ATOM   4596  HB  VAL   288      36.410  33.146  38.955  0.00  0.00
ATOM   4597  CG1 VAL   288      38.271  33.038  37.774  0.00  0.00
ATOM   4598 1HG1 VAL   288      39.186  32.457  37.705  0.00  0.00
ATOM   4599 2HG1 VAL   288      37.858  33.027  36.802  0.00  0.00
ATOM   4600 3HG1 VAL   288      38.746  34.014  38.084  0.00  0.00
ATOM   4601  CG2 VAL   288      36.882  31.191  38.365  0.00  0.00
ATOM   4602 1HG2 VAL   288      36.099  30.791  38.934  0.00  0.00
ATOM   4603 2HG2 VAL   288      36.444  31.585  37.405  0.00  0.00
ATOM   4604 3HG2 VAL   288      37.738  30.530  38.249  0.00  0.00
ATOM   4605  C   VAL   288      38.262  33.704  40.813  0.00  0.00
ATOM   4606  O   VAL   288      37.379  34.294  41.344  0.00  0.00
ATOM   4607  N   TYR   289      39.531  34.126  40.823  0.00  0.00
ATOM   4608  H   TYR   289      40.171  33.492  40.498  0.00  0.00
ATOM   4609  CA  TYR   289      40.005  35.483  41.092  0.00  0.00
ATOM   4610  HA  TYR   289      39.219  36.198  41.174  0.00  0.00
ATOM   4611  CB  TYR   289      40.617  35.572  42.409  0.00  0.00
ATOM   4612  HB2 TYR   289      40.951  36.553  42.513  0.00  0.00
ATOM   4613  HB3 TYR   289      39.759  35.348  43.076  0.00  0.00
ATOM   4614  CG  TYR   289      41.723  34.532  42.737  0.00  0.00
ATOM   4615  CD1 TYR   289      41.426  33.378  43.463  0.00  0.00
ATOM   4616  HD1 TYR   289      40.399  32.988  43.575  0.00  0.00
ATOM   4617  CE1 TYR   289      42.372  32.638  44.100  0.00  0.00
ATOM   4618  HE1 TYR   289      42.022  31.805  44.734  0.00  0.00
ATOM   4619  CZ  TYR   289      43.767  32.935  43.945  0.00  0.00
ATOM   4620  OH  TYR   289      44.793  32.302  44.605  0.00  0.00
ATOM   4621  HH  TYR   289      44.415  31.703  45.294  0.00  0.00
ATOM   4622  CE2 TYR   289      44.110  34.044  43.128  0.00  0.00
ATOM   4623  HE2 TYR   289      45.089  34.307  42.900  0.00  0.00
ATOM   4624  CD2 TYR   289      43.091  34.871  42.646  0.00  0.00
ATOM   4625  HD2 TYR   289      43.342  35.736  42.049  0.00  0.00
ATOM   4626  C   TYR   289      40.983  35.970  40.089  0.00  0.00
ATOM   4627  O   TYR   289      41.514  35.201  39.311  0.00  0.00
ATOM   4628  N   SER   290      41.265  37.298  40.108  0.00  0.00
ATOM   4629  H   SER   290      40.645  37.950  40.507  0.00  0.00
ATOM   4630  CA  SER   290      42.415  37.877  39.499  0.00  0.00
ATOM   4631  HA  SER   290      43.062  37.027  39.124  0.00  0.00
ATOM   4632  CB  SER   290      42.151  38.601  38.242  0.00  0.00
ATOM   4633  HB2 SER   290      43.055  39.109  37.869  0.00  0.00
ATOM   4634  HB3 SER   290      41.763  37.941  37.482  0.00  0.00
ATOM   4635  OG  SER   290      41.155  39.628  38.485  0.00  0.00
ATOM   4636  HG  SER   290      41.535  40.436  38.686  0.00  0.00
ATOM   4637  C   SER   290      43.295  38.669  40.418  0.00  0.00
ATOM   4638  O   SER   290      42.812  39.141  41.448  0.00  0.00
ATOM   4639  N   SER   291      44.652  38.730  40.162  0.00  0.00
ATOM   4640  H   SER   291      44.990  38.259  39.349  0.00  0.00
ATOM   4641  CA  SER   291      45.621  39.463  40.980  0.00  0.00
ATOM   4642  HA  SER   291      45.240  39.483  42.046  0.00  0.00
ATOM   4643  CB  SER   291      47.004  38.733  40.946  0.00  0.00
ATOM   4644  HB2 SER   291      47.497  38.991  40.012  0.00  0.00
ATOM   4645  HB3 SER   291      47.776  39.081  41.671  0.00  0.00
ATOM   4646  OG  SER   291      46.926  37.325  41.032  0.00  0.00
ATOM   4647  HG  SER   291      46.641  37.146  41.940  0.00  0.00
ATOM   4648  C   SER   291      45.776  40.861  40.646  0.00  0.00
ATOM   4649  O   SER   291      45.663  41.264  39.489  0.00  0.00
ATOM   4650  N   THR   292      45.950  41.731  41.681  0.00  0.00
ATOM   4651  H   THR   292      46.124  41.301  42.548  0.00  0.00
ATOM   4652  CA  THR   292      46.173  43.181  41.532  0.00  0.00
ATOM   4653  HA  THR   292      46.078  43.336  40.460  0.00  0.00
ATOM   4654  CB  THR   292      45.085  43.941  42.265  0.00  0.00
ATOM   4655  HB  THR   292      45.304  43.814  43.367  0.00  0.00
ATOM   4656  CG2 THR   292      45.046  45.443  41.964  0.00  0.00
ATOM   4657 1HG2 THR   292      45.002  45.455  40.889  0.00  0.00
ATOM   4658 2HG2 THR   292      44.158  45.861  42.451  0.00  0.00
ATOM   4659 3HG2 THR   292      45.851  45.935  42.364  0.00  0.00
ATOM   4660  OG1 THR   292      43.847  43.464  41.757  0.00  0.00
ATOM   4661  HG1 THR   292      43.725  43.916  40.894  0.00  0.00
ATOM   4662  C   THR   292      47.493  43.776  41.787  0.00  0.00
ATOM   4663  O   THR   292      48.065  43.562  42.846  0.00  0.00
ATOM   4664  N   ASN   293      47.978  44.546  40.861  0.00  0.00
ATOM   4665  H   ASN   293      47.450  44.716  39.983  0.00  0.00
ATOM   4666  CA  ASN   293      49.334  45.109  40.866  0.00  0.00
ATOM   4667  HA  ASN   293      49.730  44.937  41.842  0.00  0.00
ATOM   4668  CB  ASN   293      50.221  44.345  39.835  0.00  0.00
ATOM   4669  HB2 ASN   293      49.901  44.390  38.803  0.00  0.00
ATOM   4670  HB3 ASN   293      51.222  44.787  39.941  0.00  0.00
ATOM   4671  CG  ASN   293      50.476  42.970  40.397  0.00  0.00
ATOM   4672  OD1 ASN   293      51.391  42.777  41.181  0.00  0.00
ATOM   4673  ND2 ASN   293      49.681  41.968  40.183  0.00  0.00
ATOM   4674 1HD2 ASN   293      49.987  41.054  40.472  0.00  0.00
ATOM   4675 2HD2 ASN   293      48.935  41.989  39.536  0.00  0.00
ATOM   4676  C   ASN   293      49.301  46.637  40.651  0.00  0.00
ATOM   4677  O   ASN   293      48.608  47.116  39.733  0.00  0.00
ATOM   4678  N   VAL   294      49.907  47.410  41.525  0.00  0.00
ATOM   4679  H   VAL   294      50.238  46.894  42.328  0.00  0.00
ATOM   4680  CA  VAL   294      50.051  48.849  41.691  0.00  0.00
ATOM   4681  HA  VAL   294      49.382  49.376  40.973  0.00  0.00
ATOM   4682  CB  VAL   294      49.402  49.283  43.042  0.00  0.00
ATOM   4683  HB  VAL   294      50.061  49.038  43.813  0.00  0.00
ATOM   4684  CG1 VAL   294      49.186  50.789  43.207  0.00  0.00
ATOM   4685 1HG1 VAL   294      50.088  51.369  42.836  0.00  0.00
ATOM   4686 2HG1 VAL   294      48.365  51.036  42.495  0.00  0.00
ATOM   4687 3HG1 VAL   294      48.854  51.196  44.191  0.00  0.00
ATOM   4688  CG2 VAL   294      48.042  48.647  43.185  0.00  0.00
ATOM   4689 1HG2 VAL   294      47.274  48.897  42.457  0.00  0.00
ATOM   4690 2HG2 VAL   294      48.030  47.514  43.271  0.00  0.00
ATOM   4691 3HG2 VAL   294      47.499  48.810  44.121  0.00  0.00
ATOM   4692  C   VAL   294      51.444  49.391  41.543  0.00  0.00
ATOM   4693  O   VAL   294      52.379  48.920  42.079  0.00  0.00
ATOM   4694  N   ILE   295      51.509  50.399  40.696  0.00  0.00
ATOM   4695  H   ILE   295      50.662  50.622  40.171  0.00  0.00
ATOM   4696  CA  ILE   295      52.746  51.139  40.388  0.00  0.00
ATOM   4697  HA  ILE   295      53.531  50.673  41.042  0.00  0.00
ATOM   4698  CB  ILE   295      53.077  51.043  38.868  0.00  0.00
ATOM   4699  HB  ILE   295      52.355  51.668  38.308  0.00  0.00
ATOM   4700  CG2 ILE   295      54.525  51.560  38.653  0.00  0.00
ATOM   4701 1HG2 ILE   295      54.885  51.424  37.611  0.00  0.00
ATOM   4702 2HG2 ILE   295      54.523  52.605  38.806  0.00  0.00
ATOM   4703 3HG2 ILE   295      55.197  51.028  39.298  0.00  0.00
ATOM   4704  CG1 ILE   295      52.887  49.614  38.228  0.00  0.00
ATOM   4705 2HG1 ILE   295      51.847  49.356  37.982  0.00  0.00
ATOM   4706 3HG1 ILE   295      53.264  49.695  37.207  0.00  0.00
ATOM   4707  CD1 ILE   295      53.421  48.303  38.824  0.00  0.00
ATOM   4708 1HD1 ILE   295      54.008  47.869  38.015  0.00  0.00
ATOM   4709 2HD1 ILE   295      53.952  48.474  39.718  0.00  0.00
ATOM   4710 3HD1 ILE   295      52.591  47.590  39.044  0.00  0.00
ATOM   4711  C   ILE   295      52.529  52.583  40.800  0.00  0.00
ATOM   4712  O   ILE   295      51.585  53.228  40.366  0.00  0.00
ATOM   4713  N   GLY   296      53.326  53.149  41.643  0.00  0.00
ATOM   4714  H   GLY   296      54.035  52.599  42.041  0.00  0.00
ATOM   4715  CA  GLY   296      53.436  54.596  41.872  0.00  0.00
ATOM   4716  HA2 GLY   296      52.535  55.146  41.614  0.00  0.00
ATOM   4717  HA3 GLY   296      53.527  54.494  43.011  0.00  0.00
ATOM   4718  C   GLY   296      54.697  55.414  41.315  0.00  0.00
ATOM   4719  O   GLY   296      55.791  55.042  41.632  0.00  0.00
ATOM   4720  N   ILE   297      54.440  56.465  40.600  0.00  0.00
ATOM   4721  H   ILE   297      53.447  56.651  40.429  0.00  0.00
ATOM   4722  CA  ILE   297      55.427  57.139  39.731  0.00  0.00
ATOM   4723  HA  ILE   297      56.439  56.818  39.995  0.00  0.00
ATOM   4724  CB  ILE   297      55.322  56.842  38.228  0.00  0.00
ATOM   4725  HB  ILE   297      54.310  57.265  37.975  0.00  0.00
ATOM   4726  CG2 ILE   297      56.294  57.744  37.442  0.00  0.00
ATOM   4727 1HG2 ILE   297      56.112  58.778  37.586  0.00  0.00
ATOM   4728 2HG2 ILE   297      57.339  57.433  37.709  0.00  0.00
ATOM   4729 3HG2 ILE   297      56.091  57.533  36.398  0.00  0.00
ATOM   4730  CG1 ILE   297      55.276  55.319  37.916  0.00  0.00
ATOM   4731 2HG1 ILE   297      54.485  54.811  38.446  0.00  0.00
ATOM   4732 3HG1 ILE   297      55.062  55.194  36.872  0.00  0.00
ATOM   4733  CD1 ILE   297      56.544  54.448  38.008  0.00  0.00
ATOM   4734 1HD1 ILE   297      56.390  53.409  37.723  0.00  0.00
ATOM   4735 2HD1 ILE   297      57.289  54.892  37.273  0.00  0.00
ATOM   4736 3HD1 ILE   297      57.034  54.604  38.978  0.00  0.00
ATOM   4737  C   ILE   297      55.292  58.680  40.021  0.00  0.00
ATOM   4738  O   ILE   297      54.530  59.444  39.442  0.00  0.00
ATOM   4739  N   GLY   298      56.059  59.096  41.035  0.00  0.00
ATOM   4740  H   GLY   298      56.776  58.472  41.370  0.00  0.00
ATOM   4741  CA  GLY   298      56.207  60.471  41.447  0.00  0.00
ATOM   4742  HA2 GLY   298      55.318  61.089  41.371  0.00  0.00
ATOM   4743  HA3 GLY   298      56.829  60.466  42.387  0.00  0.00
ATOM   4744  C   GLY   298      57.079  61.262  40.493  0.00  0.00
ATOM   4745  O   GLY   298      58.121  60.776  40.091  0.00  0.00
ATOM   4746  N   VAL   299      56.781  62.545  40.171  0.00  0.00
ATOM   4747  H   VAL   299      55.942  62.946  40.472  0.00  0.00
ATOM   4748  CA  VAL   299      57.537  63.288  39.125  0.00  0.00
ATOM   4749  HA  VAL   299      58.463  62.820  39.044  0.00  0.00
ATOM   4750  CB  VAL   299      56.852  63.052  37.724  0.00  0.00
ATOM   4751  HB  VAL   299      55.826  63.282  37.828  0.00  0.00
ATOM   4752  CG1 VAL   299      57.577  63.838  36.596  0.00  0.00
ATOM   4753 1HG1 VAL   299      57.083  63.857  35.679  0.00  0.00
ATOM   4754 2HG1 VAL   299      57.447  64.866  36.920  0.00  0.00
ATOM   4755 3HG1 VAL   299      58.662  63.713  36.446  0.00  0.00
ATOM   4756  CG2 VAL   299      56.760  61.628  37.177  0.00  0.00
ATOM   4757 1HG2 VAL   299      57.733  61.070  37.025  0.00  0.00
ATOM   4758 2HG2 VAL   299      56.220  61.024  37.911  0.00  0.00
ATOM   4759 3HG2 VAL   299      56.115  61.635  36.255  0.00  0.00
ATOM   4760  C   VAL   299      57.776  64.789  39.484  0.00  0.00
ATOM   4761  O   VAL   299      56.823  65.377  39.900  0.00  0.00
ATOM   4762  N   LYS   300      58.966  65.466  39.206  0.00  0.00
ATOM   4763  H   LYS   300      59.727  64.878  38.919  0.00  0.00
ATOM   4764  CA  LYS   300      59.122  66.950  39.303  0.00  0.00
ATOM   4765  HA  LYS   300      58.754  67.042  40.335  0.00  0.00
ATOM   4766  CB  LYS   300      60.647  67.248  39.184  0.00  0.00
ATOM   4767  HB2 LYS   300      61.222  66.504  39.578  0.00  0.00
ATOM   4768  HB3 LYS   300      60.985  67.401  38.202  0.00  0.00
ATOM   4769  CG  LYS   300      60.961  68.577  39.974  0.00  0.00
ATOM   4770  HG2 LYS   300      60.385  69.447  39.601  0.00  0.00
ATOM   4771  HG3 LYS   300      60.646  68.452  40.975  0.00  0.00
ATOM   4772  CD  LYS   300      62.352  69.021  39.823  0.00  0.00
ATOM   4773  HD2 LYS   300      63.084  68.221  39.951  0.00  0.00
ATOM   4774  HD3 LYS   300      62.377  69.582  38.841  0.00  0.00
ATOM   4775  CE  LYS   300      62.858  70.025  40.846  0.00  0.00
ATOM   4776  HE2 LYS   300      62.073  70.725  41.037  0.00  0.00
ATOM   4777  HE3 LYS   300      62.988  69.512  41.790  0.00  0.00
ATOM   4778  NZ  LYS   300      64.007  70.897  40.568  0.00  0.00
ATOM   4779  HZ1 LYS   300      64.806  70.357  40.248  0.00  0.00
ATOM   4780  HZ2 LYS   300      63.773  71.642  39.883  0.00  0.00
ATOM   4781  HZ3 LYS   300      64.264  71.333  41.404  0.00  0.00
ATOM   4782  C   LYS   300      58.291  67.767  38.307  0.00  0.00
ATOM   4783  O   LYS   300      57.950  67.356  37.213  0.00  0.00
ATOM   4784  N   GLY   301      57.920  68.943  38.769  0.00  0.00
ATOM   4785  H   GLY   301      58.238  69.163  39.722  0.00  0.00
ATOM   4786  CA  GLY   301      57.131  69.956  38.053  0.00  0.00
ATOM   4787  HA2 GLY   301      57.321  70.982  38.466  0.00  0.00
ATOM   4788  HA3 GLY   301      57.515  69.995  36.993  0.00  0.00
ATOM   4789  C   GLY   301      55.648  69.746  38.264  0.00  0.00
ATOM   4790  O   GLY   301      55.218  69.599  39.401  0.00  0.00
ATOM   4791  N   THR   302      54.861  69.726  37.177  0.00  0.00
ATOM   4792  H   THR   302      55.312  69.841  36.284  0.00  0.00
ATOM   4793  CA  THR   302      53.431  69.737  37.180  0.00  0.00
ATOM   4794  HA  THR   302      53.044  69.308  38.162  0.00  0.00
ATOM   4795  CB  THR   302      52.894  71.222  37.048  0.00  0.00
ATOM   4796  HB  THR   302      51.808  71.197  37.229  0.00  0.00
ATOM   4797  CG2 THR   302      53.703  72.167  37.916  0.00  0.00
ATOM   4798 1HG2 THR   302      53.496  71.790  38.943  0.00  0.00
ATOM   4799 2HG2 THR   302      54.691  72.266  37.629  0.00  0.00
ATOM   4800 3HG2 THR   302      53.258  73.185  37.803  0.00  0.00
ATOM   4801  OG1 THR   302      53.089  71.626  35.715  0.00  0.00
ATOM   4802  HG1 THR   302      53.176  72.610  35.771  0.00  0.00
ATOM   4803  C   THR   302      52.990  68.794  36.043  0.00  0.00
ATOM   4804  O   THR   302      53.788  68.401  35.151  0.00  0.00
ATOM   4805  N   PRO   303      51.659  68.445  36.075  0.00  0.00
ATOM   4806  CD  PRO   303      50.608  68.876  37.034  0.00  0.00
ATOM   4807  HD2 PRO   303      50.103  69.637  36.531  0.00  0.00
ATOM   4808  HD3 PRO   303      51.006  69.250  37.973  0.00  0.00
ATOM   4809  CG  PRO   303      49.558  67.730  37.012  0.00  0.00
ATOM   4810  HG2 PRO   303      48.581  68.067  37.343  0.00  0.00
ATOM   4811  HG3 PRO   303      49.850  66.910  37.651  0.00  0.00
ATOM   4812  CB  PRO   303      49.464  67.391  35.537  0.00  0.00
ATOM   4813  HB2 PRO   303      48.723  68.073  34.998  0.00  0.00
ATOM   4814  HB3 PRO   303      49.130  66.448  35.311  0.00  0.00
ATOM   4815  CA  PRO   303      50.939  67.664  35.006  0.00  0.00
ATOM   4816  HA  PRO   303      51.252  66.644  34.969  0.00  0.00
ATOM   4817  C   PRO   303      50.913  68.399  33.662  0.00  0.00
ATOM   4818  O   PRO   303      50.782  69.645  33.609  0.00  0.00
ATOM   4819  N   PRO   304      51.055  67.654  32.544  0.00  0.00
ATOM   4820  CD  PRO   304      51.005  66.166  32.461  0.00  0.00
ATOM   4821  HD2 PRO   304      50.571  65.682  33.269  0.00  0.00
ATOM   4822  HD3 PRO   304      51.958  65.700  32.639  0.00  0.00
ATOM   4823  CG  PRO   304      50.561  65.735  31.166  0.00  0.00
ATOM   4824  HG2 PRO   304      49.487  65.789  31.126  0.00  0.00
ATOM   4825  HG3 PRO   304      51.047  64.858  30.841  0.00  0.00
ATOM   4826  CB  PRO   304      50.979  66.939  30.353  0.00  0.00
ATOM   4827  HB2 PRO   304      50.536  66.993  29.427  0.00  0.00
ATOM   4828  HB3 PRO   304      52.085  66.961  30.321  0.00  0.00
ATOM   4829  CA  PRO   304      50.718  68.175  31.206  0.00  0.00
ATOM   4830  HA  PRO   304      51.399  68.981  30.959  0.00  0.00
ATOM   4831  C   PRO   304      49.190  68.562  31.157  0.00  0.00
ATOM   4832  O   PRO   304      48.351  68.123  31.916  0.00  0.00
ATOM   4833  N   PRO   305      48.785  69.425  30.266  0.00  0.00
ATOM   4834  CD  PRO   305      49.626  70.029  29.204  0.00  0.00
ATOM   4835  HD2 PRO   305      49.906  69.351  28.440  0.00  0.00
ATOM   4836  HD3 PRO   305      50.641  70.365  29.665  0.00  0.00
ATOM   4837  CG  PRO   305      48.826  71.257  28.793  0.00  0.00
ATOM   4838  HG2 PRO   305      49.028  71.391  27.765  0.00  0.00
ATOM   4839  HG3 PRO   305      49.057  72.146  29.431  0.00  0.00
ATOM   4840  CB  PRO   305      47.371  70.938  28.959  0.00  0.00
ATOM   4841  HB2 PRO   305      46.946  70.430  28.031  0.00  0.00
ATOM   4842  HB3 PRO   305      46.824  71.826  29.186  0.00  0.00
ATOM   4843  CA  PRO   305      47.410  70.004  30.119  0.00  0.00
ATOM   4844  HA  PRO   305      47.350  70.624  31.094  0.00  0.00
ATOM   4845  C   PRO   305      46.273  68.952  30.152  0.00  0.00
ATOM   4846  O   PRO   305      45.257  69.219  30.839  0.00  0.00
ATOM   4847  N   HIE   306      46.513  67.837  29.462  0.00  0.00
ATOM   4848  H   HIE   306      47.386  67.777  28.975  0.00  0.00
ATOM   4849  CA  HIE   306      45.587  66.694  29.430  0.00  0.00
ATOM   4850  HA  HIE   306      44.604  67.057  29.232  0.00  0.00
ATOM   4851  CB  HIE   306      45.914  65.864  28.226  0.00  0.00
ATOM   4852  HB2 HIE   306      45.062  65.280  27.933  0.00  0.00
ATOM   4853  HB3 HIE   306      46.015  66.533  27.369  0.00  0.00
ATOM   4854  CG  HIE   306      47.168  65.043  28.438  0.00  0.00
ATOM   4855  ND1 HIE   306      48.472  65.502  28.531  0.00  0.00
ATOM   4856  CE1 HIE   306      49.293  64.426  28.474  0.00  0.00
ATOM   4857  HE1 HIE   306      50.373  64.509  28.164  0.00  0.00
ATOM   4858  NE2 HIE   306      48.518  63.387  28.190  0.00  0.00
ATOM   4859  HE2 HIE   306      48.857  62.482  27.943  0.00  0.00
ATOM   4860  CD2 HIE   306      47.195  63.699  28.250  0.00  0.00
ATOM   4861  HD2 HIE   306      46.387  63.015  28.153  0.00  0.00
ATOM   4862  C   HIE   306      45.481  65.863  30.687  0.00  0.00
ATOM   4863  O   HIE   306      44.596  65.031  30.733  0.00  0.00
ATOM   4864  N   LEU   307      46.340  66.149  31.728  0.00  0.00
ATOM   4865  H   LEU   307      47.105  66.816  31.603  0.00  0.00
ATOM   4866  CA  LEU   307      46.094  65.625  33.120  0.00  0.00
ATOM   4867  HA  LEU   307      45.190  65.014  33.098  0.00  0.00
ATOM   4868  CB  LEU   307      47.278  64.736  33.596  0.00  0.00
ATOM   4869  HB2 LEU   307      48.191  65.258  33.529  0.00  0.00
ATOM   4870  HB3 LEU   307      46.977  64.400  34.549  0.00  0.00
ATOM   4871  CG  LEU   307      47.407  63.465  32.676  0.00  0.00
ATOM   4872  HG  LEU   307      47.576  63.621  31.621  0.00  0.00
ATOM   4873  CD1 LEU   307      48.634  62.647  33.293  0.00  0.00
ATOM   4874 1HD1 LEU   307      49.609  63.093  33.044  0.00  0.00
ATOM   4875 2HD1 LEU   307      48.487  62.415  34.333  0.00  0.00
ATOM   4876 3HD1 LEU   307      48.734  61.699  32.640  0.00  0.00
ATOM   4877  CD2 LEU   307      46.282  62.460  32.753  0.00  0.00
ATOM   4878 1HD2 LEU   307      45.364  62.855  32.375  0.00  0.00
ATOM   4879 2HD2 LEU   307      46.625  61.684  32.086  0.00  0.00
ATOM   4880 3HD2 LEU   307      46.164  62.108  33.790  0.00  0.00
ATOM   4881  C   LEU   307      45.855  66.716  34.106  0.00  0.00
ATOM   4882  O   LEU   307      45.818  66.444  35.297  0.00  0.00
ATOM   4883  N   LYS   308      45.724  68.022  33.719  0.00  0.00
ATOM   4884  H   LYS   308      45.655  68.211  32.713  0.00  0.00
ATOM   4885  CA  LYS   308      45.440  69.131  34.672  0.00  0.00
ATOM   4886  HA  LYS   308      46.210  68.989  35.473  0.00  0.00
ATOM   4887  CB  LYS   308      45.527  70.367  33.867  0.00  0.00
ATOM   4888  HB2 LYS   308      46.525  70.376  33.338  0.00  0.00
ATOM   4889  HB3 LYS   308      44.643  70.393  33.143  0.00  0.00
ATOM   4890  CG  LYS   308      45.660  71.604  34.838  0.00  0.00
ATOM   4891  HG2 LYS   308      44.677  71.792  35.401  0.00  0.00
ATOM   4892  HG3 LYS   308      46.394  71.395  35.656  0.00  0.00
ATOM   4893  CD  LYS   308      46.122  72.813  34.085  0.00  0.00
ATOM   4894  HD2 LYS   308      47.159  72.675  33.733  0.00  0.00
ATOM   4895  HD3 LYS   308      45.420  73.076  33.213  0.00  0.00
ATOM   4896  CE  LYS   308      46.154  74.060  34.960  0.00  0.00
ATOM   4897  HE2 LYS   308      45.190  74.348  35.307  0.00  0.00
ATOM   4898  HE3 LYS   308      46.772  73.832  35.878  0.00  0.00
ATOM   4899  NZ  LYS   308      46.791  75.229  34.209  0.00  0.00
ATOM   4900  HZ1 LYS   308      46.983  76.016  34.810  0.00  0.00
ATOM   4901  HZ2 LYS   308      47.728  74.982  33.831  0.00  0.00
ATOM   4902  HZ3 LYS   308      46.126  75.638  33.504  0.00  0.00
ATOM   4903  C   LYS   308      44.083  69.098  35.354  0.00  0.00
ATOM   4904  O   LYS   308      44.011  69.609  36.467  0.00  0.00
ATOM   4905  N   THR   309      43.053  68.378  34.839  0.00  0.00
ATOM   4906  H   THR   309      43.007  68.306  33.827  0.00  0.00
ATOM   4907  CA  THR   309      41.716  68.339  35.538  0.00  0.00
ATOM   4908  HA  THR   309      41.848  68.628  36.583  0.00  0.00
ATOM   4909  CB  THR   309      40.576  69.201  34.816  0.00  0.00
ATOM   4910  HB  THR   309      39.634  68.902  35.318  0.00  0.00
ATOM   4911  CG2 THR   309      40.708  70.755  34.866  0.00  0.00
ATOM   4912 1HG2 THR   309      40.364  71.013  35.858  0.00  0.00
ATOM   4913 2HG2 THR   309      41.710  71.156  34.700  0.00  0.00
ATOM   4914 3HG2 THR   309      39.878  71.221  34.172  0.00  0.00
ATOM   4915  OG1 THR   309      40.477  68.919  33.450  0.00  0.00
ATOM   4916  HG1 THR   309      39.660  68.368  33.377  0.00  0.00
ATOM   4917  C   THR   309      41.130  66.911  35.618  0.00  0.00
ATOM   4918  O   THR   309      40.169  66.620  36.330  0.00  0.00
ATOM   4919  N   ALA   310      41.683  65.862  34.892  0.00  0.00
ATOM   4920  H   ALA   310      42.447  66.086  34.217  0.00  0.00
ATOM   4921  CA  ALA   310      41.171  64.469  34.892  0.00  0.00
ATOM   4922  HA  ALA   310      40.144  64.583  34.723  0.00  0.00
ATOM   4923  CB  ALA   310      41.668  63.799  33.570  0.00  0.00
ATOM   4924  HB1 ALA   310      40.963  63.032  33.314  0.00  0.00
ATOM   4925  HB2 ALA   310      41.791  64.586  32.835  0.00  0.00
ATOM   4926  HB3 ALA   310      42.568  63.212  33.691  0.00  0.00
ATOM   4927  C   ALA   310      41.483  63.736  36.203  0.00  0.00
ATOM   4928  O   ALA   310      42.549  63.940  36.725  0.00  0.00
ATOM   4929  N   CYS   311      40.547  62.853  36.707  0.00  0.00
ATOM   4930  H   CYS   311      39.690  62.700  36.177  0.00  0.00
ATOM   4931  CA  CYS   311      40.853  62.064  37.948  0.00  0.00
ATOM   4932  HA  CYS   311      41.451  62.514  38.724  0.00  0.00
ATOM   4933  CB  CYS   311      39.474  61.664  38.598  0.00  0.00
ATOM   4934  HB2 CYS   311      38.932  60.908  38.015  0.00  0.00
ATOM   4935  HB3 CYS   311      39.736  61.380  39.624  0.00  0.00
ATOM   4936  SG  CYS   311      38.380  63.094  38.720  0.00  0.00
ATOM   4937  HG  CYS   311      39.338  63.837  38.970  0.00  0.00
ATOM   4938  C   CYS   311      41.629  60.722  37.676  0.00  0.00
ATOM   4939  O   CYS   311      42.813  60.595  37.981  0.00  0.00
ATOM   4940  N   TRP   312      40.923  59.898  36.876  0.00  0.00
ATOM   4941  H   TRP   312      39.899  60.019  36.822  0.00  0.00
ATOM   4942  CA  TRP   312      41.335  58.647  36.279  0.00  0.00
ATOM   4943  HA  TRP   312      42.435  58.579  36.314  0.00  0.00
ATOM   4944  CB  TRP   312      40.911  57.553  37.190  0.00  0.00
ATOM   4945  HB2 TRP   312      41.310  56.612  36.785  0.00  0.00
ATOM   4946  HB3 TRP   312      41.318  57.747  38.160  0.00  0.00
ATOM   4947  CG  TRP   312      39.482  57.353  37.263  0.00  0.00
ATOM   4948  CD1 TRP   312      38.720  56.691  36.352  0.00  0.00
ATOM   4949  HD1 TRP   312      39.019  56.333  35.376  0.00  0.00
ATOM   4950  NE1 TRP   312      37.429  56.615  36.839  0.00  0.00
ATOM   4951  HE1 TRP   312      36.681  56.153  36.362  0.00  0.00
ATOM   4952  CE2 TRP   312      37.269  57.314  37.982  0.00  0.00
ATOM   4953  CZ2 TRP   312      36.202  57.627  38.804  0.00  0.00
ATOM   4954  HZ2 TRP   312      35.229  57.278  38.554  0.00  0.00
ATOM   4955  CH2 TRP   312      36.403  58.229  40.076  0.00  0.00
ATOM   4956  HH2 TRP   312      35.604  58.274  40.875  0.00  0.00
ATOM   4957  CZ3 TRP   312      37.691  58.523  40.469  0.00  0.00
ATOM   4958  HZ3 TRP   312      37.801  58.965  41.461  0.00  0.00
ATOM   4959  CE3 TRP   312      38.748  58.355  39.585  0.00  0.00
ATOM   4960  HE3 TRP   312      39.771  58.612  39.919  0.00  0.00
ATOM   4961  CD2 TRP   312      38.600  57.810  38.315  0.00  0.00
ATOM   4962  C   TRP   312      40.877  58.415  34.807  0.00  0.00
ATOM   4963  O   TRP   312      39.847  58.887  34.385  0.00  0.00
ATOM   4964  N   LEU   313      41.655  57.644  34.064  0.00  0.00
ATOM   4965  H   LEU   313      42.521  57.273  34.478  0.00  0.00
ATOM   4966  CA  LEU   313      41.512  57.371  32.597  0.00  0.00
ATOM   4967  HA  LEU   313      40.532  57.734  32.249  0.00  0.00
ATOM   4968  CB  LEU   313      42.488  58.245  31.777  0.00  0.00
ATOM   4969  HB2 LEU   313      43.463  57.717  31.708  0.00  0.00
ATOM   4970  HB3 LEU   313      42.152  58.176  30.711  0.00  0.00
ATOM   4971  CG  LEU   313      42.834  59.693  32.190  0.00  0.00
ATOM   4972  HG  LEU   313      41.921  60.201  32.497  0.00  0.00
ATOM   4973  CD1 LEU   313      43.892  59.794  33.359  0.00  0.00
ATOM   4974 1HD1 LEU   313      43.654  59.298  34.363  0.00  0.00
ATOM   4975 2HD1 LEU   313      44.967  59.564  33.032  0.00  0.00
ATOM   4976 3HD1 LEU   313      43.942  60.859  33.655  0.00  0.00
ATOM   4977  CD2 LEU   313      43.635  60.386  31.102  0.00  0.00
ATOM   4978 1HD2 LEU   313      42.909  60.539  30.333  0.00  0.00
ATOM   4979 2HD2 LEU   313      44.008  61.337  31.519  0.00  0.00
ATOM   4980 3HD2 LEU   313      44.355  59.795  30.585  0.00  0.00
ATOM   4981  C   LEU   313      41.780  55.876  32.193  0.00  0.00
ATOM   4982  O   LEU   313      42.619  55.214  32.747  0.00  0.00
ATOM   4983  N   TYR   314      41.055  55.375  31.191  0.00  0.00
ATOM   4984  H   TYR   314      40.450  56.115  30.817  0.00  0.00
ATOM   4985  CA  TYR   314      40.874  53.996  30.801  0.00  0.00
ATOM   4986  HA  TYR   314      41.318  53.391  31.666  0.00  0.00
ATOM   4987  CB  TYR   314      39.353  53.804  30.721  0.00  0.00
ATOM   4988  HB2 TYR   314      38.874  54.502  30.029  0.00  0.00
ATOM   4989  HB3 TYR   314      39.195  52.727  30.426  0.00  0.00
ATOM   4990  CG  TYR   314      38.559  53.927  32.057  0.00  0.00
ATOM   4991  CD1 TYR   314      38.271  52.814  32.853  0.00  0.00
ATOM   4992  HD1 TYR   314      38.763  51.867  32.619  0.00  0.00
ATOM   4993  CE1 TYR   314      37.466  52.830  33.994  0.00  0.00
ATOM   4994  HE1 TYR   314      37.175  51.939  34.519  0.00  0.00
ATOM   4995  CZ  TYR   314      36.949  54.110  34.379  0.00  0.00
ATOM   4996  OH  TYR   314      36.146  54.225  35.471  0.00  0.00
ATOM   4997  HH  TYR   314      36.081  53.371  35.998  0.00  0.00
ATOM   4998  CE2 TYR   314      37.315  55.319  33.684  0.00  0.00
ATOM   4999  HE2 TYR   314      36.866  56.193  34.073  0.00  0.00
ATOM   5000  CD2 TYR   314      38.069  55.217  32.501  0.00  0.00
ATOM   5001  HD2 TYR   314      38.199  56.139  31.949  0.00  0.00
ATOM   5002  C   TYR   314      41.677  53.526  29.501  0.00  0.00
ATOM   5003  O   TYR   314      41.580  54.190  28.500  0.00  0.00
ATOM   5004  N   PHE   315      42.345  52.398  29.658  0.00  0.00
ATOM   5005  H   PHE   315      42.369  51.965  30.582  0.00  0.00
ATOM   5006  CA  PHE   315      43.206  51.709  28.662  0.00  0.00
ATOM   5007  HA  PHE   315      43.243  52.273  27.718  0.00  0.00
ATOM   5008  CB  PHE   315      44.641  51.827  29.195  0.00  0.00
ATOM   5009  HB2 PHE   315      44.676  51.426  30.203  0.00  0.00
ATOM   5010  HB3 PHE   315      45.355  51.344  28.516  0.00  0.00
ATOM   5011  CG  PHE   315      45.048  53.328  29.258  0.00  0.00
ATOM   5012  CD1 PHE   315      45.501  54.027  28.157  0.00  0.00
ATOM   5013  HD1 PHE   315      45.651  53.543  27.172  0.00  0.00
ATOM   5014  CE1 PHE   315      45.774  55.362  28.254  0.00  0.00
ATOM   5015  HE1 PHE   315      46.141  55.987  27.383  0.00  0.00
ATOM   5016  CZ  PHE   315      45.563  56.055  29.465  0.00  0.00
ATOM   5017  HZ  PHE   315      45.813  57.131  29.422  0.00  0.00
ATOM   5018  CE2 PHE   315      45.063  55.361  30.522  0.00  0.00
ATOM   5019  HE2 PHE   315      44.902  55.904  31.441  0.00  0.00
ATOM   5020  CD2 PHE   315      44.926  53.990  30.478  0.00  0.00
ATOM   5021  HD2 PHE   315      44.867  53.494  31.420  0.00  0.00
ATOM   5022  C   PHE   315      42.783  50.309  28.246  0.00  0.00
ATOM   5023  O   PHE   315      43.118  49.255  28.790  0.00  0.00
ATOM   5024  N   PRO   316      41.828  50.242  27.311  0.00  0.00
ATOM   5025  CD  PRO   316      41.077  51.321  26.723  0.00  0.00
ATOM   5026  HD2 PRO   316      41.749  52.188  26.401  0.00  0.00
ATOM   5027  HD3 PRO   316      40.357  51.654  27.455  0.00  0.00
ATOM   5028  CG  PRO   316      40.330  50.828  25.495  0.00  0.00
ATOM   5029  HG2 PRO   316      41.087  50.858  24.684  0.00  0.00
ATOM   5030  HG3 PRO   316      39.335  51.360  25.428  0.00  0.00
ATOM   5031  CB  PRO   316      40.141  49.367  25.866  0.00  0.00
ATOM   5032  HB2 PRO   316      40.000  48.930  24.883  0.00  0.00
ATOM   5033  HB3 PRO   316      39.203  49.401  26.368  0.00  0.00
ATOM   5034  CA  PRO   316      41.405  48.966  26.692  0.00  0.00
ATOM   5035  HA  PRO   316      41.115  48.287  27.513  0.00  0.00
ATOM   5036  C   PRO   316      42.365  48.201  25.769  0.00  0.00
ATOM   5037  O   PRO   316      41.967  47.051  25.445  0.00  0.00
ATOM   5038  N   GLU   317      43.505  48.697  25.311  0.00  0.00
ATOM   5039  H   GLU   317      43.657  49.693  25.546  0.00  0.00
ATOM   5040  CA  GLU   317      44.357  47.972  24.315  0.00  0.00
ATOM   5041  HA  GLU   317      43.612  47.219  23.919  0.00  0.00
ATOM   5042  CB  GLU   317      44.602  48.833  23.088  0.00  0.00
ATOM   5043  HB2 GLU   317      45.170  49.703  23.420  0.00  0.00
ATOM   5044  HB3 GLU   317      45.259  48.296  22.380  0.00  0.00
ATOM   5045  CG  GLU   317      43.313  49.241  22.434  0.00  0.00
ATOM   5046  HG2 GLU   317      42.861  48.399  21.872  0.00  0.00
ATOM   5047  HG3 GLU   317      42.553  49.469  23.135  0.00  0.00
ATOM   5048  CD  GLU   317      43.606  50.513  21.585  0.00  0.00
ATOM   5049  OE1 GLU   317      43.768  50.302  20.338  0.00  0.00
ATOM   5050  OE2 GLU   317      43.710  51.648  22.025  0.00  0.00
ATOM   5051  C   GLU   317      45.644  47.352  24.846  0.00  0.00
ATOM   5052  O   GLU   317      46.285  47.851  25.776  0.00  0.00
ATOM   5053  N   ASP   318      46.149  46.337  24.142  0.00  0.00
ATOM   5054  H   ASP   318      45.547  45.882  23.515  0.00  0.00
ATOM   5055  CA  ASP   318      47.364  45.621  24.597  0.00  0.00
ATOM   5056  HA  ASP   318      47.155  45.542  25.707  0.00  0.00
ATOM   5057  CB  ASP   318      47.572  44.251  23.958  0.00  0.00
ATOM   5058  HB2 ASP   318      48.564  43.818  24.318  0.00  0.00
ATOM   5059  HB3 ASP   318      46.860  43.506  24.192  0.00  0.00
ATOM   5060  CG  ASP   318      47.757  44.325  22.424  0.00  0.00
ATOM   5061  OD1 ASP   318      46.697  44.207  21.829  0.00  0.00
ATOM   5062  OD2 ASP   318      48.899  44.593  21.820  0.00  0.00
ATOM   5063  C   ASP   318      48.679  46.354  24.486  0.00  0.00
ATOM   5064  O   ASP   318      49.762  45.787  24.722  0.00  0.00
ATOM   5065  N   THR   319      48.623  47.630  24.083  0.00  0.00
ATOM   5066  H   THR   319      47.758  47.957  23.714  0.00  0.00
ATOM   5067  CA  THR   319      49.809  48.519  23.760  0.00  0.00
ATOM   5068  HA  THR   319      50.537  47.895  23.289  0.00  0.00
ATOM   5069  CB  THR   319      49.329  49.597  22.828  0.00  0.00
ATOM   5070  HB  THR   319      50.057  50.501  22.894  0.00  0.00
ATOM   5071  CG2 THR   319      49.179  49.056  21.391  0.00  0.00
ATOM   5072 1HG2 THR   319      49.825  48.176  21.245  0.00  0.00
ATOM   5073 2HG2 THR   319      48.067  48.863  21.186  0.00  0.00
ATOM   5074 3HG2 THR   319      49.451  49.776  20.717  0.00  0.00
ATOM   5075  OG1 THR   319      48.059  50.111  23.183  0.00  0.00
ATOM   5076  HG1 THR   319      47.985  50.950  22.707  0.00  0.00
ATOM   5077  C   THR   319      50.355  49.315  24.913  0.00  0.00
ATOM   5078  O   THR   319      51.342  50.033  24.826  0.00  0.00
ATOM   5079  N   SER   320      49.765  49.149  26.075  0.00  0.00
ATOM   5080  H   SER   320      48.932  48.651  26.070  0.00  0.00
ATOM   5081  CA  SER   320      50.215  49.548  27.399  0.00  0.00
ATOM   5082  HA  SER   320      51.286  49.758  27.386  0.00  0.00
ATOM   5083  CB  SER   320      49.453  50.825  27.864  0.00  0.00
ATOM   5084  HB2 SER   320      49.305  51.499  26.993  0.00  0.00
ATOM   5085  HB3 SER   320      48.432  50.463  28.114  0.00  0.00
ATOM   5086  OG  SER   320      50.009  51.503  28.910  0.00  0.00
ATOM   5087  HG  SER   320      49.434  52.260  29.140  0.00  0.00
ATOM   5088  C   SER   320      49.918  48.417  28.434  0.00  0.00
ATOM   5089  O   SER   320      48.768  47.924  28.354  0.00  0.00
ATOM   5090  N   PRO   321      50.784  48.179  29.463  0.00  0.00
ATOM   5091  CD  PRO   321      52.059  48.825  29.661  0.00  0.00
ATOM   5092  HD2 PRO   321      51.875  49.918  29.563  0.00  0.00
ATOM   5093  HD3 PRO   321      52.723  48.395  28.928  0.00  0.00
ATOM   5094  CG  PRO   321      52.530  48.409  31.042  0.00  0.00
ATOM   5095  HG2 PRO   321      52.292  49.202  31.768  0.00  0.00
ATOM   5096  HG3 PRO   321      53.643  48.209  31.014  0.00  0.00
ATOM   5097  CB  PRO   321      51.856  47.088  31.408  0.00  0.00
ATOM   5098  HB2 PRO   321      51.572  46.932  32.506  0.00  0.00
ATOM   5099  HB3 PRO   321      52.415  46.280  30.947  0.00  0.00
ATOM   5100  CA  PRO   321      50.539  47.189  30.536  0.00  0.00
ATOM   5101  HA  PRO   321      50.299  46.230  30.042  0.00  0.00
ATOM   5102  C   PRO   321      49.280  47.582  31.393  0.00  0.00
ATOM   5103  O   PRO   321      48.495  46.713  31.773  0.00  0.00
ATOM   5104  N   PHE   322      49.118  48.868  31.770  0.00  0.00
ATOM   5105  H   PHE   322      49.826  49.629  31.586  0.00  0.00
ATOM   5106  CA  PHE   322      48.026  49.189  32.736  0.00  0.00
ATOM   5107  HA  PHE   322      47.938  48.381  33.432  0.00  0.00
ATOM   5108  CB  PHE   322      48.359  50.499  33.556  0.00  0.00
ATOM   5109  HB2 PHE   322      47.412  50.891  33.977  0.00  0.00
ATOM   5110  HB3 PHE   322      49.050  50.277  34.326  0.00  0.00
ATOM   5111  CG  PHE   322      48.843  51.703  32.752  0.00  0.00
ATOM   5112  CD1 PHE   322      50.215  51.826  32.594  0.00  0.00
ATOM   5113  HD1 PHE   322      50.887  51.107  33.066  0.00  0.00
ATOM   5114  CE1 PHE   322      50.713  53.000  31.973  0.00  0.00
ATOM   5115  HE1 PHE   322      51.774  53.097  31.934  0.00  0.00
ATOM   5116  CZ  PHE   322      49.882  53.978  31.425  0.00  0.00
ATOM   5117  HZ  PHE   322      50.311  54.750  30.937  0.00  0.00
ATOM   5118  CE2 PHE   322      48.502  53.815  31.619  0.00  0.00
ATOM   5119  HE2 PHE   322      47.831  54.556  31.236  0.00  0.00
ATOM   5120  CD2 PHE   322      48.010  52.710  32.228  0.00  0.00
ATOM   5121  HD2 PHE   322      46.888  52.719  32.243  0.00  0.00
ATOM   5122  C   PHE   322      46.691  49.189  31.998  0.00  0.00
ATOM   5123  O   PHE   322      46.683  49.466  30.792  0.00  0.00
ATOM   5124  N   TYR   323      45.584  49.034  32.793  0.00  0.00
ATOM   5125  H   TYR   323      45.756  48.594  33.705  0.00  0.00
ATOM   5126  CA  TYR   323      44.194  49.172  32.290  0.00  0.00
ATOM   5127  HA  TYR   323      44.270  49.222  31.181  0.00  0.00
ATOM   5128  CB  TYR   323      43.481  47.853  32.602  0.00  0.00
ATOM   5129  HB2 TYR   323      42.505  47.925  32.186  0.00  0.00
ATOM   5130  HB3 TYR   323      43.946  46.993  32.096  0.00  0.00
ATOM   5131  CG  TYR   323      43.303  47.532  34.128  0.00  0.00
ATOM   5132  CD1 TYR   323      42.288  48.208  34.856  0.00  0.00
ATOM   5133  HD1 TYR   323      41.564  48.931  34.366  0.00  0.00
ATOM   5134  CE1 TYR   323      42.158  47.988  36.254  0.00  0.00
ATOM   5135  HE1 TYR   323      41.379  48.489  36.799  0.00  0.00
ATOM   5136  CZ  TYR   323      43.027  47.086  36.927  0.00  0.00
ATOM   5137  OH  TYR   323      42.990  47.024  38.261  0.00  0.00
ATOM   5138  HH  TYR   323      42.690  47.894  38.553  0.00  0.00
ATOM   5139  CE2 TYR   323      44.037  46.428  36.177  0.00  0.00
ATOM   5140  HE2 TYR   323      44.729  45.854  36.763  0.00  0.00
ATOM   5141  CD2 TYR   323      44.146  46.617  34.789  0.00  0.00
ATOM   5142  HD2 TYR   323      45.048  46.334  34.310  0.00  0.00
ATOM   5143  C   TYR   323      43.545  50.450  32.765  0.00  0.00
ATOM   5144  O   TYR   323      42.577  50.929  32.168  0.00  0.00
ATOM   5145  N   ARG   324      43.993  51.056  33.899  0.00  0.00
ATOM   5146  H   ARG   324      44.809  50.712  34.371  0.00  0.00
ATOM   5147  CA  ARG   324      43.574  52.314  34.479  0.00  0.00
ATOM   5148  HA  ARG   324      43.226  52.954  33.685  0.00  0.00
ATOM   5149  CB  ARG   324      42.416  52.015  35.429  0.00  0.00
ATOM   5150  HB2 ARG   324      41.805  51.339  34.832  0.00  0.00
ATOM   5151  HB3 ARG   324      42.880  51.296  36.200  0.00  0.00
ATOM   5152  CG  ARG   324      41.775  53.275  35.930  0.00  0.00
ATOM   5153  HG2 ARG   324      42.440  53.847  36.625  0.00  0.00
ATOM   5154  HG3 ARG   324      41.441  53.914  35.090  0.00  0.00
ATOM   5155  CD  ARG   324      40.427  52.898  36.672  0.00  0.00
ATOM   5156  HD2 ARG   324      40.232  53.719  37.408  0.00  0.00
ATOM   5157  HD3 ARG   324      39.606  52.740  35.969  0.00  0.00
ATOM   5158  NE  ARG   324      40.606  51.640  37.388  0.00  0.00
ATOM   5159  HE  ARG   324      41.561  51.608  37.827  0.00  0.00
ATOM   5160  CZ  ARG   324      39.560  51.023  38.022  0.00  0.00
ATOM   5161  NH1 ARG   324      38.280  51.291  37.706  0.00  0.00
ATOM   5162 1HH1 ARG   324      37.923  51.944  36.999  0.00  0.00
ATOM   5163 2HH1 ARG   324      37.519  50.796  38.172  0.00  0.00
ATOM   5164  NH2 ARG   324      39.751  50.150  39.002  0.00  0.00
ATOM   5165 1HH2 ARG   324      40.682  49.822  39.274  0.00  0.00
ATOM   5166 2HH2 ARG   324      38.893  49.541  39.356  0.00  0.00
ATOM   5167  C   ARG   324      44.676  53.133  35.060  0.00  0.00
ATOM   5168  O   ARG   324      45.601  52.585  35.581  0.00  0.00
ATOM   5169  N   ALA   325      44.659  54.486  34.858  0.00  0.00
ATOM   5170  H   ALA   325      43.772  54.790  34.402  0.00  0.00
ATOM   5171  CA  ALA   325      45.706  55.423  35.244  0.00  0.00
ATOM   5172  HA  ALA   325      46.471  54.857  35.810  0.00  0.00
ATOM   5173  CB  ALA   325      46.320  55.899  33.961  0.00  0.00
ATOM   5174  HB1 ALA   325      47.160  56.585  34.120  0.00  0.00
ATOM   5175  HB2 ALA   325      46.644  54.927  33.520  0.00  0.00
ATOM   5176  HB3 ALA   325      45.584  56.446  33.430  0.00  0.00
ATOM   5177  C   ALA   325      45.051  56.593  36.073  0.00  0.00
ATOM   5178  O   ALA   325      44.224  57.298  35.491  0.00  0.00
ATOM   5179  N   THR   326      45.408  56.766  37.377  0.00  0.00
ATOM   5180  H   THR   326      46.227  56.335  37.749  0.00  0.00
ATOM   5181  CA  THR   326      44.775  57.791  38.251  0.00  0.00
ATOM   5182  HA  THR   326      43.916  58.308  37.681  0.00  0.00
ATOM   5183  CB  THR   326      44.226  57.243  39.616  0.00  0.00
ATOM   5184  HB  THR   326      45.006  56.685  40.103  0.00  0.00
ATOM   5185  CG2 THR   326      43.615  58.315  40.590  0.00  0.00
ATOM   5186 1HG2 THR   326      42.977  58.919  39.969  0.00  0.00
ATOM   5187 2HG2 THR   326      43.107  57.851  41.494  0.00  0.00
ATOM   5188 3HG2 THR   326      44.392  59.029  40.921  0.00  0.00
ATOM   5189  OG1 THR   326      43.160  56.375  39.298  0.00  0.00
ATOM   5190  HG1 THR   326      43.464  55.746  38.640  0.00  0.00
ATOM   5191  C   THR   326      45.795  58.845  38.594  0.00  0.00
ATOM   5192  O   THR   326      46.903  58.468  38.997  0.00  0.00
ATOM   5193  N   VAL   327      45.567  60.136  38.492  0.00  0.00
ATOM   5194  H   VAL   327      44.712  60.481  38.091  0.00  0.00
ATOM   5195  CA  VAL   327      46.416  61.253  38.896  0.00  0.00
ATOM   5196  HA  VAL   327      47.437  61.025  38.671  0.00  0.00
ATOM   5197  CB  VAL   327      46.208  62.563  38.039  0.00  0.00
ATOM   5198  HB  VAL   327      45.175  62.975  38.132  0.00  0.00
ATOM   5199  CG1 VAL   327      47.196  63.692  38.481  0.00  0.00
ATOM   5200 1HG1 VAL   327      48.233  63.416  38.375  0.00  0.00
ATOM   5201 2HG1 VAL   327      46.995  64.567  37.903  0.00  0.00
ATOM   5202 3HG1 VAL   327      46.922  63.956  39.489  0.00  0.00
ATOM   5203  CG2 VAL   327      46.473  62.302  36.568  0.00  0.00
ATOM   5204 1HG2 VAL   327      45.882  61.408  36.172  0.00  0.00
ATOM   5205 2HG2 VAL   327      46.170  63.089  35.907  0.00  0.00
ATOM   5206 3HG2 VAL   327      47.546  62.082  36.457  0.00  0.00
ATOM   5207  C   VAL   327      46.186  61.540  40.366  0.00  0.00
ATOM   5208  O   VAL   327      45.135  61.908  40.783  0.00  0.00
ATOM   5209  N   PHE   328      47.205  61.194  41.169  0.00  0.00
ATOM   5210  H   PHE   328      47.998  60.740  40.674  0.00  0.00
ATOM   5211  CA  PHE   328      47.115  61.109  42.675  0.00  0.00
ATOM   5212  HA  PHE   328      46.072  60.799  42.895  0.00  0.00
ATOM   5213  CB  PHE   328      48.036  60.029  43.128  0.00  0.00
ATOM   5214  HB2 PHE   328      47.859  59.150  42.556  0.00  0.00
ATOM   5215  HB3 PHE   328      49.008  60.348  42.821  0.00  0.00
ATOM   5216  CG  PHE   328      47.907  59.507  44.535  0.00  0.00
ATOM   5217  CD1 PHE   328      46.795  58.671  44.946  0.00  0.00
ATOM   5218  HD1 PHE   328      46.021  58.509  44.276  0.00  0.00
ATOM   5219  CE1 PHE   328      46.525  58.330  46.335  0.00  0.00
ATOM   5220  HE1 PHE   328      45.627  57.762  46.592  0.00  0.00
ATOM   5221  CZ  PHE   328      47.444  58.731  47.317  0.00  0.00
ATOM   5222  HZ  PHE   328      47.219  58.568  48.345  0.00  0.00
ATOM   5223  CE2 PHE   328      48.641  59.270  46.875  0.00  0.00
ATOM   5224  HE2 PHE   328      49.424  59.540  47.625  0.00  0.00
ATOM   5225  CD2 PHE   328      48.890  59.712  45.563  0.00  0.00
ATOM   5226  HD2 PHE   328      49.721  60.393  45.309  0.00  0.00
ATOM   5227  C   PHE   328      47.418  62.500  43.303  0.00  0.00
ATOM   5228  O   PHE   328      46.782  62.838  44.289  0.00  0.00
ATOM   5229  N   SER   329      48.204  63.390  42.697  0.00  0.00
ATOM   5230  H   SER   329      48.811  63.053  42.012  0.00  0.00
ATOM   5231  CA  SER   329      48.245  64.798  43.010  0.00  0.00
ATOM   5232  HA  SER   329      48.315  64.851  44.082  0.00  0.00
ATOM   5233  CB  SER   329      49.512  65.490  42.413  0.00  0.00
ATOM   5234  HB2 SER   329      49.386  66.607  42.510  0.00  0.00
ATOM   5235  HB3 SER   329      50.342  65.243  42.974  0.00  0.00
ATOM   5236  OG  SER   329      49.681  65.118  41.091  0.00  0.00
ATOM   5237  HG  SER   329      49.176  65.781  40.627  0.00  0.00
ATOM   5238  C   SER   329      46.952  65.506  42.649  0.00  0.00
ATOM   5239  O   SER   329      46.784  66.599  43.117  0.00  0.00
ATOM   5240  N   ASN   330      46.046  64.980  41.802  0.00  0.00
ATOM   5241  H   ASN   330      46.232  64.072  41.369  0.00  0.00
ATOM   5242  CA  ASN   330      44.721  65.624  41.517  0.00  0.00
ATOM   5243  HA  ASN   330      44.972  66.695  41.512  0.00  0.00
ATOM   5244  CB  ASN   330      44.230  65.261  40.158  0.00  0.00
ATOM   5245  HB2 ASN   330      44.155  64.230  39.967  0.00  0.00
ATOM   5246  HB3 ASN   330      43.260  65.704  40.120  0.00  0.00
ATOM   5247  CG  ASN   330      44.862  65.975  39.047  0.00  0.00
ATOM   5248  OD1 ASN   330      45.755  66.832  39.183  0.00  0.00
ATOM   5249  ND2 ASN   330      44.454  65.711  37.843  0.00  0.00
ATOM   5250 1HD2 ASN   330      45.018  66.021  37.028  0.00  0.00
ATOM   5251 2HD2 ASN   330      43.701  65.032  37.630  0.00  0.00
ATOM   5252  C   ASN   330      43.781  65.229  42.668  0.00  0.00
ATOM   5253  O   ASN   330      42.746  65.848  42.799  0.00  0.00
ATOM   5254  N   TYR   331      44.096  64.231  43.502  0.00  0.00
ATOM   5255  H   TYR   331      44.872  63.653  43.275  0.00  0.00
ATOM   5256  CA  TYR   331      43.286  63.828  44.667  0.00  0.00
ATOM   5257  HA  TYR   331      42.178  63.908  44.432  0.00  0.00
ATOM   5258  CB  TYR   331      43.485  62.319  45.002  0.00  0.00
ATOM   5259  HB2 TYR   331      44.540  62.101  44.987  0.00  0.00
ATOM   5260  HB3 TYR   331      43.030  62.253  46.018  0.00  0.00
ATOM   5261  CG  TYR   331      42.817  61.205  44.320  0.00  0.00
ATOM   5262  CD1 TYR   331      42.937  59.878  44.778  0.00  0.00
ATOM   5263  HD1 TYR   331      43.390  59.661  45.699  0.00  0.00
ATOM   5264  CE1 TYR   331      42.334  58.812  44.099  0.00  0.00
ATOM   5265  HE1 TYR   331      42.285  57.855  44.518  0.00  0.00
ATOM   5266  CZ  TYR   331      41.480  59.086  43.013  0.00  0.00
ATOM   5267  OH  TYR   331      40.672  58.133  42.429  0.00  0.00
ATOM   5268  HH  TYR   331      40.672  57.336  42.948  0.00  0.00
ATOM   5269  CE2 TYR   331      41.258  60.409  42.598  0.00  0.00
ATOM   5270  HE2 TYR   331      40.615  60.546  41.753  0.00  0.00
ATOM   5271  CD2 TYR   331      41.958  61.442  43.198  0.00  0.00
ATOM   5272  HD2 TYR   331      41.918  62.430  42.822  0.00  0.00
ATOM   5273  C   TYR   331      43.606  64.736  45.882  0.00  0.00
ATOM   5274  O   TYR   331      42.721  65.056  46.630  0.00  0.00
ATOM   5275  N   SER   332      44.922  65.056  46.137  0.00  0.00
ATOM   5276  H   SER   332      45.558  64.590  45.453  0.00  0.00
ATOM   5277  CA  SER   332      45.376  66.121  47.028  0.00  0.00
ATOM   5278  HA  SER   332      44.722  66.943  46.905  0.00  0.00
ATOM   5279  CB  SER   332      45.450  65.732  48.526  0.00  0.00
ATOM   5280  HB2 SER   332      44.542  65.393  48.768  0.00  0.00
ATOM   5281  HB3 SER   332      46.220  64.943  48.715  0.00  0.00
ATOM   5282  OG  SER   332      45.605  66.940  49.285  0.00  0.00
ATOM   5283  HG  SER   332      45.482  66.543  50.219  0.00  0.00
ATOM   5284  C   SER   332      46.819  66.598  46.751  0.00  0.00
ATOM   5285  O   SER   332      47.752  65.869  46.553  0.00  0.00
ATOM   5286  N   LYS   333      46.959  67.950  46.674  0.00  0.00
ATOM   5287  H   LYS   333      46.209  68.585  46.779  0.00  0.00
ATOM   5288  CA  LYS   333      48.247  68.625  46.456  0.00  0.00
ATOM   5289  HA  LYS   333      48.688  68.170  45.583  0.00  0.00
ATOM   5290  CB  LYS   333      47.972  70.159  46.166  0.00  0.00
ATOM   5291  HB2 LYS   333      48.906  70.701  46.097  0.00  0.00
ATOM   5292  HB3 LYS   333      47.458  70.123  45.164  0.00  0.00
ATOM   5293  CG  LYS   333      47.223  70.891  47.404  0.00  0.00
ATOM   5294  HG2 LYS   333      46.287  70.423  47.589  0.00  0.00
ATOM   5295  HG3 LYS   333      47.734  70.862  48.340  0.00  0.00
ATOM   5296  CD  LYS   333      46.908  72.403  47.074  0.00  0.00
ATOM   5297  HD2 LYS   333      47.710  72.990  46.644  0.00  0.00
ATOM   5298  HD3 LYS   333      46.167  72.487  46.273  0.00  0.00
ATOM   5299  CE  LYS   333      46.526  73.193  48.328  0.00  0.00
ATOM   5300  HE2 LYS   333      45.703  72.664  48.745  0.00  0.00
ATOM   5301  HE3 LYS   333      47.398  73.111  49.017  0.00  0.00
ATOM   5302  NZ  LYS   333      46.209  74.588  48.012  0.00  0.00
ATOM   5303  HZ1 LYS   333      47.031  74.982  47.569  0.00  0.00
ATOM   5304  HZ2 LYS   333      45.383  74.588  47.404  0.00  0.00
ATOM   5305  HZ3 LYS   333      45.869  75.114  48.854  0.00  0.00
ATOM   5306  C   LYS   333      49.210  68.418  47.715  0.00  0.00
ATOM   5307  O   LYS   333      50.429  68.488  47.553  0.00  0.00
ATOM   5308  N   TYR   334      48.631  68.021  48.876  0.00  0.00
ATOM   5309  H   TYR   334      47.655  68.004  48.852  0.00  0.00
ATOM   5310  CA  TYR   334      49.307  67.397  50.027  0.00  0.00
ATOM   5311  HA  TYR   334      50.316  67.849  49.982  0.00  0.00
ATOM   5312  CB  TYR   334      48.749  67.862  51.365  0.00  0.00
ATOM   5313  HB2 TYR   334      47.926  67.194  51.646  0.00  0.00
ATOM   5314  HB3 TYR   334      49.518  67.742  52.082  0.00  0.00
ATOM   5315  CG  TYR   334      48.298  69.330  51.483  0.00  0.00
ATOM   5316  CD1 TYR   334      49.166  70.271  51.976  0.00  0.00
ATOM   5317  HD1 TYR   334      50.047  70.076  52.468  0.00  0.00
ATOM   5318  CE1 TYR   334      48.740  71.586  51.915  0.00  0.00
ATOM   5319  HE1 TYR   334      49.387  72.295  52.339  0.00  0.00
ATOM   5320  CZ  TYR   334      47.480  71.993  51.407  0.00  0.00
ATOM   5321  OH  TYR   334      47.125  73.307  51.361  0.00  0.00
ATOM   5322  HH  TYR   334      47.614  74.057  51.839  0.00  0.00
ATOM   5323  CE2 TYR   334      46.562  71.008  50.950  0.00  0.00
ATOM   5324  HE2 TYR   334      45.704  71.327  50.515  0.00  0.00
ATOM   5325  CD2 TYR   334      47.022  69.641  50.958  0.00  0.00
ATOM   5326  HD2 TYR   334      46.370  68.939  50.519  0.00  0.00
ATOM   5327  C   TYR   334      49.635  65.928  49.918  0.00  0.00
ATOM   5328  O   TYR   334      50.225  65.398  50.843  0.00  0.00
ATOM   5329  N   ASN   335      49.367  65.208  48.853  0.00  0.00
ATOM   5330  H   ASN   335      48.953  65.625  48.019  0.00  0.00
ATOM   5331  CA  ASN   335      49.983  63.890  48.659  0.00  0.00
ATOM   5332  HA  ASN   335      50.029  63.232  49.551  0.00  0.00
ATOM   5333  CB  ASN   335      49.137  63.109  47.648  0.00  0.00
ATOM   5334  HB2 ASN   335      49.037  63.662  46.723  0.00  0.00
ATOM   5335  HB3 ASN   335      49.577  62.101  47.389  0.00  0.00
ATOM   5336  CG  ASN   335      47.731  62.628  48.128  0.00  0.00
ATOM   5337  OD1 ASN   335      47.358  62.900  49.280  0.00  0.00
ATOM   5338  ND2 ASN   335      46.933  62.068  47.292  0.00  0.00
ATOM   5339 1HD2 ASN   335      46.150  61.637  47.720  0.00  0.00
ATOM   5340 2HD2 ASN   335      47.129  61.901  46.350  0.00  0.00
ATOM   5341  C   ASN   335      51.431  63.960  48.147  0.00  0.00
ATOM   5342  O   ASN   335      52.073  62.895  48.136  0.00  0.00
ATOM   5343  N   VAL   336      51.939  65.132  47.739  0.00  0.00
ATOM   5344  H   VAL   336      51.360  65.925  47.919  0.00  0.00
ATOM   5345  CA  VAL   336      53.266  65.254  47.093  0.00  0.00
ATOM   5346  HA  VAL   336      53.877  64.373  47.125  0.00  0.00
ATOM   5347  CB  VAL   336      53.103  65.758  45.673  0.00  0.00
ATOM   5348  HB  VAL   336      54.077  66.096  45.317  0.00  0.00
ATOM   5349  CG1 VAL   336      52.712  64.527  44.882  0.00  0.00
ATOM   5350 1HG1 VAL   336      51.811  64.292  45.333  0.00  0.00
ATOM   5351 2HG1 VAL   336      52.478  64.838  43.874  0.00  0.00
ATOM   5352 3HG1 VAL   336      53.512  63.751  44.938  0.00  0.00
ATOM   5353  CG2 VAL   336      52.166  66.971  45.406  0.00  0.00
ATOM   5354 1HG2 VAL   336      51.152  66.777  45.639  0.00  0.00
ATOM   5355 2HG2 VAL   336      52.453  67.840  46.034  0.00  0.00
ATOM   5356 3HG2 VAL   336      52.356  67.445  44.469  0.00  0.00
ATOM   5357  C   VAL   336      54.087  66.415  47.777  0.00  0.00
ATOM   5358  O   VAL   336      53.474  67.278  48.335  0.00  0.00
ATOM   5359  N   PRO   337      55.432  66.432  47.682  0.00  0.00
ATOM   5360  CD  PRO   337      56.300  65.381  47.295  0.00  0.00
ATOM   5361  HD2 PRO   337      56.160  65.224  46.236  0.00  0.00
ATOM   5362  HD3 PRO   337      56.026  64.535  47.954  0.00  0.00
ATOM   5363  CG  PRO   337      57.737  65.808  47.590  0.00  0.00
ATOM   5364  HG2 PRO   337      58.448  65.536  46.818  0.00  0.00
ATOM   5365  HG3 PRO   337      58.054  65.411  48.575  0.00  0.00
ATOM   5366  CB  PRO   337      57.662  67.326  47.673  0.00  0.00
ATOM   5367  HB2 PRO   337      57.864  67.685  46.705  0.00  0.00
ATOM   5368  HB3 PRO   337      58.370  67.725  48.424  0.00  0.00
ATOM   5369  CA  PRO   337      56.231  67.728  47.955  0.00  0.00
ATOM   5370  HA  PRO   337      56.068  68.017  49.018  0.00  0.00
ATOM   5371  C   PRO   337      55.673  68.823  46.899  0.00  0.00
ATOM   5372  O   PRO   337      55.199  68.482  45.794  0.00  0.00
ATOM   5373  N   GLU   338      55.724  70.106  47.336  0.00  0.00
ATOM   5374  H   GLU   338      56.089  70.203  48.250  0.00  0.00
ATOM   5375  CA  GLU   338      55.563  71.261  46.433  0.00  0.00
ATOM   5376  HA  GLU   338      54.586  71.372  46.096  0.00  0.00
ATOM   5377  CB  GLU   338      55.919  72.520  47.114  0.00  0.00
ATOM   5378  HB2 GLU   338      55.086  72.821  47.700  0.00  0.00
ATOM   5379  HB3 GLU   338      56.896  72.385  47.613  0.00  0.00
ATOM   5380  CG  GLU   338      55.978  73.824  46.308  0.00  0.00
ATOM   5381  HG2 GLU   338      56.800  73.889  45.551  0.00  0.00
ATOM   5382  HG3 GLU   338      54.953  73.972  45.813  0.00  0.00
ATOM   5383  CD  GLU   338      56.082  75.089  47.219  0.00  0.00
ATOM   5384  OE1 GLU   338      57.209  75.568  47.366  0.00  0.00
ATOM   5385  OE2 GLU   338      55.101  75.573  47.826  0.00  0.00
ATOM   5386  C   GLU   338      56.478  71.099  45.219  0.00  0.00
ATOM   5387  O   GLU   338      57.668  70.737  45.380  0.00  0.00
ATOM   5388  N   GLY   339      56.006  71.358  44.018  0.00  0.00
ATOM   5389  H   GLY   339      54.973  71.547  43.931  0.00  0.00
ATOM   5390  CA  GLY   339      56.829  71.335  42.737  0.00  0.00
ATOM   5391  HA2 GLY   339      56.281  71.832  41.914  0.00  0.00
ATOM   5392  HA3 GLY   339      57.783  71.828  42.864  0.00  0.00
ATOM   5393  C   GLY   339      57.102  69.870  42.235  0.00  0.00
ATOM   5394  O   GLY   339      58.033  69.734  41.464  0.00  0.00
ATOM   5395  N   HIE   340      56.353  68.916  42.690  0.00  0.00
ATOM   5396  H   HIE   340      55.780  69.101  43.482  0.00  0.00
ATOM   5397  CA  HIE   340      56.233  67.557  42.162  0.00  0.00
ATOM   5398  HA  HIE   340      56.749  67.419  41.204  0.00  0.00
ATOM   5399  CB  HIE   340      56.913  66.615  43.208  0.00  0.00
ATOM   5400  HB2 HIE   340      56.459  66.757  44.177  0.00  0.00
ATOM   5401  HB3 HIE   340      56.656  65.589  42.971  0.00  0.00
ATOM   5402  CG  HIE   340      58.397  66.786  43.444  0.00  0.00
ATOM   5403  ND1 HIE   340      59.499  66.148  42.862  0.00  0.00
ATOM   5404  CE1 HIE   340      60.629  66.725  43.355  0.00  0.00
ATOM   5405  HE1 HIE   340      61.675  66.483  43.127  0.00  0.00
ATOM   5406  NE2 HIE   340      60.192  67.779  44.112  0.00  0.00
ATOM   5407  HE2 HIE   340      60.839  68.475  44.453  0.00  0.00
ATOM   5408  CD2 HIE   340      58.840  67.799  44.201  0.00  0.00
ATOM   5409  HD2 HIE   340      58.269  68.648  44.576  0.00  0.00
ATOM   5410  C   HIE   340      54.706  67.282  41.954  0.00  0.00
ATOM   5411  O   HIE   340      53.890  68.059  42.480  0.00  0.00
ATOM   5412  N   TRP   341      54.430  66.291  41.125  0.00  0.00
ATOM   5413  H   TRP   341      55.259  65.756  40.776  0.00  0.00
ATOM   5414  CA  TRP   341      53.163  65.654  40.764  0.00  0.00
ATOM   5415  HA  TRP   341      52.438  65.895  41.516  0.00  0.00
ATOM   5416  CB  TRP   341      52.599  66.174  39.381  0.00  0.00
ATOM   5417  HB2 TRP   341      51.544  65.874  39.254  0.00  0.00
ATOM   5418  HB3 TRP   341      52.615  67.240  39.470  0.00  0.00
ATOM   5419  CG  TRP   341      53.274  65.653  38.182  0.00  0.00
ATOM   5420  CD1 TRP   341      54.475  66.042  37.833  0.00  0.00
ATOM   5421  HD1 TRP   341      55.108  66.775  38.367  0.00  0.00
ATOM   5422  NE1 TRP   341      54.790  65.503  36.620  0.00  0.00
ATOM   5423  HE1 TRP   341      55.564  65.822  36.068  0.00  0.00
ATOM   5424  CE2 TRP   341      53.832  64.666  36.123  0.00  0.00
ATOM   5425  CZ2 TRP   341      53.644  63.949  34.900  0.00  0.00
ATOM   5426  HZ2 TRP   341      54.405  63.966  34.146  0.00  0.00
ATOM   5427  CH2 TRP   341      52.495  63.106  34.762  0.00  0.00
ATOM   5428  HH2 TRP   341      52.267  62.533  33.842  0.00  0.00
ATOM   5429  CZ3 TRP   341      51.658  63.026  35.859  0.00  0.00
ATOM   5430  HZ3 TRP   341      50.912  62.249  35.755  0.00  0.00
ATOM   5431  CE3 TRP   341      51.721  63.782  37.005  0.00  0.00
ATOM   5432  HE3 TRP   341      50.997  63.593  37.757  0.00  0.00
ATOM   5433  CD2 TRP   341      52.820  64.634  37.139  0.00  0.00
ATOM   5434  C   TRP   341      53.326  64.120  40.888  0.00  0.00
ATOM   5435  O   TRP   341      54.420  63.647  41.004  0.00  0.00
ATOM   5436  N   SER   342      52.275  63.278  40.906  0.00  0.00
ATOM   5437  H   SER   342      51.347  63.634  40.905  0.00  0.00
ATOM   5438  CA  SER   342      52.394  61.808  40.892  0.00  0.00
ATOM   5439  HA  SER   342      53.235  61.445  40.293  0.00  0.00
ATOM   5440  CB  SER   342      52.550  61.333  42.378  0.00  0.00
ATOM   5441  HB2 SER   342      52.909  60.299  42.412  0.00  0.00
ATOM   5442  HB3 SER   342      53.222  61.942  42.821  0.00  0.00
ATOM   5443  OG  SER   342      51.429  61.565  43.136  0.00  0.00
ATOM   5444  HG  SER   342      51.596  61.044  43.947  0.00  0.00
ATOM   5445  C   SER   342      51.225  61.027  40.242  0.00  0.00
ATOM   5446  O   SER   342      50.075  61.424  40.257  0.00  0.00
ATOM   5447  N   LEU   343      51.592  59.809  39.789  0.00  0.00
ATOM   5448  H   LEU   343      52.580  59.660  39.696  0.00  0.00
ATOM   5449  CA  LEU   343      50.760  58.990  38.830  0.00  0.00
ATOM   5450  HA  LEU   343      49.731  59.361  38.735  0.00  0.00
ATOM   5451  CB  LEU   343      51.479  59.118  37.480  0.00  0.00
ATOM   5452  HB2 LEU   343      51.379  60.218  37.326  0.00  0.00
ATOM   5453  HB3 LEU   343      52.500  58.849  37.652  0.00  0.00
ATOM   5454  CG  LEU   343      50.911  58.230  36.372  0.00  0.00
ATOM   5455  HG  LEU   343      51.018  57.176  36.607  0.00  0.00
ATOM   5456  CD1 LEU   343      49.396  58.499  36.173  0.00  0.00
ATOM   5457 1HD1 LEU   343      49.203  59.548  36.318  0.00  0.00
ATOM   5458 2HD1 LEU   343      49.126  58.171  35.052  0.00  0.00
ATOM   5459 3HD1 LEU   343      48.802  57.855  36.863  0.00  0.00
ATOM   5460  CD2 LEU   343      51.675  58.757  35.109  0.00  0.00
ATOM   5461 1HD2 LEU   343      51.239  58.305  34.259  0.00  0.00
ATOM   5462 2HD2 LEU   343      51.460  59.882  35.105  0.00  0.00
ATOM   5463 3HD2 LEU   343      52.763  58.689  35.079  0.00  0.00
ATOM   5464  C   LEU   343      50.626  57.667  39.551  0.00  0.00
ATOM   5465  O   LEU   343      51.694  57.186  39.945  0.00  0.00
ATOM   5466  N   MET   344      49.400  57.091  39.577  0.00  0.00
ATOM   5467  H   MET   344      48.623  57.592  39.182  0.00  0.00
ATOM   5468  CA  MET   344      49.248  55.705  39.948  0.00  0.00
ATOM   5469  HA  MET   344      50.183  55.309  40.305  0.00  0.00
ATOM   5470  CB  MET   344      48.360  55.633  41.200  0.00  0.00
ATOM   5471  HB2 MET   344      48.699  56.347  42.009  0.00  0.00
ATOM   5472  HB3 MET   344      47.488  56.092  40.956  0.00  0.00
ATOM   5473  CG  MET   344      48.132  54.221  41.874  0.00  0.00
ATOM   5474  HG2 MET   344      49.118  53.688  41.812  0.00  0.00
ATOM   5475  HG3 MET   344      47.845  54.519  42.880  0.00  0.00
ATOM   5476  SD  MET   344      46.847  53.168  41.136  0.00  0.00
ATOM   5477  CE  MET   344      45.304  54.078  41.543  0.00  0.00
ATOM   5478  HE1 MET   344      45.450  55.169  41.337  0.00  0.00
ATOM   5479  HE2 MET   344      44.536  53.739  40.857  0.00  0.00
ATOM   5480  HE3 MET   344      45.061  53.939  42.592  0.00  0.00
ATOM   5481  C   MET   344      48.593  54.863  38.865  0.00  0.00
ATOM   5482  O   MET   344      47.703  55.342  38.165  0.00  0.00
ATOM   5483  N   LEU   345      49.185  53.652  38.685  0.00  0.00
ATOM   5484  H   LEU   345      49.823  53.425  39.427  0.00  0.00
ATOM   5485  CA  LEU   345      48.815  52.757  37.555  0.00  0.00
ATOM   5486  HA  LEU   345      47.967  53.072  37.040  0.00  0.00
ATOM   5487  CB  LEU   345      50.050  52.784  36.626  0.00  0.00
ATOM   5488  HB2 LEU   345      50.896  52.351  37.216  0.00  0.00
ATOM   5489  HB3 LEU   345      49.826  52.214  35.709  0.00  0.00
ATOM   5490  CG  LEU   345      50.460  54.189  36.180  0.00  0.00
ATOM   5491  HG  LEU   345      50.577  54.737  37.097  0.00  0.00
ATOM   5492  CD1 LEU   345      51.842  54.093  35.498  0.00  0.00
ATOM   5493 1HD1 LEU   345      51.869  53.253  34.800  0.00  0.00
ATOM   5494 2HD1 LEU   345      52.131  55.049  35.010  0.00  0.00
ATOM   5495 3HD1 LEU   345      52.489  53.879  36.333  0.00  0.00
ATOM   5496  CD2 LEU   345      49.460  54.896  35.256  0.00  0.00
ATOM   5497 1HD2 LEU   345      49.095  54.189  34.487  0.00  0.00
ATOM   5498 2HD2 LEU   345      48.606  55.215  35.871  0.00  0.00
ATOM   5499 3HD2 LEU   345      49.903  55.771  34.671  0.00  0.00
ATOM   5500  C   LEU   345      48.547  51.302  38.009  0.00  0.00
ATOM   5501  O   LEU   345      49.215  50.698  38.803  0.00  0.00
ATOM   5502  N   GLU   346      47.470  50.785  37.467  0.00  0.00
ATOM   5503  H   GLU   346      47.119  51.334  36.651  0.00  0.00
ATOM   5504  CA  GLU   346      46.837  49.480  37.746  0.00  0.00
ATOM   5505  HA  GLU   346      46.990  49.174  38.780  0.00  0.00
ATOM   5506  CB  GLU   346      45.329  49.850  37.893  0.00  0.00
ATOM   5507  HB2 GLU   346      45.000  50.348  36.969  0.00  0.00
ATOM   5508  HB3 GLU   346      44.811  48.909  38.019  0.00  0.00
ATOM   5509  CG  GLU   346      44.955  50.691  39.123  0.00  0.00
ATOM   5510  HG2 GLU   346      45.280  50.041  39.984  0.00  0.00
ATOM   5511  HG3 GLU   346      45.427  51.709  39.153  0.00  0.00
ATOM   5512  CD  GLU   346      43.376  50.807  39.149  0.00  0.00
ATOM   5513  OE1 GLU   346      42.681  49.800  39.139  0.00  0.00
ATOM   5514  OE2 GLU   346      42.886  51.965  38.935  0.00  0.00
ATOM   5515  C   GLU   346      47.197  48.280  36.778  0.00  0.00
ATOM   5516  O   GLU   346      46.854  48.372  35.556  0.00  0.00
ATOM   5517  N   VAL   347      47.741  47.144  37.258  0.00  0.00
ATOM   5518  H   VAL   347      47.909  47.158  38.300  0.00  0.00
ATOM   5519  CA  VAL   347      48.076  45.972  36.409  0.00  0.00
ATOM   5520  HA  VAL   347      47.647  46.207  35.385  0.00  0.00
ATOM   5521  CB  VAL   347      49.570  45.779  36.238  0.00  0.00
ATOM   5522  HB  VAL   347      49.978  45.667  37.235  0.00  0.00
ATOM   5523  CG1 VAL   347      49.918  44.528  35.375  0.00  0.00
ATOM   5524 1HG1 VAL   347      50.859  44.721  34.950  0.00  0.00
ATOM   5525 2HG1 VAL   347      50.080  43.656  35.988  0.00  0.00
ATOM   5526 3HG1 VAL   347      49.237  44.337  34.581  0.00  0.00
ATOM   5527  CG2 VAL   347      50.155  47.087  35.689  0.00  0.00
ATOM   5528 1HG2 VAL   347      50.350  47.786  36.407  0.00  0.00
ATOM   5529 2HG2 VAL   347      51.006  46.851  35.179  0.00  0.00
ATOM   5530 3HG2 VAL   347      49.559  47.513  34.871  0.00  0.00
ATOM   5531  C   VAL   347      47.341  44.758  36.883  0.00  0.00
ATOM   5532  O   VAL   347      47.294  44.492  38.109  0.00  0.00
ATOM   5533  N   SER   348      46.803  43.895  36.000  0.00  0.00
ATOM   5534  H   SER   348      47.034  44.062  35.054  0.00  0.00
ATOM   5535  CA  SER   348      46.129  42.656  36.270  0.00  0.00
ATOM   5536  HA  SER   348      45.959  42.567  37.321  0.00  0.00
ATOM   5537  CB  SER   348      44.791  42.672  35.484  0.00  0.00
ATOM   5538  HB2 SER   348      44.228  41.759  35.662  0.00  0.00
ATOM   5539  HB3 SER   348      44.137  43.510  35.735  0.00  0.00
ATOM   5540  OG  SER   348      45.088  42.687  34.152  0.00  0.00
ATOM   5541  HG  SER   348      44.320  42.967  33.593  0.00  0.00
ATOM   5542  C   SER   348      46.986  41.443  35.903  0.00  0.00
ATOM   5543  O   SER   348      47.789  41.571  34.989  0.00  0.00
ATOM   5544  N   GLU   349      46.849  40.350  36.640  0.00  0.00
ATOM   5545  H   GLU   349      46.181  40.296  37.451  0.00  0.00
ATOM   5546  CA  GLU   349      47.675  39.161  36.385  0.00  0.00
ATOM   5547  HA  GLU   349      48.058  39.114  35.354  0.00  0.00
ATOM   5548  CB  GLU   349      48.975  39.199  37.335  0.00  0.00
ATOM   5549  HB2 GLU   349      49.727  39.730  36.773  0.00  0.00
ATOM   5550  HB3 GLU   349      48.671  39.757  38.229  0.00  0.00
ATOM   5551  CG  GLU   349      49.552  37.842  37.699  0.00  0.00
ATOM   5552  HG2 GLU   349      48.831  37.128  38.022  0.00  0.00
ATOM   5553  HG3 GLU   349      50.047  37.461  36.840  0.00  0.00
ATOM   5554  CD  GLU   349      50.688  38.017  38.715  0.00  0.00
ATOM   5555  OE1 GLU   349      50.723  39.027  39.485  0.00  0.00
ATOM   5556  OE2 GLU   349      51.477  37.085  38.862  0.00  0.00
ATOM   5557  C   GLU   349      46.695  37.952  36.511  0.00  0.00
ATOM   5558  O   GLU   349      45.769  38.006  37.357  0.00  0.00
ATOM   5559  N   SER   350      46.726  36.884  35.742  0.00  0.00
ATOM   5560  H   SER   350      47.480  36.890  35.122  0.00  0.00
ATOM   5561  CA  SER   350      46.125  35.606  36.003  0.00  0.00
ATOM   5562  HA  SER   350      45.932  35.496  37.042  0.00  0.00
ATOM   5563  CB  SER   350      44.745  35.589  35.235  0.00  0.00
ATOM   5564  HB2 SER   350      44.060  34.725  35.403  0.00  0.00
ATOM   5565  HB3 SER   350      44.186  36.460  35.461  0.00  0.00
ATOM   5566  OG  SER   350      44.941  35.542  33.789  0.00  0.00
ATOM   5567  HG  SER   350      44.099  35.966  33.488  0.00  0.00
ATOM   5568  C   SER   350      47.022  34.480  35.500  0.00  0.00
ATOM   5569  O   SER   350      48.253  34.686  35.228  0.00  0.00
ATOM   5570  N   LYS   351      46.455  33.187  35.261  0.00  0.00
ATOM   5571  H   LYS   351      45.497  33.015  35.708  0.00  0.00
ATOM   5572  CA  LYS   351      47.138  32.122  34.597  0.00  0.00
ATOM   5573  HA  LYS   351      48.268  32.070  34.806  0.00  0.00
ATOM   5574  CB  LYS   351      46.372  30.786  34.879  0.00  0.00
ATOM   5575  HB2 LYS   351      46.308  30.501  35.937  0.00  0.00
ATOM   5576  HB3 LYS   351      45.370  30.700  34.389  0.00  0.00
ATOM   5577  CG  LYS   351      47.114  29.597  34.170  0.00  0.00
ATOM   5578  HG2 LYS   351      46.903  29.568  33.117  0.00  0.00
ATOM   5579  HG3 LYS   351      48.124  29.757  34.377  0.00  0.00
ATOM   5580  CD  LYS   351      46.684  28.243  34.764  0.00  0.00
ATOM   5581  HD2 LYS   351      47.295  28.079  35.658  0.00  0.00
ATOM   5582  HD3 LYS   351      45.649  28.350  34.913  0.00  0.00
ATOM   5583  CE  LYS   351      46.907  27.048  33.705  0.00  0.00
ATOM   5584  HE2 LYS   351      46.186  27.068  32.853  0.00  0.00
ATOM   5585  HE3 LYS   351      47.925  27.226  33.332  0.00  0.00
ATOM   5586  NZ  LYS   351      46.886  25.673  34.278  0.00  0.00
ATOM   5587  HZ1 LYS   351      46.160  25.573  34.995  0.00  0.00
ATOM   5588  HZ2 LYS   351      46.710  24.896  33.612  0.00  0.00
ATOM   5589  HZ3 LYS   351      47.794  25.471  34.699  0.00  0.00
ATOM   5590  C   LYS   351      47.026  32.378  33.042  0.00  0.00
ATOM   5591  O   LYS   351      48.008  32.182  32.360  0.00  0.00
ATOM   5592  N   TYR   352      46.005  33.017  32.513  0.00  0.00
ATOM   5593  H   TYR   352      45.223  33.230  33.176  0.00  0.00
ATOM   5594  CA  TYR   352      45.985  33.433  31.089  0.00  0.00
ATOM   5595  HA  TYR   352      46.298  32.531  30.456  0.00  0.00
ATOM   5596  CB  TYR   352      44.493  33.810  30.696  0.00  0.00
ATOM   5597  HB2 TYR   352      44.042  34.480  31.414  0.00  0.00
ATOM   5598  HB3 TYR   352      44.391  34.322  29.760  0.00  0.00
ATOM   5599  CG  TYR   352      43.567  32.588  30.715  0.00  0.00
ATOM   5600  CD1 TYR   352      43.695  31.409  29.873  0.00  0.00
ATOM   5601  HD1 TYR   352      44.548  31.315  29.142  0.00  0.00
ATOM   5602  CE1 TYR   352      42.768  30.406  29.823  0.00  0.00
ATOM   5603  HE1 TYR   352      42.964  29.557  29.108  0.00  0.00
ATOM   5604  CZ  TYR   352      41.650  30.464  30.657  0.00  0.00
ATOM   5605  OH  TYR   352      40.836  29.380  30.739  0.00  0.00
ATOM   5606  HH  TYR   352      40.823  28.727  30.021  0.00  0.00
ATOM   5607  CE2 TYR   352      41.516  31.593  31.535  0.00  0.00
ATOM   5608  HE2 TYR   352      40.710  31.491  32.293  0.00  0.00
ATOM   5609  CD2 TYR   352      42.442  32.623  31.575  0.00  0.00
ATOM   5610  HD2 TYR   352      42.305  33.441  32.267  0.00  0.00
ATOM   5611  C   TYR   352      46.750  34.817  30.781  0.00  0.00
ATOM   5612  O   TYR   352      47.063  35.036  29.611  0.00  0.00
ATOM   5613  N   LYS   353      47.099  35.576  31.828  0.00  0.00
ATOM   5614  H   LYS   353      46.755  35.285  32.690  0.00  0.00
ATOM   5615  CA  LYS   353      47.762  36.848  31.796  0.00  0.00
ATOM   5616  HA  LYS   353      48.248  37.007  30.889  0.00  0.00
ATOM   5617  CB  LYS   353      46.645  37.871  31.791  0.00  0.00
ATOM   5618  HB2 LYS   353      46.035  37.662  30.867  0.00  0.00
ATOM   5619  HB3 LYS   353      45.977  37.854  32.624  0.00  0.00
ATOM   5620  CG  LYS   353      47.231  39.256  31.626  0.00  0.00
ATOM   5621  HG2 LYS   353      47.932  39.442  32.430  0.00  0.00
ATOM   5622  HG3 LYS   353      47.643  39.262  30.641  0.00  0.00
ATOM   5623  CD  LYS   353      46.181  40.394  31.721  0.00  0.00
ATOM   5624  HD2 LYS   353      45.490  40.230  30.864  0.00  0.00
ATOM   5625  HD3 LYS   353      45.672  40.322  32.697  0.00  0.00
ATOM   5626  CE  LYS   353      46.736  41.820  31.535  0.00  0.00
ATOM   5627  HE2 LYS   353      47.010  41.926  30.499  0.00  0.00
ATOM   5628  HE3 LYS   353      45.897  42.511  31.606  0.00  0.00
ATOM   5629  NZ  LYS   353      47.927  42.177  32.288  0.00  0.00
ATOM   5630  HZ1 LYS   353      47.975  41.636  33.147  0.00  0.00
ATOM   5631  HZ2 LYS   353      48.777  41.921  31.717  0.00  0.00
ATOM   5632  HZ3 LYS   353      47.982  43.160  32.517  0.00  0.00
ATOM   5633  C   LYS   353      48.820  36.988  32.935  0.00  0.00
ATOM   5634  O   LYS   353      48.632  37.660  33.950  0.00  0.00
ATOM   5635  N   PRO   354      49.994  36.326  32.801  0.00  0.00
ATOM   5636  CD  PRO   354      50.214  35.178  31.924  0.00  0.00
ATOM   5637  HD2 PRO   354      49.901  35.445  30.947  0.00  0.00
ATOM   5638  HD3 PRO   354      49.700  34.286  32.309  0.00  0.00
ATOM   5639  CG  PRO   354      51.650  34.953  31.846  0.00  0.00
ATOM   5640  HG2 PRO   354      52.136  35.679  31.251  0.00  0.00
ATOM   5641  HG3 PRO   354      51.906  33.922  31.617  0.00  0.00
ATOM   5642  CB  PRO   354      52.002  35.278  33.296  0.00  0.00
ATOM   5643  HB2 PRO   354      53.094  35.494  33.324  0.00  0.00
ATOM   5644  HB3 PRO   354      51.673  34.458  33.903  0.00  0.00
ATOM   5645  CA  PRO   354      51.089  36.536  33.633  0.00  0.00
ATOM   5646  HA  PRO   354      50.831  36.492  34.667  0.00  0.00
ATOM   5647  C   PRO   354      51.825  37.830  33.412  0.00  0.00
ATOM   5648  O   PRO   354      51.750  38.423  32.331  0.00  0.00
ATOM   5649  N   VAL   355      52.580  38.276  34.481  0.00  0.00
ATOM   5650  H   VAL   355      52.809  37.668  35.264  0.00  0.00
ATOM   5651  CA  VAL   355      53.178  39.617  34.441  0.00  0.00
ATOM   5652  HA  VAL   355      53.244  39.969  33.467  0.00  0.00
ATOM   5653  CB  VAL   355      52.381  40.698  35.156  0.00  0.00
ATOM   5654  HB  VAL   355      52.287  40.394  36.209  0.00  0.00
ATOM   5655  CG1 VAL   355      52.807  42.150  35.119  0.00  0.00
ATOM   5656 1HG1 VAL   355      53.741  42.348  35.647  0.00  0.00
ATOM   5657 2HG1 VAL   355      52.918  42.441  34.103  0.00  0.00
ATOM   5658 3HG1 VAL   355      52.059  42.605  35.700  0.00  0.00
ATOM   5659  CG2 VAL   355      50.954  40.651  34.501  0.00  0.00
ATOM   5660 1HG2 VAL   355      50.438  39.769  34.753  0.00  0.00
ATOM   5661 2HG2 VAL   355      50.416  41.460  35.013  0.00  0.00
ATOM   5662 3HG2 VAL   355      51.085  40.925  33.417  0.00  0.00
ATOM   5663  C   VAL   355      54.550  39.352  35.059  0.00  0.00
ATOM   5664  O   VAL   355      54.645  38.712  36.085  0.00  0.00
ATOM   5665  N   ASN   356      55.686  39.894  34.547  0.00  0.00
ATOM   5666  H   ASN   356      55.643  40.379  33.663  0.00  0.00
ATOM   5667  CA  ASN   356      56.972  39.764  35.297  0.00  0.00
ATOM   5668  HA  ASN   356      56.982  38.857  35.913  0.00  0.00
ATOM   5669  CB  ASN   356      58.111  39.558  34.185  0.00  0.00
ATOM   5670  HB2 ASN   356      57.840  38.710  33.570  0.00  0.00
ATOM   5671  HB3 ASN   356      58.256  40.455  33.540  0.00  0.00
ATOM   5672  CG  ASN   356      59.328  39.287  34.965  0.00  0.00
ATOM   5673  OD1 ASN   356      59.465  39.407  36.185  0.00  0.00
ATOM   5674  ND2 ASN   356      60.428  38.940  34.355  0.00  0.00
ATOM   5675 1HD2 ASN   356      61.099  38.445  34.845  0.00  0.00
ATOM   5676 2HD2 ASN   356      60.475  38.793  33.349  0.00  0.00
ATOM   5677  C   ASN   356      57.277  40.903  36.283  0.00  0.00
ATOM   5678  O   ASN   356      57.631  42.044  35.840  0.00  0.00
ATOM   5679  N   HIE   357      57.332  40.592  37.565  0.00  0.00
ATOM   5680  H   HIE   357      57.189  39.616  37.782  0.00  0.00
ATOM   5681  CA  HIE   357      57.399  41.647  38.587  0.00  0.00
ATOM   5682  HA  HIE   357      56.779  42.422  38.235  0.00  0.00
ATOM   5683  CB  HIE   357      56.820  41.082  39.901  0.00  0.00
ATOM   5684  HB2 HIE   357      57.212  40.079  40.108  0.00  0.00
ATOM   5685  HB3 HIE   357      56.937  41.605  40.813  0.00  0.00
ATOM   5686  CG  HIE   357      55.341  40.914  39.841  0.00  0.00
ATOM   5687  ND1 HIE   357      54.490  41.870  39.202  0.00  0.00
ATOM   5688  CE1 HIE   357      53.297  41.215  38.976  0.00  0.00
ATOM   5689  HE1 HIE   357      52.378  41.676  38.614  0.00  0.00
ATOM   5690  NE2 HIE   357      53.380  39.985  39.421  0.00  0.00
ATOM   5691  HE2 HIE   357      52.561  39.319  39.489  0.00  0.00
ATOM   5692  CD2 HIE   357      54.650  39.755  39.796  0.00  0.00
ATOM   5693  HD2 HIE   357      55.212  38.899  39.999  0.00  0.00
ATOM   5694  C   HIE   357      58.805  42.243  38.832  0.00  0.00
ATOM   5695  O   HIE   357      58.842  43.395  39.247  0.00  0.00
ATOM   5696  N   SER   358      59.926  41.616  38.279  0.00  0.00
ATOM   5697  H   SER   358      59.760  40.839  37.709  0.00  0.00
ATOM   5698  CA  SER   358      61.191  42.340  38.123  0.00  0.00
ATOM   5699  HA  SER   358      61.535  42.789  39.076  0.00  0.00
ATOM   5700  CB  SER   358      62.290  41.277  38.054  0.00  0.00
ATOM   5701  HB2 SER   358      61.834  40.437  37.538  0.00  0.00
ATOM   5702  HB3 SER   358      63.100  41.659  37.479  0.00  0.00
ATOM   5703  OG  SER   358      62.754  40.981  39.379  0.00  0.00
ATOM   5704  HG  SER   358      63.437  40.320  39.185  0.00  0.00
ATOM   5705  C   SER   358      61.243  43.402  37.016  0.00  0.00
ATOM   5706  O   SER   358      62.169  44.214  37.026  0.00  0.00
ATOM   5707  N   THR   359      60.291  43.625  36.082  0.00  0.00
ATOM   5708  H   THR   359      59.398  43.173  36.176  0.00  0.00
ATOM   5709  CA  THR   359      60.303  44.516  34.911  0.00  0.00
ATOM   5710  HA  THR   359      61.131  45.238  34.948  0.00  0.00
ATOM   5711  CB  THR   359      60.650  43.551  33.671  0.00  0.00
ATOM   5712  HB  THR   359      60.601  44.176  32.787  0.00  0.00
ATOM   5713  CG2 THR   359      62.090  43.069  33.686  0.00  0.00
ATOM   5714 1HG2 THR   359      62.299  42.528  32.800  0.00  0.00
ATOM   5715 2HG2 THR   359      62.745  43.840  34.159  0.00  0.00
ATOM   5716 3HG2 THR   359      62.204  42.253  34.450  0.00  0.00
ATOM   5717  OG1 THR   359      59.751  42.494  33.409  0.00  0.00
ATOM   5718  HG1 THR   359      60.326  42.095  32.713  0.00  0.00
ATOM   5719  C   THR   359      59.038  45.376  34.740  0.00  0.00
ATOM   5720  O   THR   359      59.005  46.271  33.822  0.00  0.00
ATOM   5721  N   LEU   360      58.074  45.346  35.669  0.00  0.00
ATOM   5722  H   LEU   360      58.184  44.639  36.397  0.00  0.00
ATOM   5723  CA  LEU   360      56.839  46.050  35.478  0.00  0.00
ATOM   5724  HA  LEU   360      56.610  45.847  34.476  0.00  0.00
ATOM   5725  CB  LEU   360      55.840  45.395  36.448  0.00  0.00
ATOM   5726  HB2 LEU   360      56.003  44.287  36.399  0.00  0.00
ATOM   5727  HB3 LEU   360      56.072  45.814  37.422  0.00  0.00
ATOM   5728  CG  LEU   360      54.366  45.725  36.090  0.00  0.00
ATOM   5729  HG  LEU   360      54.141  46.747  36.279  0.00  0.00
ATOM   5730  CD1 LEU   360      54.188  45.464  34.598  0.00  0.00
ATOM   5731 1HD1 LEU   360      54.595  46.313  34.156  0.00  0.00
ATOM   5732 2HD1 LEU   360      54.548  44.545  34.266  0.00  0.00
ATOM   5733 3HD1 LEU   360      53.082  45.304  34.505  0.00  0.00
ATOM   5734  CD2 LEU   360      53.353  45.038  36.970  0.00  0.00
ATOM   5735 1HD2 LEU   360      53.295  43.975  36.767  0.00  0.00
ATOM   5736 2HD2 LEU   360      53.615  45.209  38.020  0.00  0.00
ATOM   5737 3HD2 LEU   360      52.396  45.519  36.673  0.00  0.00
ATOM   5738  C   LEU   360      56.889  47.542  35.670  0.00  0.00
ATOM   5739  O   LEU   360      56.139  48.147  34.938  0.00  0.00
ATOM   5740  N   ILE   361      57.879  48.112  36.419  0.00  0.00
ATOM   5741  H   ILE   361      58.376  47.466  37.028  0.00  0.00
ATOM   5742  CA  ILE   361      57.849  49.570  36.601  0.00  0.00
ATOM   5743  HA  ILE   361      56.828  49.893  36.732  0.00  0.00
ATOM   5744  CB  ILE   361      58.596  50.057  37.882  0.00  0.00
ATOM   5745  HB  ILE   361      59.690  49.965  37.703  0.00  0.00
ATOM   5746  CG2 ILE   361      58.479  51.531  38.300  0.00  0.00
ATOM   5747 1HG2 ILE   361      58.794  52.249  37.545  0.00  0.00
ATOM   5748 2HG2 ILE   361      57.494  51.545  38.800  0.00  0.00
ATOM   5749 3HG2 ILE   361      59.123  51.733  39.148  0.00  0.00
ATOM   5750  CG1 ILE   361      58.367  49.067  39.111  0.00  0.00
ATOM   5751 2HG1 ILE   361      57.296  48.850  39.235  0.00  0.00
ATOM   5752 3HG1 ILE   361      58.766  48.089  38.884  0.00  0.00
ATOM   5753  CD1 ILE   361      59.082  49.480  40.355  0.00  0.00
ATOM   5754 1HD1 ILE   361      58.670  50.341  40.769  0.00  0.00
ATOM   5755 2HD1 ILE   361      59.056  48.676  41.153  0.00  0.00
ATOM   5756 3HD1 ILE   361      60.124  49.627  40.142  0.00  0.00
ATOM   5757  C   ILE   361      58.390  50.234  35.306  0.00  0.00
ATOM   5758  O   ILE   361      57.783  51.251  34.834  0.00  0.00
ATOM   5759  N   GLU   362      59.364  49.668  34.591  0.00  0.00
ATOM   5760  H   GLU   362      59.721  48.771  34.922  0.00  0.00
ATOM   5761  CA  GLU   362      59.941  50.251  33.382  0.00  0.00
ATOM   5762  HA  GLU   362      59.978  51.347  33.471  0.00  0.00
ATOM   5763  CB  GLU   362      61.421  49.679  33.181  0.00  0.00
ATOM   5764  HB2 GLU   362      61.761  49.286  34.182  0.00  0.00
ATOM   5765  HB3 GLU   362      61.284  48.835  32.453  0.00  0.00
ATOM   5766  CG  GLU   362      62.254  50.800  32.661  0.00  0.00
ATOM   5767  HG2 GLU   362      61.726  51.328  31.826  0.00  0.00
ATOM   5768  HG3 GLU   362      62.262  51.521  33.518  0.00  0.00
ATOM   5769  CD  GLU   362      63.737  50.357  32.258  0.00  0.00
ATOM   5770  OE1 GLU   362      63.912  49.486  31.384  0.00  0.00
ATOM   5771  OE2 GLU   362      64.671  50.802  32.958  0.00  0.00
ATOM   5772  C   GLU   362      59.041  50.007  32.196  0.00  0.00
ATOM   5773  O   GLU   362      58.818  50.931  31.422  0.00  0.00
ATOM   5774  N   ASP   363      58.380  48.883  32.185  0.00  0.00
ATOM   5775  H   ASP   363      58.556  48.149  32.803  0.00  0.00
ATOM   5776  CA  ASP   363      57.345  48.657  31.169  0.00  0.00
ATOM   5777  HA  ASP   363      57.800  48.862  30.171  0.00  0.00
ATOM   5778  CB  ASP   363      56.907  47.180  31.157  0.00  0.00
ATOM   5779  HB2 ASP   363      57.831  46.555  31.216  0.00  0.00
ATOM   5780  HB3 ASP   363      56.206  46.930  31.906  0.00  0.00
ATOM   5781  CG  ASP   363      56.142  46.634  29.938  0.00  0.00
ATOM   5782  OD1 ASP   363      55.839  47.319  28.889  0.00  0.00
ATOM   5783  OD2 ASP   363      55.724  45.477  30.021  0.00  0.00
ATOM   5784  C   ASP   363      56.123  49.561  31.340  0.00  0.00
ATOM   5785  O   ASP   363      55.748  50.259  30.406  0.00  0.00
ATOM   5786  N   CYS   364      55.630  49.817  32.535  0.00  0.00
ATOM   5787  H   CYS   364      55.891  49.166  33.286  0.00  0.00
ATOM   5788  CA  CYS   364      54.569  50.920  32.780  0.00  0.00
ATOM   5789  HA  CYS   364      53.740  50.688  32.185  0.00  0.00
ATOM   5790  CB  CYS   364      54.176  50.808  34.249  0.00  0.00
ATOM   5791  HB2 CYS   364      55.068  50.893  34.916  0.00  0.00
ATOM   5792  HB3 CYS   364      53.460  51.578  34.582  0.00  0.00
ATOM   5793  SG  CYS   364      53.363  49.239  34.537  0.00  0.00
ATOM   5794  HG  CYS   364      54.239  48.341  34.609  0.00  0.00
ATOM   5795  C   CYS   364      54.971  52.345  32.391  0.00  0.00
ATOM   5796  O   CYS   364      54.151  53.031  31.786  0.00  0.00
ATOM   5797  N   ILE   365      56.255  52.712  32.608  0.00  0.00
ATOM   5798  H   ILE   365      56.802  51.995  33.166  0.00  0.00
ATOM   5799  CA  ILE   365      56.935  53.988  32.251  0.00  0.00
ATOM   5800  HA  ILE   365      56.299  54.771  32.578  0.00  0.00
ATOM   5801  CB  ILE   365      58.321  54.079  32.884  0.00  0.00
ATOM   5802  HB  ILE   365      58.751  53.069  32.771  0.00  0.00
ATOM   5803  CG2 ILE   365      59.151  55.221  32.146  0.00  0.00
ATOM   5804 1HG2 ILE   365      59.276  54.958  31.097  0.00  0.00
ATOM   5805 2HG2 ILE   365      58.663  56.281  32.329  0.00  0.00
ATOM   5806 3HG2 ILE   365      60.188  55.267  32.529  0.00  0.00
ATOM   5807  CG1 ILE   365      58.241  54.454  34.421  0.00  0.00
ATOM   5808 2HG1 ILE   365      57.846  55.467  34.419  0.00  0.00
ATOM   5809 3HG1 ILE   365      57.495  53.725  34.844  0.00  0.00
ATOM   5810  CD1 ILE   365      59.712  54.267  35.068  0.00  0.00
ATOM   5811 1HD1 ILE   365      59.552  54.234  36.157  0.00  0.00
ATOM   5812 2HD1 ILE   365      60.122  53.345  34.776  0.00  0.00
ATOM   5813 3HD1 ILE   365      60.388  55.057  34.812  0.00  0.00
ATOM   5814  C   ILE   365      56.874  54.146  30.709  0.00  0.00
ATOM   5815  O   ILE   365      56.362  55.195  30.264  0.00  0.00
ATOM   5816  N   VAL   366      57.305  53.210  29.866  0.00  0.00
ATOM   5817  H   VAL   366      57.430  52.406  30.319  0.00  0.00
ATOM   5818  CA  VAL   366      57.118  53.231  28.388  0.00  0.00
ATOM   5819  HA  VAL   366      57.426  54.251  28.200  0.00  0.00
ATOM   5820  CB  VAL   366      58.048  52.230  27.687  0.00  0.00
ATOM   5821  HB  VAL   366      57.759  51.186  27.913  0.00  0.00
ATOM   5822  CG1 VAL   366      57.954  52.462  26.110  0.00  0.00
ATOM   5823 1HG1 VAL   366      57.051  52.124  25.592  0.00  0.00
ATOM   5824 2HG1 VAL   366      57.919  53.446  25.775  0.00  0.00
ATOM   5825 3HG1 VAL   366      58.744  51.954  25.667  0.00  0.00
ATOM   5826  CG2 VAL   366      59.487  52.291  28.039  0.00  0.00
ATOM   5827 1HG2 VAL   366      59.738  51.959  29.039  0.00  0.00
ATOM   5828 2HG2 VAL   366      60.035  51.587  27.462  0.00  0.00
ATOM   5829 3HG2 VAL   366      59.909  53.266  27.820  0.00  0.00
ATOM   5830  C   VAL   366      55.657  53.054  28.017  0.00  0.00
ATOM   5831  O   VAL   366      55.242  53.656  27.004  0.00  0.00
ATOM   5832  N   GLY   367      54.816  52.448  28.877  0.00  0.00
ATOM   5833  H   GLY   367      55.031  52.101  29.747  0.00  0.00
ATOM   5834  CA  GLY   367      53.425  52.334  28.616  0.00  0.00
ATOM   5835  HA2 GLY   367      53.269  52.069  27.523  0.00  0.00
ATOM   5836  HA3 GLY   367      52.984  51.510  29.159  0.00  0.00
ATOM   5837  C   GLY   367      52.758  53.731  28.814  0.00  0.00
ATOM   5838  O   GLY   367      51.623  53.886  28.290  0.00  0.00
ATOM   5839  N   CYS   368      53.292  54.726  29.540  0.00  0.00
ATOM   5840  H   CYS   368      54.065  54.463  30.155  0.00  0.00
ATOM   5841  CA  CYS   368      52.886  56.208  29.621  0.00  0.00
ATOM   5842  HA  CYS   368      51.843  56.244  29.585  0.00  0.00
ATOM   5843  CB  CYS   368      53.388  56.874  30.938  0.00  0.00
ATOM   5844  HB2 CYS   368      54.469  56.780  30.914  0.00  0.00
ATOM   5845  HB3 CYS   368      53.073  57.892  30.986  0.00  0.00
ATOM   5846  SG  CYS   368      52.813  55.973  32.391  0.00  0.00
ATOM   5847  HG  CYS   368      53.686  54.866  32.355  0.00  0.00
ATOM   5848  C   CYS   368      53.414  57.026  28.375  0.00  0.00
ATOM   5849  O   CYS   368      52.876  58.096  28.159  0.00  0.00
ATOM   5850  N   LEU   369      54.523  56.626  27.756  0.00  0.00
ATOM   5851  H   LEU   369      55.029  55.736  28.031  0.00  0.00
ATOM   5852  CA  LEU   369      55.091  57.250  26.517  0.00  0.00
ATOM   5853  HA  LEU   369      55.039  58.304  26.726  0.00  0.00
ATOM   5854  CB  LEU   369      56.519  56.787  26.279  0.00  0.00
ATOM   5855  HB2 LEU   369      56.625  55.724  26.591  0.00  0.00
ATOM   5856  HB3 LEU   369      56.838  56.791  25.265  0.00  0.00
ATOM   5857  CG  LEU   369      57.421  57.830  26.988  0.00  0.00
ATOM   5858  HG  LEU   369      57.017  58.808  26.701  0.00  0.00
ATOM   5859  CD1 LEU   369      57.421  57.696  28.475  0.00  0.00
ATOM   5860 1HD1 LEU   369      56.448  58.029  28.895  0.00  0.00
ATOM   5861 2HD1 LEU   369      57.621  56.752  28.789  0.00  0.00
ATOM   5862 3HD1 LEU   369      58.140  58.376  28.894  0.00  0.00
ATOM   5863  CD2 LEU   369      58.888  57.836  26.733  0.00  0.00
ATOM   5864 1HD2 LEU   369      58.933  57.866  25.669  0.00  0.00
ATOM   5865 2HD2 LEU   369      59.415  58.714  27.099  0.00  0.00
ATOM   5866 3HD2 LEU   369      59.499  56.994  27.050  0.00  0.00
ATOM   5867  C   LEU   369      54.176  56.909  25.365  0.00  0.00
ATOM   5868  O   LEU   369      53.574  57.755  24.735  0.00  0.00
ATOM   5869  N   ALA   370      53.886  55.573  25.250  0.00  0.00
ATOM   5870  H   ALA   370      54.513  54.944  25.747  0.00  0.00
ATOM   5871  CA  ALA   370      52.892  55.058  24.311  0.00  0.00
ATOM   5872  HA  ALA   370      53.138  55.060  23.257  0.00  0.00
ATOM   5873  CB  ALA   370      52.888  53.608  24.662  0.00  0.00
ATOM   5874  HB1 ALA   370      52.099  53.219  23.982  0.00  0.00
ATOM   5875  HB2 ALA   370      53.866  53.208  24.435  0.00  0.00
ATOM   5876  HB3 ALA   370      52.594  53.472  25.696  0.00  0.00
ATOM   5877  C   ALA   370      51.455  55.722  24.474  0.00  0.00
ATOM   5878  O   ALA   370      50.655  55.915  23.539  0.00  0.00
ATOM   5879  N   SER   371      51.100  56.166  25.714  0.00  0.00
ATOM   5880  H   SER   371      51.654  55.673  26.385  0.00  0.00
ATOM   5881  CA  SER   371      49.787  56.736  26.165  0.00  0.00
ATOM   5882  HA  SER   371      49.162  56.584  25.320  0.00  0.00
ATOM   5883  CB  SER   371      49.370  56.109  27.446  0.00  0.00
ATOM   5884  HB2 SER   371      50.122  56.309  28.278  0.00  0.00
ATOM   5885  HB3 SER   371      48.497  56.508  27.814  0.00  0.00
ATOM   5886  OG  SER   371      49.281  54.707  27.348  0.00  0.00
ATOM   5887  HG  SER   371      50.110  54.225  27.653  0.00  0.00
ATOM   5888  C   SER   371      49.817  58.281  26.360  0.00  0.00
ATOM   5889  O   SER   371      48.912  58.920  26.798  0.00  0.00
ATOM   5890  N   ASN   372      50.927  58.910  25.980  0.00  0.00
ATOM   5891  H   ASN   372      51.548  58.380  25.427  0.00  0.00
ATOM   5892  CA  ASN   372      51.195  60.370  26.008  0.00  0.00
ATOM   5893  HA  ASN   372      52.270  60.362  25.797  0.00  0.00
ATOM   5894  CB  ASN   372      50.305  60.984  24.894  0.00  0.00
ATOM   5895  HB2 ASN   372      50.121  60.332  24.009  0.00  0.00
ATOM   5896  HB3 ASN   372      49.329  61.177  25.381  0.00  0.00
ATOM   5897  CG  ASN   372      50.887  62.312  24.327  0.00  0.00
ATOM   5898  OD1 ASN   372      52.047  62.390  23.891  0.00  0.00
ATOM   5899  ND2 ASN   372      50.107  63.385  24.369  0.00  0.00
ATOM   5900 1HD2 ASN   372      50.394  64.189  23.725  0.00  0.00
ATOM   5901 2HD2 ASN   372      49.181  63.354  24.640  0.00  0.00
ATOM   5902  C   ASN   372      51.104  61.070  27.363  0.00  0.00
ATOM   5903  O   ASN   372      50.954  62.264  27.469  0.00  0.00
ATOM   5904  N   LEU   373      50.994  60.265  28.478  0.00  0.00
ATOM   5905  H   LEU   373      50.808  59.252  28.269  0.00  0.00
ATOM   5906  CA  LEU   373      50.959  60.741  29.872  0.00  0.00
ATOM   5907  HA  LEU   373      50.244  61.567  29.907  0.00  0.00
ATOM   5908  CB  LEU   373      50.433  59.585  30.719  0.00  0.00
ATOM   5909  HB2 LEU   373      51.178  58.900  30.876  0.00  0.00
ATOM   5910  HB3 LEU   373      50.254  59.895  31.697  0.00  0.00
ATOM   5911  CG  LEU   373      49.159  58.853  30.255  0.00  0.00
ATOM   5912  HG  LEU   373      49.379  58.174  29.459  0.00  0.00
ATOM   5913  CD1 LEU   373      48.668  57.932  31.418  0.00  0.00
ATOM   5914 1HD1 LEU   373      48.479  58.533  32.366  0.00  0.00
ATOM   5915 2HD1 LEU   373      47.705  57.471  31.002  0.00  0.00
ATOM   5916 3HD1 LEU   373      49.467  57.230  31.477  0.00  0.00
ATOM   5917  CD2 LEU   373      48.044  59.864  29.827  0.00  0.00
ATOM   5918 1HD2 LEU   373      48.058  60.654  30.531  0.00  0.00
ATOM   5919 2HD2 LEU   373      48.307  60.323  28.889  0.00  0.00
ATOM   5920 3HD2 LEU   373      47.085  59.416  29.659  0.00  0.00
ATOM   5921  C   LEU   373      52.260  61.250  30.399  0.00  0.00
ATOM   5922  O   LEU   373      52.193  62.129  31.251  0.00  0.00
ATOM   5923  N   LEU   374      53.415  60.869  29.715  0.00  0.00
ATOM   5924  H   LEU   374      53.321  60.153  28.895  0.00  0.00
ATOM   5925  CA  LEU   374      54.812  61.376  29.925  0.00  0.00
ATOM   5926  HA  LEU   374      54.756  62.302  30.464  0.00  0.00
ATOM   5927  CB  LEU   374      55.689  60.420  30.766  0.00  0.00
ATOM   5928  HB2 LEU   374      55.722  59.464  30.246  0.00  0.00
ATOM   5929  HB3 LEU   374      56.625  60.974  30.837  0.00  0.00
ATOM   5930  CG  LEU   374      55.222  60.124  32.167  0.00  0.00
ATOM   5931  HG  LEU   374      54.161  59.786  32.289  0.00  0.00
ATOM   5932  CD1 LEU   374      56.051  59.025  32.752  0.00  0.00
ATOM   5933 1HD1 LEU   374      55.686  58.046  32.227  0.00  0.00
ATOM   5934 2HD1 LEU   374      57.121  59.211  32.498  0.00  0.00
ATOM   5935 3HD1 LEU   374      55.816  58.969  33.771  0.00  0.00
ATOM   5936  CD2 LEU   374      55.282  61.375  33.034  0.00  0.00
ATOM   5937 1HD2 LEU   374      54.592  62.151  32.565  0.00  0.00
ATOM   5938 2HD2 LEU   374      55.025  61.154  34.073  0.00  0.00
ATOM   5939 3HD2 LEU   374      56.313  61.661  32.947  0.00  0.00
ATOM   5940  C   LEU   374      55.588  61.651  28.566  0.00  0.00
ATOM   5941  O   LEU   374      55.259  61.259  27.445  0.00  0.00
ATOM   5942  N   LEU   375      56.640  62.485  28.739  0.00  0.00
ATOM   5943  H   LEU   375      56.938  62.920  29.593  0.00  0.00
ATOM   5944  CA  LEU   375      57.722  62.658  27.754  0.00  0.00
ATOM   5945  HA  LEU   375      57.628  61.991  27.005  0.00  0.00
ATOM   5946  CB  LEU   375      57.549  64.048  27.125  0.00  0.00
ATOM   5947  HB2 LEU   375      57.739  64.650  27.947  0.00  0.00
ATOM   5948  HB3 LEU   375      58.425  64.296  26.513  0.00  0.00
ATOM   5949  CG  LEU   375      56.243  64.427  26.358  0.00  0.00
ATOM   5950  HG  LEU   375      55.449  64.152  27.084  0.00  0.00
ATOM   5951  CD1 LEU   375      56.098  65.936  26.254  0.00  0.00
ATOM   5952 1HD1 LEU   375      56.485  66.302  25.297  0.00  0.00
ATOM   5953 2HD1 LEU   375      55.038  66.201  26.268  0.00  0.00
ATOM   5954 3HD1 LEU   375      56.749  66.436  27.037  0.00  0.00
ATOM   5955  CD2 LEU   375      56.004  63.743  25.050  0.00  0.00
ATOM   5956 1HD2 LEU   375      55.322  64.210  24.483  0.00  0.00
ATOM   5957 2HD2 LEU   375      56.885  63.528  24.477  0.00  0.00
ATOM   5958 3HD2 LEU   375      55.699  62.680  25.268  0.00  0.00
ATOM   5959  C   LEU   375      59.113  62.534  28.384  0.00  0.00
ATOM   5960  O   LEU   375      59.254  62.568  29.617  0.00  0.00
ATOM   5961  N   PRO   376      60.214  62.330  27.579  0.00  0.00
ATOM   5962  CD  PRO   376      60.308  62.357  26.165  0.00  0.00
ATOM   5963  HD2 PRO   376      60.630  63.341  25.823  0.00  0.00
ATOM   5964  HD3 PRO   376      59.292  62.058  25.818  0.00  0.00
ATOM   5965  CG  PRO   376      61.329  61.326  25.775  0.00  0.00
ATOM   5966  HG2 PRO   376      61.791  61.570  24.855  0.00  0.00
ATOM   5967  HG3 PRO   376      60.823  60.347  25.788  0.00  0.00
ATOM   5968  CB  PRO   376      62.277  61.605  26.878  0.00  0.00
ATOM   5969  HB2 PRO   376      62.944  62.419  26.707  0.00  0.00
[truncated: 112,615 more chars]
