# Supplementary material for: QM/MM Molecular Dynamics Study of the Galactopyranose → Galactofuranose Reaction Catalysed by Trypanosoma cruzi UDP-Galactopyranose Mutase
Source: PLoS One. 2014 Oct 9;9(10):e109559. doi: 10.1371/journal.pone.0109559 (PMC4192007; doi:10.1371/journal.pone.0109559)
Supplement: Text S7 — PDB file for UDP-Gal f bound to UGM. This species is labelled as g in Fig. 2. (PDB) [file pone.0109559.s014.pdb]

REMARK   1                     PDB file generated by ptraj (set    15)
ATOM      1  N   LEU     1      22.272  40.228  81.867  0.00  0.00
ATOM      2  H1  LEU     1      22.773  39.485  82.403  0.00  0.00
ATOM      3  H2  LEU     1      21.335  40.383  82.321  0.00  0.00
ATOM      4  H3  LEU     1      22.808  41.090  82.017  0.00  0.00
ATOM      5  CA  LEU     1      22.202  39.693  80.535  0.00  0.00
ATOM      6  HA  LEU     1      21.429  38.941  80.520  0.00  0.00
ATOM      7  CB  LEU     1      21.725  40.833  79.591  0.00  0.00
ATOM      8  HB2 LEU     1      22.472  41.663  79.663  0.00  0.00
ATOM      9  HB3 LEU     1      21.833  40.482  78.545  0.00  0.00
ATOM     10  CG  LEU     1      20.258  41.453  79.934  0.00  0.00
ATOM     11  HG  LEU     1      20.153  41.687  81.017  0.00  0.00
ATOM     12  CD1 LEU     1      19.982  42.636  78.995  0.00  0.00
ATOM     13 1HD1 LEU     1      18.944  42.751  78.960  0.00  0.00
ATOM     14 2HD1 LEU     1      20.631  43.435  79.227  0.00  0.00
ATOM     15 3HD1 LEU     1      20.261  42.282  77.946  0.00  0.00
ATOM     16  CD2 LEU     1      19.299  40.324  79.599  0.00  0.00
ATOM     17 1HD2 LEU     1      18.284  40.665  79.731  0.00  0.00
ATOM     18 2HD2 LEU     1      19.545  39.986  78.580  0.00  0.00
ATOM     19 3HD2 LEU     1      19.485  39.456  80.280  0.00  0.00
ATOM     20  C   LEU     1      23.569  39.109  80.178  0.00  0.00
ATOM     21  O   LEU     1      24.570  39.829  80.163  0.00  0.00
ATOM     22  N   LEU     2      23.607  37.798  79.825  0.00  0.00
ATOM     23  H   LEU     2      22.782  37.206  79.973  0.00  0.00
ATOM     24  CA  LEU     2      24.756  37.159  79.150  0.00  0.00
ATOM     25  HA  LEU     2      25.646  37.467  79.691  0.00  0.00
ATOM     26  CB  LEU     2      24.680  35.621  79.347  0.00  0.00
ATOM     27  HB2 LEU     2      24.669  35.403  80.428  0.00  0.00
ATOM     28  HB3 LEU     2      23.706  35.391  79.072  0.00  0.00
ATOM     29  CG  LEU     2      25.731  34.769  78.471  0.00  0.00
ATOM     30  HG  LEU     2      25.597  34.924  77.440  0.00  0.00
ATOM     31  CD1 LEU     2      27.105  35.158  79.062  0.00  0.00
ATOM     32 1HD1 LEU     2      27.342  36.179  78.681  0.00  0.00
ATOM     33 2HD1 LEU     2      27.129  35.122  80.169  0.00  0.00
ATOM     34 3HD1 LEU     2      27.879  34.536  78.572  0.00  0.00
ATOM     35  CD2 LEU     2      25.503  33.275  78.609  0.00  0.00
ATOM     36 1HD2 LEU     2      25.629  32.942  79.603  0.00  0.00
ATOM     37 2HD2 LEU     2      24.530  32.913  78.186  0.00  0.00
ATOM     38 3HD2 LEU     2      26.207  32.657  78.038  0.00  0.00
ATOM     39  C   LEU     2      24.688  37.383  77.629  0.00  0.00
ATOM     40  O   LEU     2      23.626  37.119  77.008  0.00  0.00
ATOM     41  N   THR     3      25.767  37.823  77.005  0.00  0.00
ATOM     42  H   THR     3      26.548  38.128  77.588  0.00  0.00
ATOM     43  CA  THR     3      25.978  37.850  75.564  0.00  0.00
ATOM     44  HA  THR     3      25.025  37.674  75.046  0.00  0.00
ATOM     45  CB  THR     3      26.351  39.308  75.133  0.00  0.00
ATOM     46  HB  THR     3      26.695  39.300  74.124  0.00  0.00
ATOM     47  CG2 THR     3      25.144  40.322  75.234  0.00  0.00
ATOM     48 1HG2 THR     3      25.432  41.348  75.041  0.00  0.00
ATOM     49 2HG2 THR     3      24.434  40.216  74.422  0.00  0.00
ATOM     50 3HG2 THR     3      24.628  40.268  76.194  0.00  0.00
ATOM     51  OG1 THR     3      27.474  39.711  75.917  0.00  0.00
ATOM     52  HG1 THR     3      27.014  40.117  76.652  0.00  0.00
ATOM     53  C   THR     3      26.873  36.744  74.957  0.00  0.00
ATOM     54  O   THR     3      27.803  36.393  75.636  0.00  0.00
ATOM     55  N   PRO     4      26.543  36.328  73.701  0.00  0.00
ATOM     56  CD  PRO     4      25.262  36.471  72.974  0.00  0.00
ATOM     57  HD2 PRO     4      24.957  37.563  72.925  0.00  0.00
ATOM     58  HD3 PRO     4      24.466  35.895  73.387  0.00  0.00
ATOM     59  CG  PRO     4      25.509  35.814  71.583  0.00  0.00
ATOM     60  HG2 PRO     4      25.959  36.619  70.937  0.00  0.00
ATOM     61  HG3 PRO     4      24.500  35.574  71.193  0.00  0.00
ATOM     62  CB  PRO     4      26.447  34.647  71.915  0.00  0.00
ATOM     63  HB2 PRO     4      27.047  34.584  71.025  0.00  0.00
ATOM     64  HB3 PRO     4      25.831  33.845  72.237  0.00  0.00
ATOM     65  CA  PRO     4      27.331  35.237  73.062  0.00  0.00
ATOM     66  HA  PRO     4      27.477  34.452  73.809  0.00  0.00
ATOM     67  C   PRO     4      28.751  35.670  72.659  0.00  0.00
ATOM     68  O   PRO     4      28.944  36.793  72.249  0.00  0.00
ATOM     69  N   LYS     5      29.766  34.800  72.789  0.00  0.00
ATOM     70  H   LYS     5      29.552  33.791  72.946  0.00  0.00
ATOM     71  CA  LYS     5      31.172  35.190  72.509  0.00  0.00
ATOM     72  HA  LYS     5      31.348  36.245  72.800  0.00  0.00
ATOM     73  CB  LYS     5      32.099  34.344  73.403  0.00  0.00
ATOM     74  HB2 LYS     5      31.842  34.501  74.464  0.00  0.00
ATOM     75  HB3 LYS     5      31.910  33.265  73.091  0.00  0.00
ATOM     76  CG  LYS     5      33.581  34.625  73.185  0.00  0.00
ATOM     77  HG2 LYS     5      33.914  34.229  72.241  0.00  0.00
ATOM     78  HG3 LYS     5      33.757  35.737  73.276  0.00  0.00
ATOM     79  CD  LYS     5      34.309  33.924  74.406  0.00  0.00
ATOM     80  HD2 LYS     5      33.962  34.268  75.382  0.00  0.00
ATOM     81  HD3 LYS     5      34.059  32.846  74.416  0.00  0.00
ATOM     82  CE  LYS     5      35.802  34.087  74.255  0.00  0.00
ATOM     83  HE2 LYS     5      36.270  35.126  74.353  0.00  0.00
ATOM     84  HE3 LYS     5      36.311  33.549  75.082  0.00  0.00
ATOM     85  NZ  LYS     5      36.184  33.414  72.989  0.00  0.00
ATOM     86  HZ1 LYS     5      37.201  33.310  72.933  0.00  0.00
ATOM     87  HZ2 LYS     5      35.900  32.450  73.023  0.00  0.00
ATOM     88  HZ3 LYS     5      35.782  33.715  72.110  0.00  0.00
ATOM     89  C   LYS     5      31.527  35.076  71.032  0.00  0.00
ATOM     90  O   LYS     5      31.799  34.000  70.456  0.00  0.00
ATOM     91  N   ILE     6      31.392  36.208  70.365  0.00  0.00
ATOM     92  H   ILE     6      31.158  36.975  70.998  0.00  0.00
ATOM     93  CA  ILE     6      31.542  36.332  68.929  0.00  0.00
ATOM     94  HA  ILE     6      31.051  35.490  68.400  0.00  0.00
ATOM     95  CB  ILE     6      30.889  37.631  68.437  0.00  0.00
ATOM     96  HB  ILE     6      31.262  38.414  69.035  0.00  0.00
ATOM     97  CG2 ILE     6      31.077  37.835  66.906  0.00  0.00
ATOM     98 1HG2 ILE     6      31.302  37.005  66.319  0.00  0.00
ATOM     99 2HG2 ILE     6      30.087  38.130  66.383  0.00  0.00
ATOM    100 3HG2 ILE     6      31.812  38.472  66.615  0.00  0.00
ATOM    101  CG1 ILE     6      29.358  37.527  68.752  0.00  0.00
ATOM    102 2HG1 ILE     6      28.865  36.822  68.094  0.00  0.00
ATOM    103 3HG1 ILE     6      29.237  37.255  69.822  0.00  0.00
ATOM    104  CD1 ILE     6      28.598  38.863  68.694  0.00  0.00
ATOM    105 1HD1 ILE     6      28.884  39.593  69.506  0.00  0.00
ATOM    106 2HD1 ILE     6      28.826  39.373  67.831  0.00  0.00
ATOM    107 3HD1 ILE     6      27.523  38.557  68.924  0.00  0.00
ATOM    108  C   ILE     6      33.032  36.475  68.568  0.00  0.00
ATOM    109  O   ILE     6      33.784  37.191  69.232  0.00  0.00
ATOM    110  N   VAL     7      33.434  35.999  67.429  0.00  0.00
ATOM    111  H   VAL     7      32.821  35.466  66.900  0.00  0.00
ATOM    112  CA  VAL     7      34.791  36.146  66.823  0.00  0.00
ATOM    113  HA  VAL     7      35.384  36.825  67.424  0.00  0.00
ATOM    114  CB  VAL     7      35.421  34.728  66.791  0.00  0.00
ATOM    115  HB  VAL     7      34.599  33.939  66.536  0.00  0.00
ATOM    116  CG1 VAL     7      36.696  34.630  65.879  0.00  0.00
ATOM    117 1HG1 VAL     7      36.387  34.608  64.846  0.00  0.00
ATOM    118 2HG1 VAL     7      37.268  35.535  66.028  0.00  0.00
ATOM    119 3HG1 VAL     7      37.255  33.712  66.075  0.00  0.00
ATOM    120  CG2 VAL     7      35.856  34.322  68.209  0.00  0.00
ATOM    121 1HG2 VAL     7      36.275  33.377  68.222  0.00  0.00
ATOM    122 2HG2 VAL     7      36.660  34.989  68.569  0.00  0.00
ATOM    123 3HG2 VAL     7      35.024  34.326  68.882  0.00  0.00
ATOM    124  C   VAL     7      34.732  36.701  65.382  0.00  0.00
ATOM    125  O   VAL     7      33.820  36.196  64.672  0.00  0.00
ATOM    126  N   ILE     8      35.632  37.632  65.061  0.00  0.00
ATOM    127  H   ILE     8      36.156  38.083  65.781  0.00  0.00
ATOM    128  CA  ILE     8      35.617  38.248  63.712  0.00  0.00
ATOM    129  HA  ILE     8      34.879  37.740  63.139  0.00  0.00
ATOM    130  CB  ILE     8      35.282  39.748  63.713  0.00  0.00
ATOM    131  HB  ILE     8      36.056  40.297  64.147  0.00  0.00
ATOM    132  CG2 ILE     8      35.198  40.246  62.275  0.00  0.00
ATOM    133 1HG2 ILE     8      34.196  40.015  61.892  0.00  0.00
ATOM    134 2HG2 ILE     8      35.270  41.278  62.384  0.00  0.00
ATOM    135 3HG2 ILE     8      36.073  40.038  61.594  0.00  0.00
ATOM    136  CG1 ILE     8      33.945  40.029  64.452  0.00  0.00
ATOM    137 2HG1 ILE     8      33.076  39.598  63.913  0.00  0.00
ATOM    138 3HG1 ILE     8      33.952  39.583  65.467  0.00  0.00
ATOM    139  CD1 ILE     8      33.743  41.538  64.646  0.00  0.00
ATOM    140 1HD1 ILE     8      33.825  42.044  63.693  0.00  0.00
ATOM    141 2HD1 ILE     8      32.864  41.791  65.252  0.00  0.00
ATOM    142 3HD1 ILE     8      34.603  41.988  65.209  0.00  0.00
ATOM    143  C   ILE     8      36.936  37.974  63.051  0.00  0.00
ATOM    144  O   ILE     8      37.955  38.071  63.749  0.00  0.00
ATOM    145  N   ILE     9      36.990  37.555  61.748  0.00  0.00
ATOM    146  H   ILE     9      36.182  37.380  61.231  0.00  0.00
ATOM    147  CA  ILE     9      38.235  37.206  61.041  0.00  0.00
ATOM    148  HA  ILE     9      39.057  37.465  61.696  0.00  0.00
ATOM    149  CB  ILE     9      38.178  35.718  60.604  0.00  0.00
ATOM    150  HB  ILE     9      37.310  35.669  60.003  0.00  0.00
ATOM    151  CG2 ILE     9      39.469  35.303  59.826  0.00  0.00
ATOM    152 1HG2 ILE     9      39.432  35.648  58.855  0.00  0.00
ATOM    153 2HG2 ILE     9      40.355  35.674  60.319  0.00  0.00
ATOM    154 3HG2 ILE     9      39.455  34.229  59.672  0.00  0.00
ATOM    155  CG1 ILE     9      37.985  34.833  61.842  0.00  0.00
ATOM    156 2HG1 ILE     9      37.032  35.116  62.378  0.00  0.00
ATOM    157 3HG1 ILE     9      37.897  33.792  61.554  0.00  0.00
ATOM    158  CD1 ILE     9      39.226  34.843  62.758  0.00  0.00
ATOM    159 1HD1 ILE     9      39.512  35.914  62.930  0.00  0.00
ATOM    160 2HD1 ILE     9      39.017  34.503  63.830  0.00  0.00
ATOM    161 3HD1 ILE     9      40.097  34.348  62.354  0.00  0.00
ATOM    162  C   ILE     9      38.384  37.971  59.799  0.00  0.00
ATOM    163  O   ILE     9      37.500  38.124  58.925  0.00  0.00
ATOM    164  N   GLY    10      39.469  38.650  59.711  0.00  0.00
ATOM    165  H   GLY    10      40.135  38.646  60.439  0.00  0.00
ATOM    166  CA  GLY    10      39.704  39.746  58.680  0.00  0.00
ATOM    167  HA2 GLY    10      40.788  39.819  58.609  0.00  0.00
ATOM    168  HA3 GLY    10      39.185  39.541  57.736  0.00  0.00
ATOM    169  C   GLY    10      39.255  41.098  59.083  0.00  0.00
ATOM    170  O   GLY    10      38.135  41.310  59.564  0.00  0.00
ATOM    171  N   ALA    11      40.118  42.113  58.848  0.00  0.00
ATOM    172  H   ALA    11      41.091  41.896  58.432  0.00  0.00
ATOM    173  CA  ALA    11      39.837  43.463  59.247  0.00  0.00
ATOM    174  HA  ALA    11      38.749  43.539  59.519  0.00  0.00
ATOM    175  CB  ALA    11      40.914  44.011  60.288  0.00  0.00
ATOM    176  HB1 ALA    11      40.866  45.088  60.502  0.00  0.00
ATOM    177  HB2 ALA    11      40.917  43.435  61.216  0.00  0.00
ATOM    178  HB3 ALA    11      41.932  43.868  59.886  0.00  0.00
ATOM    179  C   ALA    11      39.890  44.340  57.925  0.00  0.00
ATOM    180  O   ALA    11      40.769  45.198  57.672  0.00  0.00
ATOM    181  N   GLY    12      38.978  44.013  56.974  0.00  0.00
ATOM    182  H   GLY    12      38.357  43.264  57.144  0.00  0.00
ATOM    183  CA  GLY    12      38.609  44.972  55.893  0.00  0.00
ATOM    184  HA2 GLY    12      39.504  45.537  55.614  0.00  0.00
ATOM    185  HA3 GLY    12      38.401  44.506  54.966  0.00  0.00
ATOM    186  C   GLY    12      37.392  45.727  56.360  0.00  0.00
ATOM    187  O   GLY    12      37.012  45.810  57.509  0.00  0.00
ATOM    188  N   PRO    13      36.713  46.491  55.445  0.00  0.00
ATOM    189  CD  PRO    13      37.132  46.672  54.111  0.00  0.00
ATOM    190  HD2 PRO    13      37.017  45.762  53.611  0.00  0.00
ATOM    191  HD3 PRO    13      38.190  46.903  54.027  0.00  0.00
ATOM    192  CG  PRO    13      36.215  47.723  53.400  0.00  0.00
ATOM    193  HG2 PRO    13      35.794  47.468  52.382  0.00  0.00
ATOM    194  HG3 PRO    13      36.769  48.583  53.430  0.00  0.00
ATOM    195  CB  PRO    13      35.046  47.753  54.364  0.00  0.00
ATOM    196  HB2 PRO    13      34.342  47.171  53.895  0.00  0.00
ATOM    197  HB3 PRO    13      34.712  48.797  54.452  0.00  0.00
ATOM    198  CA  PRO    13      35.489  47.192  55.717  0.00  0.00
ATOM    199  HA  PRO    13      35.744  48.123  56.343  0.00  0.00
ATOM    200  C   PRO    13      34.403  46.356  56.326  0.00  0.00
ATOM    201  O   PRO    13      33.732  46.789  57.282  0.00  0.00
ATOM    202  N   THR    14      34.260  44.970  55.925  0.00  0.00
ATOM    203  H   THR    14      34.677  44.684  55.040  0.00  0.00
ATOM    204  CA  THR    14      33.215  44.140  56.513  0.00  0.00
ATOM    205  HA  THR    14      32.303  44.643  56.465  0.00  0.00
ATOM    206  CB  THR    14      33.123  42.850  55.718  0.00  0.00
ATOM    207  HB  THR    14      34.027  42.311  55.738  0.00  0.00
ATOM    208  CG2 THR    14      31.942  41.873  56.077  0.00  0.00
ATOM    209 1HG2 THR    14      31.803  41.760  57.199  0.00  0.00
ATOM    210 2HG2 THR    14      30.964  42.206  55.824  0.00  0.00
ATOM    211 3HG2 THR    14      32.124  40.873  55.702  0.00  0.00
ATOM    212  OG1 THR    14      32.942  43.309  54.369  0.00  0.00
ATOM    213  HG1 THR    14      33.858  43.244  54.011  0.00  0.00
ATOM    214  C   THR    14      33.407  43.879  58.023  0.00  0.00
ATOM    215  O   THR    14      32.507  43.938  58.888  0.00  0.00
ATOM    216  N   GLY    15      34.613  43.371  58.369  0.00  0.00
ATOM    217  H   GLY    15      35.272  43.188  57.634  0.00  0.00
ATOM    218  CA  GLY    15      35.062  42.989  59.760  0.00  0.00
ATOM    219  HA2 GLY    15      34.388  42.263  60.302  0.00  0.00
ATOM    220  HA3 GLY    15      36.025  42.455  59.646  0.00  0.00
ATOM    221  C   GLY    15      35.344  44.130  60.683  0.00  0.00
ATOM    222  O   GLY    15      34.931  44.074  61.888  0.00  0.00
ATOM    223  N   LEU    16      35.945  45.221  60.161  0.00  0.00
ATOM    224  H   LEU    16      36.364  45.220  59.264  0.00  0.00
ATOM    225  CA  LEU    16      35.893  46.435  60.920  0.00  0.00
ATOM    226  HA  LEU    16      36.243  46.384  61.923  0.00  0.00
ATOM    227  CB  LEU    16      36.691  47.547  60.285  0.00  0.00
ATOM    228  HB2 LEU    16      36.333  47.632  59.326  0.00  0.00
ATOM    229  HB3 LEU    16      36.388  48.453  60.761  0.00  0.00
ATOM    230  CG  LEU    16      38.200  47.369  60.259  0.00  0.00
ATOM    231  HG  LEU    16      38.414  46.342  60.073  0.00  0.00
ATOM    232  CD1 LEU    16      38.874  48.105  59.123  0.00  0.00
ATOM    233 1HD1 LEU    16      38.709  49.165  59.279  0.00  0.00
ATOM    234 2HD1 LEU    16      39.991  47.906  59.102  0.00  0.00
ATOM    235 3HD1 LEU    16      38.477  47.750  58.212  0.00  0.00
ATOM    236  CD2 LEU    16      38.871  47.729  61.604  0.00  0.00
ATOM    237 1HD2 LEU    16      38.522  48.769  61.788  0.00  0.00
ATOM    238 2HD2 LEU    16      38.524  47.074  62.468  0.00  0.00
ATOM    239 3HD2 LEU    16      39.905  47.726  61.514  0.00  0.00
ATOM    240  C   LEU    16      34.464  46.924  61.218  0.00  0.00
ATOM    241  O   LEU    16      34.106  47.456  62.245  0.00  0.00
ATOM    242  N   GLY    17      33.639  46.772  60.213  0.00  0.00
ATOM    243  H   GLY    17      34.025  46.332  59.387  0.00  0.00
ATOM    244  CA  GLY    17      32.287  47.139  60.082  0.00  0.00
ATOM    245  HA2 GLY    17      32.142  48.218  60.231  0.00  0.00
ATOM    246  HA3 GLY    17      31.849  46.925  59.070  0.00  0.00
ATOM    247  C   GLY    17      31.455  46.384  61.163  0.00  0.00
ATOM    248  O   GLY    17      30.661  46.952  61.847  0.00  0.00
ATOM    249  N   ALA    18      31.588  45.053  61.286  0.00  0.00
ATOM    250  H   ALA    18      32.183  44.606  60.602  0.00  0.00
ATOM    251  CA  ALA    18      30.859  44.241  62.203  0.00  0.00
ATOM    252  HA  ALA    18      29.829  44.273  62.152  0.00  0.00
ATOM    253  CB  ALA    18      31.210  42.770  61.946  0.00  0.00
ATOM    254  HB1 ALA    18      30.811  42.561  60.899  0.00  0.00
ATOM    255  HB2 ALA    18      32.255  42.701  61.973  0.00  0.00
ATOM    256  HB3 ALA    18      30.610  42.207  62.655  0.00  0.00
ATOM    257  C   ALA    18      31.147  44.599  63.661  0.00  0.00
ATOM    258  O   ALA    18      30.207  44.678  64.482  0.00  0.00
ATOM    259  N   ALA    19      32.408  44.941  63.889  0.00  0.00
ATOM    260  H   ALA    19      33.062  44.783  63.130  0.00  0.00
ATOM    261  CA  ALA    19      32.992  45.378  65.191  0.00  0.00
ATOM    262  HA  ALA    19      32.597  44.673  65.858  0.00  0.00
ATOM    263  CB  ALA    19      34.528  45.129  65.214  0.00  0.00
ATOM    264  HB1 ALA    19      34.844  45.737  64.250  0.00  0.00
ATOM    265  HB2 ALA    19      34.976  45.595  66.124  0.00  0.00
ATOM    266  HB3 ALA    19      34.758  44.038  65.150  0.00  0.00
ATOM    267  C   ALA    19      32.573  46.877  65.482  0.00  0.00
ATOM    268  O   ALA    19      32.412  47.231  66.668  0.00  0.00
ATOM    269  N   VAL    20      32.318  47.627  64.440  0.00  0.00
ATOM    270  H   VAL    20      32.402  47.127  63.594  0.00  0.00
ATOM    271  CA  VAL    20      31.789  49.021  64.525  0.00  0.00
ATOM    272  HA  VAL    20      32.388  49.585  65.206  0.00  0.00
ATOM    273  CB  VAL    20      31.751  49.894  63.221  0.00  0.00
ATOM    274  HB  VAL    20      31.605  49.152  62.409  0.00  0.00
ATOM    275  CG1 VAL    20      30.714  50.988  63.069  0.00  0.00
ATOM    276 1HG1 VAL    20      30.686  51.331  62.031  0.00  0.00
ATOM    277 2HG1 VAL    20      29.768  50.670  63.351  0.00  0.00
ATOM    278 3HG1 VAL    20      30.945  51.783  63.777  0.00  0.00
ATOM    279  CG2 VAL    20      33.161  50.473  62.879  0.00  0.00
ATOM    280 1HG2 VAL    20      33.086  51.269  62.152  0.00  0.00
ATOM    281 2HG2 VAL    20      33.556  50.903  63.782  0.00  0.00
ATOM    282 3HG2 VAL    20      33.708  49.723  62.431  0.00  0.00
ATOM    283  C   VAL    20      30.377  48.934  65.144  0.00  0.00
ATOM    284  O   VAL    20      30.031  49.804  65.912  0.00  0.00
ATOM    285  N   ARG    21      29.533  47.974  64.747  0.00  0.00
ATOM    286  H   ARG    21      29.848  47.487  63.981  0.00  0.00
ATOM    287  CA  ARG    21      28.123  47.906  65.053  0.00  0.00
ATOM    288  HA  ARG    21      27.642  48.898  65.067  0.00  0.00
ATOM    289  CB  ARG    21      27.527  47.020  64.050  0.00  0.00
ATOM    290  HB2 ARG    21      27.769  47.416  63.082  0.00  0.00
ATOM    291  HB3 ARG    21      28.105  46.002  64.096  0.00  0.00
ATOM    292  CG  ARG    21      25.985  46.791  64.121  0.00  0.00
ATOM    293  HG2 ARG    21      25.786  46.228  63.266  0.00  0.00
ATOM    294  HG3 ARG    21      25.747  46.045  64.868  0.00  0.00
ATOM    295  CD  ARG    21      25.113  48.054  64.350  0.00  0.00
ATOM    296  HD2 ARG    21      25.060  48.365  65.386  0.00  0.00
ATOM    297  HD3 ARG    21      25.565  48.862  63.754  0.00  0.00
ATOM    298  NE  ARG    21      23.731  47.695  63.938  0.00  0.00
ATOM    299  HE  ARG    21      23.554  46.749  63.645  0.00  0.00
ATOM    300  CZ  ARG    21      22.740  48.561  63.689  0.00  0.00
ATOM    301  NH1 ARG    21      22.864  49.818  63.978  0.00  0.00
ATOM    302 1HH1 ARG    21      23.782  50.086  64.393  0.00  0.00
ATOM    303 2HH1 ARG    21      22.034  50.411  63.873  0.00  0.00
ATOM    304  NH2 ARG    21      21.555  48.115  63.279  0.00  0.00
ATOM    305 1HH2 ARG    21      21.470  47.124  63.041  0.00  0.00
ATOM    306 2HH2 ARG    21      20.712  48.687  63.214  0.00  0.00
ATOM    307  C   ARG    21      27.923  47.465  66.501  0.00  0.00
ATOM    308  O   ARG    21      27.027  47.907  67.229  0.00  0.00
ATOM    309  N   LEU    22      28.836  46.596  66.981  0.00  0.00
ATOM    310  H   LEU    22      29.499  46.187  66.358  0.00  0.00
ATOM    311  CA  LEU    22      28.961  46.161  68.430  0.00  0.00
ATOM    312  HA  LEU    22      27.978  45.992  68.829  0.00  0.00
ATOM    313  CB  LEU    22      29.694  44.919  68.627  0.00  0.00
ATOM    314  HB2 LEU    22      30.679  45.149  68.224  0.00  0.00
ATOM    315  HB3 LEU    22      29.867  44.603  69.657  0.00  0.00
ATOM    316  CG  LEU    22      29.065  43.730  67.826  0.00  0.00
ATOM    317  HG  LEU    22      28.715  43.948  66.787  0.00  0.00
ATOM    318  CD1 LEU    22      30.179  42.634  67.713  0.00  0.00
ATOM    319 1HD1 LEU    22      29.923  41.761  68.261  0.00  0.00
ATOM    320 2HD1 LEU    22      30.322  42.475  66.593  0.00  0.00
ATOM    321 3HD1 LEU    22      31.084  43.036  68.222  0.00  0.00
ATOM    322  CD2 LEU    22      27.961  43.008  68.529  0.00  0.00
ATOM    323 1HD2 LEU    22      27.720  42.159  67.946  0.00  0.00
ATOM    324 2HD2 LEU    22      28.339  42.665  69.505  0.00  0.00
ATOM    325 3HD2 LEU    22      27.100  43.622  68.863  0.00  0.00
ATOM    326  C   LEU    22      29.475  47.228  69.376  0.00  0.00
ATOM    327  O   LEU    22      29.083  47.435  70.554  0.00  0.00
ATOM    328  N   THR    23      30.215  48.129  68.771  0.00  0.00
ATOM    329  H   THR    23      30.663  47.901  67.842  0.00  0.00
ATOM    330  CA  THR    23      30.642  49.353  69.398  0.00  0.00
ATOM    331  HA  THR    23      30.840  49.123  70.457  0.00  0.00
ATOM    332  CB  THR    23      32.054  49.723  68.834  0.00  0.00
ATOM    333  HB  THR    23      31.915  49.979  67.786  0.00  0.00
ATOM    334  CG2 THR    23      32.880  50.899  69.597  0.00  0.00
ATOM    335 1HG2 THR    23      33.269  50.532  70.517  0.00  0.00
ATOM    336 2HG2 THR    23      33.664  51.287  68.984  0.00  0.00
ATOM    337 3HG2 THR    23      32.220  51.724  69.673  0.00  0.00
ATOM    338  OG1 THR    23      32.881  48.565  69.056  0.00  0.00
ATOM    339  HG1 THR    23      33.054  48.221  68.196  0.00  0.00
ATOM    340  C   THR    23      29.599  50.467  69.620  0.00  0.00
ATOM    341  O   THR    23      29.495  51.208  70.559  0.00  0.00
ATOM    342  N   GLU    24      28.639  50.459  68.638  0.00  0.00
ATOM    343  H   GLU    24      28.682  49.702  67.999  0.00  0.00
ATOM    344  CA  GLU    24      27.403  51.264  68.546  0.00  0.00
ATOM    345  HA  GLU    24      27.615  52.301  68.871  0.00  0.00
ATOM    346  CB  GLU    24      26.888  51.308  67.129  0.00  0.00
ATOM    347  HB2 GLU    24      27.693  51.649  66.402  0.00  0.00
ATOM    348  HB3 GLU    24      26.663  50.273  66.992  0.00  0.00
ATOM    349  CG  GLU    24      25.600  52.072  67.093  0.00  0.00
ATOM    350  HG2 GLU    24      24.868  51.721  67.838  0.00  0.00
ATOM    351  HG3 GLU    24      25.899  53.080  67.375  0.00  0.00
ATOM    352  CD  GLU    24      24.946  52.112  65.773  0.00  0.00
ATOM    353  OE1 GLU    24      24.120  53.072  65.574  0.00  0.00
ATOM    354  OE2 GLU    24      25.039  51.227  64.898  0.00  0.00
ATOM    355  C   GLU    24      26.371  50.776  69.569  0.00  0.00
ATOM    356  O   GLU    24      25.630  51.510  70.163  0.00  0.00
ATOM    357  N   LEU    25      26.349  49.434  69.775  0.00  0.00
ATOM    358  H   LEU    25      26.849  48.836  69.139  0.00  0.00
ATOM    359  CA  LEU    25      25.372  48.742  70.607  0.00  0.00
ATOM    360  HA  LEU    25      24.447  49.383  70.684  0.00  0.00
ATOM    361  CB  LEU    25      25.005  47.402  69.927  0.00  0.00
ATOM    362  HB2 LEU    25      25.906  46.818  69.712  0.00  0.00
ATOM    363  HB3 LEU    25      24.404  46.785  70.615  0.00  0.00
ATOM    364  CG  LEU    25      24.081  47.603  68.681  0.00  0.00
ATOM    365  HG  LEU    25      24.517  48.345  67.945  0.00  0.00
ATOM    366  CD1 LEU    25      23.883  46.249  67.989  0.00  0.00
ATOM    367 1HD1 LEU    25      23.388  45.449  68.599  0.00  0.00
ATOM    368 2HD1 LEU    25      23.295  46.461  67.041  0.00  0.00
ATOM    369 3HD1 LEU    25      24.829  45.909  67.623  0.00  0.00
ATOM    370  CD2 LEU    25      22.692  48.174  69.102  0.00  0.00
ATOM    371 1HD2 LEU    25      22.893  49.221  69.170  0.00  0.00
ATOM    372 2HD2 LEU    25      22.003  47.907  68.346  0.00  0.00
ATOM    373 3HD2 LEU    25      22.318  47.761  69.951  0.00  0.00
ATOM    374  C   LEU    25      25.891  48.501  71.929  0.00  0.00
ATOM    375  O   LEU    25      25.141  48.061  72.797  0.00  0.00
ATOM    376  N   GLY    26      27.168  48.745  72.172  0.00  0.00
ATOM    377  H   GLY    26      27.855  48.941  71.398  0.00  0.00
ATOM    378  CA  GLY    26      27.717  48.572  73.510  0.00  0.00
ATOM    379  HA2 GLY    26      28.418  49.250  73.926  0.00  0.00
ATOM    380  HA3 GLY    26      26.919  48.920  74.046  0.00  0.00
ATOM    381  C   GLY    26      28.057  47.159  73.895  0.00  0.00
ATOM    382  O   GLY    26      28.232  46.830  75.069  0.00  0.00
ATOM    383  N   TYR    27      28.173  46.283  72.920  0.00  0.00
ATOM    384  H   TYR    27      28.083  46.605  71.946  0.00  0.00
ATOM    385  CA  TYR    27      28.469  44.856  73.079  0.00  0.00
ATOM    386  HA  TYR    27      27.788  44.549  73.842  0.00  0.00
ATOM    387  CB  TYR    27      27.971  44.167  71.877  0.00  0.00
ATOM    388  HB2 TYR    27      27.947  44.912  71.042  0.00  0.00
ATOM    389  HB3 TYR    27      28.761  43.411  71.693  0.00  0.00
ATOM    390  CG  TYR    27      26.747  43.429  72.025  0.00  0.00
ATOM    391  CD1 TYR    27      25.542  44.132  72.490  0.00  0.00
ATOM    392  HD1 TYR    27      25.589  45.248  72.603  0.00  0.00
ATOM    393  CE1 TYR    27      24.360  43.424  72.730  0.00  0.00
ATOM    394  HE1 TYR    27      23.417  43.933  72.983  0.00  0.00
ATOM    395  CZ  TYR    27      24.271  42.095  72.477  0.00  0.00
ATOM    396  OH  TYR    27      23.067  41.504  72.585  0.00  0.00
ATOM    397  HH  TYR    27      22.364  42.138  72.774  0.00  0.00
ATOM    398  CE2 TYR    27      25.426  41.348  72.065  0.00  0.00
ATOM    399  HE2 TYR    27      25.382  40.268  71.828  0.00  0.00
ATOM    400  CD2 TYR    27      26.695  42.020  71.780  0.00  0.00
ATOM    401  HD2 TYR    27      27.606  41.596  71.334  0.00  0.00
ATOM    402  C   TYR    27      29.917  44.644  73.498  0.00  0.00
ATOM    403  O   TYR    27      30.800  45.322  72.949  0.00  0.00
ATOM    404  N   LYS    28      30.284  43.689  74.338  0.00  0.00
ATOM    405  H   LYS    28      29.531  43.099  74.600  0.00  0.00
ATOM    406  CA  LYS    28      31.662  43.514  74.824  0.00  0.00
ATOM    407  HA  LYS    28      32.379  44.083  74.183  0.00  0.00
ATOM    408  CB  LYS    28      31.822  44.087  76.281  0.00  0.00
ATOM    409  HB2 LYS    28      31.645  43.282  76.918  0.00  0.00
ATOM    410  HB3 LYS    28      32.848  44.386  76.362  0.00  0.00
ATOM    411  CG  LYS    28      31.069  45.342  76.728  0.00  0.00
ATOM    412  HG2 LYS    28      31.448  46.114  76.079  0.00  0.00
ATOM    413  HG3 LYS    28      30.061  45.203  76.617  0.00  0.00
ATOM    414  CD  LYS    28      31.213  45.660  78.235  0.00  0.00
ATOM    415  HD2 LYS    28      32.249  45.811  78.467  0.00  0.00
ATOM    416  HD3 LYS    28      30.541  46.496  78.400  0.00  0.00
ATOM    417  CE  LYS    28      30.640  44.477  79.122  0.00  0.00
ATOM    418  HE2 LYS    28      29.584  44.313  78.863  0.00  0.00
ATOM    419  HE3 LYS    28      31.195  43.598  78.875  0.00  0.00
ATOM    420  NZ  LYS    28      30.784  44.678  80.569  0.00  0.00
ATOM    421  HZ1 LYS    28      30.543  43.875  81.171  0.00  0.00
ATOM    422  HZ2 LYS    28      31.762  44.868  80.779  0.00  0.00
ATOM    423  HZ3 LYS    28      30.248  45.378  80.908  0.00  0.00
ATOM    424  C   LYS    28      32.213  42.091  74.703  0.00  0.00
ATOM    425  O   LYS    28      33.446  41.924  74.626  0.00  0.00
ATOM    426  N   ASN    29      31.388  41.060  74.744  0.00  0.00
ATOM    427  H   ASN    29      30.370  41.288  74.907  0.00  0.00
ATOM    428  CA  ASN    29      31.836  39.663  74.466  0.00  0.00
ATOM    429  HA  ASN    29      32.764  39.582  74.938  0.00  0.00
ATOM    430  CB  ASN    29      30.858  38.592  75.058  0.00  0.00
ATOM    431  HB2 ASN    29      30.346  39.130  75.829  0.00  0.00
ATOM    432  HB3 ASN    29      30.125  38.372  74.247  0.00  0.00
ATOM    433  CG  ASN    29      31.480  37.356  75.769  0.00  0.00
ATOM    434  OD1 ASN    29      32.702  37.252  75.928  0.00  0.00
ATOM    435  ND2 ASN    29      30.676  36.404  76.084  0.00  0.00
ATOM    436 1HD2 ASN    29      31.079  35.676  76.671  0.00  0.00
ATOM    437 2HD2 ASN    29      29.688  36.488  75.871  0.00  0.00
ATOM    438  C   ASN    29      32.077  39.466  72.913  0.00  0.00
ATOM    439  O   ASN    29      31.401  38.720  72.250  0.00  0.00
ATOM    440  N   TRP    30      32.984  40.274  72.380  0.00  0.00
ATOM    441  H   TRP    30      33.342  41.073  72.859  0.00  0.00
ATOM    442  CA  TRP    30      33.447  40.154  71.030  0.00  0.00
ATOM    443  HA  TRP    30      33.352  39.085  70.655  0.00  0.00
ATOM    444  CB  TRP    30      32.643  41.044  70.067  0.00  0.00
ATOM    445  HB2 TRP    30      32.712  40.739  69.016  0.00  0.00
ATOM    446  HB3 TRP    30      31.602  40.884  70.336  0.00  0.00
ATOM    447  CG  TRP    30      32.921  42.515  70.186  0.00  0.00
ATOM    448  CD1 TRP    30      32.474  43.347  71.205  0.00  0.00
ATOM    449  HD1 TRP    30      31.818  43.098  71.966  0.00  0.00
ATOM    450  NE1 TRP    30      33.012  44.585  71.038  0.00  0.00
ATOM    451  HE1 TRP    30      32.618  45.411  71.513  0.00  0.00
ATOM    452  CE2 TRP    30      33.973  44.611  70.101  0.00  0.00
ATOM    453  CZ2 TRP    30      34.963  45.488  69.695  0.00  0.00
ATOM    454  HZ2 TRP    30      34.999  46.524  70.115  0.00  0.00
ATOM    455  CH2 TRP    30      35.839  45.185  68.684  0.00  0.00
ATOM    456  HH2 TRP    30      36.617  45.858  68.371  0.00  0.00
ATOM    457  CZ3 TRP    30      35.831  43.917  68.138  0.00  0.00
ATOM    458  HZ3 TRP    30      36.614  43.683  67.459  0.00  0.00
ATOM    459  CE3 TRP    30      34.874  42.981  68.507  0.00  0.00
ATOM    460  HE3 TRP    30      34.885  41.993  67.974  0.00  0.00
ATOM    461  CD2 TRP    30      33.893  43.338  69.457  0.00  0.00
ATOM    462  C   TRP    30      34.980  40.404  70.953  0.00  0.00
ATOM    463  O   TRP    30      35.454  41.259  71.755  0.00  0.00
ATOM    464  N   HIE    31      35.711  39.808  70.026  0.00  0.00
ATOM    465  H   HIE    31      35.201  39.271  69.292  0.00  0.00
ATOM    466  CA  HIE    31      37.157  40.074  69.625  0.00  0.00
ATOM    467  HA  HIE    31      37.443  41.152  69.954  0.00  0.00
ATOM    468  CB  HIE    31      38.070  39.163  70.362  0.00  0.00
ATOM    469  HB2 HIE    31      37.697  39.038  71.325  0.00  0.00
ATOM    470  HB3 HIE    31      38.107  38.094  69.937  0.00  0.00
ATOM    471  CG  HIE    31      39.445  39.772  70.499  0.00  0.00
ATOM    472  ND1 HIE    31      40.011  40.283  71.728  0.00  0.00
ATOM    473  CE1 HIE    31      41.333  40.520  71.474  0.00  0.00
ATOM    474  HE1 HIE    31      42.001  41.012  72.157  0.00  0.00
ATOM    475  NE2 HIE    31      41.614  40.188  70.179  0.00  0.00
ATOM    476  HE2 HIE    31      42.520  40.227  69.760  0.00  0.00
ATOM    477  CD2 HIE    31      40.447  39.729  69.592  0.00  0.00
ATOM    478  HD2 HIE    31      40.342  39.256  68.610  0.00  0.00
ATOM    479  C   HIE    31      37.343  40.038  68.054  0.00  0.00
ATOM    480  O   HIE    31      36.673  39.240  67.441  0.00  0.00
ATOM    481  N   LEU    32      38.188  40.810  67.400  0.00  0.00
ATOM    482  H   LEU    32      38.722  41.458  67.959  0.00  0.00
ATOM    483  CA  LEU    32      38.542  40.813  65.971  0.00  0.00
ATOM    484  HA  LEU    32      38.043  39.993  65.431  0.00  0.00
ATOM    485  CB  LEU    32      38.150  42.219  65.377  0.00  0.00
ATOM    486  HB2 LEU    32      37.086  42.304  65.296  0.00  0.00
ATOM    487  HB3 LEU    32      38.557  42.869  66.045  0.00  0.00
ATOM    488  CG  LEU    32      38.833  42.656  64.040  0.00  0.00
ATOM    489  HG  LEU    32      39.904  42.515  64.069  0.00  0.00
ATOM    490  CD1 LEU    32      38.357  41.842  62.806  0.00  0.00
ATOM    491 1HD1 LEU    32      38.388  40.769  63.056  0.00  0.00
ATOM    492 2HD1 LEU    32      37.333  42.163  62.506  0.00  0.00
ATOM    493 3HD1 LEU    32      39.058  42.138  62.107  0.00  0.00
ATOM    494  CD2 LEU    32      38.689  44.116  63.824  0.00  0.00
ATOM    495 1HD2 LEU    32      39.353  44.383  63.040  0.00  0.00
ATOM    496 2HD2 LEU    32      37.687  44.287  63.381  0.00  0.00
ATOM    497 3HD2 LEU    32      38.804  44.732  64.718  0.00  0.00
ATOM    498  C   LEU    32      40.065  40.425  65.709  0.00  0.00
ATOM    499  O   LEU    32      40.961  41.094  66.270  0.00  0.00
ATOM    500  N   TYR    33      40.276  39.389  64.894  0.00  0.00
ATOM    501  H   TYR    33      39.517  38.898  64.460  0.00  0.00
ATOM    502  CA  TYR    33      41.604  38.821  64.528  0.00  0.00
ATOM    503  HA  TYR    33      42.408  39.421  65.130  0.00  0.00
ATOM    504  CB  TYR    33      41.710  37.383  64.901  0.00  0.00
ATOM    505  HB2 TYR    33      41.085  36.841  64.183  0.00  0.00
ATOM    506  HB3 TYR    33      42.663  37.037  64.669  0.00  0.00
ATOM    507  CG  TYR    33      41.376  37.101  66.349  0.00  0.00
ATOM    508  CD1 TYR    33      42.341  37.123  67.305  0.00  0.00
ATOM    509  HD1 TYR    33      43.385  37.372  67.015  0.00  0.00
ATOM    510  CE1 TYR    33      42.074  36.811  68.644  0.00  0.00
ATOM    511  HE1 TYR    33      42.948  36.818  69.316  0.00  0.00
ATOM    512  CZ  TYR    33      40.730  36.472  69.048  0.00  0.00
ATOM    513  OH  TYR    33      40.423  36.272  70.372  0.00  0.00
ATOM    514  HH  TYR    33      41.155  36.205  70.869  0.00  0.00
ATOM    515  CE2 TYR    33      39.708  36.411  68.040  0.00  0.00
ATOM    516  HE2 TYR    33      38.680  36.256  68.293  0.00  0.00
ATOM    517  CD2 TYR    33      40.065  36.741  66.719  0.00  0.00
ATOM    518  HD2 TYR    33      39.213  36.755  66.040  0.00  0.00
ATOM    519  C   TYR    33      42.087  39.071  63.081  0.00  0.00
ATOM    520  O   TYR    33      41.322  39.104  62.116  0.00  0.00
ATOM    521  N   GLU    34      43.390  39.319  62.915  0.00  0.00
ATOM    522  H   GLU    34      43.986  39.535  63.715  0.00  0.00
ATOM    523  CA  GLU    34      43.900  39.906  61.717  0.00  0.00
ATOM    524  HA  GLU    34      43.457  39.493  60.753  0.00  0.00
ATOM    525  CB  GLU    34      43.635  41.357  61.656  0.00  0.00
ATOM    526  HB2 GLU    34      42.466  41.557  61.731  0.00  0.00
ATOM    527  HB3 GLU    34      44.080  41.831  62.605  0.00  0.00
ATOM    528  CG  GLU    34      44.172  42.068  60.408  0.00  0.00
ATOM    529  HG2 GLU    34      43.936  43.047  60.661  0.00  0.00
ATOM    530  HG3 GLU    34      45.297  42.025  60.429  0.00  0.00
ATOM    531  CD  GLU    34      43.682  41.493  59.059  0.00  0.00
ATOM    532  OE1 GLU    34      42.802  42.118  58.365  0.00  0.00
ATOM    533  OE2 GLU    34      44.151  40.414  58.621  0.00  0.00
ATOM    534  C   GLU    34      45.409  39.586  61.596  0.00  0.00
ATOM    535  O   GLU    34      46.154  39.835  62.518  0.00  0.00
ATOM    536  N   CYS    35      45.735  38.992  60.454  0.00  0.00
ATOM    537  H   CYS    35      44.948  38.939  59.809  0.00  0.00
ATOM    538  CA  CYS    35      47.058  38.427  60.025  0.00  0.00
ATOM    539  HA  CYS    35      47.577  38.053  60.913  0.00  0.00
ATOM    540  CB  CYS    35      46.782  37.324  58.887  0.00  0.00
ATOM    541  HB2 CYS    35      47.699  36.795  58.618  0.00  0.00
ATOM    542  HB3 CYS    35      46.021  36.674  59.303  0.00  0.00
ATOM    543  SG  CYS    35      45.969  38.059  57.458  0.00  0.00
ATOM    544  HG  CYS    35      45.097  38.813  58.134  0.00  0.00
ATOM    545  C   CYS    35      48.107  39.488  59.623  0.00  0.00
ATOM    546  O   CYS    35      49.259  39.182  59.282  0.00  0.00
ATOM    547  N   ASN    36      47.787  40.801  59.608  0.00  0.00
ATOM    548  H   ASN    36      46.974  41.038  60.070  0.00  0.00
ATOM    549  CA  ASN    36      48.741  41.887  59.295  0.00  0.00
ATOM    550  HA  ASN    36      49.779  41.448  59.124  0.00  0.00
ATOM    551  CB  ASN    36      48.435  42.599  57.877  0.00  0.00
ATOM    552  HB2 ASN    36      48.567  41.847  57.086  0.00  0.00
ATOM    553  HB3 ASN    36      47.392  43.025  57.763  0.00  0.00
ATOM    554  CG  ASN    36      49.368  43.721  57.523  0.00  0.00
ATOM    555  OD1 ASN    36      48.904  44.802  57.199  0.00  0.00
ATOM    556  ND2 ASN    36      50.678  43.595  57.453  0.00  0.00
ATOM    557 1HD2 ASN    36      51.123  44.494  57.282  0.00  0.00
ATOM    558 2HD2 ASN    36      51.116  42.747  57.638  0.00  0.00
ATOM    559  C   ASN    36      48.794  42.961  60.477  0.00  0.00
ATOM    560  O   ASN    36      47.843  43.175  61.159  0.00  0.00
ATOM    561  N   ASP    37      49.954  43.624  60.686  0.00  0.00
ATOM    562  H   ASP    37      50.824  43.352  60.292  0.00  0.00
ATOM    563  CA  ASP    37      50.062  44.856  61.424  0.00  0.00
ATOM    564  HA  ASP    37      50.125  44.651  62.445  0.00  0.00
ATOM    565  CB  ASP    37      51.413  45.543  61.034  0.00  0.00
ATOM    566  HB2 ASP    37      52.100  44.753  60.790  0.00  0.00
ATOM    567  HB3 ASP    37      51.383  46.245  60.223  0.00  0.00
ATOM    568  CG  ASP    37      51.950  46.367  62.141  0.00  0.00
ATOM    569  OD1 ASP    37      52.352  47.532  61.940  0.00  0.00
ATOM    570  OD2 ASP    37      52.137  45.831  63.265  0.00  0.00
ATOM    571  C   ASP    37      48.989  45.976  61.145  0.00  0.00
ATOM    572  O   ASP    37      48.862  46.806  62.069  0.00  0.00
ATOM    573  N   THR    38      48.415  46.105  59.981  0.00  0.00
ATOM    574  H   THR    38      48.474  45.296  59.303  0.00  0.00
ATOM    575  CA  THR    38      47.384  47.080  59.738  0.00  0.00
ATOM    576  HA  THR    38      47.164  47.534  60.648  0.00  0.00
ATOM    577  CB  THR    38      47.864  48.211  58.768  0.00  0.00
ATOM    578  HB  THR    38      47.052  48.945  58.601  0.00  0.00
ATOM    579  CG2 THR    38      49.174  48.866  59.166  0.00  0.00
ATOM    580 1HG2 THR    38      50.104  48.237  59.125  0.00  0.00
ATOM    581 2HG2 THR    38      49.329  49.683  58.453  0.00  0.00
ATOM    582 3HG2 THR    38      49.087  49.359  60.119  0.00  0.00
ATOM    583  OG1 THR    38      47.962  47.685  57.451  0.00  0.00
ATOM    584  HG1 THR    38      48.357  46.783  57.509  0.00  0.00
ATOM    585  C   THR    38      46.015  46.576  59.251  0.00  0.00
ATOM    586  O   THR    38      45.907  45.484  58.737  0.00  0.00
ATOM    587  N   PRO    39      44.989  47.398  59.478  0.00  0.00
ATOM    588  CD  PRO    39      44.979  48.528  60.381  0.00  0.00
ATOM    589  HD2 PRO    39      45.628  49.330  60.154  0.00  0.00
ATOM    590  HD3 PRO    39      45.116  48.104  61.328  0.00  0.00
ATOM    591  CG  PRO    39      43.617  49.174  60.397  0.00  0.00
ATOM    592  HG2 PRO    39      43.520  49.936  59.622  0.00  0.00
ATOM    593  HG3 PRO    39      43.235  49.611  61.370  0.00  0.00
ATOM    594  CB  PRO    39      42.790  48.026  59.971  0.00  0.00
ATOM    595  HB2 PRO    39      41.871  48.422  59.630  0.00  0.00
ATOM    596  HB3 PRO    39      42.561  47.306  60.824  0.00  0.00
ATOM    597  CA  PRO    39      43.660  47.239  58.898  0.00  0.00
ATOM    598  HA  PRO    39      43.454  46.135  58.911  0.00  0.00
ATOM    599  C   PRO    39      43.417  47.761  57.444  0.00  0.00
ATOM    600  O   PRO    39      44.111  48.665  57.029  0.00  0.00
ATOM    601  N   GLY    40      42.535  47.125  56.653  0.00  0.00
ATOM    602  H   GLY    40      42.187  46.226  56.961  0.00  0.00
ATOM    603  CA  GLY    40      41.884  47.639  55.452  0.00  0.00
ATOM    604  HA2 GLY    40      40.845  47.705  55.705  0.00  0.00
ATOM    605  HA3 GLY    40      42.261  48.657  55.266  0.00  0.00
ATOM    606  C   GLY    40      42.024  46.783  54.306  0.00  0.00
ATOM    607  O   GLY    40      41.403  47.147  53.270  0.00  0.00
ATOM    608  N   GLY    41      42.713  45.604  54.362  0.00  0.00
ATOM    609  H   GLY    41      43.449  45.476  55.013  0.00  0.00
ATOM    610  CA  GLY    41      42.633  44.619  53.235  0.00  0.00
ATOM    611  HA2 GLY    41      43.270  43.800  53.528  0.00  0.00
ATOM    612  HA3 GLY    41      41.657  44.171  53.086  0.00  0.00
ATOM    613  C   GLY    41      43.158  45.261  51.973  0.00  0.00
ATOM    614  O   GLY    41      44.272  45.630  51.942  0.00  0.00
ATOM    615  N   LEU    42      42.301  45.364  50.889  0.00  0.00
ATOM    616  H   LEU    42      41.358  44.965  50.937  0.00  0.00
ATOM    617  CA  LEU    42      42.648  45.932  49.558  0.00  0.00
ATOM    618  HA  LEU    42      43.680  45.700  49.292  0.00  0.00
ATOM    619  CB  LEU    42      41.685  45.197  48.575  0.00  0.00
ATOM    620  HB2 LEU    42      40.646  45.257  48.870  0.00  0.00
ATOM    621  HB3 LEU    42      41.718  45.679  47.601  0.00  0.00
ATOM    622  CG  LEU    42      42.021  43.670  48.235  0.00  0.00
ATOM    623  HG  LEU    42      41.712  43.005  49.058  0.00  0.00
ATOM    624  CD1 LEU    42      41.095  43.281  47.044  0.00  0.00
ATOM    625 1HD1 LEU    42      40.190  43.873  47.255  0.00  0.00
ATOM    626 2HD1 LEU    42      41.517  43.462  46.078  0.00  0.00
ATOM    627 3HD1 LEU    42      40.891  42.180  47.091  0.00  0.00
ATOM    628  CD2 LEU    42      43.452  43.412  47.781  0.00  0.00
ATOM    629 1HD2 LEU    42      44.074  43.621  48.667  0.00  0.00
ATOM    630 2HD2 LEU    42      43.584  42.385  47.464  0.00  0.00
ATOM    631 3HD2 LEU    42      43.637  43.916  46.824  0.00  0.00
ATOM    632  C   LEU    42      42.551  47.460  49.553  0.00  0.00
ATOM    633  O   LEU    42      42.745  48.132  48.508  0.00  0.00
ATOM    634  N   SER    43      42.175  48.074  50.684  0.00  0.00
ATOM    635  H   SER    43      41.911  47.447  51.441  0.00  0.00
ATOM    636  CA  SER    43      41.993  49.556  50.904  0.00  0.00
ATOM    637  HA  SER    43      42.091  50.030  49.886  0.00  0.00
ATOM    638  CB  SER    43      40.676  49.916  51.559  0.00  0.00
ATOM    639  HB2 SER    43      40.476  49.408  52.567  0.00  0.00
ATOM    640  HB3 SER    43      40.619  51.033  51.588  0.00  0.00
ATOM    641  OG  SER    43      39.632  49.605  50.705  0.00  0.00
ATOM    642  HG  SER    43      38.974  50.248  50.812  0.00  0.00
ATOM    643  C   SER    43      43.111  50.255  51.585  0.00  0.00
ATOM    644  O   SER    43      43.046  51.445  51.858  0.00  0.00
ATOM    645  N   ARG    44      44.109  49.456  51.915  0.00  0.00
ATOM    646  H   ARG    44      44.022  48.493  51.618  0.00  0.00
ATOM    647  CA  ARG    44      45.394  49.967  52.350  0.00  0.00
ATOM    648  HA  ARG    44      45.196  50.650  53.193  0.00  0.00
ATOM    649  CB  ARG    44      46.370  48.809  52.711  0.00  0.00
ATOM    650  HB2 ARG    44      46.378  48.199  51.831  0.00  0.00
ATOM    651  HB3 ARG    44      47.334  49.293  52.917  0.00  0.00
ATOM    652  CG  ARG    44      46.010  47.997  53.971  0.00  0.00
ATOM    653  HG2 ARG    44      46.114  48.595  54.815  0.00  0.00
ATOM    654  HG3 ARG    44      44.919  47.739  53.935  0.00  0.00
ATOM    655  CD  ARG    44      46.943  46.848  54.166  0.00  0.00
ATOM    656  HD2 ARG    44      47.982  47.135  53.869  0.00  0.00
ATOM    657  HD3 ARG    44      46.960  46.735  55.246  0.00  0.00
ATOM    658  NE  ARG    44      46.657  45.691  53.412  0.00  0.00
ATOM    659  HE  ARG    44      45.809  45.724  52.830  0.00  0.00
ATOM    660  CZ  ARG    44      47.021  44.449  53.695  0.00  0.00
ATOM    661  NH1 ARG    44      46.355  43.533  53.019  0.00  0.00
ATOM    662 1HH1 ARG    44      45.768  43.991  52.347  0.00  0.00
ATOM    663 2HH1 ARG    44      46.357  42.558  53.240  0.00  0.00
ATOM    664  NH2 ARG    44      47.840  44.069  54.613  0.00  0.00
ATOM    665 1HH2 ARG    44      48.243  44.729  55.229  0.00  0.00
ATOM    666 2HH2 ARG    44      47.908  43.071  54.672  0.00  0.00
ATOM    667  C   ARG    44      46.098  50.751  51.288  0.00  0.00
ATOM    668  O   ARG    44      45.860  50.568  50.110  0.00  0.00
ATOM    669  N   SER    45      46.940  51.646  51.790  0.00  0.00
ATOM    670  H   SER    45      47.010  51.615  52.844  0.00  0.00
ATOM    671  CA  SER    45      47.878  52.412  50.996  0.00  0.00
ATOM    672  HA  SER    45      47.538  52.382  49.960  0.00  0.00
ATOM    673  CB  SER    45      47.682  53.924  51.344  0.00  0.00
ATOM    674  HB2 SER    45      48.264  54.144  52.224  0.00  0.00
ATOM    675  HB3 SER    45      48.121  54.504  50.558  0.00  0.00
ATOM    676  OG  SER    45      46.286  54.269  51.527  0.00  0.00
ATOM    677  HG  SER    45      46.010  54.227  50.608  0.00  0.00
ATOM    678  C   SER    45      49.404  52.074  51.076  0.00  0.00
ATOM    679  O   SER    45      49.761  51.123  51.822  0.00  0.00
ATOM    680  N   PHE    46      50.269  52.628  50.255  0.00  0.00
ATOM    681  H   PHE    46      49.903  53.276  49.490  0.00  0.00
ATOM    682  CA  PHE    46      51.770  52.402  50.265  0.00  0.00
ATOM    683  HA  PHE    46      51.971  51.803  51.121  0.00  0.00
ATOM    684  CB  PHE    46      52.148  51.287  49.276  0.00  0.00
ATOM    685  HB2 PHE    46      51.424  50.502  49.351  0.00  0.00
ATOM    686  HB3 PHE    46      52.177  51.639  48.211  0.00  0.00
ATOM    687  CG  PHE    46      53.494  50.673  49.558  0.00  0.00
ATOM    688  CD1 PHE    46      54.610  51.166  48.962  0.00  0.00
ATOM    689  HD1 PHE    46      54.549  51.966  48.239  0.00  0.00
ATOM    690  CE1 PHE    46      55.868  50.597  49.279  0.00  0.00
ATOM    691  HE1 PHE    46      56.791  50.977  48.824  0.00  0.00
ATOM    692  CZ  PHE    46      55.974  49.519  50.150  0.00  0.00
ATOM    693  HZ  PHE    46      56.934  49.180  50.497  0.00  0.00
ATOM    694  CE2 PHE    46      54.796  48.984  50.802  0.00  0.00
ATOM    695  HE2 PHE    46      54.914  48.261  51.547  0.00  0.00
ATOM    696  CD2 PHE    46      53.596  49.621  50.440  0.00  0.00
ATOM    697  HD2 PHE    46      52.722  49.293  50.996  0.00  0.00
ATOM    698  C   PHE    46      52.580  53.673  50.098  0.00  0.00
ATOM    699  O   PHE    46      52.060  54.610  49.478  0.00  0.00
ATOM    700  N   LEU    47      53.796  53.721  50.657  0.00  0.00
ATOM    701  H   LEU    47      54.214  52.890  51.057  0.00  0.00
ATOM    702  CA  LEU    47      54.805  54.751  50.480  0.00  0.00
ATOM    703  HA  LEU    47      54.386  55.450  49.863  0.00  0.00
ATOM    704  CB  LEU    47      55.044  55.350  51.877  0.00  0.00
ATOM    705  HB2 LEU    47      54.127  55.725  52.293  0.00  0.00
ATOM    706  HB3 LEU    47      55.232  54.523  52.519  0.00  0.00
ATOM    707  CG  LEU    47      56.117  56.484  52.031  0.00  0.00
ATOM    708  HG  LEU    47      57.060  56.111  51.750  0.00  0.00
ATOM    709  CD1 LEU    47      55.746  57.541  51.036  0.00  0.00
ATOM    710 1HD1 LEU    47      56.098  58.465  51.441  0.00  0.00
ATOM    711 2HD1 LEU    47      56.167  57.307  50.087  0.00  0.00
ATOM    712 3HD1 LEU    47      54.677  57.679  50.920  0.00  0.00
ATOM    713  CD2 LEU    47      56.068  56.973  53.493  0.00  0.00
ATOM    714 1HD2 LEU    47      56.425  56.195  54.109  0.00  0.00
ATOM    715 2HD2 LEU    47      56.827  57.776  53.529  0.00  0.00
ATOM    716 3HD2 LEU    47      55.101  57.433  53.675  0.00  0.00
ATOM    717  C   LEU    47      56.050  54.046  49.834  0.00  0.00
ATOM    718  O   LEU    47      56.832  53.395  50.474  0.00  0.00
ATOM    719  N   ASP    48      56.291  54.263  48.520  0.00  0.00
ATOM    720  H   ASP    48      55.670  55.039  48.103  0.00  0.00
ATOM    721  CA  ASP    48      57.635  54.101  47.914  0.00  0.00
ATOM    722  HA  ASP    48      57.960  53.022  48.072  0.00  0.00
ATOM    723  CB  ASP    48      57.496  54.454  46.428  0.00  0.00
ATOM    724  HB2 ASP    48      56.609  53.901  46.072  0.00  0.00
ATOM    725  HB3 ASP    48      57.205  55.513  46.233  0.00  0.00
ATOM    726  CG  ASP    48      58.680  54.158  45.599  0.00  0.00
ATOM    727  OD1 ASP    48      59.507  55.029  45.265  0.00  0.00
ATOM    728  OD2 ASP    48      58.806  52.993  45.198  0.00  0.00
ATOM    729  C   ASP    48      58.695  55.081  48.443  0.00  0.00
ATOM    730  O   ASP    48      58.508  56.264  48.738  0.00  0.00
ATOM    731  N   GLU    49      59.939  54.569  48.630  0.00  0.00
ATOM    732  H   GLU    49      60.134  53.608  48.273  0.00  0.00
ATOM    733  CA  GLU    49      61.169  55.234  49.198  0.00  0.00
ATOM    734  HA  GLU    49      61.060  55.808  50.141  0.00  0.00
ATOM    735  CB  GLU    49      62.258  54.206  49.378  0.00  0.00
ATOM    736  HB2 GLU    49      62.960  54.528  50.098  0.00  0.00
ATOM    737  HB3 GLU    49      61.716  53.404  49.785  0.00  0.00
ATOM    738  CG  GLU    49      63.036  53.824  48.134  0.00  0.00
ATOM    739  HG2 GLU    49      62.288  53.487  47.372  0.00  0.00
ATOM    740  HG3 GLU    49      63.501  54.735  47.733  0.00  0.00
ATOM    741  CD  GLU    49      64.053  52.717  48.460  0.00  0.00
ATOM    742  OE1 GLU    49      63.557  51.564  48.675  0.00  0.00
ATOM    743  OE2 GLU    49      65.259  52.881  48.387  0.00  0.00
ATOM    744  C   GLU    49      61.732  56.412  48.395  0.00  0.00
ATOM    745  O   GLU    49      62.422  57.182  49.092  0.00  0.00
ATOM    746  N   ASN    50      61.307  56.587  47.139  0.00  0.00
ATOM    747  H   ASN    50      60.535  55.993  46.765  0.00  0.00
ATOM    748  CA  ASN    50      61.545  57.841  46.452  0.00  0.00
ATOM    749  HA  ASN    50      62.521  58.243  46.666  0.00  0.00
ATOM    750  CB  ASN    50      61.740  57.553  44.990  0.00  0.00
ATOM    751  HB2 ASN    50      60.804  57.165  44.598  0.00  0.00
ATOM    752  HB3 ASN    50      61.930  58.498  44.411  0.00  0.00
ATOM    753  CG  ASN    50      62.930  56.671  44.750  0.00  0.00
ATOM    754  OD1 ASN    50      64.062  57.204  44.703  0.00  0.00
ATOM    755  ND2 ASN    50      62.809  55.383  44.708  0.00  0.00
ATOM    756 1HD2 ASN    50      63.688  54.885  44.675  0.00  0.00
ATOM    757 2HD2 ASN    50      61.956  54.910  44.818  0.00  0.00
ATOM    758  C   ASN    50      60.425  58.944  46.686  0.00  0.00
ATOM    759  O   ASN    50      60.344  59.956  45.917  0.00  0.00
ATOM    760  N   GLY    51      59.610  58.728  47.652  0.00  0.00
ATOM    761  H   GLY    51      59.706  57.862  48.156  0.00  0.00
ATOM    762  CA  GLY    51      58.541  59.594  48.308  0.00  0.00
ATOM    763  HA2 GLY    51      58.182  59.041  49.148  0.00  0.00
ATOM    764  HA3 GLY    51      58.971  60.499  48.629  0.00  0.00
ATOM    765  C   GLY    51      57.303  59.822  47.427  0.00  0.00
ATOM    766  O   GLY    51      56.643  60.844  47.609  0.00  0.00
ATOM    767  N   PHE    52      56.893  58.728  46.785  0.00  0.00
ATOM    768  H   PHE    52      57.455  57.877  46.678  0.00  0.00
ATOM    769  CA  PHE    52      55.614  58.735  46.156  0.00  0.00
ATOM    770  HA  PHE    52      55.207  59.723  46.274  0.00  0.00
ATOM    771  CB  PHE    52      55.653  58.482  44.665  0.00  0.00
ATOM    772  HB2 PHE    52      56.152  57.553  44.492  0.00  0.00
ATOM    773  HB3 PHE    52      54.673  58.161  44.239  0.00  0.00
ATOM    774  CG  PHE    52      56.171  59.583  43.868  0.00  0.00
ATOM    775  CD1 PHE    52      57.383  60.182  44.016  0.00  0.00
ATOM    776  HD1 PHE    52      58.060  59.831  44.728  0.00  0.00
ATOM    777  CE1 PHE    52      57.807  61.277  43.232  0.00  0.00
ATOM    778  HE1 PHE    52      58.780  61.686  43.403  0.00  0.00
ATOM    779  CZ  PHE    52      56.904  61.857  42.368  0.00  0.00
ATOM    780  HZ  PHE    52      57.253  62.678  41.783  0.00  0.00
ATOM    781  CE2 PHE    52      55.717  61.193  42.141  0.00  0.00
ATOM    782  HE2 PHE    52      54.997  61.527  41.390  0.00  0.00
ATOM    783  CD2 PHE    52      55.333  60.032  42.840  0.00  0.00
ATOM    784  HD2 PHE    52      54.314  59.587  42.673  0.00  0.00
ATOM    785  C   PHE    52      54.684  57.826  47.038  0.00  0.00
ATOM    786  O   PHE    52      55.009  56.750  47.391  0.00  0.00
ATOM    787  N   THR    53      53.509  58.334  47.379  0.00  0.00
ATOM    788  H   THR    53      53.213  59.249  47.055  0.00  0.00
ATOM    789  CA  THR    53      52.389  57.528  47.873  0.00  0.00
ATOM    790  HA  THR    53      52.778  56.823  48.575  0.00  0.00
ATOM    791  CB  THR    53      51.507  58.442  48.665  0.00  0.00
ATOM    792  HB  THR    53      51.085  59.213  47.962  0.00  0.00
ATOM    793  CG2 THR    53      50.396  57.733  49.470  0.00  0.00
ATOM    794 1HG2 THR    53      49.758  57.104  48.766  0.00  0.00
ATOM    795 2HG2 THR    53      50.942  57.066  50.157  0.00  0.00
ATOM    796 3HG2 THR    53      49.786  58.439  50.057  0.00  0.00
ATOM    797  OG1 THR    53      52.216  59.185  49.670  0.00  0.00
ATOM    798  HG1 THR    53      53.196  59.148  49.505  0.00  0.00
ATOM    799  C   THR    53      51.544  56.852  46.741  0.00  0.00
ATOM    800  O   THR    53      51.398  57.381  45.661  0.00  0.00
ATOM    801  N   TRP    54      51.039  55.675  47.035  0.00  0.00
ATOM    802  H   TRP    54      51.306  55.347  47.938  0.00  0.00
ATOM    803  CA  TRP    54      50.164  54.864  46.189  0.00  0.00
ATOM    804  HA  TRP    54      49.880  55.499  45.334  0.00  0.00
ATOM    805  CB  TRP    54      50.970  53.698  45.526  0.00  0.00
ATOM    806  HB2 TRP    54      51.233  53.036  46.327  0.00  0.00
ATOM    807  HB3 TRP    54      50.368  53.192  44.788  0.00  0.00
ATOM    808  CG  TRP    54      52.225  54.212  44.858  0.00  0.00
ATOM    809  CD1 TRP    54      53.475  54.041  45.354  0.00  0.00
ATOM    810  HD1 TRP    54      53.856  53.507  46.234  0.00  0.00
ATOM    811  NE1 TRP    54      54.317  54.654  44.406  0.00  0.00
ATOM    812  HE1 TRP    54      55.267  54.730  44.637  0.00  0.00
ATOM    813  CE2 TRP    54      53.630  55.370  43.495  0.00  0.00
ATOM    814  CZ2 TRP    54      54.026  56.138  42.382  0.00  0.00
ATOM    815  HZ2 TRP    54      55.017  56.172  41.989  0.00  0.00
ATOM    816  CH2 TRP    54      53.059  56.689  41.540  0.00  0.00
ATOM    817  HH2 TRP    54      53.344  57.349  40.739  0.00  0.00
ATOM    818  CZ3 TRP    54      51.726  56.542  41.869  0.00  0.00
ATOM    819  HZ3 TRP    54      50.958  56.957  41.290  0.00  0.00
ATOM    820  CE3 TRP    54      51.317  55.800  43.014  0.00  0.00
ATOM    821  HE3 TRP    54      50.272  55.757  43.281  0.00  0.00
ATOM    822  CD2 TRP    54      52.295  55.164  43.784  0.00  0.00
ATOM    823  C   TRP    54      48.928  54.348  46.950  0.00  0.00
ATOM    824  O   TRP    54      48.951  54.285  48.121  0.00  0.00
ATOM    825  N   ASP    55      47.795  53.983  46.337  0.00  0.00
ATOM    826  H   ASP    55      47.773  54.043  45.306  0.00  0.00
ATOM    827  CA  ASP    55      46.730  53.144  46.812  0.00  0.00
ATOM    828  HA  ASP    55      46.824  52.982  47.843  0.00  0.00
ATOM    829  CB  ASP    55      45.324  53.889  46.692  0.00  0.00
ATOM    830  HB2 ASP    55      45.500  54.666  45.989  0.00  0.00
ATOM    831  HB3 ASP    55      44.500  53.262  46.416  0.00  0.00
ATOM    832  CG  ASP    55      44.792  54.450  48.007  0.00  0.00
ATOM    833  OD1 ASP    55      45.148  53.920  49.056  0.00  0.00
ATOM    834  OD2 ASP    55      43.955  55.439  48.004  0.00  0.00
ATOM    835  C   ASP    55      46.825  51.829  46.092  0.00  0.00
ATOM    836  O   ASP    55      47.426  51.657  45.067  0.00  0.00
ATOM    837  N   LEU    56      46.200  50.756  46.605  0.00  0.00
ATOM    838  H   LEU    56      45.692  50.895  47.439  0.00  0.00
ATOM    839  CA  LEU    56      46.182  49.374  46.115  0.00  0.00
ATOM    840  HA  LEU    56      47.130  49.223  45.619  0.00  0.00
ATOM    841  CB  LEU    56      46.175  48.260  47.259  0.00  0.00
ATOM    842  HB2 LEU    56      45.279  48.523  47.911  0.00  0.00
ATOM    843  HB3 LEU    56      46.081  47.247  46.775  0.00  0.00
ATOM    844  CG  LEU    56      47.440  48.141  48.061  0.00  0.00
ATOM    845  HG  LEU    56      47.283  48.959  48.725  0.00  0.00
ATOM    846  CD1 LEU    56      47.514  46.893  48.934  0.00  0.00
ATOM    847 1HD1 LEU    56      46.910  47.013  49.730  0.00  0.00
ATOM    848 2HD1 LEU    56      47.317  46.107  48.274  0.00  0.00
ATOM    849 3HD1 LEU    56      48.469  46.777  49.393  0.00  0.00
ATOM    850  CD2 LEU    56      48.878  48.484  47.482  0.00  0.00
ATOM    851 1HD2 LEU    56      48.778  49.551  47.213  0.00  0.00
ATOM    852 2HD2 LEU    56      49.735  48.544  48.178  0.00  0.00
ATOM    853 3HD2 LEU    56      49.036  47.966  46.590  0.00  0.00
ATOM    854  C   LEU    56      45.094  49.176  44.979  0.00  0.00
ATOM    855  O   LEU    56      44.345  48.188  44.995  0.00  0.00
ATOM    856  N   GLY    57      45.055  50.090  43.963  0.00  0.00
ATOM    857  H   GLY    57      45.650  50.888  44.081  0.00  0.00
ATOM    858  CA  GLY    57      43.899  50.226  43.057  0.00  0.00
ATOM    859  HA2 GLY    57      44.263  50.435  42.028  0.00  0.00
ATOM    860  HA3 GLY    57      43.323  49.324  43.017  0.00  0.00
ATOM    861  C   GLY    57      43.051  51.422  43.634  0.00  0.00
ATOM    862  O   GLY    57      43.374  52.060  44.602  0.00  0.00
ATOM    863  N   GLY    58      41.986  51.640  42.870  0.00  0.00
ATOM    864  H   GLY    58      41.762  51.037  42.047  0.00  0.00
ATOM    865  CA  GLY    58      41.276  52.895  43.010  0.00  0.00
ATOM    866  HA2 GLY    58      42.042  53.648  43.335  0.00  0.00
ATOM    867  HA3 GLY    58      40.821  53.127  42.096  0.00  0.00
ATOM    868  C   GLY    58      40.112  52.765  44.006  0.00  0.00
ATOM    869  O   GLY    58      39.087  52.192  43.699  0.00  0.00
ATOM    870  N   HIP    59      40.322  53.263  45.314  0.00  0.00
ATOM    871  H   HIP    59      41.104  53.906  45.512  0.00  0.00
ATOM    872  CA  HIP    59      39.380  53.143  46.329  0.00  0.00
ATOM    873  HA  HIP    59      38.582  52.494  45.781  0.00  0.00
ATOM    874  CB  HIP    59      39.955  52.457  47.593  0.00  0.00
ATOM    875  HB2 HIP    59      40.857  52.843  47.983  0.00  0.00
ATOM    876  HB3 HIP    59      39.171  52.487  48.492  0.00  0.00
ATOM    877  CG  HIP    59      40.195  50.989  47.175  0.00  0.00
ATOM    878  ND1 HIP    59      41.454  50.648  46.794  0.00  0.00
ATOM    879  HD1 HIP    59      42.278  51.208  46.892  0.00  0.00
ATOM    880  CE1 HIP    59      41.458  49.333  46.326  0.00  0.00
ATOM    881  HE1 HIP    59      42.389  48.745  46.152  0.00  0.00
ATOM    882  NE2 HIP    59      40.195  48.914  46.372  0.00  0.00
ATOM    883  HE2 HIP    59      39.871  47.988  46.004  0.00  0.00
ATOM    884  CD2 HIP    59      39.371  49.863  46.895  0.00  0.00
ATOM    885  HD2 HIP    59      38.233  49.710  47.110  0.00  0.00
ATOM    886  C   HIP    59      38.627  54.488  46.787  0.00  0.00
ATOM    887  O   HIP    59      38.511  54.736  48.006  0.00  0.00
ATOM    888  N   VAL    60      38.267  55.398  45.829  0.00  0.00
ATOM    889  H   VAL    60      38.380  55.069  44.906  0.00  0.00
ATOM    890  CA  VAL    60      37.678  56.622  46.262  0.00  0.00
ATOM    891  HA  VAL    60      38.152  56.815  47.220  0.00  0.00
ATOM    892  CB  VAL    60      37.975  57.797  45.396  0.00  0.00
ATOM    893  HB  VAL    60      37.745  58.704  45.965  0.00  0.00
ATOM    894  CG1 VAL    60      39.500  57.850  45.226  0.00  0.00
ATOM    895 1HG1 VAL    60      39.858  56.979  44.530  0.00  0.00
ATOM    896 2HG1 VAL    60      39.732  58.851  44.833  0.00  0.00
ATOM    897 3HG1 VAL    60      39.997  57.687  46.239  0.00  0.00
ATOM    898  CG2 VAL    60      37.239  57.731  44.069  0.00  0.00
ATOM    899 1HG2 VAL    60      36.143  57.685  44.257  0.00  0.00
ATOM    900 2HG2 VAL    60      37.390  58.577  43.424  0.00  0.00
ATOM    901 3HG2 VAL    60      37.451  56.809  43.499  0.00  0.00
ATOM    902  C   VAL    60      36.197  56.365  46.753  0.00  0.00
ATOM    903  O   VAL    60      35.525  55.483  46.321  0.00  0.00
ATOM    904  N   ILE    61      35.727  57.205  47.726  0.00  0.00
ATOM    905  H   ILE    61      36.261  58.010  48.156  0.00  0.00
ATOM    906  CA  ILE    61      34.438  56.836  48.420  0.00  0.00
ATOM    907  HA  ILE    61      34.207  55.743  48.396  0.00  0.00
ATOM    908  CB  ILE    61      34.437  57.278  49.869  0.00  0.00
ATOM    909  HB  ILE    61      34.431  58.337  49.883  0.00  0.00
ATOM    910  CG2 ILE    61      33.212  56.736  50.722  0.00  0.00
ATOM    911 1HG2 ILE    61      32.987  55.701  50.716  0.00  0.00
ATOM    912 2HG2 ILE    61      33.259  57.129  51.724  0.00  0.00
ATOM    913 3HG2 ILE    61      32.300  57.148  50.301  0.00  0.00
ATOM    914  CG1 ILE    61      35.714  56.932  50.683  0.00  0.00
ATOM    915 2HG1 ILE    61      36.475  57.603  50.354  0.00  0.00
ATOM    916 3HG1 ILE    61      35.572  57.054  51.768  0.00  0.00
ATOM    917  CD1 ILE    61      36.267  55.540  50.503  0.00  0.00
ATOM    918 1HD1 ILE    61      36.921  55.515  49.676  0.00  0.00
ATOM    919 2HD1 ILE    61      36.753  55.216  51.390  0.00  0.00
ATOM    920 3HD1 ILE    61      35.476  54.750  50.304  0.00  0.00
ATOM    921  C   ILE    61      33.232  57.515  47.714  0.00  0.00
ATOM    922  O   ILE    61      33.211  58.739  47.748  0.00  0.00
ATOM    923  N   PHE    62      32.287  56.712  47.212  0.00  0.00
ATOM    924  H   PHE    62      32.459  55.732  47.244  0.00  0.00
ATOM    925  CA  PHE    62      31.113  57.193  46.447  0.00  0.00
ATOM    926  HA  PHE    62      31.167  58.276  46.254  0.00  0.00
ATOM    927  CB  PHE    62      30.887  56.445  45.138  0.00  0.00
ATOM    928  HB2 PHE    62      30.758  55.397  45.384  0.00  0.00
ATOM    929  HB3 PHE    62      30.017  56.812  44.699  0.00  0.00
ATOM    930  CG  PHE    62      31.917  56.591  44.047  0.00  0.00
ATOM    931  CD1 PHE    62      32.042  57.769  43.291  0.00  0.00
ATOM    932  HD1 PHE    62      31.402  58.589  43.435  0.00  0.00
ATOM    933  CE1 PHE    62      33.082  58.011  42.419  0.00  0.00
ATOM    934  HE1 PHE    62      33.303  58.939  42.008  0.00  0.00
ATOM    935  CZ  PHE    62      34.006  56.944  42.185  0.00  0.00
ATOM    936  HZ  PHE    62      34.805  57.113  41.485  0.00  0.00
ATOM    937  CE2 PHE    62      33.857  55.741  42.898  0.00  0.00
ATOM    938  HE2 PHE    62      34.700  54.993  42.889  0.00  0.00
ATOM    939  CD2 PHE    62      32.846  55.578  43.848  0.00  0.00
ATOM    940  HD2 PHE    62      32.778  54.760  44.447  0.00  0.00
ATOM    941  C   PHE    62      29.835  57.178  47.235  0.00  0.00
ATOM    942  O   PHE    62      29.092  58.184  47.247  0.00  0.00
ATOM    943  N   SER    63      29.699  56.051  48.014  0.00  0.00
ATOM    944  H   SER    63      30.390  55.323  47.848  0.00  0.00
ATOM    945  CA  SER    63      28.779  55.762  49.037  0.00  0.00
ATOM    946  HA  SER    63      29.053  54.762  49.438  0.00  0.00
ATOM    947  CB  SER    63      28.906  56.778  50.207  0.00  0.00
ATOM    948  HB2 SER    63      29.951  56.993  50.468  0.00  0.00
ATOM    949  HB3 SER    63      28.567  57.796  49.797  0.00  0.00
ATOM    950  OG  SER    63      28.172  56.215  51.282  0.00  0.00
ATOM    951  HG  SER    63      27.902  56.959  51.898  0.00  0.00
ATOM    952  C   SER    63      27.255  55.689  48.657  0.00  0.00
ATOM    953  O   SER    63      26.669  56.699  48.273  0.00  0.00
ATOM    954  N   HIE    64      26.603  54.568  48.941  0.00  0.00
ATOM    955  H   HIE    64      27.066  53.895  49.527  0.00  0.00
ATOM    956  CA  HIE    64      25.114  54.395  48.945  0.00  0.00
ATOM    957  HA  HIE    64      24.646  55.285  48.459  0.00  0.00
ATOM    958  CB  HIE    64      24.825  53.159  48.164  0.00  0.00
ATOM    959  HB2 HIE    64      25.361  52.357  48.703  0.00  0.00
ATOM    960  HB3 HIE    64      23.711  52.958  48.283  0.00  0.00
ATOM    961  CG  HIE    64      25.224  53.139  46.733  0.00  0.00
ATOM    962  ND1 HIE    64      26.314  52.505  46.221  0.00  0.00
ATOM    963  CE1 HIE    64      26.340  52.872  44.935  0.00  0.00
ATOM    964  HE1 HIE    64      27.124  52.544  44.289  0.00  0.00
ATOM    965  NE2 HIE    64      25.312  53.614  44.554  0.00  0.00
ATOM    966  HE2 HIE    64      25.220  54.199  43.670  0.00  0.00
ATOM    967  CD2 HIE    64      24.584  53.849  45.733  0.00  0.00
ATOM    968  HD2 HIE    64      23.670  54.429  45.866  0.00  0.00
ATOM    969  C   HIE    64      24.489  54.332  50.371  0.00  0.00
ATOM    970  O   HIE    64      23.317  54.360  50.519  0.00  0.00
ATOM    971  N   TYR    65      25.251  54.330  51.434  0.00  0.00
ATOM    972  H   TYR    65      26.284  54.532  51.298  0.00  0.00
ATOM    973  CA  TYR    65      24.895  54.190  52.861  0.00  0.00
ATOM    974  HA  TYR    65      23.777  54.189  52.881  0.00  0.00
ATOM    975  CB  TYR    65      25.447  52.907  53.521  0.00  0.00
ATOM    976  HB2 TYR    65      26.492  52.613  53.229  0.00  0.00
ATOM    977  HB3 TYR    65      25.540  53.034  54.572  0.00  0.00
ATOM    978  CG  TYR    65      24.575  51.714  53.140  0.00  0.00
ATOM    979  CD1 TYR    65      23.631  51.256  54.071  0.00  0.00
ATOM    980  HD1 TYR    65      23.413  51.637  54.995  0.00  0.00
ATOM    981  CE1 TYR    65      22.798  50.265  53.683  0.00  0.00
ATOM    982  HE1 TYR    65      21.849  50.094  54.198  0.00  0.00
ATOM    983  CZ  TYR    65      23.006  49.489  52.526  0.00  0.00
ATOM    984  OH  TYR    65      22.168  48.403  52.290  0.00  0.00
ATOM    985  HH  TYR    65      21.771  48.063  53.126  0.00  0.00
ATOM    986  CE2 TYR    65      23.979  49.890  51.648  0.00  0.00
ATOM    987  HE2 TYR    65      24.243  49.245  50.680  0.00  0.00
ATOM    988  CD2 TYR    65      24.741  51.043  51.921  0.00  0.00
ATOM    989  HD2 TYR    65      25.493  51.317  51.191  0.00  0.00
ATOM    990  C   TYR    65      25.137  55.439  53.665  0.00  0.00
ATOM    991  O   TYR    65      26.326  55.797  53.823  0.00  0.00
ATOM    992  N   GLN    66      24.130  56.158  54.116  0.00  0.00
ATOM    993  H   GLN    66      23.157  56.007  53.817  0.00  0.00
ATOM    994  CA  GLN    66      24.312  57.261  55.029  0.00  0.00
ATOM    995  HA  GLN    66      25.098  57.910  54.630  0.00  0.00
ATOM    996  CB  GLN    66      22.935  58.049  55.199  0.00  0.00
ATOM    997  HB2 GLN    66      22.501  58.204  54.284  0.00  0.00
ATOM    998  HB3 GLN    66      22.210  57.454  55.799  0.00  0.00
ATOM    999  CG  GLN    66      23.003  59.398  55.864  0.00  0.00
ATOM   1000  HG2 GLN    66      23.691  59.336  56.633  0.00  0.00
ATOM   1001  HG3 GLN    66      23.464  60.028  55.124  0.00  0.00
ATOM   1002  CD  GLN    66      21.610  59.897  56.220  0.00  0.00
ATOM   1003  OE1 GLN    66      20.857  60.371  55.313  0.00  0.00
ATOM   1004  NE2 GLN    66      21.217  59.676  57.443  0.00  0.00
ATOM   1005 1HE2 GLN    66      20.240  59.761  57.505  0.00  0.00
ATOM   1006 2HE2 GLN    66      21.774  59.137  58.058  0.00  0.00
ATOM   1007  C   GLN    66      24.970  56.840  56.338  0.00  0.00
ATOM   1008  O   GLN    66      25.850  57.574  56.754  0.00  0.00
ATOM   1009  N   TYR    67      24.711  55.632  56.901  0.00  0.00
ATOM   1010  H   TYR    67      23.911  55.121  56.508  0.00  0.00
ATOM   1011  CA  TYR    67      25.447  55.027  58.064  0.00  0.00
ATOM   1012  HA  TYR    67      25.216  55.599  59.004  0.00  0.00
ATOM   1013  CB  TYR    67      24.881  53.527  58.240  0.00  0.00
ATOM   1014  HB2 TYR    67      23.793  53.619  58.053  0.00  0.00
ATOM   1015  HB3 TYR    67      25.268  53.039  57.339  0.00  0.00
ATOM   1016  CG  TYR    67      25.377  52.787  59.456  0.00  0.00
ATOM   1017  CD1 TYR    67      24.395  52.330  60.415  0.00  0.00
ATOM   1018  HD1 TYR    67      23.343  52.578  60.546  0.00  0.00
ATOM   1019  CE1 TYR    67      24.866  51.703  61.609  0.00  0.00
ATOM   1020  HE1 TYR    67      24.143  51.349  62.348  0.00  0.00
ATOM   1021  CZ  TYR    67      26.228  51.480  61.805  0.00  0.00
ATOM   1022  OH  TYR    67      26.656  50.892  62.963  0.00  0.00
ATOM   1023  HH  TYR    67      25.917  51.082  63.604  0.00  0.00
ATOM   1024  CE2 TYR    67      27.126  51.827  60.838  0.00  0.00
ATOM   1025  HE2 TYR    67      28.115  51.700  61.061  0.00  0.00
ATOM   1026  CD2 TYR    67      26.702  52.477  59.626  0.00  0.00
ATOM   1027  HD2 TYR    67      27.389  52.775  58.903  0.00  0.00
ATOM   1028  C   TYR    67      26.953  55.101  57.823  0.00  0.00
ATOM   1029  O   TYR    67      27.680  55.506  58.767  0.00  0.00
ATOM   1030  N   PHE    68      27.495  54.779  56.693  0.00  0.00
ATOM   1031  H   PHE    68      26.950  54.555  55.913  0.00  0.00
ATOM   1032  CA  PHE    68      28.916  54.848  56.387  0.00  0.00
ATOM   1033  HA  PHE    68      29.372  54.499  57.288  0.00  0.00
ATOM   1034  CB  PHE    68      29.148  53.908  55.164  0.00  0.00
ATOM   1035  HB2 PHE    68      28.610  52.980  55.339  0.00  0.00
ATOM   1036  HB3 PHE    68      28.718  54.308  54.224  0.00  0.00
ATOM   1037  CG  PHE    68      30.596  53.574  54.838  0.00  0.00
ATOM   1038  CD1 PHE    68      31.124  52.366  55.212  0.00  0.00
ATOM   1039  HD1 PHE    68      30.571  51.782  55.795  0.00  0.00
ATOM   1040  CE1 PHE    68      32.430  51.952  54.885  0.00  0.00
ATOM   1041  HE1 PHE    68      33.049  51.073  55.212  0.00  0.00
ATOM   1042  CZ  PHE    68      33.172  52.814  53.987  0.00  0.00
ATOM   1043  HZ  PHE    68      34.206  52.603  53.881  0.00  0.00
ATOM   1044  CE2 PHE    68      32.628  54.084  53.614  0.00  0.00
ATOM   1045  HE2 PHE    68      33.166  54.719  52.950  0.00  0.00
ATOM   1046  CD2 PHE    68      31.296  54.442  53.969  0.00  0.00
ATOM   1047  HD2 PHE    68      30.876  55.406  53.838  0.00  0.00
ATOM   1048  C   PHE    68      29.472  56.269  56.105  0.00  0.00
ATOM   1049  O   PHE    68      30.663  56.487  56.282  0.00  0.00
ATOM   1050  N   ASP    69      28.617  57.190  55.743  0.00  0.00
ATOM   1051  H   ASP    69      27.622  57.049  55.644  0.00  0.00
ATOM   1052  CA  ASP    69      29.075  58.624  55.580  0.00  0.00
ATOM   1053  HA  ASP    69      30.056  58.486  55.108  0.00  0.00
ATOM   1054  CB  ASP    69      28.114  59.324  54.606  0.00  0.00
ATOM   1055  HB2 ASP    69      27.095  59.137  54.817  0.00  0.00
ATOM   1056  HB3 ASP    69      28.196  60.432  54.732  0.00  0.00
ATOM   1057  CG  ASP    69      28.475  59.235  53.169  0.00  0.00
ATOM   1058  OD1 ASP    69      29.524  59.781  52.833  0.00  0.00
ATOM   1059  OD2 ASP    69      27.679  58.732  52.352  0.00  0.00
ATOM   1060  C   ASP    69      29.282  59.298  56.959  0.00  0.00
ATOM   1061  O   ASP    69      29.933  60.354  56.996  0.00  0.00
ATOM   1062  N   ASP    70      28.838  58.672  58.074  0.00  0.00
ATOM   1063  H   ASP    70      28.539  57.743  57.869  0.00  0.00
ATOM   1064  CA  ASP    70      29.004  59.105  59.462  0.00  0.00
ATOM   1065  HA  ASP    70      29.351  60.098  59.638  0.00  0.00
ATOM   1066  CB  ASP    70      27.673  58.908  60.205  0.00  0.00
ATOM   1067  HB2 ASP    70      27.094  57.968  59.983  0.00  0.00
ATOM   1068  HB3 ASP    70      27.804  58.861  61.261  0.00  0.00
ATOM   1069  CG  ASP    70      26.737  60.072  59.896  0.00  0.00
ATOM   1070  OD1 ASP    70      25.502  59.937  60.107  0.00  0.00
ATOM   1071  OD2 ASP    70      27.184  61.133  59.367  0.00  0.00
ATOM   1072  C   ASP    70      30.098  58.225  60.152  0.00  0.00
ATOM   1073  O   ASP    70      30.820  58.799  60.961  0.00  0.00
ATOM   1074  N   VAL    71      30.344  56.936  59.733  0.00  0.00
ATOM   1075  H   VAL    71      29.742  56.548  58.983  0.00  0.00
ATOM   1076  CA  VAL    71      31.651  56.223  60.110  0.00  0.00
ATOM   1077  HA  VAL    71      31.740  56.342  61.152  0.00  0.00
ATOM   1078  CB  VAL    71      31.621  54.739  59.730  0.00  0.00
ATOM   1079  HB  VAL    71      31.535  54.650  58.678  0.00  0.00
ATOM   1080  CG1 VAL    71      32.833  54.001  60.258  0.00  0.00
ATOM   1081 1HG1 VAL    71      32.708  53.940  61.317  0.00  0.00
ATOM   1082 2HG1 VAL    71      32.821  52.947  60.045  0.00  0.00
ATOM   1083 3HG1 VAL    71      33.849  54.313  60.026  0.00  0.00
ATOM   1084  CG2 VAL    71      30.448  53.966  60.480  0.00  0.00
ATOM   1085 1HG2 VAL    71      30.715  53.899  61.512  0.00  0.00
ATOM   1086 2HG2 VAL    71      29.412  54.355  60.367  0.00  0.00
ATOM   1087 3HG2 VAL    71      30.400  52.929  60.234  0.00  0.00
ATOM   1088  C   VAL    71      32.902  56.886  59.457  0.00  0.00
ATOM   1089  O   VAL    71      34.013  56.855  59.991  0.00  0.00
ATOM   1090  N   MET    72      32.657  57.469  58.230  0.00  0.00
ATOM   1091  H   MET    72      31.640  57.574  57.957  0.00  0.00
ATOM   1092  CA  MET    72      33.715  58.362  57.743  0.00  0.00
ATOM   1093  HA  MET    72      34.573  57.790  57.516  0.00  0.00
ATOM   1094  CB  MET    72      33.296  59.096  56.433  0.00  0.00
ATOM   1095  HB2 MET    72      32.290  59.533  56.452  0.00  0.00
ATOM   1096  HB3 MET    72      33.888  59.931  56.289  0.00  0.00
ATOM   1097  CG  MET    72      33.460  58.279  55.114  0.00  0.00
ATOM   1098  HG2 MET    72      32.624  57.619  55.174  0.00  0.00
ATOM   1099  HG3 MET    72      33.301  59.086  54.349  0.00  0.00
ATOM   1100  SD  MET    72      34.953  57.189  54.752  0.00  0.00
ATOM   1101  CE  MET    72      34.265  55.772  55.736  0.00  0.00
ATOM   1102  HE1 MET    72      34.771  55.762  56.708  0.00  0.00
ATOM   1103  HE2 MET    72      33.201  55.892  55.904  0.00  0.00
ATOM   1104  HE3 MET    72      34.489  54.871  55.163  0.00  0.00
ATOM   1105  C   MET    72      34.063  59.441  58.793  0.00  0.00
ATOM   1106  O   MET    72      35.147  59.435  59.339  0.00  0.00
ATOM   1107  N   ASP    73      33.145  60.369  59.156  0.00  0.00
ATOM   1108  H   ASP    73      32.184  60.402  58.786  0.00  0.00
ATOM   1109  CA  ASP    73      33.532  61.514  60.053  0.00  0.00
ATOM   1110  HA  ASP    73      34.387  61.874  59.610  0.00  0.00
ATOM   1111  CB  ASP    73      32.437  62.613  60.128  0.00  0.00
ATOM   1112  HB2 ASP    73      32.157  63.017  59.130  0.00  0.00
ATOM   1113  HB3 ASP    73      31.550  62.087  60.555  0.00  0.00
ATOM   1114  CG  ASP    73      32.745  63.800  61.002  0.00  0.00
ATOM   1115  OD1 ASP    73      31.877  64.156  61.801  0.00  0.00
ATOM   1116  OD2 ASP    73      33.623  64.567  60.680  0.00  0.00
ATOM   1117  C   ASP    73      33.869  61.120  61.516  0.00  0.00
ATOM   1118  O   ASP    73      34.582  61.820  62.238  0.00  0.00
ATOM   1119  N   TRP    74      33.384  59.967  61.963  0.00  0.00
ATOM   1120  H   TRP    74      32.682  59.426  61.467  0.00  0.00
ATOM   1121  CA  TRP    74      33.765  59.399  63.283  0.00  0.00
ATOM   1122  HA  TRP    74      33.680  60.194  64.065  0.00  0.00
ATOM   1123  CB  TRP    74      32.827  58.283  63.506  0.00  0.00
ATOM   1124  HB2 TRP    74      31.761  58.694  63.542  0.00  0.00
ATOM   1125  HB3 TRP    74      32.981  57.572  62.680  0.00  0.00
ATOM   1126  CG  TRP    74      33.033  57.376  64.768  0.00  0.00
ATOM   1127  CD1 TRP    74      32.606  57.645  66.038  0.00  0.00
ATOM   1128  HD1 TRP    74      32.044  58.513  66.320  0.00  0.00
ATOM   1129  NE1 TRP    74      33.102  56.665  66.886  0.00  0.00
ATOM   1130  HE1 TRP    74      33.045  56.604  67.935  0.00  0.00
ATOM   1131  CE2 TRP    74      33.614  55.590  66.160  0.00  0.00
ATOM   1132  CZ2 TRP    74      33.910  54.325  66.485  0.00  0.00
ATOM   1133  HZ2 TRP    74      33.836  54.024  67.503  0.00  0.00
ATOM   1134  CH2 TRP    74      34.377  53.430  65.514  0.00  0.00
ATOM   1135  HH2 TRP    74      34.555  52.471  65.809  0.00  0.00
ATOM   1136  CZ3 TRP    74      34.653  53.857  64.270  0.00  0.00
ATOM   1137  HZ3 TRP    74      35.116  53.206  63.556  0.00  0.00
ATOM   1138  CE3 TRP    74      34.242  55.119  63.819  0.00  0.00
ATOM   1139  HE3 TRP    74      34.292  55.421  62.796  0.00  0.00
ATOM   1140  CD2 TRP    74      33.661  56.012  64.749  0.00  0.00
ATOM   1141  C   TRP    74      35.153  58.955  63.371  0.00  0.00
ATOM   1142  O   TRP    74      35.801  59.199  64.405  0.00  0.00
ATOM   1143  N   ALA    75      35.780  58.573  62.274  0.00  0.00
ATOM   1144  H   ALA    75      35.242  58.552  61.379  0.00  0.00
ATOM   1145  CA  ALA    75      37.146  58.107  62.116  0.00  0.00
ATOM   1146  HA  ALA    75      37.537  57.717  63.053  0.00  0.00
ATOM   1147  CB  ALA    75      37.076  56.889  61.267  0.00  0.00
ATOM   1148  HB1 ALA    75      36.966  57.258  60.259  0.00  0.00
ATOM   1149  HB2 ALA    75      37.994  56.378  61.502  0.00  0.00
ATOM   1150  HB3 ALA    75      36.158  56.323  61.355  0.00  0.00
ATOM   1151  C   ALA    75      38.172  59.215  61.616  0.00  0.00
ATOM   1152  O   ALA    75      39.209  59.420  62.180  0.00  0.00
ATOM   1153  N   VAL    76      37.836  59.957  60.538  0.00  0.00
ATOM   1154  H   VAL    76      36.976  59.619  60.085  0.00  0.00
ATOM   1155  CA  VAL    76      38.641  60.985  59.813  0.00  0.00
ATOM   1156  HA  VAL    76      39.493  61.231  60.408  0.00  0.00
ATOM   1157  CB  VAL    76      39.291  60.417  58.480  0.00  0.00
ATOM   1158  HB  VAL    76      38.573  60.110  57.749  0.00  0.00
ATOM   1159  CG1 VAL    76      40.222  61.419  57.816  0.00  0.00
ATOM   1160 1HG1 VAL    76      40.848  60.920  57.103  0.00  0.00
ATOM   1161 2HG1 VAL    76      39.589  62.090  57.261  0.00  0.00
ATOM   1162 3HG1 VAL    76      40.925  61.934  58.500  0.00  0.00
ATOM   1163  CG2 VAL    76      40.049  59.160  58.952  0.00  0.00
ATOM   1164 1HG2 VAL    76      40.589  59.363  59.885  0.00  0.00
ATOM   1165 2HG2 VAL    76      39.235  58.387  59.249  0.00  0.00
ATOM   1166 3HG2 VAL    76      40.716  58.762  58.238  0.00  0.00
ATOM   1167  C   VAL    76      37.859  62.235  59.456  0.00  0.00
ATOM   1168  O   VAL    76      36.614  62.233  59.283  0.00  0.00
ATOM   1169  N   GLN    77      38.557  63.336  59.485  0.00  0.00
ATOM   1170  H   GLN    77      39.503  63.225  59.904  0.00  0.00
ATOM   1171  CA  GLN    77      38.135  64.731  59.030  0.00  0.00
ATOM   1172  HA  GLN    77      37.141  64.604  58.475  0.00  0.00
ATOM   1173  CB  GLN    77      37.833  65.655  60.228  0.00  0.00
ATOM   1174  HB2 GLN    77      38.730  65.899  60.737  0.00  0.00
ATOM   1175  HB3 GLN    77      37.374  66.571  59.959  0.00  0.00
ATOM   1176  CG  GLN    77      36.829  65.073  61.184  0.00  0.00
ATOM   1177  HG2 GLN    77      35.915  64.992  60.592  0.00  0.00
ATOM   1178  HG3 GLN    77      37.109  64.154  61.574  0.00  0.00
ATOM   1179  CD  GLN    77      36.570  66.042  62.362  0.00  0.00
ATOM   1180  OE1 GLN    77      37.394  66.737  62.910  0.00  0.00
ATOM   1181  NE2 GLN    77      35.288  66.090  62.861  0.00  0.00
ATOM   1182 1HE2 GLN    77      35.119  66.833  63.576  0.00  0.00
ATOM   1183 2HE2 GLN    77      34.499  65.582  62.457  0.00  0.00
ATOM   1184  C   GLN    77      39.202  65.274  58.072  0.00  0.00
ATOM   1185  O   GLN    77      40.376  65.025  58.218  0.00  0.00
ATOM   1186  N   GLY    78      38.695  65.966  57.100  0.00  0.00
ATOM   1187  H   GLY    78      37.660  66.137  57.028  0.00  0.00
ATOM   1188  CA  GLY    78      39.630  66.477  56.032  0.00  0.00
ATOM   1189  HA2 GLY    78      39.433  67.421  55.606  0.00  0.00
ATOM   1190  HA3 GLY    78      40.714  66.528  56.286  0.00  0.00
ATOM   1191  C   GLY    78      39.741  65.526  54.870  0.00  0.00
ATOM   1192  O   GLY    78      40.315  64.458  54.833  0.00  0.00
ATOM   1193  N   TRP    79      38.970  65.868  53.792  0.00  0.00
ATOM   1194  H   TRP    79      38.499  66.766  53.907  0.00  0.00
ATOM   1195  CA  TRP    79      38.839  65.245  52.479  0.00  0.00
ATOM   1196  HA  TRP    79      39.525  64.383  52.549  0.00  0.00
ATOM   1197  CB  TRP    79      37.425  64.599  52.315  0.00  0.00
ATOM   1198  HB2 TRP    79      36.696  65.292  51.964  0.00  0.00
ATOM   1199  HB3 TRP    79      37.576  63.896  51.540  0.00  0.00
ATOM   1200  CG  TRP    79      36.826  64.093  53.593  0.00  0.00
ATOM   1201  CD1 TRP    79      36.089  64.751  54.561  0.00  0.00
ATOM   1202  HD1 TRP    79      35.913  65.816  54.597  0.00  0.00
ATOM   1203  NE1 TRP    79      35.751  63.918  55.599  0.00  0.00
ATOM   1204  HE1 TRP    79      35.211  64.111  56.530  0.00  0.00
ATOM   1205  CE2 TRP    79      36.317  62.698  55.384  0.00  0.00
ATOM   1206  CZ2 TRP    79      36.302  61.500  56.150  0.00  0.00
ATOM   1207  HZ2 TRP    79      35.795  61.445  57.124  0.00  0.00
ATOM   1208  CH2 TRP    79      36.731  60.310  55.597  0.00  0.00
ATOM   1209  HH2 TRP    79      36.740  59.399  56.150  0.00  0.00
ATOM   1210  CZ3 TRP    79      37.277  60.342  54.301  0.00  0.00
ATOM   1211  HZ3 TRP    79      37.561  59.348  53.887  0.00  0.00
ATOM   1212  CE3 TRP    79      37.316  61.520  53.561  0.00  0.00
ATOM   1213  HE3 TRP    79      37.737  61.555  52.592  0.00  0.00
ATOM   1214  CD2 TRP    79      36.865  62.754  54.073  0.00  0.00
ATOM   1215  C   TRP    79      39.074  66.166  51.239  0.00  0.00
ATOM   1216  O   TRP    79      38.764  67.361  51.408  0.00  0.00
ATOM   1217  N   ASN    80      39.634  65.662  50.137  0.00  0.00
ATOM   1218  H   ASN    80      39.729  64.682  50.173  0.00  0.00
ATOM   1219  CA  ASN    80      39.405  66.245  48.860  0.00  0.00
ATOM   1220  HA  ASN    80      39.148  67.322  48.880  0.00  0.00
ATOM   1221  CB  ASN    80      40.693  65.978  47.965  0.00  0.00
ATOM   1222  HB2 ASN    80      41.221  65.058  48.283  0.00  0.00
ATOM   1223  HB3 ASN    80      40.443  65.901  46.900  0.00  0.00
ATOM   1224  CG  ASN    80      41.661  67.111  48.125  0.00  0.00
ATOM   1225  OD1 ASN    80      41.430  68.051  48.894  0.00  0.00
ATOM   1226  ND2 ASN    80      42.848  67.134  47.428  0.00  0.00
ATOM   1227 1HD2 ASN    80      43.559  67.868  47.601  0.00  0.00
ATOM   1228 2HD2 ASN    80      43.117  66.370  46.900  0.00  0.00
ATOM   1229  C   ASN    80      38.169  65.745  48.199  0.00  0.00
ATOM   1230  O   ASN    80      37.946  64.514  48.263  0.00  0.00
ATOM   1231  N   VAL    81      37.340  66.561  47.548  0.00  0.00
ATOM   1232  H   VAL    81      37.419  67.525  47.768  0.00  0.00
ATOM   1233  CA  VAL    81      36.041  66.270  47.006  0.00  0.00
ATOM   1234  HA  VAL    81      35.935  65.169  47.001  0.00  0.00
ATOM   1235  CB  VAL    81      34.850  66.845  47.885  0.00  0.00
ATOM   1236  HB  VAL    81      34.656  67.839  47.598  0.00  0.00
ATOM   1237  CG1 VAL    81      33.637  65.941  47.760  0.00  0.00
ATOM   1238 1HG1 VAL    81      33.799  65.009  48.192  0.00  0.00
ATOM   1239 2HG1 VAL    81      32.787  66.381  48.259  0.00  0.00
ATOM   1240 3HG1 VAL    81      33.378  65.773  46.782  0.00  0.00
ATOM   1241  CG2 VAL    81      35.191  66.972  49.452  0.00  0.00
ATOM   1242 1HG2 VAL    81      35.469  65.940  49.711  0.00  0.00
ATOM   1243 2HG2 VAL    81      36.068  67.688  49.511  0.00  0.00
ATOM   1244 3HG2 VAL    81      34.387  67.379  50.054  0.00  0.00
ATOM   1245  C   VAL    81      35.901  66.779  45.579  0.00  0.00
ATOM   1246  O   VAL    81      36.173  67.985  45.253  0.00  0.00
ATOM   1247  N   LEU    82      35.508  65.779  44.693  0.00  0.00
ATOM   1248  H   LEU    82      35.415  64.830  45.057  0.00  0.00
ATOM   1249  CA  LEU    82      35.698  65.800  43.237  0.00  0.00
ATOM   1250  HA  LEU    82      35.789  66.806  42.955  0.00  0.00
ATOM   1251  CB  LEU    82      37.015  65.184  42.960  0.00  0.00
ATOM   1252  HB2 LEU    82      36.950  64.179  43.569  0.00  0.00
ATOM   1253  HB3 LEU    82      37.116  64.959  41.923  0.00  0.00
ATOM   1254  CG  LEU    82      38.275  66.062  43.363  0.00  0.00
ATOM   1255  HG  LEU    82      38.243  66.347  44.425  0.00  0.00
ATOM   1256  CD1 LEU    82      39.577  65.257  43.193  0.00  0.00
ATOM   1257 1HD1 LEU    82      40.527  65.771  43.368  0.00  0.00
ATOM   1258 2HD1 LEU    82      39.661  64.420  43.849  0.00  0.00
ATOM   1259 3HD1 LEU    82      39.525  64.691  42.232  0.00  0.00
ATOM   1260  CD2 LEU    82      38.435  67.388  42.727  0.00  0.00
ATOM   1261 1HD2 LEU    82      37.592  67.974  43.046  0.00  0.00
ATOM   1262 2HD2 LEU    82      39.355  67.840  42.944  0.00  0.00
ATOM   1263 3HD2 LEU    82      38.381  67.181  41.661  0.00  0.00
ATOM   1264  C   LEU    82      34.543  65.035  42.549  0.00  0.00
ATOM   1265  O   LEU    82      33.700  64.451  43.230  0.00  0.00
ATOM   1266  N   GLN    83      34.572  65.043  41.234  0.00  0.00
ATOM   1267  H   GLN    83      35.326  65.639  40.801  0.00  0.00
ATOM   1268  CA  GLN    83      33.662  64.474  40.191  0.00  0.00
ATOM   1269  HA  GLN    83      32.772  63.838  40.463  0.00  0.00
ATOM   1270  CB  GLN    83      33.194  65.662  39.374  0.00  0.00
ATOM   1271  HB2 GLN    83      34.121  66.271  39.199  0.00  0.00
ATOM   1272  HB3 GLN    83      32.813  65.259  38.500  0.00  0.00
ATOM   1273  CG  GLN    83      32.164  66.681  39.954  0.00  0.00
ATOM   1274  HG2 GLN    83      31.143  66.253  40.112  0.00  0.00
ATOM   1275  HG3 GLN    83      32.480  67.108  40.864  0.00  0.00
ATOM   1276  CD  GLN    83      31.945  67.781  38.877  0.00  0.00
ATOM   1277  OE1 GLN    83      32.197  68.975  39.121  0.00  0.00
ATOM   1278  NE2 GLN    83      31.494  67.513  37.599  0.00  0.00
ATOM   1279 1HE2 GLN    83      31.349  68.309  36.994  0.00  0.00
ATOM   1280 2HE2 GLN    83      31.127  66.609  37.223  0.00  0.00
ATOM   1281  C   GLN    83      34.518  63.598  39.282  0.00  0.00
ATOM   1282  O   GLN    83      35.684  63.921  38.982  0.00  0.00
ATOM   1283  N   ARG    84      33.951  62.566  38.725  0.00  0.00
ATOM   1284  H   ARG    84      32.977  62.421  38.955  0.00  0.00
ATOM   1285  CA  ARG    84      34.688  61.671  37.794  0.00  0.00
ATOM   1286  HA  ARG    84      35.705  61.610  38.081  0.00  0.00
ATOM   1287  CB  ARG    84      34.108  60.282  37.605  0.00  0.00
ATOM   1288  HB2 ARG    84      34.228  59.741  38.562  0.00  0.00
ATOM   1289  HB3 ARG    84      33.073  60.275  37.446  0.00  0.00
ATOM   1290  CG  ARG    84      34.684  59.473  36.402  0.00  0.00
ATOM   1291  HG2 ARG    84      34.759  60.185  35.619  0.00  0.00
ATOM   1292  HG3 ARG    84      35.651  59.146  36.814  0.00  0.00
ATOM   1293  CD  ARG    84      33.770  58.343  35.993  0.00  0.00
ATOM   1294  HD2 ARG    84      34.451  57.627  35.444  0.00  0.00
ATOM   1295  HD3 ARG    84      33.412  57.886  36.825  0.00  0.00
ATOM   1296  NE  ARG    84      32.596  58.699  35.059  0.00  0.00
ATOM   1297  HE  ARG    84      32.732  59.305  34.190  0.00  0.00
ATOM   1298  CZ  ARG    84      31.394  58.160  35.171  0.00  0.00
ATOM   1299  NH1 ARG    84      31.006  57.413  36.174  0.00  0.00
ATOM   1300 1HH1 ARG    84      31.714  57.455  36.930  0.00  0.00
ATOM   1301 2HH1 ARG    84      30.139  57.029  36.104  0.00  0.00
ATOM   1302  NH2 ARG    84      30.526  58.383  34.218  0.00  0.00
ATOM   1303 1HH2 ARG    84      30.781  59.013  33.412  0.00  0.00
ATOM   1304 2HH2 ARG    84      29.595  58.102  34.420  0.00  0.00
ATOM   1305  C   ARG    84      34.849  62.389  36.472  0.00  0.00
ATOM   1306  O   ARG    84      33.832  62.755  35.812  0.00  0.00
ATOM   1307  N   GLU    85      36.106  62.542  36.016  0.00  0.00
ATOM   1308  H   GLU    85      36.796  62.373  36.670  0.00  0.00
ATOM   1309  CA  GLU    85      36.449  62.761  34.571  0.00  0.00
ATOM   1310  HA  GLU    85      35.566  62.856  33.955  0.00  0.00
ATOM   1311  CB  GLU    85      37.313  64.017  34.453  0.00  0.00
ATOM   1312  HB2 GLU    85      36.666  64.828  34.765  0.00  0.00
ATOM   1313  HB3 GLU    85      38.200  63.969  35.000  0.00  0.00
ATOM   1314  CG  GLU    85      37.618  64.115  32.948  0.00  0.00
ATOM   1315  HG2 GLU    85      38.511  63.508  32.686  0.00  0.00
ATOM   1316  HG3 GLU    85      36.729  63.774  32.490  0.00  0.00
ATOM   1317  CD  GLU    85      37.859  65.508  32.534  0.00  0.00
ATOM   1318  OE1 GLU    85      38.995  65.942  32.568  0.00  0.00
ATOM   1319  OE2 GLU    85      36.838  66.222  32.407  0.00  0.00
ATOM   1320  C   GLU    85      37.192  61.531  34.108  0.00  0.00
ATOM   1321  O   GLU    85      38.158  61.075  34.706  0.00  0.00
ATOM   1322  N   SER    86      36.715  60.845  33.053  0.00  0.00
ATOM   1323  H   SER    86      35.990  61.312  32.527  0.00  0.00
ATOM   1324  CA  SER    86      37.281  59.564  32.547  0.00  0.00
ATOM   1325  HA  SER    86      38.344  59.608  32.747  0.00  0.00
ATOM   1326  CB  SER    86      36.657  58.366  33.327  0.00  0.00
ATOM   1327  HB2 SER    86      37.041  58.319  34.369  0.00  0.00
ATOM   1328  HB3 SER    86      35.560  58.355  33.314  0.00  0.00
ATOM   1329  OG  SER    86      37.207  57.151  32.761  0.00  0.00
ATOM   1330  HG  SER    86      38.138  57.164  32.989  0.00  0.00
ATOM   1331  C   SER    86      37.180  59.458  31.033  0.00  0.00
ATOM   1332  O   SER    86      36.291  60.027  30.476  0.00  0.00
ATOM   1333  N   TRP    87      38.125  58.684  30.435  0.00  0.00
ATOM   1334  H   TRP    87      38.683  58.121  31.098  0.00  0.00
ATOM   1335  CA  TRP    87      38.339  58.556  28.956  0.00  0.00
ATOM   1336  HA  TRP    87      37.453  58.902  28.374  0.00  0.00
ATOM   1337  CB  TRP    87      39.472  59.454  28.503  0.00  0.00
ATOM   1338  HB2 TRP    87      40.379  59.162  29.114  0.00  0.00
ATOM   1339  HB3 TRP    87      39.782  59.261  27.382  0.00  0.00
ATOM   1340  CG  TRP    87      39.243  60.844  28.824  0.00  0.00
ATOM   1341  CD1 TRP    87      39.450  61.491  29.999  0.00  0.00
ATOM   1342  HD1 TRP    87      39.923  61.048  30.883  0.00  0.00
ATOM   1343  NE1 TRP    87      38.890  62.770  29.945  0.00  0.00
ATOM   1344  HE1 TRP    87      39.038  63.458  30.683  0.00  0.00
ATOM   1345  CE2 TRP    87      38.325  63.085  28.744  0.00  0.00
ATOM   1346  CZ2 TRP    87      37.717  64.282  28.325  0.00  0.00
ATOM   1347  HZ2 TRP    87      37.594  65.181  28.962  0.00  0.00
ATOM   1348  CH2 TRP    87      37.235  64.235  27.051  0.00  0.00
ATOM   1349  HH2 TRP    87      36.745  65.100  26.622  0.00  0.00
ATOM   1350  CZ3 TRP    87      37.267  63.089  26.231  0.00  0.00
ATOM   1351  HZ3 TRP    87      36.840  63.051  25.240  0.00  0.00
ATOM   1352  CE3 TRP    87      37.864  61.937  26.778  0.00  0.00
ATOM   1353  HE3 TRP    87      38.046  61.128  26.060  0.00  0.00
ATOM   1354  CD2 TRP    87      38.479  61.869  28.015  0.00  0.00
ATOM   1355  C   TRP    87      38.583  57.082  28.471  0.00  0.00
ATOM   1356  O   TRP    87      39.035  56.239  29.247  0.00  0.00
ATOM   1357  N   VAL    88      38.356  56.849  27.174  0.00  0.00
ATOM   1358  H   VAL    88      38.110  57.602  26.519  0.00  0.00
ATOM   1359  CA  VAL    88      38.657  55.508  26.581  0.00  0.00
ATOM   1360  HA  VAL    88      39.248  54.928  27.253  0.00  0.00
ATOM   1361  CB  VAL    88      37.425  54.676  26.261  0.00  0.00
ATOM   1362  HB  VAL    88      36.927  55.161  25.431  0.00  0.00
ATOM   1363  CG1 VAL    88      37.828  53.329  25.760  0.00  0.00
ATOM   1364 1HG1 VAL    88      38.472  53.409  24.898  0.00  0.00
ATOM   1365 2HG1 VAL    88      38.286  52.703  26.593  0.00  0.00
ATOM   1366 3HG1 VAL    88      36.839  52.859  25.505  0.00  0.00
ATOM   1367  CG2 VAL    88      36.448  54.618  27.431  0.00  0.00
ATOM   1368 1HG2 VAL    88      35.917  55.564  27.605  0.00  0.00
ATOM   1369 2HG2 VAL    88      35.729  53.874  27.082  0.00  0.00
ATOM   1370 3HG2 VAL    88      36.890  54.212  28.354  0.00  0.00
ATOM   1371  C   VAL    88      39.526  55.676  25.292  0.00  0.00
ATOM   1372  O   VAL    88      39.266  56.450  24.434  0.00  0.00
ATOM   1373  N   TRP    89      40.534  54.920  25.141  0.00  0.00
ATOM   1374  H   TRP    89      40.715  54.139  25.708  0.00  0.00
ATOM   1375  CA  TRP    89      41.534  55.138  24.057  0.00  0.00
ATOM   1376  HA  TRP    89      41.527  56.152  23.650  0.00  0.00
ATOM   1377  CB  TRP    89      42.942  54.933  24.600  0.00  0.00
ATOM   1378  HB2 TRP    89      43.120  55.652  25.400  0.00  0.00
ATOM   1379  HB3 TRP    89      42.938  53.943  25.074  0.00  0.00
ATOM   1380  CG  TRP    89      44.031  55.073  23.639  0.00  0.00
ATOM   1381  CD1 TRP    89      44.918  54.071  23.414  0.00  0.00
ATOM   1382  HD1 TRP    89      44.919  53.148  23.946  0.00  0.00
ATOM   1383  NE1 TRP    89      45.898  54.414  22.571  0.00  0.00
ATOM   1384  HE1 TRP    89      46.580  53.728  22.240  0.00  0.00
ATOM   1385  CE2 TRP    89      45.675  55.665  22.016  0.00  0.00
ATOM   1386  CZ2 TRP    89      46.358  56.484  21.091  0.00  0.00
ATOM   1387  HZ2 TRP    89      47.365  56.192  20.721  0.00  0.00
ATOM   1388  CH2 TRP    89      45.833  57.768  20.776  0.00  0.00
ATOM   1389  HH2 TRP    89      46.287  58.340  19.988  0.00  0.00
ATOM   1390  CZ3 TRP    89      44.653  58.203  21.418  0.00  0.00
ATOM   1391  HZ3 TRP    89      44.341  59.205  21.292  0.00  0.00
ATOM   1392  CE3 TRP    89      44.043  57.437  22.362  0.00  0.00
ATOM   1393  HE3 TRP    89      43.169  57.822  22.926  0.00  0.00
ATOM   1394  CD2 TRP    89      44.494  56.149  22.725  0.00  0.00
ATOM   1395  C   TRP    89      41.121  54.253  22.860  0.00  0.00
ATOM   1396  O   TRP    89      41.281  53.044  23.059  0.00  0.00
ATOM   1397  N   VAL    90      40.724  54.787  21.733  0.00  0.00
ATOM   1398  H   VAL    90      40.712  55.870  21.608  0.00  0.00
ATOM   1399  CA  VAL    90      40.118  53.875  20.661  0.00  0.00
ATOM   1400  HA  VAL    90      40.517  52.791  20.740  0.00  0.00
ATOM   1401  CB  VAL    90      38.604  53.795  20.749  0.00  0.00
ATOM   1402  HB  VAL    90      38.064  54.792  20.698  0.00  0.00
ATOM   1403  CG1 VAL    90      38.089  52.874  19.644  0.00  0.00
ATOM   1404 1HG1 VAL    90      37.032  52.697  19.780  0.00  0.00
ATOM   1405 2HG1 VAL    90      38.319  53.353  18.668  0.00  0.00
ATOM   1406 3HG1 VAL    90      38.680  51.942  19.659  0.00  0.00
ATOM   1407  CG2 VAL    90      38.130  53.221  22.079  0.00  0.00
ATOM   1408 1HG2 VAL    90      37.247  52.724  22.074  0.00  0.00
ATOM   1409 2HG2 VAL    90      38.809  52.530  22.516  0.00  0.00
ATOM   1410 3HG2 VAL    90      38.227  54.172  22.744  0.00  0.00
ATOM   1411  C   VAL    90      40.518  54.349  19.265  0.00  0.00
ATOM   1412  O   VAL    90      40.349  55.525  18.965  0.00  0.00
ATOM   1413  N   ARG    91      41.031  53.442  18.441  0.00  0.00
ATOM   1414  H   ARG    91      41.066  52.493  18.832  0.00  0.00
ATOM   1415  CA  ARG    91      41.403  53.579  17.031  0.00  0.00
ATOM   1416  HA  ARG    91      41.851  52.616  16.799  0.00  0.00
ATOM   1417  CB  ARG    91      40.086  53.726  16.204  0.00  0.00
ATOM   1418  HB2 ARG    91      39.472  54.470  16.646  0.00  0.00
ATOM   1419  HB3 ARG    91      40.414  54.135  15.251  0.00  0.00
ATOM   1420  CG  ARG    91      39.342  52.403  15.833  0.00  0.00
ATOM   1421  HG2 ARG    91      38.937  51.937  16.720  0.00  0.00
ATOM   1422  HG3 ARG    91      38.465  52.621  15.235  0.00  0.00
ATOM   1423  CD  ARG    91      40.061  51.291  15.101  0.00  0.00
ATOM   1424  HD2 ARG    91      40.567  51.765  14.236  0.00  0.00
ATOM   1425  HD3 ARG    91      40.948  50.854  15.702  0.00  0.00
ATOM   1426  NE  ARG    91      39.126  50.216  14.627  0.00  0.00
ATOM   1427  HE  ARG    91      38.549  50.445  13.822  0.00  0.00
ATOM   1428  CZ  ARG    91      39.109  48.963  15.079  0.00  0.00
ATOM   1429  NH1 ARG    91      39.949  48.635  15.965  0.00  0.00
ATOM   1430 1HH1 ARG    91      40.776  49.199  16.138  0.00  0.00
ATOM   1431 2HH1 ARG    91      39.948  47.649  16.240  0.00  0.00
ATOM   1432  NH2 ARG    91      38.063  48.207  14.650  0.00  0.00
ATOM   1433 1HH2 ARG    91      37.569  48.522  13.855  0.00  0.00
ATOM   1434 2HH2 ARG    91      37.903  47.355  15.225  0.00  0.00
ATOM   1435  C   ARG    91      42.449  54.721  16.675  0.00  0.00
ATOM   1436  O   ARG    91      42.503  55.125  15.545  0.00  0.00
ATOM   1437  N   GLY    92      43.110  55.262  17.684  0.00  0.00
ATOM   1438  H   GLY    92      42.979  54.845  18.590  0.00  0.00
ATOM   1439  CA  GLY    92      43.898  56.528  17.575  0.00  0.00
ATOM   1440  HA2 GLY    92      44.848  56.429  18.053  0.00  0.00
ATOM   1441  HA3 GLY    92      44.154  56.712  16.548  0.00  0.00
ATOM   1442  C   GLY    92      43.335  57.825  18.085  0.00  0.00
ATOM   1443  O   GLY    92      43.876  58.905  17.840  0.00  0.00
ATOM   1444  N   ARG    93      42.195  57.756  18.800  0.00  0.00
ATOM   1445  H   ARG    93      41.930  56.796  19.090  0.00  0.00
ATOM   1446  CA  ARG    93      41.543  58.904  19.375  0.00  0.00
ATOM   1447  HA  ARG    93      42.316  59.650  19.455  0.00  0.00
ATOM   1448  CB  ARG    93      40.453  59.465  18.431  0.00  0.00
ATOM   1449  HB2 ARG    93      40.869  59.483  17.362  0.00  0.00
ATOM   1450  HB3 ARG    93      39.786  58.568  18.458  0.00  0.00
ATOM   1451  CG  ARG    93      39.626  60.657  18.875  0.00  0.00
ATOM   1452  HG2 ARG    93      38.952  60.176  19.605  0.00  0.00
ATOM   1453  HG3 ARG    93      40.273  61.345  19.300  0.00  0.00
ATOM   1454  CD  ARG    93      38.789  61.277  17.757  0.00  0.00
ATOM   1455  HD2 ARG    93      39.463  61.396  16.867  0.00  0.00
ATOM   1456  HD3 ARG    93      37.997  60.511  17.503  0.00  0.00
ATOM   1457  NE  ARG    93      38.272  62.611  18.052  0.00  0.00
ATOM   1458  HE  ARG    93      38.959  63.229  18.488  0.00  0.00
ATOM   1459  CZ  ARG    93      37.133  63.192  17.732  0.00  0.00
ATOM   1460  NH1 ARG    93      37.045  64.461  18.001  0.00  0.00
ATOM   1461 1HH1 ARG    93      37.917  64.846  18.273  0.00  0.00
ATOM   1462 2HH1 ARG    93      36.199  64.929  18.024  0.00  0.00
ATOM   1463  NH2 ARG    93      36.193  62.553  17.211  0.00  0.00
ATOM   1464 1HH2 ARG    93      36.239  61.613  16.988  0.00  0.00
ATOM   1465 2HH2 ARG    93      35.303  63.027  16.968  0.00  0.00
ATOM   1466  C   ARG    93      40.947  58.720  20.771  0.00  0.00
ATOM   1467  O   ARG    93      40.561  57.623  21.075  0.00  0.00
ATOM   1468  N   TRP    94      40.821  59.730  21.613  0.00  0.00
ATOM   1469  H   TRP    94      41.146  60.643  21.264  0.00  0.00
ATOM   1470  CA  TRP    94      40.189  59.539  22.971  0.00  0.00
ATOM   1471  HA  TRP    94      40.336  58.629  23.529  0.00  0.00
ATOM   1472  CB  TRP    94      40.626  60.578  23.957  0.00  0.00
ATOM   1473  HB2 TRP    94      40.388  61.609  23.527  0.00  0.00
ATOM   1474  HB3 TRP    94      40.085  60.431  24.918  0.00  0.00
ATOM   1475  CG  TRP    94      42.143  60.726  24.316  0.00  0.00
ATOM   1476  CD1 TRP    94      43.001  61.735  23.885  0.00  0.00
ATOM   1477  HD1 TRP    94      42.657  62.620  23.259  0.00  0.00
ATOM   1478  NE1 TRP    94      44.299  61.586  24.232  0.00  0.00
ATOM   1479  HE1 TRP    94      45.067  62.221  24.005  0.00  0.00
ATOM   1480  CE2 TRP    94      44.398  60.410  24.952  0.00  0.00
ATOM   1481  CZ2 TRP    94      45.475  59.844  25.629  0.00  0.00
ATOM   1482  HZ2 TRP    94      46.431  60.270  25.618  0.00  0.00
ATOM   1483  CH2 TRP    94      45.343  58.541  26.216  0.00  0.00
ATOM   1484  HH2 TRP    94      46.166  58.012  26.642  0.00  0.00
ATOM   1485  CZ3 TRP    94      44.071  58.007  26.343  0.00  0.00
ATOM   1486  HZ3 TRP    94      43.949  57.122  26.965  0.00  0.00
ATOM   1487  CE3 TRP    94      42.940  58.623  25.697  0.00  0.00
ATOM   1488  HE3 TRP    94      42.001  58.143  25.666  0.00  0.00
ATOM   1489  CD2 TRP    94      43.070  59.878  25.047  0.00  0.00
ATOM   1490  C   TRP    94      38.650  59.594  22.842  0.00  0.00
ATOM   1491  O   TRP    94      38.129  60.235  21.972  0.00  0.00
ATOM   1492  N   VAL    95      37.928  58.824  23.655  0.00  0.00
ATOM   1493  H   VAL    95      38.448  58.189  24.183  0.00  0.00
ATOM   1494  CA  VAL    95      36.479  58.761  23.723  0.00  0.00
ATOM   1495  HA  VAL    95      36.063  59.497  23.102  0.00  0.00
ATOM   1496  CB  VAL    95      35.852  57.324  23.266  0.00  0.00
ATOM   1497  HB  VAL    95      36.163  56.420  23.855  0.00  0.00
ATOM   1498  CG1 VAL    95      34.341  57.379  23.184  0.00  0.00
ATOM   1499 1HG1 VAL    95      33.957  58.234  22.648  0.00  0.00
ATOM   1500 2HG1 VAL    95      33.906  56.511  22.671  0.00  0.00
ATOM   1501 3HG1 VAL    95      34.007  57.349  24.217  0.00  0.00
ATOM   1502  CG2 VAL    95      36.242  57.095  21.797  0.00  0.00
ATOM   1503 1HG2 VAL    95      36.223  58.125  21.422  0.00  0.00
ATOM   1504 2HG2 VAL    95      37.191  56.657  21.709  0.00  0.00
ATOM   1505 3HG2 VAL    95      35.489  56.495  21.263  0.00  0.00
ATOM   1506  C   VAL    95      36.111  59.066  25.129  0.00  0.00
ATOM   1507  O   VAL    95      36.781  58.597  26.051  0.00  0.00
ATOM   1508  N   PRO    96      35.220  60.046  25.439  0.00  0.00
ATOM   1509  CD  PRO    96      34.634  61.064  24.543  0.00  0.00
ATOM   1510  HD2 PRO    96      33.819  60.703  24.030  0.00  0.00
ATOM   1511  HD3 PRO    96      35.332  61.467  23.825  0.00  0.00
ATOM   1512  CG  PRO    96      34.127  62.235  25.412  0.00  0.00
ATOM   1513  HG2 PRO    96      33.219  62.656  24.959  0.00  0.00
ATOM   1514  HG3 PRO    96      34.807  63.077  25.553  0.00  0.00
ATOM   1515  CB  PRO    96      33.869  61.507  26.754  0.00  0.00
ATOM   1516  HB2 PRO    96      32.850  61.176  26.887  0.00  0.00
ATOM   1517  HB3 PRO    96      34.058  62.070  27.632  0.00  0.00
ATOM   1518  CA  PRO    96      34.761  60.236  26.723  0.00  0.00
ATOM   1519  HA  PRO    96      35.624  60.377  27.425  0.00  0.00
ATOM   1520  C   PRO    96      34.043  59.070  27.336  0.00  0.00
ATOM   1521  O   PRO    96      33.463  58.258  26.582  0.00  0.00
ATOM   1522  N   TYR    97      34.267  58.783  28.613  0.00  0.00
ATOM   1523  H   TYR    97      34.784  59.443  29.206  0.00  0.00
ATOM   1524  CA  TYR    97      33.759  57.633  29.369  0.00  0.00
ATOM   1525  HA  TYR    97      34.014  56.736  28.726  0.00  0.00
ATOM   1526  CB  TYR    97      34.356  57.541  30.767  0.00  0.00
ATOM   1527  HB2 TYR    97      35.405  57.458  30.722  0.00  0.00
ATOM   1528  HB3 TYR    97      34.095  58.464  31.179  0.00  0.00
ATOM   1529  CG  TYR    97      33.835  56.299  31.529  0.00  0.00
ATOM   1530  CD1 TYR    97      32.679  56.486  32.370  0.00  0.00
ATOM   1531  HD1 TYR    97      32.249  57.456  32.553  0.00  0.00
ATOM   1532  CE1 TYR    97      32.170  55.400  33.081  0.00  0.00
ATOM   1533  HE1 TYR    97      31.329  55.551  33.845  0.00  0.00
ATOM   1534  CZ  TYR    97      32.695  54.079  32.934  0.00  0.00
ATOM   1535  OH  TYR    97      32.078  53.115  33.642  0.00  0.00
ATOM   1536  HH  TYR    97      31.497  53.438  34.342  0.00  0.00
ATOM   1537  CE2 TYR    97      33.739  53.890  32.008  0.00  0.00
ATOM   1538  HE2 TYR    97      34.106  52.888  31.912  0.00  0.00
ATOM   1539  CD2 TYR    97      34.332  54.987  31.288  0.00  0.00
ATOM   1540  HD2 TYR    97      35.382  54.836  30.886  0.00  0.00
ATOM   1541  C   TYR    97      32.177  57.724  29.386  0.00  0.00
ATOM   1542  O   TYR    97      31.699  58.780  29.816  0.00  0.00
ATOM   1543  N   PRO    98      31.446  56.607  29.269  0.00  0.00
ATOM   1544  CD  PRO    98      30.034  56.580  29.681  0.00  0.00
ATOM   1545  HD2 PRO    98      29.371  57.262  29.218  0.00  0.00
ATOM   1546  HD3 PRO    98      29.971  56.821  30.748  0.00  0.00
ATOM   1547  CG  PRO    98      29.589  55.162  29.526  0.00  0.00
ATOM   1548  HG2 PRO    98      29.025  55.082  28.571  0.00  0.00
ATOM   1549  HG3 PRO    98      28.978  54.806  30.309  0.00  0.00
ATOM   1550  CB  PRO    98      30.863  54.407  29.384  0.00  0.00
ATOM   1551  HB2 PRO    98      30.701  53.603  28.700  0.00  0.00
ATOM   1552  HB3 PRO    98      31.220  54.167  30.289  0.00  0.00
ATOM   1553  CA  PRO    98      31.926  55.295  28.764  0.00  0.00
ATOM   1554  HA  PRO    98      32.939  55.151  29.137  0.00  0.00
ATOM   1555  C   PRO    98      31.792  55.272  27.259  0.00  0.00
ATOM   1556  O   PRO    98      31.162  56.055  26.576  0.00  0.00
ATOM   1557  N   PHE    99      32.508  54.371  26.636  0.00  0.00
ATOM   1558  H   PHE    99      33.073  53.790  27.191  0.00  0.00
ATOM   1559  CA  PHE    99      32.673  54.383  25.184  0.00  0.00
ATOM   1560  HA  PHE    99      33.234  55.202  24.893  0.00  0.00
ATOM   1561  CB  PHE    99      33.484  53.083  24.922  0.00  0.00
ATOM   1562  HB2 PHE    99      34.500  53.262  25.259  0.00  0.00
ATOM   1563  HB3 PHE    99      33.188  52.239  25.548  0.00  0.00
ATOM   1564  CG  PHE    99      33.558  52.554  23.516  0.00  0.00
ATOM   1565  CD1 PHE    99      34.567  53.028  22.660  0.00  0.00
ATOM   1566  HD1 PHE    99      35.278  53.774  22.903  0.00  0.00
ATOM   1567  CE1 PHE    99      34.543  52.583  21.334  0.00  0.00
ATOM   1568  HE1 PHE    99      35.135  52.974  20.562  0.00  0.00
ATOM   1569  CZ  PHE    99      33.619  51.539  20.923  0.00  0.00
ATOM   1570  HZ  PHE    99      33.564  51.082  19.937  0.00  0.00
ATOM   1571  CE2 PHE    99      32.696  51.043  21.858  0.00  0.00
ATOM   1572  HE2 PHE    99      31.981  50.250  21.632  0.00  0.00
ATOM   1573  CD2 PHE    99      32.599  51.594  23.130  0.00  0.00
ATOM   1574  HD2 PHE    99      31.852  51.164  23.806  0.00  0.00
ATOM   1575  C   PHE    99      31.327  54.427  24.484  0.00  0.00
ATOM   1576  O   PHE    99      30.991  55.209  23.579  0.00  0.00
ATOM   1577  N   GLN   100      30.411  53.547  24.919  0.00  0.00
ATOM   1578  H   GLN   100      30.554  53.269  25.868  0.00  0.00
ATOM   1579  CA  GLN   100      29.297  53.026  24.009  0.00  0.00
ATOM   1580  HA  GLN   100      29.653  53.045  22.967  0.00  0.00
ATOM   1581  CB  GLN   100      28.846  51.582  24.425  0.00  0.00
ATOM   1582  HB2 GLN   100      28.411  51.133  23.546  0.00  0.00
ATOM   1583  HB3 GLN   100      29.716  50.951  24.666  0.00  0.00
ATOM   1584  CG  GLN   100      27.979  51.561  25.645  0.00  0.00
ATOM   1585  HG2 GLN   100      27.425  52.479  25.765  0.00  0.00
ATOM   1586  HG3 GLN   100      27.313  50.682  25.503  0.00  0.00
ATOM   1587  CD  GLN   100      28.853  51.274  26.900  0.00  0.00
ATOM   1588  OE1 GLN   100      30.028  51.568  26.918  0.00  0.00
ATOM   1589  NE2 GLN   100      28.334  50.698  27.930  0.00  0.00
ATOM   1590 1HE2 GLN   100      28.968  50.269  28.599  0.00  0.00
ATOM   1591 2HE2 GLN   100      27.379  50.494  28.042  0.00  0.00
ATOM   1592  C   GLN   100      28.165  54.059  23.809  0.00  0.00
ATOM   1593  O   GLN   100      27.481  54.103  22.789  0.00  0.00
ATOM   1594  N   ASN   101      28.140  55.058  24.633  0.00  0.00
ATOM   1595  H   ASN   101      28.858  55.105  25.343  0.00  0.00
ATOM   1596  CA  ASN   101      27.313  56.282  24.511  0.00  0.00
ATOM   1597  HA  ASN   101      26.544  55.955  23.797  0.00  0.00
ATOM   1598  CB  ASN   101      26.660  56.599  25.765  0.00  0.00
ATOM   1599  HB2 ASN   101      27.420  56.605  26.527  0.00  0.00
ATOM   1600  HB3 ASN   101      26.376  57.643  25.725  0.00  0.00
ATOM   1601  CG  ASN   101      25.419  55.818  26.094  0.00  0.00
ATOM   1602  OD1 ASN   101      24.405  55.779  25.371  0.00  0.00
ATOM   1603  ND2 ASN   101      25.433  55.117  27.159  0.00  0.00
ATOM   1604 1HD2 ASN   101      24.705  54.450  27.382  0.00  0.00
ATOM   1605 2HD2 ASN   101      26.016  55.423  27.912  0.00  0.00
ATOM   1606  C   ASN   101      27.960  57.509  23.841  0.00  0.00
ATOM   1607  O   ASN   101      27.229  58.396  23.541  0.00  0.00
ATOM   1608  N   ASN   102      29.270  57.439  23.518  0.00  0.00
ATOM   1609  H   ASN   102      29.725  56.489  23.676  0.00  0.00
ATOM   1610  CA  ASN   102      30.101  58.453  22.846  0.00  0.00
ATOM   1611  HA  ASN   102      29.509  59.442  22.603  0.00  0.00
ATOM   1612  CB  ASN   102      31.193  58.956  23.800  0.00  0.00
ATOM   1613  HB2 ASN   102      31.826  58.176  24.217  0.00  0.00
ATOM   1614  HB3 ASN   102      31.927  59.596  23.193  0.00  0.00
ATOM   1615  CG  ASN   102      30.590  59.767  24.991  0.00  0.00
ATOM   1616  OD1 ASN   102      29.998  60.777  24.677  0.00  0.00
ATOM   1617  ND2 ASN   102      30.788  59.349  26.251  0.00  0.00
ATOM   1618 1HD2 ASN   102      30.293  59.829  27.046  0.00  0.00
ATOM   1619 2HD2 ASN   102      31.330  58.561  26.452  0.00  0.00
ATOM   1620  C   ASN   102      30.684  58.048  21.493  0.00  0.00
ATOM   1621  O   ASN   102      31.770  58.490  21.056  0.00  0.00
ATOM   1622  N   ILE   103      29.953  57.211  20.781  0.00  0.00
ATOM   1623  H   ILE   103      29.067  56.878  21.099  0.00  0.00
ATOM   1624  CA  ILE   103      30.524  56.438  19.633  0.00  0.00
ATOM   1625  HA  ILE   103      31.583  56.160  19.900  0.00  0.00
ATOM   1626  CB  ILE   103      29.734  55.107  19.236  0.00  0.00
ATOM   1627  HB  ILE   103      30.236  54.663  18.401  0.00  0.00
ATOM   1628  CG2 ILE   103      29.901  54.164  20.398  0.00  0.00
ATOM   1629 1HG2 ILE   103      29.341  54.437  21.256  0.00  0.00
ATOM   1630 2HG2 ILE   103      29.633  53.093  20.113  0.00  0.00
ATOM   1631 3HG2 ILE   103      30.915  54.195  20.632  0.00  0.00
ATOM   1632  CG1 ILE   103      28.224  55.445  18.840  0.00  0.00
ATOM   1633 2HG1 ILE   103      27.659  55.661  19.785  0.00  0.00
ATOM   1634 3HG1 ILE   103      28.200  56.323  18.203  0.00  0.00
ATOM   1635  CD1 ILE   103      27.438  54.348  18.070  0.00  0.00
ATOM   1636 1HD1 ILE   103      27.706  53.432  18.536  0.00  0.00
ATOM   1637 2HD1 ILE   103      26.379  54.612  18.085  0.00  0.00
ATOM   1638 3HD1 ILE   103      27.729  54.361  17.046  0.00  0.00
ATOM   1639  C   ILE   103      30.664  57.310  18.332  0.00  0.00
ATOM   1640  O   ILE   103      31.371  56.902  17.392  0.00  0.00
ATOM   1641  N   HIE   104      29.859  58.350  18.332  0.00  0.00
ATOM   1642  H   HIE   104      29.479  58.459  19.277  0.00  0.00
ATOM   1643  CA  HIE   104      29.926  59.466  17.411  0.00  0.00
ATOM   1644  HA  HIE   104      29.509  59.188  16.471  0.00  0.00
ATOM   1645  CB  HIE   104      29.011  60.561  17.867  0.00  0.00
ATOM   1646  HB2 HIE   104      28.934  61.270  17.115  0.00  0.00
ATOM   1647  HB3 HIE   104      27.996  60.132  18.104  0.00  0.00
ATOM   1648  CG  HIE   104      29.451  61.251  19.105  0.00  0.00
ATOM   1649  ND1 HIE   104      29.150  60.872  20.452  0.00  0.00
ATOM   1650  CE1 HIE   104      29.707  61.868  21.169  0.00  0.00
ATOM   1651  HE1 HIE   104      29.792  61.898  22.225  0.00  0.00
ATOM   1652  NE2 HIE   104      30.219  62.862  20.380  0.00  0.00
ATOM   1653  HE2 HIE   104      30.737  63.672  20.761  0.00  0.00
ATOM   1654  CD2 HIE   104      30.034  62.448  19.051  0.00  0.00
ATOM   1655  HD2 HIE   104      30.231  63.019  18.120  0.00  0.00
ATOM   1656  C   HIE   104      31.417  59.979  17.205  0.00  0.00
ATOM   1657  O   HIE   104      31.624  60.664  16.232  0.00  0.00
ATOM   1658  N   ARG   105      32.346  59.802  18.174  0.00  0.00
ATOM   1659  H   ARG   105      31.939  59.426  19.036  0.00  0.00
ATOM   1660  CA  ARG   105      33.724  60.148  18.072  0.00  0.00
ATOM   1661  HA  ARG   105      33.964  61.185  17.728  0.00  0.00
ATOM   1662  CB  ARG   105      34.534  60.065  19.474  0.00  0.00
ATOM   1663  HB2 ARG   105      34.375  59.073  19.840  0.00  0.00
ATOM   1664  HB3 ARG   105      35.639  60.079  19.321  0.00  0.00
ATOM   1665  CG  ARG   105      34.210  61.138  20.641  0.00  0.00
ATOM   1666  HG2 ARG   105      33.202  60.896  21.009  0.00  0.00
ATOM   1667  HG3 ARG   105      34.946  60.935  21.476  0.00  0.00
ATOM   1668  CD  ARG   105      34.199  62.593  20.328  0.00  0.00
ATOM   1669  HD2 ARG   105      35.187  62.926  20.011  0.00  0.00
ATOM   1670  HD3 ARG   105      33.495  62.829  19.511  0.00  0.00
ATOM   1671  NE  ARG   105      33.703  63.405  21.500  0.00  0.00
ATOM   1672  HE  ARG   105      32.773  63.233  21.782  0.00  0.00
ATOM   1673  CZ  ARG   105      34.423  64.227  22.270  0.00  0.00
ATOM   1674  NH1 ARG   105      35.675  64.403  22.165  0.00  0.00
ATOM   1675 1HH1 ARG   105      36.320  63.910  21.581  0.00  0.00
ATOM   1676 2HH1 ARG   105      36.061  65.164  22.695  0.00  0.00
ATOM   1677  NH2 ARG   105      33.811  65.018  23.134  0.00  0.00
ATOM   1678 1HH2 ARG   105      32.822  64.898  23.233  0.00  0.00
ATOM   1679 2HH2 ARG   105      34.265  65.740  23.789  0.00  0.00
ATOM   1680  C   ARG   105      34.508  59.293  17.111  0.00  0.00
ATOM   1681  O   ARG   105      35.577  59.681  16.638  0.00  0.00
ATOM   1682  N   LEU   106      34.047  58.013  16.981  0.00  0.00
ATOM   1683  H   LEU   106      33.104  57.817  17.323  0.00  0.00
ATOM   1684  CA  LEU   106      34.783  57.006  16.244  0.00  0.00
ATOM   1685  HA  LEU   106      35.689  56.982  16.847  0.00  0.00
ATOM   1686  CB  LEU   106      34.020  55.642  16.196  0.00  0.00
ATOM   1687  HB2 LEU   106      33.015  55.849  15.783  0.00  0.00
ATOM   1688  HB3 LEU   106      34.431  55.099  15.340  0.00  0.00
ATOM   1689  CG  LEU   106      33.926  54.746  17.436  0.00  0.00
ATOM   1690  HG  LEU   106      33.488  55.253  18.343  0.00  0.00
ATOM   1691  CD1 LEU   106      32.887  53.584  17.086  0.00  0.00
ATOM   1692 1HD1 LEU   106      33.137  52.724  17.750  0.00  0.00
ATOM   1693 2HD1 LEU   106      31.899  53.841  17.246  0.00  0.00
ATOM   1694 3HD1 LEU   106      32.833  53.359  16.025  0.00  0.00
ATOM   1695  CD2 LEU   106      35.288  54.231  17.733  0.00  0.00
ATOM   1696 1HD2 LEU   106      35.235  53.334  18.350  0.00  0.00
ATOM   1697 2HD2 LEU   106      35.891  54.069  16.804  0.00  0.00
ATOM   1698 3HD2 LEU   106      35.897  55.043  18.179  0.00  0.00
ATOM   1699  C   LEU   106      35.077  57.582  14.794  0.00  0.00
ATOM   1700  O   LEU   106      34.381  58.350  14.242  0.00  0.00
ATOM   1701  N   PRO   107      36.152  57.060  14.123  0.00  0.00
ATOM   1702  CD  PRO   107      37.174  56.009  14.486  0.00  0.00
ATOM   1703  HD2 PRO   107      36.690  55.099  14.886  0.00  0.00
ATOM   1704  HD3 PRO   107      37.832  56.526  15.307  0.00  0.00
ATOM   1705  CG  PRO   107      38.146  55.815  13.314  0.00  0.00
ATOM   1706  HG2 PRO   107      37.955  54.955  12.709  0.00  0.00
ATOM   1707  HG3 PRO   107      39.153  55.832  13.731  0.00  0.00
ATOM   1708  CB  PRO   107      37.802  57.060  12.476  0.00  0.00
ATOM   1709  HB2 PRO   107      37.901  56.780  11.418  0.00  0.00
ATOM   1710  HB3 PRO   107      38.431  57.910  12.736  0.00  0.00
ATOM   1711  CA  PRO   107      36.339  57.390  12.738  0.00  0.00
ATOM   1712  HA  PRO   107      36.190  58.468  12.542  0.00  0.00
ATOM   1713  C   PRO   107      35.358  56.593  11.870  0.00  0.00
ATOM   1714  O   PRO   107      34.808  55.563  12.277  0.00  0.00
ATOM   1715  N   GLU   108      35.024  57.107  10.677  0.00  0.00
ATOM   1716  H   GLU   108      35.638  57.844  10.386  0.00  0.00
ATOM   1717  CA  GLU   108      33.786  56.906   9.943  0.00  0.00
ATOM   1718  HA  GLU   108      32.999  57.140  10.622  0.00  0.00
ATOM   1719  CB  GLU   108      33.763  57.941   8.757  0.00  0.00
ATOM   1720  HB2 GLU   108      33.845  59.009   9.129  0.00  0.00
ATOM   1721  HB3 GLU   108      34.546  57.708   8.012  0.00  0.00
ATOM   1722  CG  GLU   108      32.410  57.671   8.081  0.00  0.00
ATOM   1723  HG2 GLU   108      32.283  56.665   7.857  0.00  0.00
ATOM   1724  HG3 GLU   108      31.683  58.017   8.811  0.00  0.00
ATOM   1725  CD  GLU   108      32.176  58.443   6.795  0.00  0.00
ATOM   1726  OE1 GLU   108      33.129  58.378   5.923  0.00  0.00
ATOM   1727  OE2 GLU   108      31.042  59.035   6.631  0.00  0.00
ATOM   1728  C   GLU   108      33.531  55.446   9.546  0.00  0.00
ATOM   1729  O   GLU   108      32.579  54.792   9.964  0.00  0.00
ATOM   1730  N   GLN   109      34.507  54.694   9.065  0.00  0.00
ATOM   1731  H   GLN   109      35.244  55.339   8.845  0.00  0.00
ATOM   1732  CA  GLN   109      34.500  53.242   8.710  0.00  0.00
ATOM   1733  HA  GLN   109      33.827  53.103   7.844  0.00  0.00
ATOM   1734  CB  GLN   109      35.952  52.854   8.182  0.00  0.00
ATOM   1735  HB2 GLN   109      35.789  51.788   7.983  0.00  0.00
ATOM   1736  HB3 GLN   109      36.143  53.484   7.259  0.00  0.00
ATOM   1737  CG  GLN   109      37.075  53.192   9.234  0.00  0.00
ATOM   1738  HG2 GLN   109      37.055  54.297   9.472  0.00  0.00
ATOM   1739  HG3 GLN   109      36.758  52.570  10.162  0.00  0.00
ATOM   1740  CD  GLN   109      38.447  52.860   8.700  0.00  0.00
ATOM   1741  OE1 GLN   109      38.991  51.797   8.783  0.00  0.00
ATOM   1742  NE2 GLN   109      38.891  53.800   7.938  0.00  0.00
ATOM   1743 1HE2 GLN   109      39.736  53.620   7.501  0.00  0.00
ATOM   1744 2HE2 GLN   109      38.368  54.702   7.892  0.00  0.00
ATOM   1745  C   GLN   109      34.098  52.339   9.879  0.00  0.00
ATOM   1746  O   GLN   109      33.383  51.364   9.652  0.00  0.00
ATOM   1747  N   ASP   110      34.430  52.660  11.151  0.00  0.00
ATOM   1748  H   ASP   110      34.886  53.551  11.262  0.00  0.00
ATOM   1749  CA  ASP   110      33.977  51.979  12.415  0.00  0.00
ATOM   1750  HA  ASP   110      33.516  51.000  12.086  0.00  0.00
ATOM   1751  CB  ASP   110      35.192  51.768  13.328  0.00  0.00
ATOM   1752  HB2 ASP   110      35.733  52.783  13.659  0.00  0.00
ATOM   1753  HB3 ASP   110      34.806  51.401  14.290  0.00  0.00
ATOM   1754  CG  ASP   110      36.305  50.834  12.862  0.00  0.00
ATOM   1755  OD1 ASP   110      35.957  49.703  12.481  0.00  0.00
ATOM   1756  OD2 ASP   110      37.434  51.346  12.683  0.00  0.00
ATOM   1757  C   ASP   110      32.740  52.728  13.180  0.00  0.00
ATOM   1758  O   ASP   110      32.025  52.043  13.887  0.00  0.00
ATOM   1759  N   ARG   111      32.462  54.028  12.855  0.00  0.00
ATOM   1760  H   ARG   111      33.191  54.681  12.495  0.00  0.00
ATOM   1761  CA  ARG   111      31.233  54.669  13.344  0.00  0.00
ATOM   1762  HA  ARG   111      31.231  54.463  14.424  0.00  0.00
ATOM   1763  CB  ARG   111      31.337  56.183  13.027  0.00  0.00
ATOM   1764  HB2 ARG   111      32.364  56.490  13.283  0.00  0.00
ATOM   1765  HB3 ARG   111      31.225  56.315  11.959  0.00  0.00
ATOM   1766  CG  ARG   111      30.379  57.115  13.767  0.00  0.00
ATOM   1767  HG2 ARG   111      29.335  56.963  13.629  0.00  0.00
ATOM   1768  HG3 ARG   111      30.370  56.940  14.839  0.00  0.00
ATOM   1769  CD  ARG   111      30.758  58.585  13.732  0.00  0.00
ATOM   1770  HD2 ARG   111      30.010  59.164  14.224  0.00  0.00
ATOM   1771  HD3 ARG   111      31.687  58.695  14.158  0.00  0.00
ATOM   1772  NE  ARG   111      30.750  59.115  12.317  0.00  0.00
ATOM   1773  HE  ARG   111      29.822  59.119  11.908  0.00  0.00
ATOM   1774  CZ  ARG   111      31.771  59.527  11.636  0.00  0.00
ATOM   1775  NH1 ARG   111      33.003  59.559  12.036  0.00  0.00
ATOM   1776 1HH1 ARG   111      33.247  59.240  13.003  0.00  0.00
ATOM   1777 2HH1 ARG   111      33.531  60.104  11.358  0.00  0.00
ATOM   1778  NH2 ARG   111      31.520  60.063  10.436  0.00  0.00
ATOM   1779 1HH2 ARG   111      30.611  60.123   9.998  0.00  0.00
ATOM   1780 2HH2 ARG   111      32.323  60.625  10.066  0.00  0.00
ATOM   1781  C   ARG   111      30.062  53.916  12.788  0.00  0.00
ATOM   1782  O   ARG   111      29.121  53.546  13.504  0.00  0.00
ATOM   1783  N   LYS   112      30.117  53.795  11.453  0.00  0.00
ATOM   1784  H   LYS   112      30.841  54.374  10.922  0.00  0.00
ATOM   1785  CA  LYS   112      29.104  53.070  10.661  0.00  0.00
ATOM   1786  HA  LYS   112      28.158  53.675  10.765  0.00  0.00
ATOM   1787  CB  LYS   112      29.712  53.041   9.300  0.00  0.00
ATOM   1788  HB2 LYS   112      30.769  52.781   9.227  0.00  0.00
ATOM   1789  HB3 LYS   112      29.210  52.278   8.753  0.00  0.00
ATOM   1790  CG  LYS   112      29.437  54.388   8.507  0.00  0.00
ATOM   1791  HG2 LYS   112      28.365  54.572   8.560  0.00  0.00
ATOM   1792  HG3 LYS   112      29.937  55.136   9.142  0.00  0.00
ATOM   1793  CD  LYS   112      30.123  54.528   7.131  0.00  0.00
ATOM   1794  HD2 LYS   112      29.610  55.338   6.639  0.00  0.00
ATOM   1795  HD3 LYS   112      31.241  54.686   7.273  0.00  0.00
ATOM   1796  CE  LYS   112      29.892  53.257   6.170  0.00  0.00
ATOM   1797  HE2 LYS   112      30.215  52.328   6.662  0.00  0.00
ATOM   1798  HE3 LYS   112      28.862  52.954   5.952  0.00  0.00
ATOM   1799  NZ  LYS   112      30.648  53.403   4.939  0.00  0.00
ATOM   1800  HZ1 LYS   112      31.633  53.150   4.967  0.00  0.00
ATOM   1801  HZ2 LYS   112      30.135  52.928   4.182  0.00  0.00
ATOM   1802  HZ3 LYS   112      30.613  54.421   4.679  0.00  0.00
ATOM   1803  C   LYS   112      28.774  51.651  11.166  0.00  0.00
ATOM   1804  O   LYS   112      27.642  51.367  11.461  0.00  0.00
ATOM   1805  N   ARG   113      29.831  50.814  11.243  0.00  0.00
ATOM   1806  H   ARG   113      30.685  51.227  10.842  0.00  0.00
ATOM   1807  CA  ARG   113      30.018  49.549  12.024  0.00  0.00
ATOM   1808  HA  ARG   113      29.503  48.795  11.447  0.00  0.00
ATOM   1809  CB  ARG   113      31.477  49.199  12.292  0.00  0.00
ATOM   1810  HB2 ARG   113      32.103  49.368  11.377  0.00  0.00
ATOM   1811  HB3 ARG   113      31.982  49.826  13.057  0.00  0.00
ATOM   1812  CG  ARG   113      31.545  47.752  12.743  0.00  0.00
ATOM   1813  HG2 ARG   113      30.808  47.571  13.577  0.00  0.00
ATOM   1814  HG3 ARG   113      31.052  47.203  11.967  0.00  0.00
ATOM   1815  CD  ARG   113      32.869  47.235  13.159  0.00  0.00
ATOM   1816  HD2 ARG   113      33.629  47.515  12.486  0.00  0.00
ATOM   1817  HD3 ARG   113      33.087  47.576  14.128  0.00  0.00
ATOM   1818  NE  ARG   113      32.846  45.735  13.145  0.00  0.00
ATOM   1819  HE  ARG   113      32.081  45.293  12.691  0.00  0.00
ATOM   1820  CZ  ARG   113      33.657  45.044  13.847  0.00  0.00
ATOM   1821  NH1 ARG   113      34.824  45.512  14.142  0.00  0.00
ATOM   1822 1HH1 ARG   113      35.266  46.225  13.555  0.00  0.00
ATOM   1823 2HH1 ARG   113      35.382  44.808  14.636  0.00  0.00
ATOM   1824  NH2 ARG   113      33.522  43.813  14.170  0.00  0.00
ATOM   1825 1HH2 ARG   113      32.552  43.408  14.037  0.00  0.00
ATOM   1826 2HH2 ARG   113      34.353  43.224  14.353  0.00  0.00
ATOM   1827  C   ARG   113      29.242  49.533  13.298  0.00  0.00
ATOM   1828  O   ARG   113      28.376  48.662  13.468  0.00  0.00
ATOM   1829  N   CYS   114      29.622  50.375  14.210  0.00  0.00
ATOM   1830  H   CYS   114      30.331  51.033  14.051  0.00  0.00
ATOM   1831  CA  CYS   114      28.824  50.501  15.446  0.00  0.00
ATOM   1832  HA  CYS   114      28.842  49.511  15.972  0.00  0.00
ATOM   1833  CB  CYS   114      29.482  51.450  16.416  0.00  0.00
ATOM   1834  HB2 CYS   114      29.564  52.483  15.953  0.00  0.00
ATOM   1835  HB3 CYS   114      28.918  51.572  17.377  0.00  0.00
ATOM   1836  SG  CYS   114      31.095  50.718  16.837  0.00  0.00
ATOM   1837  HG  CYS   114      31.701  51.383  15.909  0.00  0.00
ATOM   1838  C   CYS   114      27.355  50.816  15.211  0.00  0.00
ATOM   1839  O   CYS   114      26.454  50.061  15.668  0.00  0.00
ATOM   1840  N   LEU   115      26.902  51.893  14.485  0.00  0.00
ATOM   1841  H   LEU   115      27.641  52.486  14.042  0.00  0.00
ATOM   1842  CA  LEU   115      25.489  52.199  14.335  0.00  0.00
ATOM   1843  HA  LEU   115      24.907  52.261  15.260  0.00  0.00
ATOM   1844  CB  LEU   115      25.481  53.591  13.600  0.00  0.00
ATOM   1845  HB2 LEU   115      25.863  54.344  14.251  0.00  0.00
ATOM   1846  HB3 LEU   115      26.053  53.417  12.694  0.00  0.00
ATOM   1847  CG  LEU   115      24.148  54.138  13.074  0.00  0.00
ATOM   1848  HG  LEU   115      23.634  53.461  12.423  0.00  0.00
ATOM   1849  CD1 LEU   115      23.079  54.478  14.173  0.00  0.00
ATOM   1850 1HD1 LEU   115      23.431  55.196  14.848  0.00  0.00
ATOM   1851 2HD1 LEU   115      22.218  54.687  13.668  0.00  0.00
ATOM   1852 3HD1 LEU   115      22.839  53.544  14.701  0.00  0.00
ATOM   1853  CD2 LEU   115      24.371  55.510  12.326  0.00  0.00
ATOM   1854 1HD2 LEU   115      24.707  55.432  11.269  0.00  0.00
ATOM   1855 2HD2 LEU   115      23.499  56.014  12.311  0.00  0.00
ATOM   1856 3HD2 LEU   115      25.091  56.065  12.812  0.00  0.00
ATOM   1857  C   LEU   115      24.710  51.148  13.558  0.00  0.00
ATOM   1858  O   LEU   115      23.599  50.942  14.061  0.00  0.00
ATOM   1859  N   ASP   116      25.155  50.585  12.452  0.00  0.00
ATOM   1860  H   ASP   116      26.038  50.800  12.097  0.00  0.00
ATOM   1861  CA  ASP   116      24.416  49.607  11.685  0.00  0.00
ATOM   1862  HA  ASP   116      23.487  50.006  11.363  0.00  0.00
ATOM   1863  CB  ASP   116      25.392  49.342  10.563  0.00  0.00
ATOM   1864  HB2 ASP   116      25.709  50.275  10.161  0.00  0.00
ATOM   1865  HB3 ASP   116      26.346  48.912  10.978  0.00  0.00
ATOM   1866  CG  ASP   116      24.710  48.574   9.416  0.00  0.00
ATOM   1867  OD1 ASP   116      23.909  49.136   8.654  0.00  0.00
ATOM   1868  OD2 ASP   116      24.964  47.386   9.372  0.00  0.00
ATOM   1869  C   ASP   116      24.004  48.420  12.526  0.00  0.00
ATOM   1870  O   ASP   116      22.989  47.794  12.367  0.00  0.00
ATOM   1871  N   GLU   117      24.897  47.990  13.450  0.00  0.00
ATOM   1872  H   GLU   117      25.800  48.425  13.406  0.00  0.00
ATOM   1873  CA  GLU   117      24.786  46.886  14.388  0.00  0.00
ATOM   1874  HA  GLU   117      24.249  46.134  13.941  0.00  0.00
ATOM   1875  CB  GLU   117      26.143  46.245  14.688  0.00  0.00
ATOM   1876  HB2 GLU   117      26.822  47.015  14.817  0.00  0.00
ATOM   1877  HB3 GLU   117      26.018  45.618  15.559  0.00  0.00
ATOM   1878  CG  GLU   117      26.641  45.369  13.527  0.00  0.00
ATOM   1879  HG2 GLU   117      26.638  45.982  12.641  0.00  0.00
ATOM   1880  HG3 GLU   117      27.708  45.103  13.684  0.00  0.00
ATOM   1881  CD  GLU   117      25.906  44.075  13.297  0.00  0.00
ATOM   1882  OE1 GLU   117      24.969  43.704  14.056  0.00  0.00
ATOM   1883  OE2 GLU   117      26.148  43.390  12.260  0.00  0.00
ATOM   1884  C   GLU   117      24.038  47.278  15.655  0.00  0.00
ATOM   1885  O   GLU   117      23.471  46.419  16.255  0.00  0.00
ATOM   1886  N   LEU   118      24.001  48.588  16.081  0.00  0.00
ATOM   1887  H   LEU   118      24.566  49.208  15.594  0.00  0.00
ATOM   1888  CA  LEU   118      23.040  49.183  17.025  0.00  0.00
ATOM   1889  HA  LEU   118      22.994  48.567  17.926  0.00  0.00
ATOM   1890  CB  LEU   118      23.550  50.639  17.389  0.00  0.00
ATOM   1891  HB2 LEU   118      24.554  50.494  17.844  0.00  0.00
ATOM   1892  HB3 LEU   118      23.600  51.257  16.495  0.00  0.00
ATOM   1893  CG  LEU   118      22.779  51.310  18.587  0.00  0.00
ATOM   1894  HG  LEU   118      21.688  51.409  18.450  0.00  0.00
ATOM   1895  CD1 LEU   118      22.978  50.435  19.820  0.00  0.00
ATOM   1896 1HD1 LEU   118      24.047  50.317  20.052  0.00  0.00
ATOM   1897 2HD1 LEU   118      22.460  51.040  20.617  0.00  0.00
ATOM   1898 3HD1 LEU   118      22.358  49.491  19.712  0.00  0.00
ATOM   1899  CD2 LEU   118      23.310  52.782  18.781  0.00  0.00
ATOM   1900 1HD2 LEU   118      24.366  52.825  18.687  0.00  0.00
ATOM   1901 2HD2 LEU   118      23.038  53.375  17.961  0.00  0.00
ATOM   1902 3HD2 LEU   118      23.031  53.155  19.710  0.00  0.00
ATOM   1903  C   LEU   118      21.553  49.165  16.468  0.00  0.00
ATOM   1904  O   LEU   118      20.678  48.910  17.248  0.00  0.00
ATOM   1905  N   VAL   119      21.289  49.277  15.133  0.00  0.00
ATOM   1906  H   VAL   119      22.027  49.539  14.549  0.00  0.00
ATOM   1907  CA  VAL   119      19.926  49.231  14.565  0.00  0.00
ATOM   1908  HA  VAL   119      19.290  49.999  15.069  0.00  0.00
ATOM   1909  CB  VAL   119      20.030  49.422  13.035  0.00  0.00
ATOM   1910  HB  VAL   119      20.761  48.789  12.550  0.00  0.00
ATOM   1911  CG1 VAL   119      18.717  49.194  12.321  0.00  0.00
ATOM   1912 1HG1 VAL   119      18.405  48.164  12.244  0.00  0.00
ATOM   1913 2HG1 VAL   119      17.901  49.691  12.753  0.00  0.00
ATOM   1914 3HG1 VAL   119      18.816  49.550  11.274  0.00  0.00
ATOM   1915  CG2 VAL   119      20.428  50.870  12.646  0.00  0.00
ATOM   1916 1HG2 VAL   119      21.213  50.919  11.935  0.00  0.00
ATOM   1917 2HG2 VAL   119      19.564  51.371  12.106  0.00  0.00
ATOM   1918 3HG2 VAL   119      20.555  51.554  13.491  0.00  0.00
ATOM   1919  C   VAL   119      19.421  47.757  14.794  0.00  0.00
ATOM   1920  O   VAL   119      18.397  47.524  15.405  0.00  0.00
ATOM   1921  N   ARG   120      20.220  46.727  14.383  0.00  0.00
ATOM   1922  H   ARG   120      20.986  46.964  13.717  0.00  0.00
ATOM   1923  CA  ARG   120      19.973  45.294  14.570  0.00  0.00
ATOM   1924  HA  ARG   120      19.100  45.159  13.926  0.00  0.00
ATOM   1925  CB  ARG   120      21.028  44.305  13.954  0.00  0.00
ATOM   1926  HB2 ARG   120      22.008  44.644  14.238  0.00  0.00
ATOM   1927  HB3 ARG   120      21.017  43.268  14.368  0.00  0.00
ATOM   1928  CG  ARG   120      20.750  44.320  12.465  0.00  0.00
ATOM   1929  HG2 ARG   120      19.771  44.041  12.227  0.00  0.00
ATOM   1930  HG3 ARG   120      20.903  45.383  12.100  0.00  0.00
ATOM   1931  CD  ARG   120      21.663  43.388  11.663  0.00  0.00
ATOM   1932  HD2 ARG   120      21.610  42.384  12.104  0.00  0.00
ATOM   1933  HD3 ARG   120      21.272  43.347  10.662  0.00  0.00
ATOM   1934  NE  ARG   120      23.113  43.827  11.535  0.00  0.00
ATOM   1935  HE  ARG   120      23.851  43.321  12.037  0.00  0.00
ATOM   1936  CZ  ARG   120      23.570  44.788  10.744  0.00  0.00
ATOM   1937  NH1 ARG   120      22.856  45.773  10.315  0.00  0.00
ATOM   1938 1HH1 ARG   120      21.852  45.613  10.543  0.00  0.00
ATOM   1939 2HH1 ARG   120      23.339  46.528   9.885  0.00  0.00
ATOM   1940  NH2 ARG   120      24.826  44.887  10.373  0.00  0.00
ATOM   1941 1HH2 ARG   120      25.402  44.165  10.783  0.00  0.00
ATOM   1942 2HH2 ARG   120      25.103  45.804   9.980  0.00  0.00
ATOM   1943  C   ARG   120      19.736  44.955  16.046  0.00  0.00
ATOM   1944  O   ARG   120      18.786  44.222  16.378  0.00  0.00
ATOM   1945  N   SER   121      20.424  45.559  16.938  0.00  0.00
ATOM   1946  H   SER   121      21.242  46.062  16.624  0.00  0.00
ATOM   1947  CA  SER   121      20.237  45.420  18.351  0.00  0.00
ATOM   1948  HA  SER   121      20.207  44.331  18.618  0.00  0.00
ATOM   1949  CB  SER   121      21.354  46.044  19.074  0.00  0.00
ATOM   1950  HB2 SER   121      21.597  47.185  18.878  0.00  0.00
ATOM   1951  HB3 SER   121      21.197  45.894  20.099  0.00  0.00
ATOM   1952  OG  SER   121      22.652  45.389  18.756  0.00  0.00
ATOM   1953  HG  SER   121      22.787  45.390  17.795  0.00  0.00
ATOM   1954  C   SER   121      18.986  46.050  18.939  0.00  0.00
ATOM   1955  O   SER   121      18.389  45.588  19.960  0.00  0.00
ATOM   1956  N   HIE   122      18.500  47.123  18.360  0.00  0.00
ATOM   1957  H   HIE   122      18.804  47.555  17.505  0.00  0.00
ATOM   1958  CA  HIE   122      17.196  47.616  18.739  0.00  0.00
ATOM   1959  HA  HIE   122      16.932  47.641  19.815  0.00  0.00
ATOM   1960  CB  HIE   122      17.126  49.030  18.139  0.00  0.00
ATOM   1961  HB2 HIE   122      17.881  49.691  18.571  0.00  0.00
ATOM   1962  HB3 HIE   122      17.347  49.039  17.093  0.00  0.00
ATOM   1963  CG  HIE   122      15.757  49.633  18.323  0.00  0.00
ATOM   1964  ND1 HIE   122      15.163  49.801  19.547  0.00  0.00
ATOM   1965  CE1 HIE   122      13.928  50.298  19.328  0.00  0.00
ATOM   1966  HE1 HIE   122      13.111  50.507  20.055  0.00  0.00
ATOM   1967  NE2 HIE   122      13.722  50.409  17.971  0.00  0.00
ATOM   1968  HE2 HIE   122      12.892  50.750  17.480  0.00  0.00
ATOM   1969  CD2 HIE   122      14.929  50.176  17.305  0.00  0.00
ATOM   1970  HD2 HIE   122      15.168  50.291  16.203  0.00  0.00
ATOM   1971  C   HIE   122      16.130  46.749  18.161  0.00  0.00
ATOM   1972  O   HIE   122      15.121  46.489  18.757  0.00  0.00
ATOM   1973  N   ALA   123      16.300  46.184  16.952  0.00  0.00
ATOM   1974  H   ALA   123      17.248  46.313  16.564  0.00  0.00
ATOM   1975  CA  ALA   123      15.319  45.323  16.258  0.00  0.00
ATOM   1976  HA  ALA   123      14.321  45.745  16.149  0.00  0.00
ATOM   1977  CB  ALA   123      15.845  45.201  14.787  0.00  0.00
ATOM   1978  HB1 ALA   123      15.131  44.639  14.175  0.00  0.00
ATOM   1979  HB2 ALA   123      15.980  46.247  14.361  0.00  0.00
ATOM   1980  HB3 ALA   123      16.700  44.579  14.788  0.00  0.00
ATOM   1981  C   ALA   123      15.061  43.913  16.714  0.00  0.00
ATOM   1982  O   ALA   123      13.909  43.443  16.648  0.00  0.00
ATOM   1983  N   ARG   124      16.083  43.151  17.139  0.00  0.00
ATOM   1984  H   ARG   124      17.024  43.485  17.241  0.00  0.00
ATOM   1985  CA  ARG   124      15.865  41.695  17.383  0.00  0.00
ATOM   1986  HA  ARG   124      14.986  41.339  16.980  0.00  0.00
ATOM   1987  CB  ARG   124      17.042  40.960  16.724  0.00  0.00
ATOM   1988  HB2 ARG   124      17.987  41.399  17.089  0.00  0.00
ATOM   1989  HB3 ARG   124      16.928  39.929  17.018  0.00  0.00
ATOM   1990  CG  ARG   124      17.033  40.935  15.241  0.00  0.00
ATOM   1991  HG2 ARG   124      15.995  40.651  15.051  0.00  0.00
ATOM   1992  HG3 ARG   124      17.204  41.912  14.753  0.00  0.00
ATOM   1993  CD  ARG   124      18.084  39.928  14.647  0.00  0.00
ATOM   1994  HD2 ARG   124      17.740  38.982  15.014  0.00  0.00
ATOM   1995  HD3 ARG   124      18.142  40.029  13.580  0.00  0.00
ATOM   1996  NE  ARG   124      19.441  40.234  15.233  0.00  0.00
ATOM   1997  HE  ARG   124      19.392  40.382  16.247  0.00  0.00
ATOM   1998  CZ  ARG   124      20.637  40.237  14.739  0.00  0.00
ATOM   1999  NH1 ARG   124      20.862  39.899  13.516  0.00  0.00
ATOM   2000 1HH1 ARG   124      20.106  39.556  12.957  0.00  0.00
ATOM   2001 2HH1 ARG   124      21.781  39.778  13.152  0.00  0.00
ATOM   2002  NH2 ARG   124      21.684  40.613  15.423  0.00  0.00
ATOM   2003 1HH2 ARG   124      21.688  40.982  16.338  0.00  0.00
ATOM   2004 2HH2 ARG   124      22.567  40.682  14.921  0.00  0.00
ATOM   2005  C   ARG   124      15.597  41.378  18.829  0.00  0.00
ATOM   2006  O   ARG   124      16.338  41.779  19.720  0.00  0.00
ATOM   2007  N   THR   125      14.554  40.551  19.042  0.00  0.00
ATOM   2008  H   THR   125      14.026  40.211  18.287  0.00  0.00
ATOM   2009  CA  THR   125      14.205  39.911  20.350  0.00  0.00
ATOM   2010  HA  THR   125      15.009  40.001  21.029  0.00  0.00
ATOM   2011  CB  THR   125      13.052  40.682  20.930  0.00  0.00
ATOM   2012  HB  THR   125      12.580  40.254  21.782  0.00  0.00
ATOM   2013  CG2 THR   125      13.248  42.224  21.317  0.00  0.00
ATOM   2014 1HG2 THR   125      12.288  42.589  21.559  0.00  0.00
ATOM   2015 2HG2 THR   125      13.919  42.296  22.165  0.00  0.00
ATOM   2016 3HG2 THR   125      13.705  42.929  20.604  0.00  0.00
ATOM   2017  OG1 THR   125      12.036  40.504  19.944  0.00  0.00
ATOM   2018  HG1 THR   125      12.253  41.127  19.176  0.00  0.00
ATOM   2019  C   THR   125      13.885  38.356  20.244  0.00  0.00
ATOM   2020  O   THR   125      13.681  37.805  19.092  0.00  0.00
ATOM   2021  N   TYR   126      14.018  37.801  21.418  0.00  0.00
ATOM   2022  H   TYR   126      14.011  38.439  22.219  0.00  0.00
ATOM   2023  CA  TYR   126      14.329  36.426  21.623  0.00  0.00
ATOM   2024  HA  TYR   126      14.220  35.894  20.579  0.00  0.00
ATOM   2025  CB  TYR   126      15.758  36.239  22.138  0.00  0.00
ATOM   2026  HB2 TYR   126      15.812  36.907  22.966  0.00  0.00
ATOM   2027  HB3 TYR   126      15.867  35.224  22.471  0.00  0.00
ATOM   2028  CG  TYR   126      16.809  36.689  21.191  0.00  0.00
ATOM   2029  CD1 TYR   126      17.048  38.063  20.922  0.00  0.00
ATOM   2030  HD1 TYR   126      16.470  38.775  21.471  0.00  0.00
ATOM   2031  CE1 TYR   126      17.972  38.403  19.916  0.00  0.00
ATOM   2032  HE1 TYR   126      18.083  39.438  19.733  0.00  0.00
ATOM   2033  CZ  TYR   126      18.612  37.421  19.205  0.00  0.00
ATOM   2034  OH  TYR   126      19.399  37.820  18.161  0.00  0.00
ATOM   2035  HH  TYR   126      19.458  38.783  18.173  0.00  0.00
ATOM   2036  CE2 TYR   126      18.205  36.082  19.343  0.00  0.00
ATOM   2037  HE2 TYR   126      18.597  35.292  18.610  0.00  0.00
ATOM   2038  CD2 TYR   126      17.415  35.708  20.444  0.00  0.00
ATOM   2039  HD2 TYR   126      17.119  34.628  20.499  0.00  0.00
ATOM   2040  C   TYR   126      13.297  35.888  22.631  0.00  0.00
ATOM   2041  O   TYR   126      12.939  36.530  23.606  0.00  0.00
ATOM   2042  N   THR   127      12.861  34.660  22.458  0.00  0.00
ATOM   2043  H   THR   127      13.100  34.146  21.627  0.00  0.00
ATOM   2044  CA  THR   127      11.973  34.005  23.379  0.00  0.00
ATOM   2045  HA  THR   127      11.041  34.648  23.575  0.00  0.00
ATOM   2046  CB  THR   127      11.492  32.706  22.725  0.00  0.00
ATOM   2047  HB  THR   127      12.283  32.153  22.247  0.00  0.00
ATOM   2048  CG2 THR   127      10.738  31.847  23.684  0.00  0.00
ATOM   2049 1HG2 THR   127       9.960  32.193  24.295  0.00  0.00
ATOM   2050 2HG2 THR   127      10.250  30.972  23.110  0.00  0.00
ATOM   2051 3HG2 THR   127      11.462  31.342  24.336  0.00  0.00
ATOM   2052  OG1 THR   127      10.583  33.102  21.740  0.00  0.00
ATOM   2053  HG1 THR   127      10.333  32.365  21.167  0.00  0.00
ATOM   2054  C   THR   127      12.462  33.750  24.803  0.00  0.00
ATOM   2055  O   THR   127      11.758  33.890  25.769  0.00  0.00
ATOM   2056  N   GLU   128      13.728  33.409  24.931  0.00  0.00
ATOM   2057  H   GLU   128      14.290  33.265  24.067  0.00  0.00
ATOM   2058  CA  GLU   128      14.470  33.219  26.182  0.00  0.00
ATOM   2059  HA  GLU   128      13.821  33.190  27.010  0.00  0.00
ATOM   2060  CB  GLU   128      15.031  31.792  26.088  0.00  0.00
ATOM   2061  HB2 GLU   128      15.492  31.596  25.075  0.00  0.00
ATOM   2062  HB3 GLU   128      15.802  31.639  26.837  0.00  0.00
ATOM   2063  CG  GLU   128      13.909  30.744  26.336  0.00  0.00
ATOM   2064  HG2 GLU   128      13.101  30.916  25.714  0.00  0.00
ATOM   2065  HG3 GLU   128      14.327  29.790  25.975  0.00  0.00
ATOM   2066  CD  GLU   128      13.518  30.667  27.774  0.00  0.00
ATOM   2067  OE1 GLU   128      12.661  31.388  28.264  0.00  0.00
ATOM   2068  OE2 GLU   128      14.092  29.885  28.492  0.00  0.00
ATOM   2069  C   GLU   128      15.545  34.353  26.422  0.00  0.00
ATOM   2070  O   GLU   128      16.053  34.924  25.470  0.00  0.00
ATOM   2071  N   PRO   129      15.913  34.614  27.663  0.00  0.00
ATOM   2072  CD  PRO   129      15.274  34.227  28.888  0.00  0.00
ATOM   2073  HD2 PRO   129      15.836  33.318  29.239  0.00  0.00
ATOM   2074  HD3 PRO   129      14.239  33.839  28.844  0.00  0.00
ATOM   2075  CG  PRO   129      15.423  35.297  29.938  0.00  0.00
ATOM   2076  HG2 PRO   129      15.676  34.730  30.818  0.00  0.00
ATOM   2077  HG3 PRO   129      14.505  35.972  30.081  0.00  0.00
ATOM   2078  CB  PRO   129      16.703  35.985  29.528  0.00  0.00
ATOM   2079  HB2 PRO   129      17.559  35.740  30.079  0.00  0.00
ATOM   2080  HB3 PRO   129      16.583  37.064  29.689  0.00  0.00
ATOM   2081  CA  PRO   129      16.849  35.715  27.923  0.00  0.00
ATOM   2082  HA  PRO   129      16.514  36.584  27.392  0.00  0.00
ATOM   2083  C   PRO   129      18.308  35.342  27.555  0.00  0.00
ATOM   2084  O   PRO   129      18.612  34.145  27.549  0.00  0.00
ATOM   2085  N   PRO   130      19.281  36.226  27.499  0.00  0.00
ATOM   2086  CD  PRO   130      19.219  37.609  27.924  0.00  0.00
ATOM   2087  HD2 PRO   130      18.958  37.516  29.022  0.00  0.00
ATOM   2088  HD3 PRO   130      18.390  38.122  27.513  0.00  0.00
ATOM   2089  CG  PRO   130      20.510  38.346  27.581  0.00  0.00
ATOM   2090  HG2 PRO   130      20.962  38.791  28.519  0.00  0.00
ATOM   2091  HG3 PRO   130      20.190  39.124  26.922  0.00  0.00
ATOM   2092  CB  PRO   130      21.394  37.274  26.926  0.00  0.00
ATOM   2093  HB2 PRO   130      22.382  37.194  27.305  0.00  0.00
ATOM   2094  HB3 PRO   130      21.364  37.418  25.839  0.00  0.00
ATOM   2095  CA  PRO   130      20.684  35.947  27.209  0.00  0.00
ATOM   2096  HA  PRO   130      20.716  35.284  26.377  0.00  0.00
ATOM   2097  C   PRO   130      21.215  35.192  28.405  0.00  0.00
ATOM   2098  O   PRO   130      20.977  35.496  29.576  0.00  0.00
ATOM   2099  N   ASN   131      21.913  34.098  28.093  0.00  0.00
ATOM   2100  H   ASN   131      21.843  33.761  27.094  0.00  0.00
ATOM   2101  CA  ASN   131      22.467  33.180  29.129  0.00  0.00
ATOM   2102  HA  ASN   131      21.924  33.422  30.083  0.00  0.00
ATOM   2103  CB  ASN   131      22.105  31.696  28.846  0.00  0.00
ATOM   2104  HB2 ASN   131      22.075  31.205  29.799  0.00  0.00
ATOM   2105  HB3 ASN   131      21.153  31.637  28.463  0.00  0.00
ATOM   2106  CG  ASN   131      23.094  30.942  27.872  0.00  0.00
ATOM   2107  OD1 ASN   131      23.740  29.971  28.277  0.00  0.00
ATOM   2108  ND2 ASN   131      23.161  31.310  26.590  0.00  0.00
ATOM   2109 1HD2 ASN   131      23.720  30.805  25.903  0.00  0.00
ATOM   2110 2HD2 ASN   131      22.526  31.982  26.279  0.00  0.00
ATOM   2111  C   ASN   131      23.939  33.340  29.547  0.00  0.00
ATOM   2112  O   ASN   131      24.365  32.691  30.486  0.00  0.00
ATOM   2113  N   ASN   132      24.644  34.227  28.869  0.00  0.00
ATOM   2114  H   ASN   132      24.169  34.717  28.205  0.00  0.00
ATOM   2115  CA  ASN   132      25.942  34.763  29.320  0.00  0.00
ATOM   2116  HA  ASN   132      25.840  34.705  30.354  0.00  0.00
ATOM   2117  CB  ASN   132      27.129  33.827  28.795  0.00  0.00
ATOM   2118  HB2 ASN   132      28.099  34.190  29.081  0.00  0.00
ATOM   2119  HB3 ASN   132      27.159  32.849  29.234  0.00  0.00
ATOM   2120  CG  ASN   132      27.173  33.748  27.300  0.00  0.00
ATOM   2121  OD1 ASN   132      27.437  34.687  26.559  0.00  0.00
ATOM   2122  ND2 ASN   132      26.784  32.565  26.721  0.00  0.00
ATOM   2123 1HD2 ASN   132      26.846  32.349  25.771  0.00  0.00
ATOM   2124 2HD2 ASN   132      26.435  31.835  27.337  0.00  0.00
ATOM   2125  C   ASN   132      26.089  36.246  28.958  0.00  0.00
ATOM   2126  O   ASN   132      25.343  36.790  28.130  0.00  0.00
ATOM   2127  N   PHE   133      27.196  36.840  29.490  0.00  0.00
ATOM   2128  H   PHE   133      27.759  36.318  30.146  0.00  0.00
ATOM   2129  CA  PHE   133      27.513  38.297  29.332  0.00  0.00
ATOM   2130  HA  PHE   133      26.586  38.834  29.558  0.00  0.00
ATOM   2131  CB  PHE   133      28.612  38.672  30.316  0.00  0.00
ATOM   2132  HB2 PHE   133      28.295  38.397  31.281  0.00  0.00
ATOM   2133  HB3 PHE   133      29.419  37.916  30.116  0.00  0.00
ATOM   2134  CG  PHE   133      29.230  40.078  30.268  0.00  0.00
ATOM   2135  CD1 PHE   133      28.530  41.287  30.403  0.00  0.00
ATOM   2136  HD1 PHE   133      27.492  41.222  30.451  0.00  0.00
ATOM   2137  CE1 PHE   133      29.232  42.558  30.390  0.00  0.00
ATOM   2138  HE1 PHE   133      28.724  43.519  30.471  0.00  0.00
ATOM   2139  CZ  PHE   133      30.613  42.537  30.103  0.00  0.00
ATOM   2140  HZ  PHE   133      31.271  43.411  30.296  0.00  0.00
ATOM   2141  CE2 PHE   133      31.291  41.271  30.054  0.00  0.00
ATOM   2142  HE2 PHE   133      32.332  41.430  29.991  0.00  0.00
ATOM   2143  CD2 PHE   133      30.661  40.074  30.228  0.00  0.00
ATOM   2144  HD2 PHE   133      31.215  39.132  30.141  0.00  0.00
ATOM   2145  C   PHE   133      27.835  38.676  27.859  0.00  0.00
ATOM   2146  O   PHE   133      27.432  39.707  27.281  0.00  0.00
ATOM   2147  N   GLU   134      28.624  37.800  27.180  0.00  0.00
ATOM   2148  H   GLU   134      28.992  37.021  27.644  0.00  0.00
ATOM   2149  CA  GLU   134      28.917  37.934  25.774  0.00  0.00
ATOM   2150  HA  GLU   134      29.335  38.897  25.670  0.00  0.00
ATOM   2151  CB  GLU   134      29.911  36.875  25.317  0.00  0.00
ATOM   2152  HB2 GLU   134      30.726  36.699  26.007  0.00  0.00
ATOM   2153  HB3 GLU   134      29.345  35.904  25.165  0.00  0.00
ATOM   2154  CG  GLU   134      30.779  37.390  24.126  0.00  0.00
ATOM   2155  HG2 GLU   134      30.046  37.419  23.296  0.00  0.00
ATOM   2156  HG3 GLU   134      31.188  38.390  24.326  0.00  0.00
ATOM   2157  CD  GLU   134      31.753  36.408  23.519  0.00  0.00
ATOM   2158  OE1 GLU   134      32.000  35.275  23.964  0.00  0.00
ATOM   2159  OE2 GLU   134      32.346  36.832  22.508  0.00  0.00
ATOM   2160  C   GLU   134      27.695  37.992  24.851  0.00  0.00
ATOM   2161  O   GLU   134      27.571  38.840  23.999  0.00  0.00
ATOM   2162  N   GLU   135      26.863  37.006  25.005  0.00  0.00
ATOM   2163  H   GLU   135      27.115  36.320  25.741  0.00  0.00
ATOM   2164  CA  GLU   135      25.569  37.050  24.317  0.00  0.00
ATOM   2165  HA  GLU   135      25.686  37.011  23.218  0.00  0.00
ATOM   2166  CB  GLU   135      24.776  35.844  24.620  0.00  0.00
ATOM   2167  HB2 GLU   135      25.430  35.006  24.521  0.00  0.00
ATOM   2168  HB3 GLU   135      24.406  35.854  25.704  0.00  0.00
ATOM   2169  CG  GLU   135      23.584  35.469  23.749  0.00  0.00
ATOM   2170  HG2 GLU   135      23.002  36.388  23.731  0.00  0.00
ATOM   2171  HG3 GLU   135      23.957  35.309  22.738  0.00  0.00
ATOM   2172  CD  GLU   135      22.875  34.112  24.097  0.00  0.00
ATOM   2173  OE1 GLU   135      22.470  33.481  23.098  0.00  0.00
ATOM   2174  OE2 GLU   135      22.460  33.891  25.309  0.00  0.00
ATOM   2175  C   GLU   135      24.813  38.279  24.674  0.00  0.00
ATOM   2176  O   GLU   135      24.277  38.981  23.762  0.00  0.00
ATOM   2177  N   SER   136      24.769  38.668  25.978  0.00  0.00
ATOM   2178  H   SER   136      25.145  38.015  26.680  0.00  0.00
ATOM   2179  CA  SER   136      23.948  39.796  26.405  0.00  0.00
ATOM   2180  HA  SER   136      22.957  39.465  26.280  0.00  0.00
ATOM   2181  CB  SER   136      23.987  40.040  27.943  0.00  0.00
ATOM   2182  HB2 SER   136      23.724  39.073  28.390  0.00  0.00
ATOM   2183  HB3 SER   136      25.016  40.207  28.183  0.00  0.00
ATOM   2184  OG  SER   136      23.103  41.090  28.264  0.00  0.00
ATOM   2185  HG  SER   136      23.629  41.908  28.143  0.00  0.00
ATOM   2186  C   SER   136      24.330  41.027  25.628  0.00  0.00
ATOM   2187  O   SER   136      23.458  41.766  25.096  0.00  0.00
ATOM   2188  N   PHE   137      25.663  41.370  25.515  0.00  0.00
ATOM   2189  H   PHE   137      26.396  40.722  25.819  0.00  0.00
ATOM   2190  CA  PHE   137      26.228  42.519  24.757  0.00  0.00
ATOM   2191  HA  PHE   137      25.477  43.294  24.884  0.00  0.00
ATOM   2192  CB  PHE   137      27.544  43.139  25.189  0.00  0.00
ATOM   2193  HB2 PHE   137      27.767  43.999  24.540  0.00  0.00
ATOM   2194  HB3 PHE   137      27.347  43.463  26.147  0.00  0.00
ATOM   2195  CG  PHE   137      28.765  42.238  25.246  0.00  0.00
ATOM   2196  CD1 PHE   137      29.278  41.806  23.991  0.00  0.00
ATOM   2197  HD1 PHE   137      28.820  41.949  23.050  0.00  0.00
ATOM   2198  CE1 PHE   137      30.593  41.302  23.943  0.00  0.00
ATOM   2199  HE1 PHE   137      31.097  41.138  23.026  0.00  0.00
ATOM   2200  CZ  PHE   137      31.318  41.014  25.160  0.00  0.00
ATOM   2201  HZ  PHE   137      32.368  40.615  25.107  0.00  0.00
ATOM   2202  CE2 PHE   137      30.657  41.270  26.410  0.00  0.00
ATOM   2203  HE2 PHE   137      31.154  41.174  27.359  0.00  0.00
ATOM   2204  CD2 PHE   137      29.418  41.952  26.428  0.00  0.00
ATOM   2205  HD2 PHE   137      29.096  42.305  27.411  0.00  0.00
ATOM   2206  C   PHE   137      26.151  42.350  23.212  0.00  0.00
ATOM   2207  O   PHE   137      25.970  43.363  22.521  0.00  0.00
ATOM   2208  N   THR   138      25.899  41.164  22.752  0.00  0.00
ATOM   2209  H   THR   138      26.028  40.426  23.348  0.00  0.00
ATOM   2210  CA  THR   138      25.877  40.910  21.297  0.00  0.00
ATOM   2211  HA  THR   138      26.530  41.682  20.727  0.00  0.00
ATOM   2212  CB  THR   138      26.441  39.499  21.026  0.00  0.00
ATOM   2213  HB  THR   138      25.899  38.728  21.639  0.00  0.00
ATOM   2214  CG2 THR   138      26.333  39.169  19.574  0.00  0.00
ATOM   2215 1HG2 THR   138      26.984  38.227  19.485  0.00  0.00
ATOM   2216 2HG2 THR   138      25.267  39.020  19.372  0.00  0.00
ATOM   2217 3HG2 THR   138      26.669  40.007  19.011  0.00  0.00
ATOM   2218  OG1 THR   138      27.819  39.532  21.330  0.00  0.00
ATOM   2219  HG1 THR   138      27.984  39.081  22.180  0.00  0.00
ATOM   2220  C   THR   138      24.388  41.047  20.914  0.00  0.00
ATOM   2221  O   THR   138      24.110  41.455  19.818  0.00  0.00
ATOM   2222  N   ARG   139      23.429  40.674  21.743  0.00  0.00
ATOM   2223  H   ARG   139      23.738  40.379  22.697  0.00  0.00
ATOM   2224  CA  ARG   139      21.997  41.131  21.571  0.00  0.00
ATOM   2225  HA  ARG   139      21.662  41.051  20.590  0.00  0.00
ATOM   2226  CB  ARG   139      21.102  40.286  22.474  0.00  0.00
ATOM   2227  HB2 ARG   139      21.335  40.540  23.506  0.00  0.00
ATOM   2228  HB3 ARG   139      20.049  40.579  22.250  0.00  0.00
ATOM   2229  CG  ARG   139      21.212  38.805  22.200  0.00  0.00
ATOM   2230  HG2 ARG   139      21.096  38.676  21.157  0.00  0.00
ATOM   2231  HG3 ARG   139      22.146  38.330  22.455  0.00  0.00
ATOM   2232  CD  ARG   139      20.004  38.161  22.912  0.00  0.00
ATOM   2233  HD2 ARG   139      20.141  38.460  23.982  0.00  0.00
ATOM   2234  HD3 ARG   139      19.110  38.583  22.585  0.00  0.00
ATOM   2235  NE  ARG   139      19.877  36.714  22.626  0.00  0.00
ATOM   2236  HE  ARG   139      20.475  36.428  21.873  0.00  0.00
ATOM   2237  CZ  ARG   139      19.220  35.747  23.235  0.00  0.00
ATOM   2238  NH1 ARG   139      18.305  36.010  24.154  0.00  0.00
ATOM   2239 1HH1 ARG   139      17.913  36.930  24.269  0.00  0.00
ATOM   2240 2HH1 ARG   139      17.707  35.266  24.590  0.00  0.00
ATOM   2241  NH2 ARG   139      19.595  34.504  23.039  0.00  0.00
ATOM   2242 1HH2 ARG   139      20.434  34.294  22.523  0.00  0.00
ATOM   2243 2HH2 ARG   139      19.223  33.784  23.611  0.00  0.00
ATOM   2244  C   ARG   139      21.718  42.551  21.880  0.00  0.00
ATOM   2245  O   ARG   139      20.890  43.079  21.195  0.00  0.00
ATOM   2246  N   GLN   140      22.419  43.244  22.758  0.00  0.00
ATOM   2247  H   GLN   140      23.246  42.774  23.214  0.00  0.00
ATOM   2248  CA  GLN   140      22.129  44.609  23.211  0.00  0.00
ATOM   2249  HA  GLN   140      21.163  44.807  22.924  0.00  0.00
ATOM   2250  CB  GLN   140      22.211  44.613  24.743  0.00  0.00
ATOM   2251  HB2 GLN   140      21.601  43.792  25.127  0.00  0.00
ATOM   2252  HB3 GLN   140      23.296  44.368  25.003  0.00  0.00
ATOM   2253  CG  GLN   140      21.814  46.034  25.287  0.00  0.00
ATOM   2254  HG2 GLN   140      22.632  46.699  25.092  0.00  0.00
ATOM   2255  HG3 GLN   140      20.809  46.479  24.958  0.00  0.00
ATOM   2256  CD  GLN   140      21.497  46.022  26.787  0.00  0.00
ATOM   2257  OE1 GLN   140      21.638  45.002  27.451  0.00  0.00
ATOM   2258  NE2 GLN   140      21.161  47.180  27.286  0.00  0.00
ATOM   2259 1HE2 GLN   140      20.704  47.187  28.205  0.00  0.00
ATOM   2260 2HE2 GLN   140      21.237  48.017  26.671  0.00  0.00
ATOM   2261  C   GLN   140      22.946  45.639  22.481  0.00  0.00
ATOM   2262  O   GLN   140      22.406  46.653  22.090  0.00  0.00
ATOM   2263  N   PHE   141      24.229  45.411  22.100  0.00  0.00
ATOM   2264  H   PHE   141      24.641  44.578  22.359  0.00  0.00
ATOM   2265  CA  PHE   141      25.100  46.475  21.443  0.00  0.00
ATOM   2266  HA  PHE   141      24.581  47.388  21.327  0.00  0.00
ATOM   2267  CB  PHE   141      26.216  46.886  22.407  0.00  0.00
ATOM   2268  HB2 PHE   141      26.876  46.015  22.380  0.00  0.00
ATOM   2269  HB3 PHE   141      26.712  47.782  22.001  0.00  0.00
ATOM   2270  CG  PHE   141      25.960  47.244  23.832  0.00  0.00
ATOM   2271  CD1 PHE   141      25.914  48.506  24.384  0.00  0.00
ATOM   2272  HD1 PHE   141      26.179  49.322  23.731  0.00  0.00
ATOM   2273  CE1 PHE   141      25.599  48.738  25.785  0.00  0.00
ATOM   2274  HE1 PHE   141      25.732  49.814  26.207  0.00  0.00
ATOM   2275  CZ  PHE   141      25.582  47.525  26.573  0.00  0.00
ATOM   2276  HZ  PHE   141      25.485  47.566  27.650  0.00  0.00
ATOM   2277  CE2 PHE   141      25.519  46.207  26.018  0.00  0.00
ATOM   2278  HE2 PHE   141      25.362  45.325  26.604  0.00  0.00
ATOM   2279  CD2 PHE   141      25.713  46.162  24.624  0.00  0.00
ATOM   2280  HD2 PHE   141      25.800  45.163  24.208  0.00  0.00
ATOM   2281  C   PHE   141      25.700  46.111  20.110  0.00  0.00
ATOM   2282  O   PHE   141      25.781  46.932  19.185  0.00  0.00
ATOM   2283  N   GLY   142      25.867  44.823  19.912  0.00  0.00
ATOM   2284  H   GLY   142      25.767  44.248  20.743  0.00  0.00
ATOM   2285  CA  GLY   142      26.024  44.315  18.484  0.00  0.00
ATOM   2286  HA2 GLY   142      25.651  43.292  18.467  0.00  0.00
ATOM   2287  HA3 GLY   142      25.442  44.882  17.783  0.00  0.00
ATOM   2288  C   GLY   142      27.518  44.278  18.076  0.00  0.00
ATOM   2289  O   GLY   142      28.408  44.784  18.693  0.00  0.00
ATOM   2290  N   GLU   143      27.756  43.689  16.925  0.00  0.00
ATOM   2291  H   GLU   143      26.953  43.417  16.361  0.00  0.00
ATOM   2292  CA  GLU   143      29.071  43.183  16.496  0.00  0.00
ATOM   2293  HA  GLU   143      29.432  42.709  17.375  0.00  0.00
ATOM   2294  CB  GLU   143      28.944  42.187  15.324  0.00  0.00
ATOM   2295  HB2 GLU   143      28.879  42.618  14.376  0.00  0.00
ATOM   2296  HB3 GLU   143      29.901  41.604  15.254  0.00  0.00
ATOM   2297  CG  GLU   143      27.845  41.102  15.553  0.00  0.00
ATOM   2298  HG2 GLU   143      27.875  40.866  16.613  0.00  0.00
ATOM   2299  HG3 GLU   143      26.888  41.597  15.288  0.00  0.00
ATOM   2300  CD  GLU   143      28.184  39.933  14.699  0.00  0.00
ATOM   2301  OE1 GLU   143      27.623  39.769  13.569  0.00  0.00
ATOM   2302  OE2 GLU   143      28.859  39.018  15.187  0.00  0.00
ATOM   2303  C   GLU   143      30.194  44.235  16.286  0.00  0.00
ATOM   2304  O   GLU   143      31.294  43.896  16.030  0.00  0.00
ATOM   2305  N   GLY   144      29.840  45.521  16.287  0.00  0.00
ATOM   2306  H   GLY   144      28.914  45.682  16.607  0.00  0.00
ATOM   2307  CA  GLY   144      30.708  46.720  16.381  0.00  0.00
ATOM   2308  HA2 GLY   144      31.611  46.603  15.704  0.00  0.00
ATOM   2309  HA3 GLY   144      30.060  47.499  15.937  0.00  0.00
ATOM   2310  C   GLY   144      31.168  47.119  17.773  0.00  0.00
ATOM   2311  O   GLY   144      32.285  46.936  18.123  0.00  0.00
ATOM   2312  N   ILE   145      30.292  47.525  18.687  0.00  0.00
ATOM   2313  H   ILE   145      29.273  47.553  18.426  0.00  0.00
ATOM   2314  CA  ILE   145      30.603  47.823  20.085  0.00  0.00
ATOM   2315  HA  ILE   145      31.406  48.499  20.097  0.00  0.00
ATOM   2316  CB  ILE   145      29.304  48.474  20.694  0.00  0.00
ATOM   2317  HB  ILE   145      28.502  47.852  20.341  0.00  0.00
ATOM   2318  CG2 ILE   145      29.300  48.496  22.281  0.00  0.00
ATOM   2319 1HG2 ILE   145      30.085  49.205  22.699  0.00  0.00
ATOM   2320 2HG2 ILE   145      28.399  48.931  22.768  0.00  0.00
ATOM   2321 3HG2 ILE   145      29.380  47.503  22.665  0.00  0.00
ATOM   2322  CG1 ILE   145      28.947  49.943  20.299  0.00  0.00
ATOM   2323 2HG1 ILE   145      29.606  50.628  20.900  0.00  0.00
ATOM   2324 3HG1 ILE   145      29.211  50.084  19.314  0.00  0.00
ATOM   2325  CD1 ILE   145      27.490  50.336  20.518  0.00  0.00
ATOM   2326 1HD1 ILE   145      26.821  49.694  19.984  0.00  0.00
ATOM   2327 2HD1 ILE   145      27.118  50.376  21.549  0.00  0.00
ATOM   2328 3HD1 ILE   145      27.519  51.325  20.083  0.00  0.00
ATOM   2329  C   ILE   145      31.175  46.664  20.856  0.00  0.00
ATOM   2330  O   ILE   145      31.831  46.807  21.839  0.00  0.00
ATOM   2331  N   ALA   146      30.790  45.448  20.440  0.00  0.00
ATOM   2332  H   ALA   146      30.045  45.381  19.704  0.00  0.00
ATOM   2333  CA  ALA   146      31.434  44.222  20.839  0.00  0.00
ATOM   2334  HA  ALA   146      31.501  44.156  21.920  0.00  0.00
ATOM   2335  CB  ALA   146      30.725  42.909  20.385  0.00  0.00
ATOM   2336  HB1 ALA   146      31.262  42.112  20.977  0.00  0.00
ATOM   2337  HB2 ALA   146      29.650  42.962  20.544  0.00  0.00
ATOM   2338  HB3 ALA   146      30.876  42.722  19.315  0.00  0.00
ATOM   2339  C   ALA   146      32.936  44.259  20.486  0.00  0.00
ATOM   2340  O   ALA   146      33.838  44.424  21.292  0.00  0.00
ATOM   2341  N   ASP   147      33.255  44.188  19.198  0.00  0.00
ATOM   2342  H   ASP   147      32.547  43.842  18.583  0.00  0.00
ATOM   2343  CA  ASP   147      34.554  43.846  18.718  0.00  0.00
ATOM   2344  HA  ASP   147      34.978  43.036  19.208  0.00  0.00
ATOM   2345  CB  ASP   147      34.443  43.399  17.268  0.00  0.00
ATOM   2346  HB2 ASP   147      33.752  42.614  17.157  0.00  0.00
ATOM   2347  HB3 ASP   147      33.967  44.206  16.724  0.00  0.00
ATOM   2348  CG  ASP   147      35.848  43.095  16.750  0.00  0.00
ATOM   2349  OD1 ASP   147      36.439  43.824  15.875  0.00  0.00
ATOM   2350  OD2 ASP   147      36.427  42.147  17.273  0.00  0.00
ATOM   2351  C   ASP   147      35.604  45.014  19.012  0.00  0.00
ATOM   2352  O   ASP   147      36.766  44.790  19.239  0.00  0.00
ATOM   2353  N   ILE   148      35.130  46.278  19.048  0.00  0.00
ATOM   2354  H   ILE   148      34.177  46.445  18.772  0.00  0.00
ATOM   2355  CA  ILE   148      35.891  47.538  19.262  0.00  0.00
ATOM   2356  HA  ILE   148      36.816  47.397  18.787  0.00  0.00
ATOM   2357  CB  ILE   148      35.166  48.622  18.521  0.00  0.00
ATOM   2358  HB  ILE   148      34.113  48.619  18.762  0.00  0.00
ATOM   2359  CG2 ILE   148      35.829  49.978  18.860  0.00  0.00
ATOM   2360 1HG2 ILE   148      35.645  50.280  19.906  0.00  0.00
ATOM   2361 2HG2 ILE   148      36.913  49.973  18.620  0.00  0.00
ATOM   2362 3HG2 ILE   148      35.302  50.774  18.327  0.00  0.00
ATOM   2363  CG1 ILE   148      35.316  48.483  17.045  0.00  0.00
ATOM   2364 2HG1 ILE   148      36.341  48.733  16.773  0.00  0.00
ATOM   2365 3HG1 ILE   148      35.179  47.496  16.590  0.00  0.00
ATOM   2366  CD1 ILE   148      34.388  49.305  16.168  0.00  0.00
ATOM   2367 1HD1 ILE   148      34.276  50.376  16.395  0.00  0.00
ATOM   2368 2HD1 ILE   148      34.663  49.137  15.133  0.00  0.00
ATOM   2369 3HD1 ILE   148      33.310  48.965  16.152  0.00  0.00
ATOM   2370  C   ILE   148      36.183  47.877  20.774  0.00  0.00
ATOM   2371  O   ILE   148      37.275  48.373  21.093  0.00  0.00
ATOM   2372  N   PHE   149      35.263  47.360  21.642  0.00  0.00
ATOM   2373  H   PHE   149      34.545  46.643  21.274  0.00  0.00
ATOM   2374  CA  PHE   149      35.387  47.514  23.083  0.00  0.00
ATOM   2375  HA  PHE   149      36.412  47.617  23.238  0.00  0.00
ATOM   2376  CB  PHE   149      34.717  48.848  23.500  0.00  0.00
ATOM   2377  HB2 PHE   149      35.079  49.763  22.987  0.00  0.00
ATOM   2378  HB3 PHE   149      33.659  48.762  23.146  0.00  0.00
ATOM   2379  CG  PHE   149      34.712  49.102  24.940  0.00  0.00
ATOM   2380  CD1 PHE   149      35.860  49.725  25.484  0.00  0.00
ATOM   2381  HD1 PHE   149      36.595  50.108  24.802  0.00  0.00
ATOM   2382  CE1 PHE   149      36.004  49.801  26.870  0.00  0.00
ATOM   2383  HE1 PHE   149      36.916  50.224  27.340  0.00  0.00
ATOM   2384  CZ  PHE   149      35.030  49.331  27.728  0.00  0.00
ATOM   2385  HZ  PHE   149      35.093  49.408  28.794  0.00  0.00
ATOM   2386  CE2 PHE   149      33.792  48.761  27.157  0.00  0.00
ATOM   2387  HE2 PHE   149      33.013  48.344  27.755  0.00  0.00
ATOM   2388  CD2 PHE   149      33.666  48.668  25.719  0.00  0.00
ATOM   2389  HD2 PHE   149      32.708  48.268  25.386  0.00  0.00
ATOM   2390  C   PHE   149      34.982  46.373  24.061  0.00  0.00
ATOM   2391  O   PHE   149      35.746  46.008  24.934  0.00  0.00
ATOM   2392  N   MET   150      33.760  45.777  23.956  0.00  0.00
ATOM   2393  H   MET   150      33.118  46.014  23.212  0.00  0.00
ATOM   2394  CA  MET   150      33.269  44.805  24.932  0.00  0.00
ATOM   2395  HA  MET   150      33.462  45.233  25.970  0.00  0.00
ATOM   2396  CB  MET   150      31.813  44.387  24.903  0.00  0.00
ATOM   2397  HB2 MET   150      31.544  43.765  23.992  0.00  0.00
ATOM   2398  HB3 MET   150      31.597  43.816  25.790  0.00  0.00
ATOM   2399  CG  MET   150      30.708  45.542  24.971  0.00  0.00
ATOM   2400  HG2 MET   150      30.772  46.261  24.102  0.00  0.00
ATOM   2401  HG3 MET   150      29.781  44.916  24.993  0.00  0.00
ATOM   2402  SD  MET   150      30.866  46.601  26.439  0.00  0.00
ATOM   2403  CE  MET   150      29.197  47.141  26.592  0.00  0.00
ATOM   2404  HE1 MET   150      28.967  47.310  27.651  0.00  0.00
ATOM   2405  HE2 MET   150      29.050  48.163  26.059  0.00  0.00
ATOM   2406  HE3 MET   150      28.540  46.412  26.199  0.00  0.00
ATOM   2407  C   MET   150      34.094  43.484  24.847  0.00  0.00
ATOM   2408  O   MET   150      34.435  42.869  25.878  0.00  0.00
ATOM   2409  N   ARG   151      34.646  43.029  23.694  0.00  0.00
ATOM   2410  H   ARG   151      34.424  43.566  22.884  0.00  0.00
ATOM   2411  CA  ARG   151      35.289  41.795  23.595  0.00  0.00
ATOM   2412  HA  ARG   151      35.039  41.148  24.422  0.00  0.00
ATOM   2413  CB  ARG   151      34.903  41.121  22.210  0.00  0.00
ATOM   2414  HB2 ARG   151      34.143  41.782  21.634  0.00  0.00
ATOM   2415  HB3 ARG   151      35.814  41.127  21.622  0.00  0.00
ATOM   2416  CG  ARG   151      34.453  39.706  22.374  0.00  0.00
ATOM   2417  HG2 ARG   151      35.072  39.113  23.093  0.00  0.00
ATOM   2418  HG3 ARG   151      33.409  39.827  22.809  0.00  0.00
ATOM   2419  CD  ARG   151      34.424  39.039  20.987  0.00  0.00
ATOM   2420  HD2 ARG   151      33.477  38.465  20.886  0.00  0.00
ATOM   2421  HD3 ARG   151      34.389  39.886  20.265  0.00  0.00
ATOM   2422  NE  ARG   151      35.651  38.254  20.770  0.00  0.00
ATOM   2423  HE  ARG   151      36.511  38.744  20.559  0.00  0.00
ATOM   2424  CZ  ARG   151      35.765  36.970  20.979  0.00  0.00
ATOM   2425  NH1 ARG   151      36.876  36.359  20.662  0.00  0.00
ATOM   2426 1HH1 ARG   151      37.705  36.796  20.363  0.00  0.00
ATOM   2427 2HH1 ARG   151      36.892  35.369  20.830  0.00  0.00
ATOM   2428  NH2 ARG   151      34.755  36.260  21.314  0.00  0.00
ATOM   2429 1HH2 ARG   151      34.181  36.696  21.985  0.00  0.00
ATOM   2430 2HH2 ARG   151      34.805  35.292  21.432  0.00  0.00
ATOM   2431  C   ARG   151      36.790  41.911  23.816  0.00  0.00
ATOM   2432  O   ARG   151      37.282  41.107  24.709  0.00  0.00
ATOM   2433  N   PRO   152      37.492  42.954  23.333  0.00  0.00
ATOM   2434  CD  PRO   152      37.256  43.802  22.167  0.00  0.00
ATOM   2435  HD2 PRO   152      36.196  44.195  22.206  0.00  0.00
ATOM   2436  HD3 PRO   152      37.266  43.161  21.309  0.00  0.00
ATOM   2437  CG  PRO   152      38.314  44.831  22.204  0.00  0.00
ATOM   2438  HG2 PRO   152      38.026  45.657  22.808  0.00  0.00
ATOM   2439  HG3 PRO   152      38.623  45.100  21.200  0.00  0.00
ATOM   2440  CB  PRO   152      39.516  44.111  22.818  0.00  0.00
ATOM   2441  HB2 PRO   152      40.162  44.892  23.298  0.00  0.00
ATOM   2442  HB3 PRO   152      40.097  43.547  22.110  0.00  0.00
ATOM   2443  CA  PRO   152      38.868  43.189  23.834  0.00  0.00
ATOM   2444  HA  PRO   152      39.468  42.277  23.841  0.00  0.00
ATOM   2445  C   PRO   152      38.964  43.784  25.291  0.00  0.00
ATOM   2446  O   PRO   152      39.925  43.487  26.006  0.00  0.00
ATOM   2447  N   TYR   153      38.102  44.730  25.692  0.00  0.00
ATOM   2448  H   TYR   153      37.474  45.145  25.028  0.00  0.00
ATOM   2449  CA  TYR   153      38.199  45.320  27.065  0.00  0.00
ATOM   2450  HA  TYR   153      39.249  45.644  27.087  0.00  0.00
ATOM   2451  CB  TYR   153      37.390  46.588  27.384  0.00  0.00
ATOM   2452  HB2 TYR   153      37.746  47.339  26.671  0.00  0.00
ATOM   2453  HB3 TYR   153      36.300  46.508  27.178  0.00  0.00
ATOM   2454  CG  TYR   153      37.588  47.178  28.810  0.00  0.00
ATOM   2455  CD1 TYR   153      38.703  47.962  29.161  0.00  0.00
ATOM   2456  HD1 TYR   153      39.373  48.235  28.361  0.00  0.00
ATOM   2457  CE1 TYR   153      39.037  48.113  30.524  0.00  0.00
ATOM   2458  HE1 TYR   153      40.005  48.608  30.730  0.00  0.00
ATOM   2459  CZ  TYR   153      38.154  47.651  31.543  0.00  0.00
ATOM   2460  OH  TYR   153      38.439  47.993  32.831  0.00  0.00
ATOM   2461  HH  TYR   153      37.677  47.789  33.447  0.00  0.00
ATOM   2462  CE2 TYR   153      36.939  47.111  31.182  0.00  0.00
ATOM   2463  HE2 TYR   153      36.259  46.723  31.957  0.00  0.00
ATOM   2464  CD2 TYR   153      36.687  46.736  29.826  0.00  0.00
ATOM   2465  HD2 TYR   153      35.857  46.044  29.572  0.00  0.00
ATOM   2466  C   TYR   153      38.017  44.302  28.193  0.00  0.00
ATOM   2467  O   TYR   153      38.901  44.193  29.060  0.00  0.00
ATOM   2468  N   ASN   154      36.960  43.435  28.127  0.00  0.00
ATOM   2469  H   ASN   154      36.379  43.508  27.244  0.00  0.00
ATOM   2470  CA  ASN   154      36.648  42.553  29.296  0.00  0.00
ATOM   2471  HA  ASN   154      36.750  43.189  30.205  0.00  0.00
ATOM   2472  CB  ASN   154      35.180  42.132  29.158  0.00  0.00
ATOM   2473  HB2 ASN   154      34.979  41.724  28.123  0.00  0.00
ATOM   2474  HB3 ASN   154      34.923  41.326  29.774  0.00  0.00
ATOM   2475  CG  ASN   154      34.172  43.272  29.426  0.00  0.00
ATOM   2476  OD1 ASN   154      34.041  43.698  30.557  0.00  0.00
ATOM   2477  ND2 ASN   154      33.508  43.801  28.484  0.00  0.00
ATOM   2478 1HD2 ASN   154      32.829  44.478  28.754  0.00  0.00
ATOM   2479 2HD2 ASN   154      33.640  43.610  27.540  0.00  0.00
ATOM   2480  C   ASN   154      37.679  41.429  29.569  0.00  0.00
ATOM   2481  O   ASN   154      37.930  41.229  30.712  0.00  0.00
ATOM   2482  N   PHE   155      38.341  40.862  28.606  0.00  0.00
ATOM   2483  H   PHE   155      38.035  40.982  27.656  0.00  0.00
ATOM   2484  CA  PHE   155      39.460  39.881  28.865  0.00  0.00
ATOM   2485  HA  PHE   155      39.061  39.045  29.508  0.00  0.00
ATOM   2486  CB  PHE   155      39.894  39.208  27.524  0.00  0.00
ATOM   2487  HB2 PHE   155      38.948  38.811  27.006  0.00  0.00
ATOM   2488  HB3 PHE   155      40.279  40.016  26.980  0.00  0.00
ATOM   2489  CG  PHE   155      40.944  38.075  27.769  0.00  0.00
ATOM   2490  CD1 PHE   155      40.879  37.297  28.944  0.00  0.00
ATOM   2491  HD1 PHE   155      40.254  37.515  29.800  0.00  0.00
ATOM   2492  CE1 PHE   155      41.739  36.171  29.103  0.00  0.00
ATOM   2493  HE1 PHE   155      41.625  35.497  29.952  0.00  0.00
ATOM   2494  CZ  PHE   155      42.788  35.916  28.178  0.00  0.00
ATOM   2495  HZ  PHE   155      43.561  35.136  28.195  0.00  0.00
ATOM   2496  CE2 PHE   155      42.871  36.826  27.072  0.00  0.00
ATOM   2497  HE2 PHE   155      43.659  36.609  26.349  0.00  0.00
ATOM   2498  CD2 PHE   155      41.934  37.824  26.810  0.00  0.00
ATOM   2499  HD2 PHE   155      42.003  38.415  25.850  0.00  0.00
ATOM   2500  C   PHE   155      40.698  40.649  29.529  0.00  0.00
ATOM   2501  O   PHE   155      41.335  40.157  30.435  0.00  0.00
ATOM   2502  N   LYS   156      40.779  41.944  29.154  0.00  0.00
ATOM   2503  H   LYS   156      40.239  42.207  28.357  0.00  0.00
ATOM   2504  CA  LYS   156      41.913  42.752  29.676  0.00  0.00
ATOM   2505  HA  LYS   156      42.789  42.141  29.495  0.00  0.00
ATOM   2506  CB  LYS   156      41.941  44.102  28.891  0.00  0.00
ATOM   2507  HB2 LYS   156      41.603  43.976  27.824  0.00  0.00
ATOM   2508  HB3 LYS   156      41.345  44.866  29.458  0.00  0.00
ATOM   2509  CG  LYS   156      43.459  44.431  28.775  0.00  0.00
ATOM   2510  HG2 LYS   156      43.996  44.596  29.724  0.00  0.00
ATOM   2511  HG3 LYS   156      44.028  43.675  28.304  0.00  0.00
ATOM   2512  CD  LYS   156      43.667  45.731  27.995  0.00  0.00
ATOM   2513  HD2 LYS   156      43.234  45.652  27.010  0.00  0.00
ATOM   2514  HD3 LYS   156      43.036  46.346  28.608  0.00  0.00
ATOM   2515  CE  LYS   156      45.104  46.010  27.932  0.00  0.00
ATOM   2516  HE2 LYS   156      45.492  46.161  28.967  0.00  0.00
ATOM   2517  HE3 LYS   156      45.653  45.115  27.538  0.00  0.00
ATOM   2518  NZ  LYS   156      45.394  47.296  27.272  0.00  0.00
ATOM   2519  HZ1 LYS   156      45.205  47.330  26.268  0.00  0.00
ATOM   2520  HZ2 LYS   156      44.757  47.947  27.717  0.00  0.00
ATOM   2521  HZ3 LYS   156      46.355  47.595  27.299  0.00  0.00
ATOM   2522  C   LYS   156      41.843  43.109  31.194  0.00  0.00
ATOM   2523  O   LYS   156      42.928  43.126  31.783  0.00  0.00
ATOM   2524  N   VAL   157      40.663  43.269  31.825  0.00  0.00
ATOM   2525  H   VAL   157      39.856  43.339  31.204  0.00  0.00
ATOM   2526  CA  VAL   157      40.451  43.485  33.325  0.00  0.00
ATOM   2527  HA  VAL   157      41.417  43.824  33.740  0.00  0.00
ATOM   2528  CB  VAL   157      39.382  44.527  33.611  0.00  0.00
ATOM   2529  HB  VAL   157      39.860  45.481  33.555  0.00  0.00
ATOM   2530  CG1 VAL   157      38.269  44.445  32.580  0.00  0.00
ATOM   2531 1HG1 VAL   157      38.025  43.351  32.279  0.00  0.00
ATOM   2532 2HG1 VAL   157      37.400  44.896  33.073  0.00  0.00
ATOM   2533 3HG1 VAL   157      38.543  45.051  31.687  0.00  0.00
ATOM   2534  CG2 VAL   157      38.853  44.427  35.079  0.00  0.00
ATOM   2535 1HG2 VAL   157      39.779  44.298  35.631  0.00  0.00
ATOM   2536 2HG2 VAL   157      38.370  45.365  35.396  0.00  0.00
ATOM   2537 3HG2 VAL   157      38.169  43.523  35.240  0.00  0.00
ATOM   2538  C   VAL   157      40.205  42.236  34.070  0.00  0.00
ATOM   2539  O   VAL   157      40.916  42.001  35.061  0.00  0.00
ATOM   2540  N   TRP   158      39.206  41.446  33.669  0.00  0.00
ATOM   2541  H   TRP   158      38.736  41.739  32.805  0.00  0.00
ATOM   2542  CA  TRP   158      38.594  40.290  34.321  0.00  0.00
ATOM   2543  HA  TRP   158      38.616  40.344  35.457  0.00  0.00
ATOM   2544  CB  TRP   158      37.127  40.159  33.945  0.00  0.00
ATOM   2545  HB2 TRP   158      37.062  39.724  32.941  0.00  0.00
ATOM   2546  HB3 TRP   158      36.748  39.342  34.519  0.00  0.00
ATOM   2547  CG  TRP   158      36.251  41.311  34.176  0.00  0.00
ATOM   2548  CD1 TRP   158      35.760  42.183  33.178  0.00  0.00
ATOM   2549  HD1 TRP   158      36.026  42.350  32.169  0.00  0.00
ATOM   2550  NE1 TRP   158      34.963  43.070  33.751  0.00  0.00
ATOM   2551  HE1 TRP   158      34.575  43.843  33.177  0.00  0.00
ATOM   2552  CE2 TRP   158      34.681  42.762  35.075  0.00  0.00
ATOM   2553  CZ2 TRP   158      33.670  43.128  36.034  0.00  0.00
ATOM   2554  HZ2 TRP   158      33.046  43.929  35.867  0.00  0.00
ATOM   2555  CH2 TRP   158      33.689  42.543  37.305  0.00  0.00
ATOM   2556  HH2 TRP   158      33.008  42.852  38.057  0.00  0.00
ATOM   2557  CZ3 TRP   158      34.583  41.599  37.681  0.00  0.00
ATOM   2558  HZ3 TRP   158      34.416  41.117  38.684  0.00  0.00
ATOM   2559  CE3 TRP   158      35.479  41.109  36.702  0.00  0.00
ATOM   2560  HE3 TRP   158      36.022  40.231  36.939  0.00  0.00
ATOM   2561  CD2 TRP   158      35.567  41.681  35.397  0.00  0.00
ATOM   2562  C   TRP   158      39.340  38.953  34.080  0.00  0.00
ATOM   2563  O   TRP   158      39.047  38.029  34.799  0.00  0.00
ATOM   2564  N   ALA   159      40.458  38.965  33.275  0.00  0.00
ATOM   2565  H   ALA   159      40.573  39.745  32.575  0.00  0.00
ATOM   2566  CA  ALA   159      41.275  37.783  32.925  0.00  0.00
ATOM   2567  HA  ALA   159      41.690  37.948  31.906  0.00  0.00
ATOM   2568  CB  ALA   159      42.444  37.745  33.892  0.00  0.00
ATOM   2569  HB1 ALA   159      43.027  38.663  33.794  0.00  0.00
ATOM   2570  HB2 ALA   159      42.050  37.754  34.889  0.00  0.00
ATOM   2571  HB3 ALA   159      43.074  36.916  33.811  0.00  0.00
ATOM   2572  C   ALA   159      40.471  36.424  32.858  0.00  0.00
ATOM   2573  O   ALA   159      41.042  35.292  33.048  0.00  0.00
ATOM   2574  N   VAL   160      39.193  36.399  32.547  0.00  0.00
ATOM   2575  H   VAL   160      38.721  37.321  32.525  0.00  0.00
ATOM   2576  CA  VAL   160      38.256  35.282  32.293  0.00  0.00
ATOM   2577  HA  VAL   160      38.976  34.439  32.044  0.00  0.00
ATOM   2578  CB  VAL   160      37.445  35.009  33.614  0.00  0.00
ATOM   2579  HB  VAL   160      36.829  35.840  33.713  0.00  0.00
ATOM   2580  CG1 VAL   160      36.503  33.830  33.468  0.00  0.00
ATOM   2581 1HG1 VAL   160      35.997  33.797  32.548  0.00  0.00
ATOM   2582 2HG1 VAL   160      37.023  32.875  33.467  0.00  0.00
ATOM   2583 3HG1 VAL   160      35.833  33.852  34.286  0.00  0.00
ATOM   2584  CG2 VAL   160      38.345  34.702  34.869  0.00  0.00
ATOM   2585 1HG2 VAL   160      37.679  34.456  35.742  0.00  0.00
ATOM   2586 2HG2 VAL   160      39.014  33.916  34.670  0.00  0.00
ATOM   2587 3HG2 VAL   160      38.937  35.538  35.076  0.00  0.00
ATOM   2588  C   VAL   160      37.384  35.596  31.083  0.00  0.00
ATOM   2589  O   VAL   160      36.900  36.776  30.937  0.00  0.00
ATOM   2590  N   PRO   161      37.309  34.650  30.118  0.00  0.00
ATOM   2591  CD  PRO   161      37.689  33.237  30.054  0.00  0.00
ATOM   2592  HD2 PRO   161      37.685  32.690  31.050  0.00  0.00
ATOM   2593  HD3 PRO   161      38.707  33.212  29.597  0.00  0.00
ATOM   2594  CG  PRO   161      36.790  32.512  29.078  0.00  0.00
ATOM   2595  HG2 PRO   161      35.850  32.366  29.446  0.00  0.00
ATOM   2596  HG3 PRO   161      37.185  31.590  28.726  0.00  0.00
ATOM   2597  CB  PRO   161      36.724  33.640  28.062  0.00  0.00
ATOM   2598  HB2 PRO   161      35.898  33.523  27.372  0.00  0.00
ATOM   2599  HB3 PRO   161      37.647  33.566  27.439  0.00  0.00
ATOM   2600  CA  PRO   161      36.593  34.963  28.886  0.00  0.00
ATOM   2601  HA  PRO   161      37.101  35.792  28.377  0.00  0.00
ATOM   2602  C   PRO   161      35.100  35.241  29.175  0.00  0.00
ATOM   2603  O   PRO   161      34.369  34.510  29.929  0.00  0.00
ATOM   2604  N   PRO   162      34.431  36.355  28.700  0.00  0.00
ATOM   2605  CD  PRO   162      35.047  37.208  27.643  0.00  0.00
ATOM   2606  HD2 PRO   162      35.437  36.507  26.846  0.00  0.00
ATOM   2607  HD3 PRO   162      35.814  37.810  28.059  0.00  0.00
ATOM   2608  CG  PRO   162      33.844  37.966  26.939  0.00  0.00
ATOM   2609  HG2 PRO   162      33.325  37.402  26.175  0.00  0.00
ATOM   2610  HG3 PRO   162      34.064  38.960  26.625  0.00  0.00
ATOM   2611  CB  PRO   162      32.900  38.090  28.134  0.00  0.00
ATOM   2612  HB2 PRO   162      31.827  38.143  27.851  0.00  0.00
ATOM   2613  HB3 PRO   162      33.162  38.914  28.893  0.00  0.00
ATOM   2614  CA  PRO   162      33.138  36.869  29.025  0.00  0.00
ATOM   2615  HA  PRO   162      33.156  37.232  30.016  0.00  0.00
ATOM   2616  C   PRO   162      32.039  35.879  28.783  0.00  0.00
ATOM   2617  O   PRO   162      30.985  35.987  29.479  0.00  0.00
ATOM   2618  N   CYS   163      32.165  34.958  27.880  0.00  0.00
ATOM   2619  H   CYS   163      32.988  34.755  27.354  0.00  0.00
ATOM   2620  CA  CYS   163      31.121  33.865  27.782  0.00  0.00
ATOM   2621  HA  CYS   163      30.115  34.204  27.446  0.00  0.00
ATOM   2622  CB  CYS   163      31.620  32.853  26.768  0.00  0.00
ATOM   2623  HB2 CYS   163      30.796  32.138  26.485  0.00  0.00
ATOM   2624  HB3 CYS   163      31.853  33.357  25.882  0.00  0.00
ATOM   2625  SG  CYS   163      33.183  31.926  27.233  0.00  0.00
ATOM   2626  HG  CYS   163      32.732  31.433  28.374  0.00  0.00
ATOM   2627  C   CYS   163      30.874  33.165  29.125  0.00  0.00
ATOM   2628  O   CYS   163      29.818  32.580  29.193  0.00  0.00
ATOM   2629  N   LEU   164      31.803  33.199  30.095  0.00  0.00
ATOM   2630  H   LEU   164      32.694  33.705  30.042  0.00  0.00
ATOM   2631  CA  LEU   164      31.607  32.515  31.374  0.00  0.00
ATOM   2632  HA  LEU   164      30.843  31.744  31.338  0.00  0.00
ATOM   2633  CB  LEU   164      32.994  31.801  31.522  0.00  0.00
ATOM   2634  HB2 LEU   164      33.114  31.363  30.480  0.00  0.00
ATOM   2635  HB3 LEU   164      33.910  32.433  31.667  0.00  0.00
ATOM   2636  CG  LEU   164      33.078  30.710  32.616  0.00  0.00
ATOM   2637  HG  LEU   164      32.098  30.220  32.691  0.00  0.00
ATOM   2638  CD1 LEU   164      34.041  29.568  32.270  0.00  0.00
ATOM   2639 1HD1 LEU   164      33.742  29.087  31.328  0.00  0.00
ATOM   2640 2HD1 LEU   164      35.025  29.807  32.100  0.00  0.00
ATOM   2641 3HD1 LEU   164      33.961  28.874  33.073  0.00  0.00
ATOM   2642  CD2 LEU   164      33.484  31.325  34.019  0.00  0.00
ATOM   2643 1HD2 LEU   164      34.507  31.675  33.944  0.00  0.00
ATOM   2644 2HD2 LEU   164      32.802  32.120  34.300  0.00  0.00
ATOM   2645 3HD2 LEU   164      33.515  30.632  34.886  0.00  0.00
ATOM   2646  C   LEU   164      30.978  33.368  32.370  0.00  0.00
ATOM   2647  O   LEU   164      30.637  32.787  33.460  0.00  0.00
ATOM   2648  N   MET   165      30.890  34.674  32.106  0.00  0.00
ATOM   2649  H   MET   165      31.145  34.942  31.174  0.00  0.00
ATOM   2650  CA  MET   165      30.248  35.678  32.991  0.00  0.00
ATOM   2651  HA  MET   165      30.568  35.497  34.049  0.00  0.00
ATOM   2652  CB  MET   165      31.004  36.993  32.671  0.00  0.00
ATOM   2653  HB2 MET   165      30.880  37.318  31.639  0.00  0.00
ATOM   2654  HB3 MET   165      30.651  37.804  33.249  0.00  0.00
ATOM   2655  CG  MET   165      32.456  36.942  33.005  0.00  0.00
ATOM   2656  HG2 MET   165      32.692  36.620  34.053  0.00  0.00
ATOM   2657  HG3 MET   165      32.994  36.204  32.354  0.00  0.00
ATOM   2658  SD  MET   165      33.331  38.518  32.705  0.00  0.00
ATOM   2659  CE  MET   165      32.769  39.645  33.911  0.00  0.00
ATOM   2660  HE1 MET   165      33.251  40.609  33.764  0.00  0.00
ATOM   2661  HE2 MET   165      31.688  39.875  33.718  0.00  0.00
ATOM   2662  HE3 MET   165      32.965  39.231  34.864  0.00  0.00
ATOM   2663  C   MET   165      28.668  35.680  32.881  0.00  0.00
ATOM   2664  O   MET   165      28.061  35.625  31.817  0.00  0.00
ATOM   2665  N   SER   166      28.017  35.848  34.054  0.00  0.00
ATOM   2666  H   SER   166      28.602  35.907  34.920  0.00  0.00
ATOM   2667  CA  SER   166      26.550  35.972  34.284  0.00  0.00
ATOM   2668  HA  SER   166      26.103  35.200  33.633  0.00  0.00
ATOM   2669  CB  SER   166      26.275  35.851  35.845  0.00  0.00
ATOM   2670  HB2 SER   166      25.234  35.779  36.048  0.00  0.00
ATOM   2671  HB3 SER   166      26.737  34.968  36.218  0.00  0.00
ATOM   2672  OG  SER   166      26.714  36.934  36.584  0.00  0.00
ATOM   2673  HG  SER   166      26.874  36.576  37.497  0.00  0.00
ATOM   2674  C   SER   166      26.082  37.344  33.794  0.00  0.00
ATOM   2675  O   SER   166      26.872  38.206  33.432  0.00  0.00
ATOM   2676  N   THR   167      24.750  37.588  33.914  0.00  0.00
ATOM   2677  H   THR   167      24.190  36.781  33.879  0.00  0.00
ATOM   2678  CA  THR   167      24.048  38.883  33.814  0.00  0.00
ATOM   2679  HA  THR   167      24.728  39.614  33.510  0.00  0.00
ATOM   2680  CB  THR   167      22.996  38.710  32.740  0.00  0.00
ATOM   2681  HB  THR   167      22.418  39.656  32.760  0.00  0.00
ATOM   2682  CG2 THR   167      23.780  38.539  31.389  0.00  0.00
ATOM   2683 1HG2 THR   167      24.121  37.520  31.155  0.00  0.00
ATOM   2684 2HG2 THR   167      23.105  38.741  30.556  0.00  0.00
ATOM   2685 3HG2 THR   167      24.628  39.225  31.440  0.00  0.00
ATOM   2686  OG1 THR   167      22.134  37.666  32.943  0.00  0.00
ATOM   2687  HG1 THR   167      21.412  37.660  32.245  0.00  0.00
ATOM   2688  C   THR   167      23.453  39.381  35.101  0.00  0.00
ATOM   2689  O   THR   167      22.819  40.477  35.084  0.00  0.00
ATOM   2690  N   GLU   168      23.674  38.736  36.249  0.00  0.00
ATOM   2691  H   GLU   168      24.297  37.983  36.246  0.00  0.00
ATOM   2692  CA  GLU   168      23.195  39.208  37.564  0.00  0.00
ATOM   2693  HA  GLU   168      22.169  39.336  37.393  0.00  0.00
ATOM   2694  CB  GLU   168      23.729  38.185  38.557  0.00  0.00
ATOM   2695  HB2 GLU   168      24.801  38.023  38.446  0.00  0.00
ATOM   2696  HB3 GLU   168      23.746  38.719  39.580  0.00  0.00
ATOM   2697  CG  GLU   168      23.078  36.796  38.835  0.00  0.00
ATOM   2698  HG2 GLU   168      23.484  36.370  39.733  0.00  0.00
ATOM   2699  HG3 GLU   168      22.019  36.889  39.102  0.00  0.00
ATOM   2700  CD  GLU   168      23.145  35.786  37.701  0.00  0.00
ATOM   2701  OE1 GLU   168      23.997  34.867  37.783  0.00  0.00
ATOM   2702  OE2 GLU   168      22.433  35.789  36.677  0.00  0.00
ATOM   2703  C   GLU   168      23.711  40.649  37.874  0.00  0.00
ATOM   2704  O   GLU   168      23.022  41.429  38.573  0.00  0.00
ATOM   2705  N   TRP   169      24.908  40.997  37.379  0.00  0.00
ATOM   2706  H   TRP   169      25.329  40.184  36.946  0.00  0.00
ATOM   2707  CA  TRP   169      25.787  42.032  37.903  0.00  0.00
ATOM   2708  HA  TRP   169      25.427  42.160  38.963  0.00  0.00
ATOM   2709  CB  TRP   169      27.230  41.610  38.006  0.00  0.00
ATOM   2710  HB2 TRP   169      27.751  42.443  38.377  0.00  0.00
ATOM   2711  HB3 TRP   169      27.395  40.770  38.636  0.00  0.00
ATOM   2712  CG  TRP   169      27.907  41.380  36.684  0.00  0.00
ATOM   2713  CD1 TRP   169      27.773  40.186  36.110  0.00  0.00
ATOM   2714  HD1 TRP   169      27.189  39.316  36.398  0.00  0.00
ATOM   2715  NE1 TRP   169      28.494  40.235  34.961  0.00  0.00
ATOM   2716  HE1 TRP   169      28.350  39.556  34.186  0.00  0.00
ATOM   2717  CE2 TRP   169      29.181  41.431  34.754  0.00  0.00
ATOM   2718  CZ2 TRP   169      30.063  41.961  33.842  0.00  0.00
ATOM   2719  HZ2 TRP   169      30.194  41.426  32.890  0.00  0.00
ATOM   2720  CH2 TRP   169      30.631  43.243  34.086  0.00  0.00
ATOM   2721  HH2 TRP   169      31.479  43.714  33.430  0.00  0.00
ATOM   2722  CZ3 TRP   169      30.245  43.998  35.209  0.00  0.00
ATOM   2723  HZ3 TRP   169      30.858  44.972  35.244  0.00  0.00
ATOM   2724  CE3 TRP   169      29.310  43.570  36.114  0.00  0.00
ATOM   2725  HE3 TRP   169      29.039  44.125  37.013  0.00  0.00
ATOM   2726  CD2 TRP   169      28.845  42.198  35.976  0.00  0.00
ATOM   2727  C   TRP   169      25.556  43.375  37.201  0.00  0.00
ATOM   2728  O   TRP   169      25.913  44.380  37.804  0.00  0.00
ATOM   2729  N   VAL   170      25.163  43.295  35.911  0.00  0.00
ATOM   2730  H   VAL   170      24.786  42.397  35.609  0.00  0.00
ATOM   2731  CA  VAL   170      25.440  44.379  34.934  0.00  0.00
ATOM   2732  HA  VAL   170      26.461  44.757  35.221  0.00  0.00
ATOM   2733  CB  VAL   170      25.457  43.814  33.471  0.00  0.00
ATOM   2734  HB  VAL   170      25.749  44.521  32.701  0.00  0.00
ATOM   2735  CG1 VAL   170      26.613  42.794  33.294  0.00  0.00
ATOM   2736 1HG1 VAL   170      27.560  43.249  33.655  0.00  0.00
ATOM   2737 2HG1 VAL   170      26.552  41.968  34.015  0.00  0.00
ATOM   2738 3HG1 VAL   170      26.774  42.350  32.304  0.00  0.00
ATOM   2739  CG2 VAL   170      24.160  43.252  32.937  0.00  0.00
ATOM   2740 1HG2 VAL   170      23.910  42.410  33.616  0.00  0.00
ATOM   2741 2HG2 VAL   170      23.262  43.840  33.097  0.00  0.00
ATOM   2742 3HG2 VAL   170      24.328  42.917  31.881  0.00  0.00
ATOM   2743  C   VAL   170      24.444  45.587  34.941  0.00  0.00
ATOM   2744  O   VAL   170      24.653  46.624  34.396  0.00  0.00
ATOM   2745  N   GLU   171      23.365  45.490  35.733  0.00  0.00
ATOM   2746  H   GLU   171      23.153  44.611  36.093  0.00  0.00
ATOM   2747  CA  GLU   171      22.214  46.442  35.609  0.00  0.00
ATOM   2748  HA  GLU   171      21.686  46.252  34.616  0.00  0.00
ATOM   2749  CB  GLU   171      21.097  46.128  36.633  0.00  0.00
ATOM   2750  HB2 GLU   171      20.795  45.083  36.637  0.00  0.00
ATOM   2751  HB3 GLU   171      21.399  46.297  37.657  0.00  0.00
ATOM   2752  CG  GLU   171      19.755  46.836  36.166  0.00  0.00
ATOM   2753  HG2 GLU   171      19.881  47.943  36.187  0.00  0.00
ATOM   2754  HG3 GLU   171      19.533  46.505  35.165  0.00  0.00
ATOM   2755  CD  GLU   171      18.588  46.611  37.069  0.00  0.00
ATOM   2756  OE1 GLU   171      18.766  46.459  38.276  0.00  0.00
ATOM   2757  OE2 GLU   171      17.424  46.596  36.532  0.00  0.00
ATOM   2758  C   GLU   171      22.588  47.918  35.652  0.00  0.00
ATOM   2759  O   GLU   171      22.261  48.639  34.766  0.00  0.00
ATOM   2760  N   GLU   172      23.251  48.284  36.730  0.00  0.00
ATOM   2761  H   GLU   172      23.404  47.523  37.462  0.00  0.00
ATOM   2762  CA  GLU   172      23.839  49.633  37.058  0.00  0.00
ATOM   2763  HA  GLU   172      23.624  50.239  36.187  0.00  0.00
ATOM   2764  CB  GLU   172      23.004  50.132  38.319  0.00  0.00
ATOM   2765  HB2 GLU   172      23.125  49.400  39.149  0.00  0.00
ATOM   2766  HB3 GLU   172      23.516  51.041  38.616  0.00  0.00
ATOM   2767  CG  GLU   172      21.516  50.390  38.079  0.00  0.00
ATOM   2768  HG2 GLU   172      20.995  49.504  37.739  0.00  0.00
ATOM   2769  HG3 GLU   172      21.118  50.668  39.064  0.00  0.00
ATOM   2770  CD  GLU   172      21.350  51.660  37.215  0.00  0.00
ATOM   2771  OE1 GLU   172      20.659  51.472  36.222  0.00  0.00
ATOM   2772  OE2 GLU   172      21.930  52.743  37.446  0.00  0.00
ATOM   2773  C   GLU   172      25.354  49.443  37.342  0.00  0.00
ATOM   2774  O   GLU   172      25.967  50.259  38.049  0.00  0.00
ATOM   2775  N   ARG   173      25.926  48.505  36.572  0.00  0.00
ATOM   2776  H   ARG   173      25.343  47.881  36.073  0.00  0.00
ATOM   2777  CA  ARG   173      27.353  48.402  36.410  0.00  0.00
ATOM   2778  HA  ARG   173      27.707  49.300  36.918  0.00  0.00
ATOM   2779  CB  ARG   173      27.886  47.015  36.984  0.00  0.00
ATOM   2780  HB2 ARG   173      27.429  46.256  36.353  0.00  0.00
ATOM   2781  HB3 ARG   173      28.974  46.899  36.763  0.00  0.00
ATOM   2782  CG  ARG   173      27.717  46.739  38.482  0.00  0.00
ATOM   2783  HG2 ARG   173      26.667  47.053  38.792  0.00  0.00
ATOM   2784  HG3 ARG   173      27.787  45.681  38.748  0.00  0.00
ATOM   2785  CD  ARG   173      28.643  47.556  39.391  0.00  0.00
ATOM   2786  HD2 ARG   173      29.658  47.257  39.240  0.00  0.00
ATOM   2787  HD3 ARG   173      28.511  48.607  39.107  0.00  0.00
ATOM   2788  NE  ARG   173      28.323  47.317  40.775  0.00  0.00
ATOM   2789  HE  ARG   173      27.406  46.911  41.069  0.00  0.00
ATOM   2790  CZ  ARG   173      29.053  47.849  41.745  0.00  0.00
ATOM   2791  NH1 ARG   173      29.937  48.786  41.544  0.00  0.00
ATOM   2792 1HH1 ARG   173      30.219  49.136  40.612  0.00  0.00
ATOM   2793 2HH1 ARG   173      30.457  49.151  42.317  0.00  0.00
ATOM   2794  NH2 ARG   173      28.807  47.425  43.036  0.00  0.00
ATOM   2795 1HH2 ARG   173      28.118  46.766  43.249  0.00  0.00
ATOM   2796 2HH2 ARG   173      29.196  48.028  43.800  0.00  0.00
ATOM   2797  C   ARG   173      27.904  48.631  35.059  0.00  0.00
ATOM   2798  O   ARG   173      29.069  49.102  34.853  0.00  0.00
ATOM   2799  N   VAL   174      26.977  48.521  34.105  0.00  0.00
ATOM   2800  H   VAL   174      26.010  48.383  34.333  0.00  0.00
ATOM   2801  CA  VAL   174      27.274  48.690  32.647  0.00  0.00
ATOM   2802  HA  VAL   174      28.219  49.220  32.638  0.00  0.00
ATOM   2803  CB  VAL   174      27.440  47.378  31.835  0.00  0.00
ATOM   2804  HB  VAL   174      26.446  46.948  31.686  0.00  0.00
ATOM   2805  CG1 VAL   174      28.009  47.627  30.433  0.00  0.00
ATOM   2806 1HG1 VAL   174      27.584  48.436  29.862  0.00  0.00
ATOM   2807 2HG1 VAL   174      29.059  47.745  30.558  0.00  0.00
ATOM   2808 3HG1 VAL   174      27.676  46.749  29.950  0.00  0.00
ATOM   2809  CG2 VAL   174      28.315  46.395  32.582  0.00  0.00
ATOM   2810 1HG2 VAL   174      29.228  46.867  32.865  0.00  0.00
ATOM   2811 2HG2 VAL   174      27.830  45.972  33.454  0.00  0.00
ATOM   2812 3HG2 VAL   174      28.464  45.472  32.025  0.00  0.00
ATOM   2813  C   VAL   174      26.111  49.554  32.015  0.00  0.00
ATOM   2814  O   VAL   174      24.987  49.463  32.300  0.00  0.00
ATOM   2815  N   ALA   175      26.565  50.519  31.230  0.00  0.00
ATOM   2816  H   ALA   175      27.544  50.504  30.911  0.00  0.00
ATOM   2817  CA  ALA   175      25.740  51.535  30.632  0.00  0.00
ATOM   2818  HA  ALA   175      25.059  51.997  31.318  0.00  0.00
ATOM   2819  CB  ALA   175      26.624  52.765  30.149  0.00  0.00
ATOM   2820  HB1 ALA   175      27.157  53.184  30.917  0.00  0.00
ATOM   2821  HB2 ALA   175      27.396  52.462  29.421  0.00  0.00
ATOM   2822  HB3 ALA   175      25.979  53.525  29.708  0.00  0.00
ATOM   2823  C   ALA   175      25.047  51.052  29.341  0.00  0.00
ATOM   2824  O   ALA   175      25.662  50.470  28.470  0.00  0.00
ATOM   2825  N   PRO   176      23.700  51.237  29.262  0.00  0.00
ATOM   2826  CD  PRO   176      22.905  51.960  30.214  0.00  0.00
ATOM   2827  HD2 PRO   176      23.296  53.002  30.304  0.00  0.00
ATOM   2828  HD3 PRO   176      22.928  51.506  31.148  0.00  0.00
ATOM   2829  CG  PRO   176      21.416  51.949  29.661  0.00  0.00
ATOM   2830  HG2 PRO   176      21.223  52.906  29.154  0.00  0.00
ATOM   2831  HG3 PRO   176      20.758  51.945  30.532  0.00  0.00
ATOM   2832  CB  PRO   176      21.411  50.649  28.850  0.00  0.00
ATOM   2833  HB2 PRO   176      20.531  50.688  28.225  0.00  0.00
ATOM   2834  HB3 PRO   176      21.389  49.736  29.469  0.00  0.00
ATOM   2835  CA  PRO   176      22.835  50.761  28.121  0.00  0.00
ATOM   2836  HA  PRO   176      23.203  49.799  27.660  0.00  0.00
ATOM   2837  C   PRO   176      22.836  51.853  27.034  0.00  0.00
ATOM   2838  O   PRO   176      23.482  52.886  27.233  0.00  0.00
ATOM   2839  N   VAL   177      22.158  51.575  25.883  0.00  0.00
ATOM   2840  H   VAL   177      21.765  50.679  25.769  0.00  0.00
ATOM   2841  CA  VAL   177      22.167  52.434  24.724  0.00  0.00
ATOM   2842  HA  VAL   177      22.553  53.419  25.047  0.00  0.00
ATOM   2843  CB  VAL   177      23.040  51.767  23.623  0.00  0.00
ATOM   2844  HB  VAL   177      22.845  52.314  22.683  0.00  0.00
ATOM   2845  CG1 VAL   177      24.486  52.127  23.924  0.00  0.00
ATOM   2846 1HG1 VAL   177      24.856  51.691  24.830  0.00  0.00
ATOM   2847 2HG1 VAL   177      25.034  51.704  23.116  0.00  0.00
ATOM   2848 3HG1 VAL   177      24.627  53.243  24.045  0.00  0.00
ATOM   2849  CG2 VAL   177      22.816  50.233  23.404  0.00  0.00
ATOM   2850 1HG2 VAL   177      23.624  49.971  22.633  0.00  0.00
ATOM   2851 2HG2 VAL   177      22.964  49.703  24.329  0.00  0.00
ATOM   2852 3HG2 VAL   177      21.915  49.996  22.929  0.00  0.00
ATOM   2853  C   VAL   177      20.723  52.615  24.222  0.00  0.00
ATOM   2854  O   VAL   177      20.080  51.554  24.082  0.00  0.00
ATOM   2855  N   ASP   178      20.280  53.800  23.718  0.00  0.00
ATOM   2856  H   ASP   178      20.907  54.638  23.833  0.00  0.00
ATOM   2857  CA  ASP   178      19.029  54.033  23.018  0.00  0.00
ATOM   2858  HA  ASP   178      18.493  53.064  22.872  0.00  0.00
ATOM   2859  CB  ASP   178      18.135  54.863  23.907  0.00  0.00
ATOM   2860  HB2 ASP   178      17.583  54.324  24.693  0.00  0.00
ATOM   2861  HB3 ASP   178      18.712  55.619  24.271  0.00  0.00
ATOM   2862  CG  ASP   178      17.018  55.534  23.177  0.00  0.00
ATOM   2863  OD1 ASP   178      16.159  54.815  22.627  0.00  0.00
ATOM   2864  OD2 ASP   178      17.001  56.781  23.112  0.00  0.00
ATOM   2865  C   ASP   178      19.324  54.699  21.678  0.00  0.00
ATOM   2866  O   ASP   178      19.921  55.791  21.550  0.00  0.00
ATOM   2867  N   LEU   179      18.834  54.089  20.613  0.00  0.00
ATOM   2868  H   LEU   179      18.274  53.274  20.800  0.00  0.00
ATOM   2869  CA  LEU   179      19.120  54.391  19.180  0.00  0.00
ATOM   2870  HA  LEU   179      20.169  54.249  19.188  0.00  0.00
ATOM   2871  CB  LEU   179      18.552  53.428  18.216  0.00  0.00
ATOM   2872  HB2 LEU   179      18.887  52.451  18.672  0.00  0.00
ATOM   2873  HB3 LEU   179      17.496  53.419  18.353  0.00  0.00
ATOM   2874  CG  LEU   179      18.855  53.568  16.730  0.00  0.00
ATOM   2875  HG  LEU   179      18.294  54.374  16.197  0.00  0.00
ATOM   2876  CD1 LEU   179      20.378  53.629  16.408  0.00  0.00
ATOM   2877 1HD1 LEU   179      20.847  54.502  16.814  0.00  0.00
ATOM   2878 2HD1 LEU   179      20.885  52.818  16.875  0.00  0.00
ATOM   2879 3HD1 LEU   179      20.491  53.805  15.298  0.00  0.00
ATOM   2880  CD2 LEU   179      18.455  52.237  16.103  0.00  0.00
ATOM   2881 1HD2 LEU   179      19.102  51.414  16.436  0.00  0.00
ATOM   2882 2HD2 LEU   179      17.490  51.993  16.310  0.00  0.00
ATOM   2883 3HD2 LEU   179      18.392  52.272  15.049  0.00  0.00
ATOM   2884  C   LEU   179      18.812  55.847  18.851  0.00  0.00
ATOM   2885  O   LEU   179      19.506  56.649  18.248  0.00  0.00
ATOM   2886  N   GLU   180      17.695  56.339  19.372  0.00  0.00
ATOM   2887  H   GLU   180      17.100  55.649  19.743  0.00  0.00
ATOM   2888  CA  GLU   180      17.153  57.674  19.048  0.00  0.00
ATOM   2889  HA  GLU   180      17.195  57.862  17.984  0.00  0.00
ATOM   2890  CB  GLU   180      15.668  57.853  19.406  0.00  0.00
ATOM   2891  HB2 GLU   180      15.108  57.073  18.744  0.00  0.00
ATOM   2892  HB3 GLU   180      15.621  57.522  20.421  0.00  0.00
ATOM   2893  CG  GLU   180      15.240  59.307  19.129  0.00  0.00
ATOM   2894  HG2 GLU   180      15.575  59.983  19.922  0.00  0.00
ATOM   2895  HG3 GLU   180      15.744  59.696  18.159  0.00  0.00
ATOM   2896  CD  GLU   180      13.732  59.522  19.070  0.00  0.00
ATOM   2897  OE1 GLU   180      13.054  59.615  20.106  0.00  0.00
ATOM   2898  OE2 GLU   180      13.217  59.638  17.915  0.00  0.00
ATOM   2899  C   GLU   180      17.988  58.742  19.736  0.00  0.00
ATOM   2900  O   GLU   180      18.367  59.675  19.015  0.00  0.00
ATOM   2901  N   ARG   181      18.397  58.574  20.968  0.00  0.00
ATOM   2902  H   ARG   181      18.217  57.715  21.348  0.00  0.00
ATOM   2903  CA  ARG   181      19.318  59.466  21.632  0.00  0.00
ATOM   2904  HA  ARG   181      18.886  60.499  21.495  0.00  0.00
ATOM   2905  CB  ARG   181      19.403  59.093  23.108  0.00  0.00
ATOM   2906  HB2 ARG   181      18.432  59.295  23.576  0.00  0.00
ATOM   2907  HB3 ARG   181      19.679  58.042  23.339  0.00  0.00
ATOM   2908  CG  ARG   181      20.383  60.046  23.886  0.00  0.00
ATOM   2909  HG2 ARG   181      21.386  59.966  23.475  0.00  0.00
ATOM   2910  HG3 ARG   181      20.060  61.065  23.827  0.00  0.00
ATOM   2911  CD  ARG   181      20.430  59.524  25.339  0.00  0.00
ATOM   2912  HD2 ARG   181      19.471  59.371  25.828  0.00  0.00
ATOM   2913  HD3 ARG   181      20.988  58.588  25.308  0.00  0.00
ATOM   2914  NE  ARG   181      21.106  60.429  26.242  0.00  0.00
ATOM   2915  HE  ARG   181      20.611  61.299  26.521  0.00  0.00
ATOM   2916  CZ  ARG   181      22.270  60.066  26.807  0.00  0.00
ATOM   2917  NH1 ARG   181      22.938  60.887  27.549  0.00  0.00
ATOM   2918 1HH1 ARG   181      22.393  61.684  27.784  0.00  0.00
ATOM   2919 2HH1 ARG   181      23.827  60.570  27.968  0.00  0.00
ATOM   2920  NH2 ARG   181      22.861  58.940  26.611  0.00  0.00
ATOM   2921 1HH2 ARG   181      22.354  58.117  26.200  0.00  0.00
ATOM   2922 2HH2 ARG   181      23.704  58.819  27.104  0.00  0.00
ATOM   2923  C   ARG   181      20.734  59.403  20.905  0.00  0.00
ATOM   2924  O   ARG   181      21.345  60.441  20.768  0.00  0.00
ATOM   2925  N   ILE   182      21.169  58.233  20.452  0.00  0.00
ATOM   2926  H   ILE   182      20.617  57.413  20.666  0.00  0.00
ATOM   2927  CA  ILE   182      22.498  58.202  19.719  0.00  0.00
ATOM   2928  HA  ILE   182      23.371  58.598  20.303  0.00  0.00
ATOM   2929  CB  ILE   182      23.008  56.740  19.548  0.00  0.00
ATOM   2930  HB  ILE   182      22.185  56.156  19.051  0.00  0.00
ATOM   2931  CG2 ILE   182      24.301  56.595  18.827  0.00  0.00
ATOM   2932 1HG2 ILE   182      25.040  57.446  18.843  0.00  0.00
ATOM   2933 2HG2 ILE   182      24.850  55.796  19.372  0.00  0.00
ATOM   2934 3HG2 ILE   182      24.200  56.373  17.759  0.00  0.00
ATOM   2935  CG1 ILE   182      23.168  56.160  21.007  0.00  0.00
ATOM   2936 2HG1 ILE   182      22.223  56.286  21.605  0.00  0.00
ATOM   2937 3HG1 ILE   182      23.276  55.132  20.954  0.00  0.00
ATOM   2938  CD1 ILE   182      24.193  56.818  21.859  0.00  0.00
ATOM   2939 1HD1 ILE   182      23.840  57.750  22.268  0.00  0.00
ATOM   2940 2HD1 ILE   182      24.428  56.184  22.734  0.00  0.00
ATOM   2941 3HD1 ILE   182      25.070  57.136  21.316  0.00  0.00
ATOM   2942  C   ILE   182      22.319  58.885  18.420  0.00  0.00
ATOM   2943  O   ILE   182      23.299  59.481  17.953  0.00  0.00
ATOM   2944  N   ARG   183      21.121  58.880  17.757  0.00  0.00
ATOM   2945  H   ARG   183      20.353  58.322  17.974  0.00  0.00
ATOM   2946  CA  ARG   183      20.864  59.672  16.535  0.00  0.00
ATOM   2947  HA  ARG   183      21.577  59.245  15.780  0.00  0.00
ATOM   2948  CB  ARG   183      19.469  59.372  15.996  0.00  0.00
ATOM   2949  HB2 ARG   183      19.178  58.341  16.051  0.00  0.00
ATOM   2950  HB3 ARG   183      18.886  59.916  16.688  0.00  0.00
ATOM   2951  CG  ARG   183      19.237  59.608  14.490  0.00  0.00
ATOM   2952  HG2 ARG   183      19.311  60.683  14.342  0.00  0.00
ATOM   2953  HG3 ARG   183      20.112  59.232  13.811  0.00  0.00
ATOM   2954  CD  ARG   183      17.874  58.923  14.020  0.00  0.00
ATOM   2955  HD2 ARG   183      17.133  58.988  14.782  0.00  0.00
ATOM   2956  HD3 ARG   183      17.366  59.451  13.164  0.00  0.00
ATOM   2957  NE  ARG   183      18.066  57.549  13.524  0.00  0.00
ATOM   2958  HE  ARG   183      18.818  57.234  12.808  0.00  0.00
ATOM   2959  CZ  ARG   183      17.452  56.509  13.903  0.00  0.00
ATOM   2960  NH1 ARG   183      16.322  56.664  14.607  0.00  0.00
ATOM   2961 1HH1 ARG   183      15.847  57.551  14.572  0.00  0.00
ATOM   2962 2HH1 ARG   183      15.712  55.913  14.974  0.00  0.00
ATOM   2963  NH2 ARG   183      17.830  55.321  13.536  0.00  0.00
ATOM   2964 1HH2 ARG   183      18.741  55.138  13.248  0.00  0.00
ATOM   2965 2HH2 ARG   183      17.286  54.505  13.874  0.00  0.00
ATOM   2966  C   ARG   183      21.280  61.094  16.675  0.00  0.00
ATOM   2967  O   ARG   183      22.144  61.506  15.890  0.00  0.00
ATOM   2968  N   ARG   184      20.787  61.767  17.683  0.00  0.00
ATOM   2969  H   ARG   184      20.192  61.275  18.399  0.00  0.00
ATOM   2970  CA  ARG   184      21.249  63.141  17.959  0.00  0.00
ATOM   2971  HA  ARG   184      21.228  63.878  17.169  0.00  0.00
ATOM   2972  CB  ARG   184      20.255  63.814  18.981  0.00  0.00
ATOM   2973  HB2 ARG   184      19.254  63.850  18.650  0.00  0.00
ATOM   2974  HB3 ARG   184      20.305  63.256  19.959  0.00  0.00
ATOM   2975  CG  ARG   184      20.549  65.330  19.266  0.00  0.00
ATOM   2976  HG2 ARG   184      21.507  65.476  19.714  0.00  0.00
ATOM   2977  HG3 ARG   184      20.487  65.929  18.335  0.00  0.00
ATOM   2978  CD  ARG   184      19.492  65.866  20.195  0.00  0.00
ATOM   2979  HD2 ARG   184      18.461  65.823  19.799  0.00  0.00
ATOM   2980  HD3 ARG   184      19.481  65.254  21.090  0.00  0.00
ATOM   2981  NE  ARG   184      19.812  67.157  20.599  0.00  0.00
ATOM   2982  HE  ARG   184      20.723  67.538  20.286  0.00  0.00
ATOM   2983  CZ  ARG   184      18.999  68.084  21.175  0.00  0.00
ATOM   2984  NH1 ARG   184      17.880  67.757  21.811  0.00  0.00
ATOM   2985 1HH1 ARG   184      17.596  66.835  22.004  0.00  0.00
ATOM   2986 2HH1 ARG   184      17.238  68.489  22.162  0.00  0.00
ATOM   2987  NH2 ARG   184      19.506  69.323  21.189  0.00  0.00
ATOM   2988 1HH2 ARG   184      20.327  69.529  20.680  0.00  0.00
ATOM   2989 2HH2 ARG   184      19.113  69.997  21.752  0.00  0.00
ATOM   2990  C   ARG   184      22.746  63.285  18.529  0.00  0.00
ATOM   2991  O   ARG   184      23.409  64.300  18.229  0.00  0.00
ATOM   2992  N   ASN   185      23.288  62.294  19.289  0.00  0.00
ATOM   2993  H   ASN   185      22.809  61.461  19.455  0.00  0.00
ATOM   2994  CA  ASN   185      24.734  62.302  19.541  0.00  0.00
ATOM   2995  HA  ASN   185      24.866  63.112  20.160  0.00  0.00
ATOM   2996  CB  ASN   185      24.990  61.148  20.414  0.00  0.00
ATOM   2997  HB2 ASN   185      24.634  60.206  19.889  0.00  0.00
ATOM   2998  HB3 ASN   185      26.103  61.085  20.500  0.00  0.00
ATOM   2999  CG  ASN   185      24.461  61.343  21.889  0.00  0.00
ATOM   3000  OD1 ASN   185      23.670  62.205  22.184  0.00  0.00
ATOM   3001  ND2 ASN   185      24.882  60.569  22.844  0.00  0.00
ATOM   3002 1HD2 ASN   185      24.664  60.817  23.810  0.00  0.00
ATOM   3003 2HD2 ASN   185      25.503  59.776  22.642  0.00  0.00
ATOM   3004  C   ASN   185      25.612  62.350  18.273  0.00  0.00
ATOM   3005  O   ASN   185      26.621  63.021  18.239  0.00  0.00
ATOM   3006  N   ILE   186      25.164  61.644  17.161  0.00  0.00
ATOM   3007  H   ILE   186      24.358  61.059  17.320  0.00  0.00
ATOM   3008  CA  ILE   186      25.704  61.688  15.756  0.00  0.00
ATOM   3009  HA  ILE   186      26.818  61.542  15.851  0.00  0.00
ATOM   3010  CB  ILE   186      25.185  60.480  14.955  0.00  0.00
ATOM   3011  HB  ILE   186      24.103  60.565  14.904  0.00  0.00
ATOM   3012  CG2 ILE   186      25.925  60.416  13.544  0.00  0.00
ATOM   3013 1HG2 ILE   186      25.741  61.311  12.944  0.00  0.00
ATOM   3014 2HG2 ILE   186      26.990  60.521  13.739  0.00  0.00
ATOM   3015 3HG2 ILE   186      25.788  59.541  13.017  0.00  0.00
ATOM   3016  CG1 ILE   186      25.660  59.153  15.626  0.00  0.00
ATOM   3017 2HG1 ILE   186      26.779  59.119  15.600  0.00  0.00
ATOM   3018 3HG1 ILE   186      25.465  59.038  16.698  0.00  0.00
ATOM   3019  CD1 ILE   186      24.945  57.894  14.995  0.00  0.00
ATOM   3020 1HD1 ILE   186      25.412  57.655  14.050  0.00  0.00
ATOM   3021 2HD1 ILE   186      25.241  57.020  15.595  0.00  0.00
ATOM   3022 3HD1 ILE   186      23.868  57.951  15.022  0.00  0.00
ATOM   3023  C   ILE   186      25.459  63.050  15.135  0.00  0.00
ATOM   3024  O   ILE   186      26.388  63.836  14.887  0.00  0.00
ATOM   3025  N   GLN   187      24.201  63.382  14.992  0.00  0.00
ATOM   3026  H   GLN   187      23.463  62.738  15.290  0.00  0.00
ATOM   3027  CA  GLN   187      23.815  64.609  14.288  0.00  0.00
ATOM   3028  HA  GLN   187      24.151  64.625  13.290  0.00  0.00
ATOM   3029  CB  GLN   187      22.290  64.690  14.103  0.00  0.00
ATOM   3030  HB2 GLN   187      21.912  63.934  13.402  0.00  0.00
ATOM   3031  HB3 GLN   187      21.884  64.466  15.104  0.00  0.00
ATOM   3032  CG  GLN   187      21.708  65.945  13.455  0.00  0.00
ATOM   3033  HG2 GLN   187      22.283  66.255  12.601  0.00  0.00
ATOM   3034  HG3 GLN   187      20.733  65.655  13.048  0.00  0.00
ATOM   3035  CD  GLN   187      21.426  67.021  14.441  0.00  0.00
ATOM   3036  OE1 GLN   187      20.845  66.990  15.542  0.00  0.00
ATOM   3037  NE2 GLN   187      21.779  68.262  14.052  0.00  0.00
ATOM   3038 1HE2 GLN   187      21.675  69.096  14.687  0.00  0.00
ATOM   3039 2HE2 GLN   187      22.104  68.384  13.116  0.00  0.00
ATOM   3040  C   GLN   187      24.364  65.944  14.909  0.00  0.00
ATOM   3041  O   GLN   187      24.675  66.811  14.160  0.00  0.00
ATOM   3042  N   GLU   188      24.610  66.033  16.240  0.00  0.00
ATOM   3043  H   GLU   188      24.408  65.178  16.869  0.00  0.00
ATOM   3044  CA  GLU   188      24.939  67.235  17.012  0.00  0.00
ATOM   3045  HA  GLU   188      25.029  67.999  16.226  0.00  0.00
ATOM   3046  CB  GLU   188      23.906  67.559  18.110  0.00  0.00
ATOM   3047  HB2 GLU   188      22.951  67.067  17.833  0.00  0.00
ATOM   3048  HB3 GLU   188      24.227  67.021  19.017  0.00  0.00
ATOM   3049  CG  GLU   188      23.667  69.137  18.164  0.00  0.00
ATOM   3050  HG2 GLU   188      24.527  69.510  18.734  0.00  0.00
ATOM   3051  HG3 GLU   188      23.714  69.506  17.109  0.00  0.00
ATOM   3052  CD  GLU   188      22.414  69.603  18.905  0.00  0.00
ATOM   3053  OE1 GLU   188      21.766  70.620  18.511  0.00  0.00
ATOM   3054  OE2 GLU   188      22.044  68.971  19.929  0.00  0.00
ATOM   3055  C   GLU   188      26.303  67.155  17.666  0.00  0.00
ATOM   3056  O   GLU   188      26.650  68.097  18.281  0.00  0.00
ATOM   3057  N   ASN   189      27.046  66.025  17.567  0.00  0.00
ATOM   3058  H   ASN   189      26.656  65.249  17.121  0.00  0.00
ATOM   3059  CA  ASN   189      28.273  65.766  18.259  0.00  0.00
ATOM   3060  HA  ASN   189      28.590  64.723  18.201  0.00  0.00
ATOM   3061  CB  ASN   189      29.459  66.445  17.521  0.00  0.00
ATOM   3062  HB2 ASN   189      29.265  66.179  16.503  0.00  0.00
ATOM   3063  HB3 ASN   189      29.550  67.535  17.531  0.00  0.00
ATOM   3064  CG  ASN   189      30.725  65.742  17.901  0.00  0.00
ATOM   3065  OD1 ASN   189      31.278  65.048  17.113  0.00  0.00
ATOM   3066  ND2 ASN   189      31.245  65.726  19.077  0.00  0.00
ATOM   3067 1HD2 ASN   189      32.160  65.227  19.098  0.00  0.00
ATOM   3068 2HD2 ASN   189      30.959  66.352  19.826  0.00  0.00
ATOM   3069  C   ASN   189      28.042  66.114  19.774  0.00  0.00
ATOM   3070  O   ASN   189      28.667  67.048  20.343  0.00  0.00
ATOM   3071  N   ARG   190      27.145  65.343  20.406  0.00  0.00
ATOM   3072  H   ARG   190      26.671  64.600  19.852  0.00  0.00
ATOM   3073  CA  ARG   190      26.720  65.526  21.821  0.00  0.00
ATOM   3074  HA  ARG   190      27.128  66.385  22.297  0.00  0.00
ATOM   3075  CB  ARG   190      25.206  65.698  21.987  0.00  0.00
ATOM   3076  HB2 ARG   190      24.965  66.526  21.354  0.00  0.00
ATOM   3077  HB3 ARG   190      24.670  64.884  21.473  0.00  0.00
ATOM   3078  CG  ARG   190      24.681  65.935  23.432  0.00  0.00
ATOM   3079  HG2 ARG   190      24.956  65.242  24.203  0.00  0.00
ATOM   3080  HG3 ARG   190      25.033  66.914  23.830  0.00  0.00
ATOM   3081  CD  ARG   190      23.095  65.906  23.272  0.00  0.00
ATOM   3082  HD2 ARG   190      22.710  66.426  24.138  0.00  0.00
ATOM   3083  HD3 ARG   190      22.864  66.500  22.389  0.00  0.00
ATOM   3084  NE  ARG   190      22.549  64.552  23.128  0.00  0.00
ATOM   3085  HE  ARG   190      23.213  63.812  22.963  0.00  0.00
ATOM   3086  CZ  ARG   190      21.278  64.139  23.054  0.00  0.00
ATOM   3087  NH1 ARG   190      20.274  64.919  23.468  0.00  0.00
ATOM   3088 1HH1 ARG   190      20.366  65.912  23.803  0.00  0.00
ATOM   3089 2HH1 ARG   190      19.380  64.465  23.458  0.00  0.00
ATOM   3090  NH2 ARG   190      20.901  62.978  22.625  0.00  0.00
ATOM   3091 1HH2 ARG   190      21.599  62.403  22.205  0.00  0.00
ATOM   3092 2HH2 ARG   190      19.959  62.799  22.741  0.00  0.00
ATOM   3093  C   ARG   190      27.171  64.230  22.569  0.00  0.00
ATOM   3094  O   ARG   190      27.002  63.143  22.073  0.00  0.00
ATOM   3095  N   ASP   191      27.751  64.479  23.739  0.00  0.00
ATOM   3096  H   ASP   191      27.864  65.463  23.977  0.00  0.00
ATOM   3097  CA  ASP   191      28.471  63.476  24.572  0.00  0.00
ATOM   3098  HA  ASP   191      28.677  62.560  23.909  0.00  0.00
ATOM   3099  CB  ASP   191      29.832  64.101  25.073  0.00  0.00
ATOM   3100  HB2 ASP   191      29.594  64.768  25.926  0.00  0.00
ATOM   3101  HB3 ASP   191      30.381  63.255  25.551  0.00  0.00
ATOM   3102  CG  ASP   191      30.658  64.773  23.941  0.00  0.00
ATOM   3103  OD1 ASP   191      31.284  64.042  23.140  0.00  0.00
ATOM   3104  OD2 ASP   191      30.759  66.019  23.980  0.00  0.00
ATOM   3105  C   ASP   191      27.730  63.036  25.830  0.00  0.00
ATOM   3106  O   ASP   191      27.066  63.812  26.451  0.00  0.00
ATOM   3107  N   ASP   192      27.875  61.766  26.277  0.00  0.00
ATOM   3108  H   ASP   192      28.494  61.101  25.850  0.00  0.00
ATOM   3109  CA  ASP   192      27.352  61.296  27.513  0.00  0.00
ATOM   3110  HA  ASP   192      26.474  61.842  27.768  0.00  0.00
ATOM   3111  CB  ASP   192      26.911  59.891  27.333  0.00  0.00
ATOM   3112  HB2 ASP   192      26.205  59.804  26.484  0.00  0.00
ATOM   3113  HB3 ASP   192      27.811  59.325  26.992  0.00  0.00
ATOM   3114  CG  ASP   192      26.256  59.311  28.621  0.00  0.00
ATOM   3115  OD1 ASP   192      26.954  58.769  29.494  0.00  0.00
ATOM   3116  OD2 ASP   192      24.983  59.255  28.731  0.00  0.00
ATOM   3117  C   ASP   192      28.380  61.338  28.641  0.00  0.00
ATOM   3118  O   ASP   192      29.443  60.661  28.474  0.00  0.00
ATOM   3119  N   LEU   193      27.921  61.995  29.702  0.00  0.00
ATOM   3120  H   LEU   193      27.051  62.443  29.585  0.00  0.00
ATOM   3121  CA  LEU   193      28.781  62.429  30.861  0.00  0.00
ATOM   3122  HA  LEU   193      29.587  61.678  30.875  0.00  0.00
ATOM   3123  CB  LEU   193      29.305  63.889  30.646  0.00  0.00
ATOM   3124  HB2 LEU   193      28.366  64.512  30.693  0.00  0.00
ATOM   3125  HB3 LEU   193      29.915  64.230  31.483  0.00  0.00
ATOM   3126  CG  LEU   193      30.087  64.047  29.328  0.00  0.00
ATOM   3127  HG  LEU   193      29.603  63.548  28.500  0.00  0.00
ATOM   3128  CD1 LEU   193      30.369  65.486  28.826  0.00  0.00
ATOM   3129 1HD1 LEU   193      30.617  66.171  29.677  0.00  0.00
ATOM   3130 2HD1 LEU   193      31.214  65.477  28.164  0.00  0.00
ATOM   3131 3HD1 LEU   193      29.530  65.893  28.313  0.00  0.00
ATOM   3132  CD2 LEU   193      31.507  63.436  29.616  0.00  0.00
ATOM   3133 1HD2 LEU   193      32.026  64.194  30.256  0.00  0.00
ATOM   3134 2HD2 LEU   193      31.379  62.525  30.111  0.00  0.00
ATOM   3135 3HD2 LEU   193      32.032  63.266  28.742  0.00  0.00
ATOM   3136  C   LEU   193      28.088  62.105  32.233  0.00  0.00
ATOM   3137  O   LEU   193      26.878  62.092  32.382  0.00  0.00
ATOM   3138  N   GLY   194      28.904  61.717  33.267  0.00  0.00
ATOM   3139  H   GLY   194      29.913  61.568  33.017  0.00  0.00
ATOM   3140  CA  GLY   194      28.393  61.696  34.660  0.00  0.00
ATOM   3141  HA2 GLY   194      29.259  61.515  35.292  0.00  0.00
ATOM   3142  HA3 GLY   194      28.084  62.661  34.947  0.00  0.00
ATOM   3143  C   GLY   194      27.434  60.539  34.978  0.00  0.00
ATOM   3144  O   GLY   194      26.856  60.520  36.071  0.00  0.00
ATOM   3145  N   TRP   195      27.200  59.626  34.029  0.00  0.00
ATOM   3146  H   TRP   195      27.622  59.672  33.110  0.00  0.00
ATOM   3147  CA  TRP   195      26.404  58.403  34.240  0.00  0.00
ATOM   3148  HA  TRP   195      25.397  58.751  34.568  0.00  0.00
ATOM   3149  CB  TRP   195      26.447  57.667  32.905  0.00  0.00
ATOM   3150  HB2 TRP   195      26.246  58.388  32.091  0.00  0.00
ATOM   3151  HB3 TRP   195      27.482  57.247  32.760  0.00  0.00
ATOM   3152  CG  TRP   195      25.502  56.450  32.875  0.00  0.00
ATOM   3153  CD1 TRP   195      24.155  56.579  32.680  0.00  0.00
ATOM   3154  HD1 TRP   195      23.656  57.496  32.507  0.00  0.00
ATOM   3155  NE1 TRP   195      23.595  55.326  32.802  0.00  0.00
ATOM   3156  HE1 TRP   195      22.618  55.220  32.708  0.00  0.00
ATOM   3157  CE2 TRP   195      24.533  54.322  33.259  0.00  0.00
ATOM   3158  CZ2 TRP   195      24.370  53.037  33.733  0.00  0.00
ATOM   3159  HZ2 TRP   195      23.420  52.506  33.557  0.00  0.00
ATOM   3160  CH2 TRP   195      25.494  52.361  34.215  0.00  0.00
ATOM   3161  HH2 TRP   195      25.476  51.325  34.282  0.00  0.00
ATOM   3162  CZ3 TRP   195      26.765  53.055  34.197  0.00  0.00
ATOM   3163  HZ3 TRP   195      27.643  52.590  34.440  0.00  0.00
ATOM   3164  CE3 TRP   195      26.853  54.347  33.692  0.00  0.00
ATOM   3165  HE3 TRP   195      27.877  54.736  33.508  0.00  0.00
ATOM   3166  CD2 TRP   195      25.721  55.041  33.296  0.00  0.00
ATOM   3167  C   TRP   195      26.981  57.468  35.266  0.00  0.00
ATOM   3168  O   TRP   195      28.238  57.382  35.388  0.00  0.00
ATOM   3169  N   GLY   196      26.110  56.631  35.845  0.00  0.00
ATOM   3170  H   GLY   196      25.125  56.795  35.687  0.00  0.00
ATOM   3171  CA  GLY   196      26.473  55.535  36.666  0.00  0.00
ATOM   3172  HA2 GLY   196      25.654  54.905  36.723  0.00  0.00
ATOM   3173  HA3 GLY   196      27.307  54.933  36.190  0.00  0.00
ATOM   3174  C   GLY   196      26.914  55.782  38.154  0.00  0.00
ATOM   3175  O   GLY   196      27.104  56.942  38.576  0.00  0.00
ATOM   3176  N   PRO   197      27.119  54.740  38.974  0.00  0.00
ATOM   3177  CD  PRO   197      27.264  53.278  38.570  0.00  0.00
ATOM   3178  HD2 PRO   197      28.206  53.170  38.029  0.00  0.00
ATOM   3179  HD3 PRO   197      26.329  52.969  38.012  0.00  0.00
ATOM   3180  CG  PRO   197      27.444  52.505  39.861  0.00  0.00
ATOM   3181  HG2 PRO   197      28.539  52.407  40.035  0.00  0.00
ATOM   3182  HG3 PRO   197      26.935  51.505  39.820  0.00  0.00
ATOM   3183  CB  PRO   197      26.959  53.322  41.007  0.00  0.00
ATOM   3184  HB2 PRO   197      27.483  53.096  41.930  0.00  0.00
ATOM   3185  HB3 PRO   197      25.871  53.104  41.146  0.00  0.00
ATOM   3186  CA  PRO   197      27.134  54.731  40.449  0.00  0.00
ATOM   3187  HA  PRO   197      26.308  55.289  40.817  0.00  0.00
ATOM   3188  C   PRO   197      28.447  55.439  41.022  0.00  0.00
ATOM   3189  O   PRO   197      28.521  55.562  42.241  0.00  0.00
ATOM   3190  N   ASN   198      29.456  55.772  40.145  0.00  0.00
ATOM   3191  H   ASN   198      29.334  55.467  39.138  0.00  0.00
ATOM   3192  CA  ASN   198      30.883  56.241  40.468  0.00  0.00
ATOM   3193  HA  ASN   198      30.909  56.498  41.516  0.00  0.00
ATOM   3194  CB  ASN   198      31.911  55.173  40.136  0.00  0.00
ATOM   3195  HB2 ASN   198      32.866  55.636  40.296  0.00  0.00
ATOM   3196  HB3 ASN   198      31.800  54.252  40.814  0.00  0.00
ATOM   3197  CG  ASN   198      31.972  54.575  38.721  0.00  0.00
ATOM   3198  OD1 ASN   198      31.131  54.749  37.880  0.00  0.00
ATOM   3199  ND2 ASN   198      33.033  53.828  38.508  0.00  0.00
ATOM   3200 1HD2 ASN   198      32.970  53.427  37.569  0.00  0.00
ATOM   3201 2HD2 ASN   198      33.779  53.751  39.105  0.00  0.00
ATOM   3202  C   ASN   198      31.090  57.588  39.762  0.00  0.00
ATOM   3203  O   ASN   198      31.889  57.707  38.901  0.00  0.00
ATOM   3204  N   ALA   199      30.445  58.604  40.267  0.00  0.00
ATOM   3205  H   ALA   199      29.741  58.428  41.077  0.00  0.00
ATOM   3206  CA  ALA   199      30.567  59.945  39.735  0.00  0.00
ATOM   3207  HA  ALA   199      31.374  60.028  39.028  0.00  0.00
ATOM   3208  CB  ALA   199      29.281  60.228  39.000  0.00  0.00
ATOM   3209  HB1 ALA   199      28.458  60.184  39.686  0.00  0.00
ATOM   3210  HB2 ALA   199      29.264  61.200  38.464  0.00  0.00
ATOM   3211  HB3 ALA   199      29.276  59.533  38.134  0.00  0.00
ATOM   3212  C   ALA   199      30.911  61.133  40.741  0.00  0.00
ATOM   3213  O   ALA   199      31.586  61.969  40.210  0.00  0.00
ATOM   3214  N   THR   200      30.524  61.251  42.015  0.00  0.00
ATOM   3215  H   THR   200      30.014  60.478  42.426  0.00  0.00
ATOM   3216  CA  THR   200      30.903  62.268  42.935  0.00  0.00
ATOM   3217  HA  THR   200      31.643  62.904  42.449  0.00  0.00
ATOM   3218  CB  THR   200      29.741  63.191  43.374  0.00  0.00
ATOM   3219  HB  THR   200      28.963  62.680  43.884  0.00  0.00
ATOM   3220  CG2 THR   200      30.103  64.383  44.193  0.00  0.00
ATOM   3221 1HG2 THR   200      30.738  65.054  43.592  0.00  0.00
ATOM   3222 2HG2 THR   200      29.232  64.886  44.471  0.00  0.00
ATOM   3223 3HG2 THR   200      30.609  64.050  45.128  0.00  0.00
ATOM   3224  OG1 THR   200      29.167  63.663  42.226  0.00  0.00
ATOM   3225  HG1 THR   200      28.562  62.976  41.836  0.00  0.00
ATOM   3226  C   THR   200      31.474  61.601  44.195  0.00  0.00
ATOM   3227  O   THR   200      30.810  60.729  44.819  0.00  0.00
ATOM   3228  N   PHE   201      32.685  62.010  44.570  0.00  0.00
ATOM   3229  H   PHE   201      33.185  62.755  44.107  0.00  0.00
ATOM   3230  CA  PHE   201      33.447  61.236  45.604  0.00  0.00
ATOM   3231  HA  PHE   201      32.758  60.765  46.294  0.00  0.00
ATOM   3232  CB  PHE   201      34.423  60.182  45.054  0.00  0.00
ATOM   3233  HB2 PHE   201      34.732  59.542  45.817  0.00  0.00
ATOM   3234  HB3 PHE   201      33.867  59.551  44.374  0.00  0.00
ATOM   3235  CG  PHE   201      35.536  60.736  44.259  0.00  0.00
ATOM   3236  CD1 PHE   201      35.381  60.999  42.855  0.00  0.00
ATOM   3237  HD1 PHE   201      34.361  60.821  42.475  0.00  0.00
ATOM   3238  CE1 PHE   201      36.531  61.329  42.088  0.00  0.00
ATOM   3239  HE1 PHE   201      36.445  61.374  40.991  0.00  0.00
ATOM   3240  CZ  PHE   201      37.810  61.444  42.679  0.00  0.00
ATOM   3241  HZ  PHE   201      38.636  61.807  42.113  0.00  0.00
ATOM   3242  CE2 PHE   201      37.932  61.289  44.066  0.00  0.00
ATOM   3243  HE2 PHE   201      39.001  61.379  44.453  0.00  0.00
ATOM   3244  CD2 PHE   201      36.829  60.901  44.840  0.00  0.00
ATOM   3245  HD2 PHE   201      36.924  60.707  45.904  0.00  0.00
ATOM   3246  C   PHE   201      34.329  62.061  46.595  0.00  0.00
ATOM   3247  O   PHE   201      34.679  63.208  46.339  0.00  0.00
ATOM   3248  N   ARG   202      34.614  61.535  47.797  0.00  0.00
ATOM   3249  H   ARG   202      34.076  60.627  48.060  0.00  0.00
ATOM   3250  CA  ARG   202      35.731  61.921  48.701  0.00  0.00
ATOM   3251  HA  ARG   202      36.171  62.899  48.257  0.00  0.00
ATOM   3252  CB  ARG   202      35.218  62.230  50.131  0.00  0.00
ATOM   3253  HB2 ARG   202      36.077  62.423  50.773  0.00  0.00
ATOM   3254  HB3 ARG   202      34.672  63.198  50.105  0.00  0.00
ATOM   3255  CG  ARG   202      34.343  61.080  50.760  0.00  0.00
ATOM   3256  HG2 ARG   202      33.357  60.897  50.297  0.00  0.00
ATOM   3257  HG3 ARG   202      34.867  60.168  50.640  0.00  0.00
ATOM   3258  CD  ARG   202      34.274  61.447  52.197  0.00  0.00
ATOM   3259  HD2 ARG   202      34.946  60.875  52.770  0.00  0.00
ATOM   3260  HD3 ARG   202      34.519  62.480  52.508  0.00  0.00
ATOM   3261  NE  ARG   202      32.920  61.179  52.722  0.00  0.00
ATOM   3262  HE  ARG   202      32.404  60.486  52.175  0.00  0.00
ATOM   3263  CZ  ARG   202      32.332  61.867  53.736  0.00  0.00
ATOM   3264  NH1 ARG   202      32.988  62.661  54.535  0.00  0.00
ATOM   3265 1HH1 ARG   202      33.920  62.915  54.373  0.00  0.00
ATOM   3266 2HH1 ARG   202      32.466  62.890  55.362  0.00  0.00
ATOM   3267  NH2 ARG   202      31.119  61.497  53.987  0.00  0.00
ATOM   3268 1HH2 ARG   202      30.749  60.890  53.325  0.00  0.00
ATOM   3269 2HH2 ARG   202      30.491  61.938  54.573  0.00  0.00
ATOM   3270  C   ARG   202      36.977  60.979  48.754  0.00  0.00
ATOM   3271  O   ARG   202      36.891  59.717  48.616  0.00  0.00
ATOM   3272  N   PHE   203      38.082  61.650  49.092  0.00  0.00
ATOM   3273  H   PHE   203      38.094  62.636  49.093  0.00  0.00
ATOM   3274  CA  PHE   203      39.430  61.055  49.054  0.00  0.00
ATOM   3275  HA  PHE   203      39.317  59.986  49.330  0.00  0.00
ATOM   3276  CB  PHE   203      40.002  61.078  47.633  0.00  0.00
ATOM   3277  HB2 PHE   203      39.451  60.329  47.030  0.00  0.00
ATOM   3278  HB3 PHE   203      39.892  62.042  47.179  0.00  0.00
ATOM   3279  CG  PHE   203      41.419  60.798  47.549  0.00  0.00
ATOM   3280  CD1 PHE   203      42.496  61.731  47.480  0.00  0.00
ATOM   3281  HD1 PHE   203      42.225  62.795  47.537  0.00  0.00
ATOM   3282  CE1 PHE   203      43.798  61.350  47.298  0.00  0.00
ATOM   3283  HE1 PHE   203      44.525  62.169  47.130  0.00  0.00
ATOM   3284  CZ  PHE   203      44.159  60.007  47.226  0.00  0.00
ATOM   3285  HZ  PHE   203      45.230  59.707  47.266  0.00  0.00
ATOM   3286  CE2 PHE   203      43.135  59.009  47.508  0.00  0.00
ATOM   3287  HE2 PHE   203      43.417  57.982  47.758  0.00  0.00
ATOM   3288  CD2 PHE   203      41.817  59.441  47.606  0.00  0.00
ATOM   3289  HD2 PHE   203      41.007  58.696  47.716  0.00  0.00
ATOM   3290  C   PHE   203      40.358  61.747  50.119  0.00  0.00
ATOM   3291  O   PHE   203      40.172  62.910  50.341  0.00  0.00
ATOM   3292  N   PRO   204      41.325  61.147  50.857  0.00  0.00
ATOM   3293  CD  PRO   204      41.776  59.741  50.840  0.00  0.00
ATOM   3294  HD2 PRO   204      42.606  59.610  50.227  0.00  0.00
ATOM   3295  HD3 PRO   204      41.011  59.094  50.552  0.00  0.00
ATOM   3296  CG  PRO   204      42.164  59.430  52.315  0.00  0.00
ATOM   3297  HG2 PRO   204      42.834  58.642  52.531  0.00  0.00
ATOM   3298  HG3 PRO   204      41.177  59.250  52.753  0.00  0.00
ATOM   3299  CB  PRO   204      42.650  60.793  52.879  0.00  0.00
ATOM   3300  HB2 PRO   204      43.728  60.899  52.832  0.00  0.00
ATOM   3301  HB3 PRO   204      42.181  60.957  53.853  0.00  0.00
ATOM   3302  CA  PRO   204      42.010  61.857  51.965  0.00  0.00
ATOM   3303  HA  PRO   204      41.206  62.310  52.427  0.00  0.00
ATOM   3304  C   PRO   204      42.934  62.948  51.468  0.00  0.00
ATOM   3305  O   PRO   204      43.707  62.848  50.520  0.00  0.00
ATOM   3306  N   GLN   205      43.084  64.068  52.215  0.00  0.00
ATOM   3307  H   GLN   205      42.839  64.014  53.183  0.00  0.00
ATOM   3308  CA  GLN   205      44.060  65.161  51.807  0.00  0.00
ATOM   3309  HA  GLN   205      43.826  65.568  50.817  0.00  0.00
ATOM   3310  CB  GLN   205      43.909  66.306  52.827  0.00  0.00
ATOM   3311  HB2 GLN   205      43.893  65.834  53.832  0.00  0.00
ATOM   3312  HB3 GLN   205      44.788  66.967  52.702  0.00  0.00
ATOM   3313  CG  GLN   205      42.512  67.010  52.558  0.00  0.00
ATOM   3314  HG2 GLN   205      42.521  67.363  51.536  0.00  0.00
ATOM   3315  HG3 GLN   205      41.764  66.215  52.525  0.00  0.00
ATOM   3316  CD  GLN   205      42.204  68.209  53.498  0.00  0.00
ATOM   3317  OE1 GLN   205      43.104  68.694  54.163  0.00  0.00
ATOM   3318  NE2 GLN   205      40.998  68.818  53.431  0.00  0.00
ATOM   3319 1HE2 GLN   205      40.731  69.515  54.103  0.00  0.00
ATOM   3320 2HE2 GLN   205      40.339  68.606  52.725  0.00  0.00
ATOM   3321  C   GLN   205      45.543  64.809  51.726  0.00  0.00
ATOM   3322  O   GLN   205      46.140  65.271  50.806  0.00  0.00
ATOM   3323  N   ARG   206      46.028  63.894  52.585  0.00  0.00
ATOM   3324  H   ARG   206      45.610  63.688  53.474  0.00  0.00
ATOM   3325  CA  ARG   206      47.308  63.214  52.407  0.00  0.00
ATOM   3326  HA  ARG   206      47.583  63.199  51.317  0.00  0.00
ATOM   3327  CB  ARG   206      48.509  63.902  53.068  0.00  0.00
ATOM   3328  HB2 ARG   206      49.391  63.470  52.621  0.00  0.00
ATOM   3329  HB3 ARG   206      48.454  64.910  52.793  0.00  0.00
ATOM   3330  CG  ARG   206      48.427  63.625  54.593  0.00  0.00
ATOM   3331  HG2 ARG   206      47.808  64.326  55.103  0.00  0.00
ATOM   3332  HG3 ARG   206      48.110  62.606  54.781  0.00  0.00
ATOM   3333  CD  ARG   206      49.790  63.574  55.302  0.00  0.00
ATOM   3334  HD2 ARG   206      49.783  63.056  56.279  0.00  0.00
ATOM   3335  HD3 ARG   206      50.369  62.918  54.681  0.00  0.00
ATOM   3336  NE  ARG   206      50.440  64.887  55.368  0.00  0.00
ATOM   3337  HE  ARG   206      51.422  64.834  55.038  0.00  0.00
ATOM   3338  CZ  ARG   206      50.054  65.976  56.027  0.00  0.00
ATOM   3339  NH1 ARG   206      49.115  65.795  56.952  0.00  0.00
ATOM   3340 1HH1 ARG   206      48.714  64.846  57.044  0.00  0.00
ATOM   3341 2HH1 ARG   206      49.024  66.480  57.722  0.00  0.00
ATOM   3342  NH2 ARG   206      50.491  67.173  55.825  0.00  0.00
ATOM   3343 1HH2 ARG   206      51.212  67.386  55.124  0.00  0.00
ATOM   3344 2HH2 ARG   206      50.172  67.988  56.315  0.00  0.00
ATOM   3345  C   ARG   206      47.163  61.695  52.796  0.00  0.00
ATOM   3346  O   ARG   206      46.199  61.249  53.391  0.00  0.00
ATOM   3347  N   GLY   207      48.203  60.880  52.523  0.00  0.00
ATOM   3348  H   GLY   207      48.895  61.328  51.935  0.00  0.00
ATOM   3349  CA  GLY   207      48.375  59.453  52.923  0.00  0.00
ATOM   3350  HA2 GLY   207      49.416  59.302  52.835  0.00  0.00
ATOM   3351  HA3 GLY   207      48.195  59.258  54.021  0.00  0.00
ATOM   3352  C   GLY   207      47.744  58.313  52.106  0.00  0.00
ATOM   3353  O   GLY   207      48.215  57.202  52.347  0.00  0.00
ATOM   3354  N   GLY   208      46.623  58.465  51.408  0.00  0.00
ATOM   3355  H   GLY   208      46.400  59.390  51.175  0.00  0.00
ATOM   3356  CA  GLY   208      45.782  57.404  50.835  0.00  0.00
ATOM   3357  HA2 GLY   208      45.068  57.830  50.100  0.00  0.00
ATOM   3358  HA3 GLY   208      46.318  56.638  50.233  0.00  0.00
ATOM   3359  C   GLY   208      44.878  56.677  51.787  0.00  0.00
ATOM   3360  O   GLY   208      44.868  56.862  52.977  0.00  0.00
ATOM   3361  N   THR   209      43.973  55.948  51.123  0.00  0.00
ATOM   3362  H   THR   209      44.095  55.949  50.112  0.00  0.00
ATOM   3363  CA  THR   209      42.729  55.323  51.685  0.00  0.00
ATOM   3364  HA  THR   209      42.095  56.138  51.915  0.00  0.00
ATOM   3365  CB  THR   209      42.021  54.504  50.619  0.00  0.00
ATOM   3366  HB  THR   209      42.671  53.751  50.136  0.00  0.00
ATOM   3367  CG2 THR   209      40.682  53.901  51.047  0.00  0.00
ATOM   3368 1HG2 THR   209      40.836  53.186  51.937  0.00  0.00
ATOM   3369 2HG2 THR   209      40.075  54.733  51.334  0.00  0.00
ATOM   3370 3HG2 THR   209      40.229  53.362  50.237  0.00  0.00
ATOM   3371  OG1 THR   209      41.745  55.474  49.549  0.00  0.00
ATOM   3372  HG1 THR   209      42.561  55.510  49.047  0.00  0.00
ATOM   3373  C   THR   209      42.878  54.557  53.028  0.00  0.00
ATOM   3374  O   THR   209      41.941  54.449  53.697  0.00  0.00
ATOM   3375  N   GLY   210      44.081  54.025  53.270  0.00  0.00
ATOM   3376  H   GLY   210      44.907  54.173  52.657  0.00  0.00
ATOM   3377  CA  GLY   210      44.232  53.192  54.532  0.00  0.00
ATOM   3378  HA2 GLY   210      43.487  52.427  54.599  0.00  0.00
ATOM   3379  HA3 GLY   210      45.169  52.677  54.379  0.00  0.00
ATOM   3380  C   GLY   210      44.315  53.956  55.855  0.00  0.00
ATOM   3381  O   GLY   210      44.363  53.341  56.941  0.00  0.00
ATOM   3382  N   ILE   211      44.318  55.275  55.867  0.00  0.00
ATOM   3383  H   ILE   211      44.241  55.708  54.929  0.00  0.00
ATOM   3384  CA  ILE   211      44.175  56.169  57.114  0.00  0.00
ATOM   3385  HA  ILE   211      44.852  55.917  57.972  0.00  0.00
ATOM   3386  CB  ILE   211      44.536  57.645  56.771  0.00  0.00
ATOM   3387  HB  ILE   211      45.590  57.605  56.457  0.00  0.00
ATOM   3388  CG2 ILE   211      43.624  58.306  55.660  0.00  0.00
ATOM   3389 1HG2 ILE   211      43.977  59.285  55.292  0.00  0.00
ATOM   3390 2HG2 ILE   211      43.666  57.617  54.721  0.00  0.00
ATOM   3391 3HG2 ILE   211      42.566  58.302  55.905  0.00  0.00
ATOM   3392  CG1 ILE   211      44.535  58.333  58.141  0.00  0.00
ATOM   3393 2HG1 ILE   211      43.558  58.370  58.688  0.00  0.00
ATOM   3394 3HG1 ILE   211      45.057  57.724  58.926  0.00  0.00
ATOM   3395  CD1 ILE   211      45.098  59.737  58.077  0.00  0.00
ATOM   3396 1HD1 ILE   211      45.052  60.256  59.022  0.00  0.00
ATOM   3397 2HD1 ILE   211      46.090  59.593  57.759  0.00  0.00
ATOM   3398 3HD1 ILE   211      44.556  60.310  57.247  0.00  0.00
ATOM   3399  C   ILE   211      42.737  56.103  57.654  0.00  0.00
ATOM   3400  O   ILE   211      42.551  56.100  58.859  0.00  0.00
ATOM   3401  N   ILE   212      41.769  55.831  56.793  0.00  0.00
ATOM   3402  H   ILE   212      41.976  55.750  55.786  0.00  0.00
ATOM   3403  CA  ILE   212      40.401  55.736  57.241  0.00  0.00
ATOM   3404  HA  ILE   212      40.269  56.622  57.903  0.00  0.00
ATOM   3405  CB  ILE   212      39.331  55.787  56.083  0.00  0.00
ATOM   3406  HB  ILE   212      39.439  54.818  55.576  0.00  0.00
ATOM   3407  CG2 ILE   212      37.970  55.742  56.673  0.00  0.00
ATOM   3408 1HG2 ILE   212      37.289  55.615  55.895  0.00  0.00
ATOM   3409 2HG2 ILE   212      37.817  54.956  57.389  0.00  0.00
ATOM   3410 3HG2 ILE   212      37.904  56.719  57.239  0.00  0.00
ATOM   3411  CG1 ILE   212      39.552  56.920  55.073  0.00  0.00
ATOM   3412 2HG1 ILE   212      39.405  57.905  55.453  0.00  0.00
ATOM   3413 3HG1 ILE   212      40.578  56.780  54.714  0.00  0.00
ATOM   3414  CD1 ILE   212      38.605  56.814  53.863  0.00  0.00
ATOM   3415 1HD1 ILE   212      38.495  55.829  53.437  0.00  0.00
ATOM   3416 2HD1 ILE   212      37.673  57.233  54.186  0.00  0.00
ATOM   3417 3HD1 ILE   212      39.006  57.583  53.133  0.00  0.00
ATOM   3418  C   ILE   212      40.318  54.450  58.124  0.00  0.00
ATOM   3419  O   ILE   212      40.000  54.577  59.329  0.00  0.00
ATOM   3420  N   TYR   213      40.769  53.400  57.509  0.00  0.00
ATOM   3421  H   TYR   213      41.189  53.516  56.606  0.00  0.00
ATOM   3422  CA  TYR   213      40.880  52.053  58.065  0.00  0.00
ATOM   3423  HA  TYR   213      39.897  51.856  58.405  0.00  0.00
ATOM   3424  CB  TYR   213      41.091  51.046  56.928  0.00  0.00
ATOM   3425  HB2 TYR   213      42.073  51.247  56.437  0.00  0.00
ATOM   3426  HB3 TYR   213      41.257  50.096  57.387  0.00  0.00
ATOM   3427  CG  TYR   213      39.960  51.062  55.929  0.00  0.00
ATOM   3428  CD1 TYR   213      38.730  50.574  56.348  0.00  0.00
ATOM   3429  HD1 TYR   213      38.689  50.172  57.319  0.00  0.00
ATOM   3430  CE1 TYR   213      37.565  50.684  55.569  0.00  0.00
ATOM   3431  HE1 TYR   213      36.517  50.570  55.935  0.00  0.00
ATOM   3432  CZ  TYR   213      37.706  51.230  54.246  0.00  0.00
ATOM   3433  OH  TYR   213      36.683  51.318  53.443  0.00  0.00
ATOM   3434  HH  TYR   213      36.915  51.826  52.679  0.00  0.00
ATOM   3435  CE2 TYR   213      38.954  51.760  53.823  0.00  0.00
ATOM   3436  HE2 TYR   213      38.908  52.256  52.859  0.00  0.00
ATOM   3437  CD2 TYR   213      40.054  51.705  54.677  0.00  0.00
ATOM   3438  HD2 TYR   213      41.011  52.053  54.410  0.00  0.00
ATOM   3439  C   TYR   213      41.786  52.009  59.332  0.00  0.00
ATOM   3440  O   TYR   213      41.459  51.377  60.333  0.00  0.00
ATOM   3441  N   GLN   214      42.865  52.738  59.279  0.00  0.00
ATOM   3442  H   GLN   214      43.022  53.269  58.473  0.00  0.00
ATOM   3443  CA  GLN   214      43.649  52.960  60.498  0.00  0.00
ATOM   3444  HA  GLN   214      43.845  51.994  61.008  0.00  0.00
ATOM   3445  CB  GLN   214      44.931  53.622  60.006  0.00  0.00
ATOM   3446  HB2 GLN   214      45.390  53.003  59.278  0.00  0.00
ATOM   3447  HB3 GLN   214      44.699  54.670  59.567  0.00  0.00
ATOM   3448  CG  GLN   214      46.038  53.786  61.057  0.00  0.00
ATOM   3449  HG2 GLN   214      47.004  54.166  60.663  0.00  0.00
ATOM   3450  HG3 GLN   214      45.722  54.524  61.847  0.00  0.00
ATOM   3451  CD  GLN   214      46.393  52.459  61.749  0.00  0.00
ATOM   3452  OE1 GLN   214      46.262  52.339  63.046  0.00  0.00
ATOM   3453  NE2 GLN   214      47.016  51.482  61.113  0.00  0.00
ATOM   3454 1HE2 GLN   214      47.522  50.762  61.578  0.00  0.00
ATOM   3455 2HE2 GLN   214      47.355  51.726  60.189  0.00  0.00
ATOM   3456  C   GLN   214      43.007  53.846  61.582  0.00  0.00
ATOM   3457  O   GLN   214      43.288  53.545  62.748  0.00  0.00
ATOM   3458  N   ALA   215      42.138  54.872  61.301  0.00  0.00
ATOM   3459  H   ALA   215      42.124  55.235  60.379  0.00  0.00
ATOM   3460  CA  ALA   215      41.582  55.666  62.400  0.00  0.00
ATOM   3461  HA  ALA   215      42.484  55.888  63.036  0.00  0.00
ATOM   3462  CB  ALA   215      41.252  57.044  61.836  0.00  0.00
ATOM   3463  HB1 ALA   215      42.069  57.445  61.322  0.00  0.00
ATOM   3464  HB2 ALA   215      40.303  56.934  61.246  0.00  0.00
ATOM   3465  HB3 ALA   215      41.033  57.715  62.708  0.00  0.00
ATOM   3466  C   ALA   215      40.470  54.835  63.193  0.00  0.00
ATOM   3467  O   ALA   215      40.332  54.946  64.365  0.00  0.00
ATOM   3468  N   ILE   216      39.715  54.056  62.498  0.00  0.00
ATOM   3469  H   ILE   216      39.825  54.023  61.524  0.00  0.00
ATOM   3470  CA  ILE   216      38.751  53.078  63.037  0.00  0.00
ATOM   3471  HA  ILE   216      37.837  53.528  63.445  0.00  0.00
ATOM   3472  CB  ILE   216      38.196  52.223  61.913  0.00  0.00
ATOM   3473  HB  ILE   216      39.056  51.687  61.385  0.00  0.00
ATOM   3474  CG2 ILE   216      37.212  51.124  62.449  0.00  0.00
ATOM   3475 1HG2 ILE   216      36.330  51.549  63.013  0.00  0.00
ATOM   3476 2HG2 ILE   216      36.798  50.565  61.595  0.00  0.00
ATOM   3477 3HG2 ILE   216      37.809  50.494  63.140  0.00  0.00
ATOM   3478  CG1 ILE   216      37.442  53.185  60.964  0.00  0.00
ATOM   3479 2HG1 ILE   216      36.713  53.756  61.397  0.00  0.00
ATOM   3480 3HG1 ILE   216      38.164  53.886  60.502  0.00  0.00
ATOM   3481  CD1 ILE   216      36.739  52.459  59.786  0.00  0.00
ATOM   3482 1HD1 ILE   216      36.672  53.224  58.911  0.00  0.00
ATOM   3483 2HD1 ILE   216      37.286  51.648  59.374  0.00  0.00
ATOM   3484 3HD1 ILE   216      35.718  52.101  60.157  0.00  0.00
ATOM   3485  C   ILE   216      39.366  52.220  64.034  0.00  0.00
ATOM   3486  O   ILE   216      38.693  51.979  65.029  0.00  0.00
ATOM   3487  N   LYS   217      40.628  51.700  63.867  0.00  0.00
ATOM   3488  H   LYS   217      41.178  51.794  62.995  0.00  0.00
ATOM   3489  CA  LYS   217      41.340  50.942  64.845  0.00  0.00
ATOM   3490  HA  LYS   217      40.684  50.087  65.099  0.00  0.00
ATOM   3491  CB  LYS   217      42.642  50.370  64.114  0.00  0.00
ATOM   3492  HB2 LYS   217      42.374  49.479  63.576  0.00  0.00
ATOM   3493  HB3 LYS   217      43.058  51.126  63.377  0.00  0.00
ATOM   3494  CG  LYS   217      43.675  49.905  65.156  0.00  0.00
ATOM   3495  HG2 LYS   217      43.800  50.686  65.926  0.00  0.00
ATOM   3496  HG3 LYS   217      43.396  48.998  65.520  0.00  0.00
ATOM   3497  CD  LYS   217      45.079  49.663  64.479  0.00  0.00
ATOM   3498  HD2 LYS   217      45.082  48.687  64.075  0.00  0.00
ATOM   3499  HD3 LYS   217      45.243  50.363  63.684  0.00  0.00
ATOM   3500  CE  LYS   217      46.252  49.640  65.441  0.00  0.00
ATOM   3501  HE2 LYS   217      45.967  49.555  66.470  0.00  0.00
ATOM   3502  HE3 LYS   217      46.827  48.750  65.190  0.00  0.00
ATOM   3503  NZ  LYS   217      47.037  50.898  65.423  0.00  0.00
ATOM   3504  HZ1 LYS   217      46.788  51.453  66.243  0.00  0.00
ATOM   3505  HZ2 LYS   217      48.028  50.734  65.473  0.00  0.00
ATOM   3506  HZ3 LYS   217      46.943  51.417  64.578  0.00  0.00
ATOM   3507  C   LYS   217      41.564  51.736  66.182  0.00  0.00
ATOM   3508  O   LYS   217      41.613  51.013  67.154  0.00  0.00
ATOM   3509  N   GLU   218      41.520  53.082  66.222  0.00  0.00
ATOM   3510  H   GLU   218      41.296  53.598  65.419  0.00  0.00
ATOM   3511  CA  GLU   218      41.709  53.788  67.563  0.00  0.00
ATOM   3512  HA  GLU   218      42.084  53.073  68.246  0.00  0.00
ATOM   3513  CB  GLU   218      42.744  54.958  67.526  0.00  0.00
ATOM   3514  HB2 GLU   218      42.767  55.272  68.502  0.00  0.00
ATOM   3515  HB3 GLU   218      43.820  54.692  67.441  0.00  0.00
ATOM   3516  CG  GLU   218      42.342  56.215  66.672  0.00  0.00
ATOM   3517  HG2 GLU   218      42.444  55.965  65.601  0.00  0.00
ATOM   3518  HG3 GLU   218      41.301  56.393  66.965  0.00  0.00
ATOM   3519  CD  GLU   218      43.237  57.451  66.910  0.00  0.00
ATOM   3520  OE1 GLU   218      44.136  57.359  67.790  0.00  0.00
ATOM   3521  OE2 GLU   218      43.042  58.429  66.198  0.00  0.00
ATOM   3522  C   GLU   218      40.340  54.209  68.136  0.00  0.00
ATOM   3523  O   GLU   218      40.119  54.478  69.323  0.00  0.00
ATOM   3524  N   LYS   219      39.353  54.256  67.278  0.00  0.00
ATOM   3525  H   LYS   219      39.630  54.258  66.265  0.00  0.00
ATOM   3526  CA  LYS   219      37.942  54.397  67.704  0.00  0.00
ATOM   3527  HA  LYS   219      37.966  54.985  68.622  0.00  0.00
ATOM   3528  CB  LYS   219      37.095  55.096  66.639  0.00  0.00
ATOM   3529  HB2 LYS   219      37.304  54.712  65.555  0.00  0.00
ATOM   3530  HB3 LYS   219      36.029  55.010  66.970  0.00  0.00
ATOM   3531  CG  LYS   219      37.338  56.587  66.541  0.00  0.00
ATOM   3532  HG2 LYS   219      38.379  56.621  66.169  0.00  0.00
ATOM   3533  HG3 LYS   219      36.706  57.026  65.772  0.00  0.00
ATOM   3534  CD  LYS   219      37.279  57.449  67.896  0.00  0.00
ATOM   3535  HD2 LYS   219      36.545  57.151  68.626  0.00  0.00
ATOM   3536  HD3 LYS   219      38.221  57.282  68.504  0.00  0.00
ATOM   3537  CE  LYS   219      37.090  58.895  67.655  0.00  0.00
ATOM   3538  HE2 LYS   219      37.211  59.349  68.565  0.00  0.00
ATOM   3539  HE3 LYS   219      37.861  59.210  66.993  0.00  0.00
ATOM   3540  NZ  LYS   219      35.800  59.193  67.135  0.00  0.00
ATOM   3541  HZ1 LYS   219      35.652  60.152  67.351  0.00  0.00
ATOM   3542  HZ2 LYS   219      35.687  58.953  66.228  0.00  0.00
ATOM   3543  HZ3 LYS   219      35.207  58.763  67.785  0.00  0.00
ATOM   3544  C   LYS   219      37.203  53.168  68.272  0.00  0.00
ATOM   3545  O   LYS   219      36.504  53.210  69.252  0.00  0.00
ATOM   3546  N   LEU   220      37.310  52.021  67.590  0.00  0.00
ATOM   3547  H   LEU   220      37.922  51.977  66.773  0.00  0.00
ATOM   3548  CA  LEU   220      37.227  50.723  68.323  0.00  0.00
ATOM   3549  HA  LEU   220      36.170  50.551  68.509  0.00  0.00
ATOM   3550  CB  LEU   220      37.708  49.592  67.402  0.00  0.00
ATOM   3551  HB2 LEU   220      38.798  49.791  67.216  0.00  0.00
ATOM   3552  HB3 LEU   220      37.755  48.652  67.964  0.00  0.00
ATOM   3553  CG  LEU   220      36.881  49.352  66.138  0.00  0.00
ATOM   3554  HG  LEU   220      36.748  50.284  65.639  0.00  0.00
ATOM   3555  CD1 LEU   220      37.535  48.400  65.196  0.00  0.00
ATOM   3556 1HD1 LEU   220      38.509  48.738  64.882  0.00  0.00
ATOM   3557 2HD1 LEU   220      37.624  47.361  65.478  0.00  0.00
ATOM   3558 3HD1 LEU   220      36.910  48.327  64.264  0.00  0.00
ATOM   3559  CD2 LEU   220      35.440  48.946  66.460  0.00  0.00
ATOM   3560 1HD2 LEU   220      34.946  48.490  65.554  0.00  0.00
ATOM   3561 2HD2 LEU   220      35.443  48.269  67.332  0.00  0.00
ATOM   3562 3HD2 LEU   220      34.906  49.974  66.530  0.00  0.00
ATOM   3563  C   LEU   220      38.076  50.606  69.624  0.00  0.00
ATOM   3564  O   LEU   220      39.100  51.254  69.669  0.00  0.00
ATOM   3565  N   PRO   221      37.631  49.931  70.645  0.00  0.00
ATOM   3566  CD  PRO   221      36.448  49.094  70.580  0.00  0.00
ATOM   3567  HD2 PRO   221      36.374  48.421  69.704  0.00  0.00
ATOM   3568  HD3 PRO   221      35.658  49.823  70.712  0.00  0.00
ATOM   3569  CG  PRO   221      36.456  48.268  71.845  0.00  0.00
ATOM   3570  HG2 PRO   221      36.926  47.336  71.633  0.00  0.00
ATOM   3571  HG3 PRO   221      35.569  47.976  72.337  0.00  0.00
ATOM   3572  CB  PRO   221      37.399  49.119  72.755  0.00  0.00
ATOM   3573  HB2 PRO   221      37.887  48.509  73.473  0.00  0.00
ATOM   3574  HB3 PRO   221      36.755  49.852  73.270  0.00  0.00
ATOM   3575  CA  PRO   221      38.430  49.760  71.835  0.00  0.00
ATOM   3576  HA  PRO   221      38.694  50.677  72.431  0.00  0.00
ATOM   3577  C   PRO   221      39.635  48.876  71.674  0.00  0.00
ATOM   3578  O   PRO   221      39.586  47.807  71.141  0.00  0.00
ATOM   3579  N   SER   222      40.843  49.358  72.153  0.00  0.00
ATOM   3580  H   SER   222      40.813  50.239  72.594  0.00  0.00
ATOM   3581  CA  SER   222      42.234  48.763  71.843  0.00  0.00
ATOM   3582  HA  SER   222      42.238  48.738  70.781  0.00  0.00
ATOM   3583  CB  SER   222      43.418  49.671  72.147  0.00  0.00
ATOM   3584  HB2 SER   222      43.565  49.611  73.275  0.00  0.00
ATOM   3585  HB3 SER   222      44.198  49.267  71.632  0.00  0.00
ATOM   3586  OG  SER   222      43.308  51.034  71.777  0.00  0.00
ATOM   3587  HG  SER   222      43.073  51.080  70.817  0.00  0.00
ATOM   3588  C   SER   222      42.526  47.356  72.317  0.00  0.00
ATOM   3589  O   SER   222      43.360  46.674  71.832  0.00  0.00
ATOM   3590  N   GLU   223      41.710  46.857  73.247  0.00  0.00
ATOM   3591  H   GLU   223      41.002  47.499  73.694  0.00  0.00
ATOM   3592  CA  GLU   223      41.847  45.592  73.920  0.00  0.00
ATOM   3593  HA  GLU   223      42.881  45.306  74.066  0.00  0.00
ATOM   3594  CB  GLU   223      41.412  45.741  75.424  0.00  0.00
ATOM   3595  HB2 GLU   223      41.907  46.592  75.634  0.00  0.00
ATOM   3596  HB3 GLU   223      40.326  46.009  75.502  0.00  0.00
ATOM   3597  CG  GLU   223      41.722  44.648  76.425  0.00  0.00
ATOM   3598  HG2 GLU   223      41.132  43.804  76.066  0.00  0.00
ATOM   3599  HG3 GLU   223      42.841  44.322  76.400  0.00  0.00
ATOM   3600  CD  GLU   223      41.268  45.076  77.781  0.00  0.00
ATOM   3601  OE1 GLU   223      39.991  45.044  78.005  0.00  0.00
ATOM   3602  OE2 GLU   223      42.006  45.334  78.734  0.00  0.00
ATOM   3603  C   GLU   223      41.091  44.456  73.266  0.00  0.00
ATOM   3604  O   GLU   223      41.495  43.351  73.642  0.00  0.00
ATOM   3605  N   LYS   224      40.256  44.768  72.278  0.00  0.00
ATOM   3606  H   LYS   224      40.266  45.744  71.927  0.00  0.00
ATOM   3607  CA  LYS   224      39.443  43.752  71.570  0.00  0.00
ATOM   3608  HA  LYS   224      39.492  42.830  72.194  0.00  0.00
ATOM   3609  CB  LYS   224      37.905  44.072  71.697  0.00  0.00
ATOM   3610  HB2 LYS   224      37.650  44.979  71.192  0.00  0.00
ATOM   3611  HB3 LYS   224      37.413  43.212  71.187  0.00  0.00
ATOM   3612  CG  LYS   224      37.490  44.062  73.157  0.00  0.00
ATOM   3613  HG2 LYS   224      37.835  43.160  73.631  0.00  0.00
ATOM   3614  HG3 LYS   224      38.038  44.951  73.565  0.00  0.00
ATOM   3615  CD  LYS   224      35.969  44.321  73.284  0.00  0.00
ATOM   3616  HD2 LYS   224      35.727  45.240  72.678  0.00  0.00
ATOM   3617  HD3 LYS   224      35.327  43.521  72.961  0.00  0.00
ATOM   3618  CE  LYS   224      35.638  44.567  74.790  0.00  0.00
ATOM   3619  HE2 LYS   224      36.152  45.455  75.195  0.00  0.00
ATOM   3620  HE3 LYS   224      34.593  44.849  74.928  0.00  0.00
ATOM   3621  NZ  LYS   224      35.834  43.374  75.649  0.00  0.00
ATOM   3622  HZ1 LYS   224      36.813  43.207  75.857  0.00  0.00
ATOM   3623  HZ2 LYS   224      35.260  43.393  76.486  0.00  0.00
ATOM   3624  HZ3 LYS   224      35.575  42.525  75.194  0.00  0.00
ATOM   3625  C   LYS   224      39.979  43.371  70.158  0.00  0.00
ATOM   3626  O   LYS   224      39.143  42.980  69.290  0.00  0.00
ATOM   3627  N   LEU   225      41.234  43.654  69.885  0.00  0.00
ATOM   3628  H   LEU   225      41.915  43.949  70.565  0.00  0.00
ATOM   3629  CA  LEU   225      41.752  43.854  68.571  0.00  0.00
ATOM   3630  HA  LEU   225      41.139  43.423  67.832  0.00  0.00
ATOM   3631  CB  LEU   225      41.947  45.354  68.295  0.00  0.00
ATOM   3632  HB2 LEU   225      42.483  45.717  69.079  0.00  0.00
ATOM   3633  HB3 LEU   225      42.458  45.433  67.340  0.00  0.00
ATOM   3634  CG  LEU   225      40.670  46.133  68.304  0.00  0.00
ATOM   3635  HG  LEU   225      40.136  45.984  69.229  0.00  0.00
ATOM   3636  CD1 LEU   225      41.010  47.602  68.195  0.00  0.00
ATOM   3637 1HD1 LEU   225      41.694  47.773  68.999  0.00  0.00
ATOM   3638 2HD1 LEU   225      41.439  47.872  67.228  0.00  0.00
ATOM   3639 3HD1 LEU   225      40.134  48.185  68.480  0.00  0.00
ATOM   3640  CD2 LEU   225      39.591  45.710  67.208  0.00  0.00
ATOM   3641 1HD2 LEU   225      40.122  45.759  66.264  0.00  0.00
ATOM   3642 2HD2 LEU   225      39.061  44.786  67.430  0.00  0.00
ATOM   3643 3HD2 LEU   225      38.755  46.373  67.196  0.00  0.00
ATOM   3644  C   LEU   225      43.065  43.121  68.391  0.00  0.00
ATOM   3645  O   LEU   225      43.898  43.353  69.255  0.00  0.00
ATOM   3646  N   THR   226      43.332  42.363  67.291  0.00  0.00
ATOM   3647  H   THR   226      42.565  42.363  66.649  0.00  0.00
ATOM   3648  CA  THR   226      44.602  41.649  67.096  0.00  0.00
ATOM   3649  HA  THR   226      45.352  42.077  67.790  0.00  0.00
ATOM   3650  CB  THR   226      44.429  40.215  67.565  0.00  0.00
ATOM   3651  HB  THR   226      43.616  39.788  66.943  0.00  0.00
ATOM   3652  CG2 THR   226      45.622  39.316  67.266  0.00  0.00
ATOM   3653 1HG2 THR   226      45.726  38.466  67.978  0.00  0.00
ATOM   3654 2HG2 THR   226      45.500  38.832  66.292  0.00  0.00
ATOM   3655 3HG2 THR   226      46.620  39.827  67.172  0.00  0.00
ATOM   3656  OG1 THR   226      44.115  40.044  68.914  0.00  0.00
ATOM   3657  HG1 THR   226      44.962  39.939  69.329  0.00  0.00
ATOM   3658  C   THR   226      45.123  41.661  65.679  0.00  0.00
ATOM   3659  O   THR   226      44.401  41.236  64.773  0.00  0.00
ATOM   3660  N   PHE   227      46.404  42.012  65.509  0.00  0.00
ATOM   3661  H   PHE   227      47.022  42.186  66.303  0.00  0.00
ATOM   3662  CA  PHE   227      47.168  42.410  64.213  0.00  0.00
ATOM   3663  HA  PHE   227      46.636  42.160  63.237  0.00  0.00
ATOM   3664  CB  PHE   227      47.319  43.989  64.244  0.00  0.00
ATOM   3665  HB2 PHE   227      47.852  44.174  65.140  0.00  0.00
ATOM   3666  HB3 PHE   227      47.954  44.275  63.495  0.00  0.00
ATOM   3667  CG  PHE   227      45.978  44.695  63.987  0.00  0.00
ATOM   3668  CD1 PHE   227      45.233  44.700  62.838  0.00  0.00
ATOM   3669  HD1 PHE   227      45.604  44.046  62.080  0.00  0.00
ATOM   3670  CE1 PHE   227      43.987  45.373  62.727  0.00  0.00
ATOM   3671  HE1 PHE   227      43.462  45.258  61.782  0.00  0.00
ATOM   3672  CZ  PHE   227      43.570  46.242  63.739  0.00  0.00
ATOM   3673  HZ  PHE   227      42.645  46.854  63.557  0.00  0.00
ATOM   3674  CE2 PHE   227      44.329  46.368  64.866  0.00  0.00
ATOM   3675  HE2 PHE   227      44.001  46.916  65.693  0.00  0.00
ATOM   3676  CD2 PHE   227      45.487  45.606  65.068  0.00  0.00
ATOM   3677  HD2 PHE   227      46.102  45.670  66.023  0.00  0.00
ATOM   3678  C   PHE   227      48.559  41.785  64.205  0.00  0.00
ATOM   3679  O   PHE   227      49.654  42.449  64.501  0.00  0.00
ATOM   3680  N   ASN   228      48.559  40.514  63.857  0.00  0.00
ATOM   3681  H   ASN   228      47.780  40.102  63.458  0.00  0.00
ATOM   3682  CA  ASN   228      49.873  39.790  63.759  0.00  0.00
ATOM   3683  HA  ASN   228      50.569  40.479  63.180  0.00  0.00
ATOM   3684  CB  ASN   228      50.447  39.411  65.115  0.00  0.00
ATOM   3685  HB2 ASN   228      50.847  40.315  65.503  0.00  0.00
ATOM   3686  HB3 ASN   228      49.602  39.014  65.710  0.00  0.00
ATOM   3687  CG  ASN   228      51.528  38.326  65.123  0.00  0.00
ATOM   3688  OD1 ASN   228      51.182  37.145  65.168  0.00  0.00
ATOM   3689  ND2 ASN   228      52.753  38.644  65.068  0.00  0.00
ATOM   3690 1HD2 ASN   228      53.396  37.949  64.772  0.00  0.00
ATOM   3691 2HD2 ASN   228      53.111  39.619  65.146  0.00  0.00
ATOM   3692  C   ASN   228      49.669  38.475  62.916  0.00  0.00
ATOM   3693  O   ASN   228      48.643  37.851  63.116  0.00  0.00
ATOM   3694  N   SER   229      50.692  38.122  62.174  0.00  0.00
ATOM   3695  H   SER   229      51.604  38.639  62.280  0.00  0.00
ATOM   3696  CA  SER   229      50.585  37.033  61.125  0.00  0.00
ATOM   3697  HA  SER   229      49.678  37.225  60.557  0.00  0.00
ATOM   3698  CB  SER   229      51.620  37.086  60.005  0.00  0.00
ATOM   3699  HB2 SER   229      51.315  36.507  59.117  0.00  0.00
ATOM   3700  HB3 SER   229      51.723  38.138  59.670  0.00  0.00
ATOM   3701  OG  SER   229      52.880  36.568  60.458  0.00  0.00
ATOM   3702  HG  SER   229      53.187  37.202  61.132  0.00  0.00
ATOM   3703  C   SER   229      50.259  35.617  61.648  0.00  0.00
ATOM   3704  O   SER   229      49.755  34.729  60.903  0.00  0.00
ATOM   3705  N   GLY   230      50.569  35.324  62.894  0.00  0.00
ATOM   3706  H   GLY   230      50.947  36.053  63.448  0.00  0.00
ATOM   3707  CA  GLY   230      50.289  34.117  63.611  0.00  0.00
ATOM   3708  HA2 GLY   230      50.698  33.145  63.200  0.00  0.00
ATOM   3709  HA3 GLY   230      50.709  34.230  64.584  0.00  0.00
ATOM   3710  C   GLY   230      48.822  33.849  63.816  0.00  0.00
ATOM   3711  O   GLY   230      48.315  32.791  63.909  0.00  0.00
ATOM   3712  N   PHE   231      48.058  34.943  63.873  0.00  0.00
ATOM   3713  H   PHE   231      48.531  35.849  63.851  0.00  0.00
ATOM   3714  CA  PHE   231      46.595  34.880  63.961  0.00  0.00
ATOM   3715  HA  PHE   231      46.252  34.028  64.501  0.00  0.00
ATOM   3716  CB  PHE   231      46.115  36.088  64.737  0.00  0.00
ATOM   3717  HB2 PHE   231      46.551  37.024  64.319  0.00  0.00
ATOM   3718  HB3 PHE   231      44.989  36.192  64.705  0.00  0.00
ATOM   3719  CG  PHE   231      46.560  36.004  66.238  0.00  0.00
ATOM   3720  CD1 PHE   231      45.859  35.099  67.087  0.00  0.00
ATOM   3721  HD1 PHE   231      45.284  34.329  66.572  0.00  0.00
ATOM   3722  CE1 PHE   231      46.253  35.050  68.441  0.00  0.00
ATOM   3723  HE1 PHE   231      45.728  34.319  69.104  0.00  0.00
ATOM   3724  CZ  PHE   231      47.161  35.970  68.971  0.00  0.00
ATOM   3725  HZ  PHE   231      47.257  36.082  70.035  0.00  0.00
ATOM   3726  CE2 PHE   231      47.815  36.815  68.054  0.00  0.00
ATOM   3727  HE2 PHE   231      48.509  37.564  68.396  0.00  0.00
ATOM   3728  CD2 PHE   231      47.508  36.839  66.658  0.00  0.00
ATOM   3729  HD2 PHE   231      47.959  37.541  66.058  0.00  0.00
ATOM   3730  C   PHE   231      45.849  34.699  62.593  0.00  0.00
ATOM   3731  O   PHE   231      44.633  34.908  62.551  0.00  0.00
ATOM   3732  N   GLN   232      46.614  34.321  61.494  0.00  0.00
ATOM   3733  H   GLN   232      47.646  34.431  61.551  0.00  0.00
ATOM   3734  CA  GLN   232      46.018  33.773  60.302  0.00  0.00
ATOM   3735  HA  GLN   232      45.393  34.572  59.844  0.00  0.00
ATOM   3736  CB  GLN   232      47.112  33.460  59.291  0.00  0.00
ATOM   3737  HB2 GLN   232      47.598  34.376  59.052  0.00  0.00
ATOM   3738  HB3 GLN   232      47.802  32.714  59.822  0.00  0.00
ATOM   3739  CG  GLN   232      46.690  32.739  57.945  0.00  0.00
ATOM   3740  HG2 GLN   232      45.940  31.903  58.188  0.00  0.00
ATOM   3741  HG3 GLN   232      46.089  33.385  57.276  0.00  0.00
ATOM   3742  CD  GLN   232      47.776  32.017  57.166  0.00  0.00
ATOM   3743  OE1 GLN   232      48.807  31.664  57.745  0.00  0.00
ATOM   3744  NE2 GLN   232      47.583  31.702  55.900  0.00  0.00
ATOM   3745 1HE2 GLN   232      48.409  31.408  55.421  0.00  0.00
ATOM   3746 2HE2 GLN   232      46.824  31.915  55.316  0.00  0.00
ATOM   3747  C   GLN   232      45.233  32.469  60.668  0.00  0.00
ATOM   3748  O   GLN   232      45.865  31.572  61.240  0.00  0.00
ATOM   3749  N   ALA   233      43.926  32.401  60.519  0.00  0.00
ATOM   3750  H   ALA   233      43.458  33.212  60.111  0.00  0.00
ATOM   3751  CA  ALA   233      43.061  31.330  60.920  0.00  0.00
ATOM   3752  HA  ALA   233      43.211  31.082  62.055  0.00  0.00
ATOM   3753  CB  ALA   233      41.723  31.866  60.610  0.00  0.00
ATOM   3754  HB1 ALA   233      41.546  32.054  59.630  0.00  0.00
ATOM   3755  HB2 ALA   233      40.975  31.110  60.879  0.00  0.00
ATOM   3756  HB3 ALA   233      41.496  32.742  61.123  0.00  0.00
ATOM   3757  C   ALA   233      43.317  30.071  60.038  0.00  0.00
ATOM   3758  O   ALA   233      43.260  30.246  58.804  0.00  0.00
ATOM   3759  N   ILE   234      43.578  28.883  60.575  0.00  0.00
ATOM   3760  H   ILE   234      43.586  28.756  61.526  0.00  0.00
ATOM   3761  CA  ILE   234      43.901  27.666  59.770  0.00  0.00
ATOM   3762  HA  ILE   234      43.883  27.874  58.680  0.00  0.00
ATOM   3763  CB  ILE   234      45.433  27.387  59.944  0.00  0.00
ATOM   3764  HB  ILE   234      45.692  26.550  59.400  0.00  0.00
ATOM   3765  CG2 ILE   234      46.251  28.503  59.304  0.00  0.00
ATOM   3766 1HG2 ILE   234      47.277  28.095  59.166  0.00  0.00
ATOM   3767 2HG2 ILE   234      45.930  28.720  58.271  0.00  0.00
ATOM   3768 3HG2 ILE   234      46.145  29.436  59.908  0.00  0.00
ATOM   3769  CG1 ILE   234      45.801  26.860  61.313  0.00  0.00
ATOM   3770 2HG1 ILE   234      45.720  27.672  62.012  0.00  0.00
ATOM   3771 3HG1 ILE   234      45.112  26.068  61.631  0.00  0.00
ATOM   3772  CD1 ILE   234      47.243  26.289  61.471  0.00  0.00
ATOM   3773 1HD1 ILE   234      48.029  26.902  61.159  0.00  0.00
ATOM   3774 2HD1 ILE   234      47.492  26.041  62.484  0.00  0.00
ATOM   3775 3HD1 ILE   234      47.384  25.505  60.801  0.00  0.00
ATOM   3776  C   ILE   234      43.037  26.457  60.006  0.00  0.00
ATOM   3777  O   ILE   234      43.008  25.473  59.295  0.00  0.00
ATOM   3778  N   ALA   235      42.335  26.467  61.153  0.00  0.00
ATOM   3779  H   ALA   235      42.308  27.316  61.768  0.00  0.00
ATOM   3780  CA  ALA   235      41.215  25.554  61.296  0.00  0.00
ATOM   3781  HA  ALA   235      40.893  25.223  60.274  0.00  0.00
ATOM   3782  CB  ALA   235      41.602  24.265  62.046  0.00  0.00
ATOM   3783  HB1 ALA   235      41.738  24.424  63.110  0.00  0.00
ATOM   3784  HB2 ALA   235      40.864  23.466  61.894  0.00  0.00
ATOM   3785  HB3 ALA   235      42.504  23.830  61.619  0.00  0.00
ATOM   3786  C   ALA   235      40.045  26.256  61.837  0.00  0.00
ATOM   3787  O   ALA   235      40.200  26.975  62.767  0.00  0.00
ATOM   3788  N   ILE   236      38.836  25.864  61.467  0.00  0.00
ATOM   3789  H   ILE   236      38.735  25.294  60.613  0.00  0.00
ATOM   3790  CA  ILE   236      37.484  26.146  62.144  0.00  0.00
ATOM   3791  HA  ILE   236      37.709  26.563  63.087  0.00  0.00
ATOM   3792  CB  ILE   236      36.588  27.124  61.277  0.00  0.00
ATOM   3793  HB  ILE   236      36.100  26.468  60.536  0.00  0.00
ATOM   3794  CG2 ILE   236      35.555  27.756  62.191  0.00  0.00
ATOM   3795 1HG2 ILE   236      34.973  27.031  62.803  0.00  0.00
ATOM   3796 2HG2 ILE   236      36.040  28.389  63.014  0.00  0.00
ATOM   3797 3HG2 ILE   236      34.973  28.369  61.579  0.00  0.00
ATOM   3798  CG1 ILE   236      37.354  28.209  60.495  0.00  0.00
ATOM   3799 2HG1 ILE   236      38.151  27.861  59.815  0.00  0.00
ATOM   3800 3HG1 ILE   236      36.622  28.762  59.946  0.00  0.00
ATOM   3801  CD1 ILE   236      38.120  29.306  61.381  0.00  0.00
ATOM   3802 1HD1 ILE   236      38.821  29.881  60.818  0.00  0.00
ATOM   3803 2HD1 ILE   236      37.394  30.086  61.630  0.00  0.00
ATOM   3804 3HD1 ILE   236      38.463  28.802  62.241  0.00  0.00
ATOM   3805  C   ILE   236      36.754  24.848  62.523  0.00  0.00
ATOM   3806  O   ILE   236      36.572  23.920  61.635  0.00  0.00
ATOM   3807  N   ASP   237      36.325  24.694  63.795  0.00  0.00
ATOM   3808  H   ASP   237      36.683  25.357  64.485  0.00  0.00
ATOM   3809  CA  ASP   237      35.659  23.484  64.220  0.00  0.00
ATOM   3810  HA  ASP   237      35.590  22.813  63.312  0.00  0.00
ATOM   3811  CB  ASP   237      36.517  22.980  65.358  0.00  0.00
ATOM   3812  HB2 ASP   237      37.608  23.031  65.119  0.00  0.00
ATOM   3813  HB3 ASP   237      36.471  23.656  66.276  0.00  0.00
ATOM   3814  CG  ASP   237      36.180  21.526  65.712  0.00  0.00
ATOM   3815  OD1 ASP   237      34.993  21.140  65.896  0.00  0.00
ATOM   3816  OD2 ASP   237      37.105  20.704  65.645  0.00  0.00
ATOM   3817  C   ASP   237      34.230  23.698  64.652  0.00  0.00
ATOM   3818  O   ASP   237      34.037  24.416  65.590  0.00  0.00
ATOM   3819  N   ALA   238      33.261  22.962  64.146  0.00  0.00
ATOM   3820  H   ALA   238      33.511  22.275  63.449  0.00  0.00
ATOM   3821  CA  ALA   238      31.852  23.338  64.256  0.00  0.00
ATOM   3822  HA  ALA   238      31.761  24.447  64.242  0.00  0.00
ATOM   3823  CB  ALA   238      31.137  22.855  63.056  0.00  0.00
ATOM   3824  HB1 ALA   238      31.133  21.836  62.850  0.00  0.00
ATOM   3825  HB2 ALA   238      30.010  23.141  63.240  0.00  0.00
ATOM   3826  HB3 ALA   238      31.541  23.417  62.155  0.00  0.00
ATOM   3827  C   ALA   238      31.162  22.700  65.448  0.00  0.00
ATOM   3828  O   ALA   238      30.204  23.346  65.857  0.00  0.00
ATOM   3829  N   ASP   239      31.608  21.597  66.052  0.00  0.00
ATOM   3830  H   ASP   239      32.345  21.135  65.503  0.00  0.00
ATOM   3831  CA  ASP   239      31.062  21.017  67.332  0.00  0.00
ATOM   3832  HA  ASP   239      30.035  21.393  67.490  0.00  0.00
ATOM   3833  CB  ASP   239      31.012  19.470  67.228  0.00  0.00
ATOM   3834  HB2 ASP   239      32.062  19.131  67.148  0.00  0.00
ATOM   3835  HB3 ASP   239      30.595  19.022  68.097  0.00  0.00
ATOM   3836  CG  ASP   239      30.291  18.895  66.002  0.00  0.00
ATOM   3837  OD1 ASP   239      31.021  18.331  65.120  0.00  0.00
ATOM   3838  OD2 ASP   239      29.053  18.946  66.119  0.00  0.00
ATOM   3839  C   ASP   239      31.844  21.580  68.521  0.00  0.00
ATOM   3840  O   ASP   239      31.264  21.829  69.579  0.00  0.00
ATOM   3841  N   ALA   240      33.136  21.881  68.293  0.00  0.00
ATOM   3842  H   ALA   240      33.580  21.746  67.410  0.00  0.00
ATOM   3843  CA  ALA   240      33.975  22.472  69.335  0.00  0.00
ATOM   3844  HA  ALA   240      33.780  21.884  70.292  0.00  0.00
ATOM   3845  CB  ALA   240      35.459  22.150  69.016  0.00  0.00
ATOM   3846  HB1 ALA   240      35.657  21.084  69.258  0.00  0.00
ATOM   3847  HB2 ALA   240      35.649  22.390  68.055  0.00  0.00
ATOM   3848  HB3 ALA   240      36.159  22.673  69.704  0.00  0.00
ATOM   3849  C   ALA   240      33.746  23.943  69.494  0.00  0.00
ATOM   3850  O   ALA   240      34.083  24.615  70.460  0.00  0.00
ATOM   3851  N   LYS   241      33.321  24.546  68.427  0.00  0.00
ATOM   3852  H   LYS   241      32.965  23.908  67.691  0.00  0.00
ATOM   3853  CA  LYS   241      33.111  25.981  68.066  0.00  0.00
ATOM   3854  HA  LYS   241      33.133  26.073  66.958  0.00  0.00
ATOM   3855  CB  LYS   241      31.768  26.478  68.536  0.00  0.00
ATOM   3856  HB2 LYS   241      31.826  26.347  69.648  0.00  0.00
ATOM   3857  HB3 LYS   241      31.699  27.513  68.312  0.00  0.00
ATOM   3858  CG  LYS   241      30.587  25.621  68.003  0.00  0.00
ATOM   3859  HG2 LYS   241      30.576  25.591  66.926  0.00  0.00
ATOM   3860  HG3 LYS   241      30.840  24.579  68.361  0.00  0.00
ATOM   3861  CD  LYS   241      29.256  26.151  68.549  0.00  0.00
ATOM   3862  HD2 LYS   241      28.482  25.360  68.331  0.00  0.00
ATOM   3863  HD3 LYS   241      29.396  26.354  69.617  0.00  0.00
ATOM   3864  CE  LYS   241      28.854  27.475  67.772  0.00  0.00
ATOM   3865  HE2 LYS   241      29.566  28.220  67.830  0.00  0.00
ATOM   3866  HE3 LYS   241      28.749  27.278  66.683  0.00  0.00
ATOM   3867  NZ  LYS   241      27.564  27.978  68.299  0.00  0.00
ATOM   3868  HZ1 LYS   241      26.844  27.591  67.732  0.00  0.00
ATOM   3869  HZ2 LYS   241      27.359  27.721  69.282  0.00  0.00
ATOM   3870  HZ3 LYS   241      27.402  28.988  68.188  0.00  0.00
ATOM   3871  C   LYS   241      34.326  26.708  68.499  0.00  0.00
ATOM   3872  O   LYS   241      34.331  27.445  69.471  0.00  0.00
ATOM   3873  N   THR   242      35.399  26.532  67.716  0.00  0.00
ATOM   3874  H   THR   242      35.366  25.697  67.146  0.00  0.00
ATOM   3875  CA  THR   242      36.669  27.274  67.871  0.00  0.00
ATOM   3876  HA  THR   242      36.456  28.219  68.350  0.00  0.00
ATOM   3877  CB  THR   242      37.800  26.471  68.573  0.00  0.00
ATOM   3878  HB  THR   242      38.641  27.078  68.516  0.00  0.00
ATOM   3879  CG2 THR   242      37.418  26.098  69.950  0.00  0.00
ATOM   3880 1HG2 THR   242      36.632  25.378  69.973  0.00  0.00
ATOM   3881 2HG2 THR   242      38.311  25.704  70.338  0.00  0.00
ATOM   3882 3HG2 THR   242      37.194  26.957  70.594  0.00  0.00
ATOM   3883  OG1 THR   242      38.009  25.271  67.838  0.00  0.00
ATOM   3884  HG1 THR   242      38.759  24.843  68.241  0.00  0.00
ATOM   3885  C   THR   242      37.179  27.628  66.495  0.00  0.00
ATOM   3886  O   THR   242      37.018  26.848  65.509  0.00  0.00
ATOM   3887  N   ILE   243      37.945  28.699  66.429  0.00  0.00
ATOM   3888  H   ILE   243      37.993  29.189  67.315  0.00  0.00
ATOM   3889  CA  ILE   243      39.016  29.014  65.439  0.00  0.00
ATOM   3890  HA  ILE   243      38.720  28.402  64.546  0.00  0.00
ATOM   3891  CB  ILE   243      39.035  30.591  65.170  0.00  0.00
ATOM   3892  HB  ILE   243      39.242  31.254  66.048  0.00  0.00
ATOM   3893  CG2 ILE   243      40.070  30.796  64.021  0.00  0.00
ATOM   3894 1HG2 ILE   243      40.042  31.823  63.757  0.00  0.00
ATOM   3895 2HG2 ILE   243      41.090  30.567  64.378  0.00  0.00
ATOM   3896 3HG2 ILE   243      39.981  30.238  63.121  0.00  0.00
ATOM   3897  CG1 ILE   243      37.670  30.967  64.560  0.00  0.00
ATOM   3898 2HG1 ILE   243      37.808  31.887  63.972  0.00  0.00
ATOM   3899 3HG1 ILE   243      37.287  30.144  63.907  0.00  0.00
ATOM   3900  CD1 ILE   243      36.645  31.219  65.693  0.00  0.00
ATOM   3901 1HD1 ILE   243      35.921  31.855  65.180  0.00  0.00
ATOM   3902 2HD1 ILE   243      36.066  30.340  65.865  0.00  0.00
ATOM   3903 3HD1 ILE   243      37.110  31.771  66.518  0.00  0.00
ATOM   3904  C   ILE   243      40.392  28.553  66.072  0.00  0.00
ATOM   3905  O   ILE   243      40.510  28.501  67.275  0.00  0.00
ATOM   3906  N   THR   244      41.264  28.059  65.206  0.00  0.00
ATOM   3907  H   THR   244      41.037  28.224  64.266  0.00  0.00
ATOM   3908  CA  THR   244      42.651  27.712  65.414  0.00  0.00
ATOM   3909  HA  THR   244      42.866  27.902  66.470  0.00  0.00
ATOM   3910  CB  THR   244      42.815  26.240  65.007  0.00  0.00
ATOM   3911  HB  THR   244      42.528  26.187  64.001  0.00  0.00
ATOM   3912  CG2 THR   244      44.302  25.675  64.966  0.00  0.00
ATOM   3913 1HG2 THR   244      44.167  24.637  64.928  0.00  0.00
ATOM   3914 2HG2 THR   244      44.819  25.984  64.048  0.00  0.00
ATOM   3915 3HG2 THR   244      44.892  25.792  65.828  0.00  0.00
ATOM   3916  OG1 THR   244      42.031  25.426  65.853  0.00  0.00
ATOM   3917  HG1 THR   244      41.083  25.586  65.692  0.00  0.00
ATOM   3918  C   THR   244      43.460  28.669  64.534  0.00  0.00
ATOM   3919  O   THR   244      43.077  28.901  63.359  0.00  0.00
ATOM   3920  N   PHE   245      44.622  29.068  65.011  0.00  0.00
ATOM   3921  H   PHE   245      44.761  28.782  66.025  0.00  0.00
ATOM   3922  CA  PHE   245      45.471  30.036  64.379  0.00  0.00
ATOM   3923  HA  PHE   245      45.007  30.397  63.508  0.00  0.00
ATOM   3924  CB  PHE   245      45.674  31.201  65.358  0.00  0.00
ATOM   3925  HB2 PHE   245      45.940  30.735  66.291  0.00  0.00
ATOM   3926  HB3 PHE   245      46.475  31.887  65.037  0.00  0.00
ATOM   3927  CG  PHE   245      44.397  31.984  65.554  0.00  0.00
ATOM   3928  CD1 PHE   245      43.726  32.723  64.561  0.00  0.00
ATOM   3929  HD1 PHE   245      44.074  32.728  63.505  0.00  0.00
ATOM   3930  CE1 PHE   245      42.600  33.475  64.918  0.00  0.00
ATOM   3931  HE1 PHE   245      42.069  33.993  64.117  0.00  0.00
ATOM   3932  CZ  PHE   245      42.070  33.504  66.217  0.00  0.00
ATOM   3933  HZ  PHE   245      41.311  34.152  66.477  0.00  0.00
ATOM   3934  CE2 PHE   245      42.767  32.824  67.210  0.00  0.00
ATOM   3935  HE2 PHE   245      42.699  33.072  68.257  0.00  0.00
ATOM   3936  CD2 PHE   245      43.881  32.057  66.898  0.00  0.00
ATOM   3937  HD2 PHE   245      44.356  31.491  67.676  0.00  0.00
ATOM   3938  C   PHE   245      46.796  29.347  63.902  0.00  0.00
ATOM   3939  O   PHE   245      47.234  28.331  64.445  0.00  0.00
ATOM   3940  N   SER   246      47.503  29.976  62.951  0.00  0.00
ATOM   3941  H   SER   246      47.078  30.842  62.635  0.00  0.00
ATOM   3942  CA  SER   246      48.801  29.577  62.441  0.00  0.00
ATOM   3943  HA  SER   246      48.881  28.704  61.807  0.00  0.00
ATOM   3944  CB  SER   246      49.376  30.683  61.471  0.00  0.00
ATOM   3945  HB2 SER   246      48.644  30.872  60.720  0.00  0.00
ATOM   3946  HB3 SER   246      49.422  31.669  61.992  0.00  0.00
ATOM   3947  OG  SER   246      50.572  30.371  60.880  0.00  0.00
ATOM   3948  HG  SER   246      51.040  31.224  60.669  0.00  0.00
ATOM   3949  C   SER   246      49.849  29.389  63.490  0.00  0.00
ATOM   3950  O   SER   246      50.754  28.535  63.249  0.00  0.00
ATOM   3951  N   ASN   247      49.893  30.232  64.581  0.00  0.00
ATOM   3952  H   ASN   247      49.206  30.952  64.645  0.00  0.00
ATOM   3953  CA  ASN   247      50.808  30.120  65.700  0.00  0.00
ATOM   3954  HA  ASN   247      51.787  29.972  65.288  0.00  0.00
ATOM   3955  CB  ASN   247      50.734  31.434  66.486  0.00  0.00
ATOM   3956  HB2 ASN   247      51.542  31.554  67.216  0.00  0.00
ATOM   3957  HB3 ASN   247      51.017  32.286  65.840  0.00  0.00
ATOM   3958  CG  ASN   247      49.415  31.819  67.007  0.00  0.00
ATOM   3959  OD1 ASN   247      48.388  31.236  66.783  0.00  0.00
ATOM   3960  ND2 ASN   247      49.389  32.961  67.634  0.00  0.00
ATOM   3961 1HD2 ASN   247      48.485  33.316  67.843  0.00  0.00
ATOM   3962 2HD2 ASN   247      50.223  33.624  67.572  0.00  0.00
ATOM   3963  C   ASN   247      50.479  28.936  66.573  0.00  0.00
ATOM   3964  O   ASN   247      51.323  28.724  67.457  0.00  0.00
ATOM   3965  N   GLY   248      49.312  28.144  66.465  0.00  0.00
ATOM   3966  H   GLY   248      48.556  28.414  65.837  0.00  0.00
ATOM   3967  CA  GLY   248      48.805  27.314  67.563  0.00  0.00
ATOM   3968  HA2 GLY   248      48.230  26.498  67.171  0.00  0.00
ATOM   3969  HA3 GLY   248      49.673  26.913  68.023  0.00  0.00
ATOM   3970  C   GLY   248      47.968  27.893  68.738  0.00  0.00
ATOM   3971  O   GLY   248      47.624  27.249  69.679  0.00  0.00
ATOM   3972  N   GLU   249      47.517  29.142  68.562  0.00  0.00
ATOM   3973  H   GLU   249      47.695  29.576  67.672  0.00  0.00
ATOM   3974  CA  GLU   249      46.463  29.731  69.472  0.00  0.00
ATOM   3975  HA  GLU   249      46.551  29.324  70.464  0.00  0.00
ATOM   3976  CB  GLU   249      46.631  31.227  69.464  0.00  0.00
ATOM   3977  HB2 GLU   249      46.609  31.606  68.452  0.00  0.00
ATOM   3978  HB3 GLU   249      45.841  31.718  69.900  0.00  0.00
ATOM   3979  CG  GLU   249      47.897  31.632  70.285  0.00  0.00
ATOM   3980  HG2 GLU   249      48.760  31.281  69.704  0.00  0.00
ATOM   3981  HG3 GLU   249      48.074  32.662  70.350  0.00  0.00
ATOM   3982  CD  GLU   249      47.935  31.124  71.742  0.00  0.00
ATOM   3983  OE1 GLU   249      49.046  30.817  72.321  0.00  0.00
ATOM   3984  OE2 GLU   249      46.885  31.060  72.320  0.00  0.00
ATOM   3985  C   GLU   249      45.129  29.178  69.032  0.00  0.00
ATOM   3986  O   GLU   249      45.011  28.596  67.966  0.00  0.00
ATOM   3987  N   VAL   250      44.078  29.194  69.905  0.00  0.00
ATOM   3988  H   VAL   250      44.269  29.764  70.736  0.00  0.00
ATOM   3989  CA  VAL   250      42.701  28.710  69.733  0.00  0.00
ATOM   3990  HA  VAL   250      42.483  28.832  68.650  0.00  0.00
ATOM   3991  CB  VAL   250      42.561  27.255  70.102  0.00  0.00
ATOM   3992  HB  VAL   250      43.403  26.967  70.639  0.00  0.00
ATOM   3993  CG1 VAL   250      41.338  26.828  70.853  0.00  0.00
ATOM   3994 1HG1 VAL   250      40.343  27.218  70.648  0.00  0.00
ATOM   3995 2HG1 VAL   250      41.266  25.756  70.916  0.00  0.00
ATOM   3996 3HG1 VAL   250      41.528  27.096  71.873  0.00  0.00
ATOM   3997  CG2 VAL   250      42.720  26.260  68.965  0.00  0.00
ATOM   3998 1HG2 VAL   250      43.499  26.478  68.291  0.00  0.00
ATOM   3999 2HG2 VAL   250      42.887  25.273  69.366  0.00  0.00
ATOM   4000 3HG2 VAL   250      41.861  26.369  68.286  0.00  0.00
ATOM   4001  C   VAL   250      41.755  29.555  70.591  0.00  0.00
ATOM   4002  O   VAL   250      42.125  29.858  71.712  0.00  0.00
ATOM   4003  N   VAL   251      40.548  29.958  70.150  0.00  0.00
ATOM   4004  H   VAL   251      40.173  29.430  69.380  0.00  0.00
ATOM   4005  CA  VAL   251      39.651  30.869  70.787  0.00  0.00
ATOM   4006  HA  VAL   251      39.781  30.759  71.818  0.00  0.00
ATOM   4007  CB  VAL   251      40.024  32.367  70.387  0.00  0.00
ATOM   4008  HB  VAL   251      39.384  33.040  71.034  0.00  0.00
ATOM   4009  CG1 VAL   251      41.512  32.697  70.710  0.00  0.00
ATOM   4010 1HG1 VAL   251      41.716  33.771  70.450  0.00  0.00
ATOM   4011 2HG1 VAL   251      41.597  32.456  71.787  0.00  0.00
ATOM   4012 3HG1 VAL   251      42.107  32.123  70.007  0.00  0.00
ATOM   4013  CG2 VAL   251      39.773  32.705  68.909  0.00  0.00
ATOM   4014 1HG2 VAL   251      38.799  32.472  68.589  0.00  0.00
ATOM   4015 2HG2 VAL   251      39.928  33.802  68.826  0.00  0.00
ATOM   4016 3HG2 VAL   251      40.468  32.152  68.260  0.00  0.00
ATOM   4017  C   VAL   251      38.250  30.432  70.482  0.00  0.00
ATOM   4018  O   VAL   251      37.937  29.974  69.364  0.00  0.00
ATOM   4019  N   SER   252      37.365  30.491  71.535  0.00  0.00
ATOM   4020  H   SER   252      37.720  30.791  72.444  0.00  0.00
ATOM   4021  CA  SER   252      35.980  30.086  71.470  0.00  0.00
ATOM   4022  HA  SER   252      35.898  29.116  70.893  0.00  0.00
ATOM   4023  CB  SER   252      35.307  29.708  72.854  0.00  0.00
ATOM   4024  HB2 SER   252      34.345  29.228  72.864  0.00  0.00
ATOM   4025  HB3 SER   252      35.989  29.023  73.406  0.00  0.00
ATOM   4026  OG  SER   252      35.326  30.802  73.719  0.00  0.00
ATOM   4027  HG  SER   252      34.732  30.525  74.474  0.00  0.00
ATOM   4028  C   SER   252      34.994  30.992  70.641  0.00  0.00
ATOM   4029  O   SER   252      35.250  32.185  70.569  0.00  0.00
ATOM   4030  N   TYR   253      33.954  30.408  69.934  0.00  0.00
ATOM   4031  H   TYR   253      33.920  29.404  69.912  0.00  0.00
ATOM   4032  CA  TYR   253      32.938  31.119  69.272  0.00  0.00
ATOM   4033  HA  TYR   253      33.042  32.161  69.605  0.00  0.00
ATOM   4034  CB  TYR   253      33.130  31.202  67.702  0.00  0.00
ATOM   4035  HB2 TYR   253      32.561  32.139  67.309  0.00  0.00
ATOM   4036  HB3 TYR   253      34.184  31.438  67.568  0.00  0.00
ATOM   4037  CG  TYR   253      32.568  30.047  66.885  0.00  0.00
ATOM   4038  CD1 TYR   253      31.225  30.017  66.436  0.00  0.00
ATOM   4039  HD1 TYR   253      30.543  30.690  66.876  0.00  0.00
ATOM   4040  CE1 TYR   253      30.765  28.994  65.491  0.00  0.00
ATOM   4041  HE1 TYR   253      29.834  28.954  64.993  0.00  0.00
ATOM   4042  CZ  TYR   253      31.713  28.062  64.972  0.00  0.00
ATOM   4043  OH  TYR   253      31.265  27.013  64.308  0.00  0.00
ATOM   4044  HH  TYR   253      30.275  27.105  64.107  0.00  0.00
ATOM   4045  CE2 TYR   253      33.031  28.046  65.458  0.00  0.00
ATOM   4046  HE2 TYR   253      33.710  27.257  65.108  0.00  0.00
ATOM   4047  CD2 TYR   253      33.474  29.023  66.388  0.00  0.00
ATOM   4048  HD2 TYR   253      34.464  29.049  66.708  0.00  0.00
ATOM   4049  C   TYR   253      31.509  30.713  69.788  0.00  0.00
ATOM   4050  O   TYR   253      31.250  29.507  69.933  0.00  0.00
ATOM   4051  N   ASP   254      30.551  31.598  69.833  0.00  0.00
ATOM   4052  H   ASP   254      30.763  32.555  69.914  0.00  0.00
ATOM   4053  CA  ASP   254      29.111  31.386  69.660  0.00  0.00
ATOM   4054  HA  ASP   254      28.851  30.408  70.048  0.00  0.00
ATOM   4055  CB  ASP   254      28.396  32.380  70.619  0.00  0.00
ATOM   4056  HB2 ASP   254      28.842  33.367  70.605  0.00  0.00
ATOM   4057  HB3 ASP   254      27.394  32.477  70.256  0.00  0.00
ATOM   4058  CG  ASP   254      28.221  31.846  72.088  0.00  0.00
ATOM   4059  OD1 ASP   254      28.675  32.333  73.187  0.00  0.00
ATOM   4060  OD2 ASP   254      27.664  30.747  72.262  0.00  0.00
ATOM   4061  C   ASP   254      28.660  31.648  68.203  0.00  0.00
ATOM   4062  O   ASP   254      28.185  30.700  67.559  0.00  0.00
ATOM   4063  N   TYR   255      28.902  32.818  67.604  0.00  0.00
ATOM   4064  H   TYR   255      29.167  33.669  68.123  0.00  0.00
ATOM   4065  CA  TYR   255      28.615  33.111  66.156  0.00  0.00
ATOM   4066  HA  TYR   255      28.509  32.199  65.643  0.00  0.00
ATOM   4067  CB  TYR   255      27.334  34.057  66.018  0.00  0.00
ATOM   4068  HB2 TYR   255      27.526  35.068  66.384  0.00  0.00
ATOM   4069  HB3 TYR   255      27.035  34.154  65.010  0.00  0.00
ATOM   4070  CG  TYR   255      26.114  33.598  66.776  0.00  0.00
ATOM   4071  CD1 TYR   255      25.098  33.029  66.044  0.00  0.00
ATOM   4072  HD1 TYR   255      25.294  32.856  65.031  0.00  0.00
ATOM   4073  CE1 TYR   255      23.848  32.867  66.601  0.00  0.00
ATOM   4074  HE1 TYR   255      23.062  32.597  65.913  0.00  0.00
ATOM   4075  CZ  TYR   255      23.620  33.108  67.972  0.00  0.00
ATOM   4076  OH  TYR   255      22.344  33.044  68.492  0.00  0.00
ATOM   4077  HH  TYR   255      21.716  32.947  67.715  0.00  0.00
ATOM   4078  CE2 TYR   255      24.655  33.573  68.754  0.00  0.00
ATOM   4079  HE2 TYR   255      24.485  33.843  69.843  0.00  0.00
ATOM   4080  CD2 TYR   255      25.867  33.883  68.160  0.00  0.00
ATOM   4081  HD2 TYR   255      26.540  34.477  68.734  0.00  0.00
ATOM   4082  C   TYR   255      29.909  33.769  65.507  0.00  0.00
ATOM   4083  O   TYR   255      30.607  34.586  66.161  0.00  0.00
ATOM   4084  N   LEU   256      30.195  33.392  64.258  0.00  0.00
ATOM   4085  H   LEU   256      29.458  32.820  63.818  0.00  0.00
ATOM   4086  CA  LEU   256      31.477  33.559  63.529  0.00  0.00
ATOM   4087  HA  LEU   256      32.203  34.187  64.119  0.00  0.00
ATOM   4088  CB  LEU   256      32.157  32.230  63.417  0.00  0.00
ATOM   4089  HB2 LEU   256      32.356  31.959  64.462  0.00  0.00
ATOM   4090  HB3 LEU   256      31.458  31.503  63.051  0.00  0.00
ATOM   4091  CG  LEU   256      33.441  32.129  62.585  0.00  0.00
ATOM   4092  HG  LEU   256      33.142  32.113  61.538  0.00  0.00
ATOM   4093  CD1 LEU   256      34.526  33.291  62.745  0.00  0.00
ATOM   4094 1HD1 LEU   256      35.059  33.087  63.635  0.00  0.00
ATOM   4095 2HD1 LEU   256      35.246  33.194  61.952  0.00  0.00
ATOM   4096 3HD1 LEU   256      34.013  34.334  62.786  0.00  0.00
ATOM   4097  CD2 LEU   256      34.084  30.752  62.786  0.00  0.00
ATOM   4098 1HD2 LEU   256      34.746  30.736  63.637  0.00  0.00
ATOM   4099 2HD2 LEU   256      33.379  29.898  62.850  0.00  0.00
ATOM   4100 3HD2 LEU   256      34.679  30.493  61.901  0.00  0.00
ATOM   4101  C   LEU   256      31.350  34.339  62.313  0.00  0.00
ATOM   4102  O   LEU   256      31.164  33.867  61.225  0.00  0.00
ATOM   4103  N   ILE   257      31.343  35.676  62.454  0.00  0.00
ATOM   4104  H   ILE   257      31.578  35.990  63.398  0.00  0.00
ATOM   4105  CA  ILE   257      31.439  36.653  61.280  0.00  0.00
ATOM   4106  HA  ILE   257      30.594  36.198  60.626  0.00  0.00
ATOM   4107  CB  ILE   257      31.035  38.062  61.709  0.00  0.00
ATOM   4108  HB  ILE   257      32.002  38.472  62.121  0.00  0.00
ATOM   4109  CG2 ILE   257      30.745  38.950  60.424  0.00  0.00
ATOM   4110 1HG2 ILE   257      30.574  39.996  60.723  0.00  0.00
ATOM   4111 2HG2 ILE   257      31.548  38.956  59.735  0.00  0.00
ATOM   4112 3HG2 ILE   257      29.923  38.723  59.845  0.00  0.00
ATOM   4113  CG1 ILE   257      29.952  38.275  62.847  0.00  0.00
ATOM   4114 2HG1 ILE   257      30.295  37.875  63.800  0.00  0.00
ATOM   4115 3HG1 ILE   257      29.830  39.277  63.162  0.00  0.00
ATOM   4116  CD1 ILE   257      28.663  37.617  62.416  0.00  0.00
ATOM   4117 1HD1 ILE   257      27.894  37.773  63.181  0.00  0.00
ATOM   4118 2HD1 ILE   257      28.201  38.147  61.555  0.00  0.00
ATOM   4119 3HD1 ILE   257      28.748  36.511  62.301  0.00  0.00
ATOM   4120  C   ILE   257      32.792  36.486  60.589  0.00  0.00
ATOM   4121  O   ILE   257      33.657  37.377  60.790  0.00  0.00
ATOM   4122  N   SER   258      32.807  35.505  59.658  0.00  0.00
ATOM   4123  H   SER   258      31.867  35.120  59.495  0.00  0.00
ATOM   4124  CA  SER   258      33.967  35.262  58.748  0.00  0.00
ATOM   4125  HA  SER   258      34.739  35.371  59.417  0.00  0.00
ATOM   4126  CB  SER   258      34.025  33.925  58.092  0.00  0.00
ATOM   4127  HB2 SER   258      34.195  33.124  58.809  0.00  0.00
ATOM   4128  HB3 SER   258      33.220  33.622  57.481  0.00  0.00
ATOM   4129  OG  SER   258      35.169  34.093  57.292  0.00  0.00
ATOM   4130  HG  SER   258      34.747  34.317  56.443  0.00  0.00
ATOM   4131  C   SER   258      33.919  36.441  57.706  0.00  0.00
ATOM   4132  O   SER   258      32.805  36.795  57.210  0.00  0.00
ATOM   4133  N   THR   259      35.089  36.968  57.237  0.00  0.00
ATOM   4134  H   THR   259      35.925  36.717  57.796  0.00  0.00
ATOM   4135  CA  THR   259      35.129  37.996  56.191  0.00  0.00
ATOM   4136  HA  THR   259      34.156  37.880  55.776  0.00  0.00
ATOM   4137  CB  THR   259      35.195  39.433  56.728  0.00  0.00
ATOM   4138  HB  THR   259      34.722  40.038  55.958  0.00  0.00
ATOM   4139  CG2 THR   259      34.348  39.789  57.927  0.00  0.00
ATOM   4140 1HG2 THR   259      34.852  39.625  58.830  0.00  0.00
ATOM   4141 2HG2 THR   259      34.164  40.867  57.877  0.00  0.00
ATOM   4142 3HG2 THR   259      33.352  39.300  58.015  0.00  0.00
ATOM   4143  OG1 THR   259      36.484  39.818  57.080  0.00  0.00
ATOM   4144  HG1 THR   259      36.854  39.214  57.741  0.00  0.00
ATOM   4145  C   THR   259      36.160  37.691  55.084  0.00  0.00
ATOM   4146  O   THR   259      36.474  38.587  54.282  0.00  0.00
ATOM   4147  N   VAL   260      36.701  36.439  55.079  0.00  0.00
ATOM   4148  H   VAL   260      36.398  35.755  55.819  0.00  0.00
ATOM   4149  CA  VAL   260      37.705  35.942  54.185  0.00  0.00
ATOM   4150  HA  VAL   260      38.271  36.810  53.803  0.00  0.00
ATOM   4151  CB  VAL   260      38.905  35.368  55.013  0.00  0.00
ATOM   4152  HB  VAL   260      39.805  35.402  54.376  0.00  0.00
ATOM   4153  CG1 VAL   260      39.328  36.143  56.240  0.00  0.00
ATOM   4154 1HG1 VAL   260      40.166  35.683  56.661  0.00  0.00
ATOM   4155 2HG1 VAL   260      39.787  37.042  55.905  0.00  0.00
ATOM   4156 3HG1 VAL   260      38.429  36.197  56.840  0.00  0.00
ATOM   4157  CG2 VAL   260      38.761  33.854  55.400  0.00  0.00
ATOM   4158 1HG2 VAL   260      39.486  33.673  56.162  0.00  0.00
ATOM   4159 2HG2 VAL   260      37.691  33.674  55.765  0.00  0.00
ATOM   4160 3HG2 VAL   260      38.964  33.233  54.588  0.00  0.00
ATOM   4161  C   VAL   260      37.280  34.998  53.030  0.00  0.00
ATOM   4162  O   VAL   260      36.131  34.575  53.097  0.00  0.00
ATOM   4163  N   PRO   261      38.065  34.623  51.982  0.00  0.00
ATOM   4164  CD  PRO   261      39.309  35.236  51.766  0.00  0.00
ATOM   4165  HD2 PRO   261      40.154  34.809  52.288  0.00  0.00
ATOM   4166  HD3 PRO   261      39.398  36.314  52.010  0.00  0.00
ATOM   4167  CG  PRO   261      39.664  35.091  50.274  0.00  0.00
ATOM   4168  HG2 PRO   261      40.699  34.915  49.963  0.00  0.00
ATOM   4169  HG3 PRO   261      39.355  35.973  49.683  0.00  0.00
ATOM   4170  CB  PRO   261      38.755  33.932  49.881  0.00  0.00
ATOM   4171  HB2 PRO   261      39.225  32.927  49.912  0.00  0.00
ATOM   4172  HB3 PRO   261      38.414  34.131  48.872  0.00  0.00
ATOM   4173  CA  PRO   261      37.584  34.016  50.784  0.00  0.00
ATOM   4174  HA  PRO   261      36.848  34.740  50.406  0.00  0.00
ATOM   4175  C   PRO   261      36.821  32.736  51.003  0.00  0.00
ATOM   4176  O   PRO   261      37.344  31.743  51.470  0.00  0.00
ATOM   4177  N   PHE   262      35.593  32.634  50.519  0.00  0.00
ATOM   4178  H   PHE   262      35.133  33.553  50.243  0.00  0.00
ATOM   4179  CA  PHE   262      34.719  31.486  50.543  0.00  0.00
ATOM   4180  HA  PHE   262      34.320  31.458  51.509  0.00  0.00
ATOM   4181  CB  PHE   262      33.529  31.842  49.645  0.00  0.00
ATOM   4182  HB2 PHE   262      33.195  32.762  49.970  0.00  0.00
ATOM   4183  HB3 PHE   262      33.839  31.845  48.681  0.00  0.00
ATOM   4184  CG  PHE   262      32.411  30.809  49.725  0.00  0.00
ATOM   4185  CD1 PHE   262      31.529  30.678  50.823  0.00  0.00
ATOM   4186  HD1 PHE   262      31.621  31.328  51.677  0.00  0.00
ATOM   4187  CE1 PHE   262      30.483  29.754  50.806  0.00  0.00
ATOM   4188  HE1 PHE   262      29.901  29.680  51.671  0.00  0.00
ATOM   4189  CZ  PHE   262      30.302  28.915  49.643  0.00  0.00
ATOM   4190  HZ  PHE   262      29.482  28.179  49.616  0.00  0.00
ATOM   4191  CE2 PHE   262      31.201  29.044  48.579  0.00  0.00
ATOM   4192  HE2 PHE   262      31.160  28.466  47.708  0.00  0.00
ATOM   4193  CD2 PHE   262      32.256  29.947  48.661  0.00  0.00
ATOM   4194  HD2 PHE   262      32.984  30.001  47.829  0.00  0.00
ATOM   4195  C   PHE   262      35.264  30.105  50.157  0.00  0.00
ATOM   4196  O   PHE   262      34.796  29.142  50.740  0.00  0.00
ATOM   4197  N   ASP   263      36.201  30.036  49.280  0.00  0.00
ATOM   4198  H   ASP   263      36.336  30.922  48.884  0.00  0.00
ATOM   4199  CA  ASP   263      36.908  28.866  48.803  0.00  0.00
ATOM   4200  HA  ASP   263      36.146  28.023  48.802  0.00  0.00
ATOM   4201  CB  ASP   263      37.448  29.096  47.364  0.00  0.00
ATOM   4202  HB2 ASP   263      37.698  28.098  47.103  0.00  0.00
ATOM   4203  HB3 ASP   263      36.690  29.603  46.814  0.00  0.00
ATOM   4204  CG  ASP   263      38.700  29.911  47.392  0.00  0.00
ATOM   4205  OD1 ASP   263      38.521  31.170  47.382  0.00  0.00
ATOM   4206  OD2 ASP   263      39.791  29.307  47.550  0.00  0.00
ATOM   4207  C   ASP   263      38.084  28.420  49.747  0.00  0.00
ATOM   4208  O   ASP   263      38.357  27.240  49.561  0.00  0.00
ATOM   4209  N   ASN   264      38.492  29.247  50.703  0.00  0.00
ATOM   4210  H   ASN   264      38.156  30.216  50.763  0.00  0.00
ATOM   4211  CA  ASN   264      39.398  28.745  51.737  0.00  0.00
ATOM   4212  HA  ASN   264      40.194  28.126  51.314  0.00  0.00
ATOM   4213  CB  ASN   264      40.222  29.953  52.245  0.00  0.00
ATOM   4214  HB2 ASN   264      40.812  30.326  51.482  0.00  0.00
ATOM   4215  HB3 ASN   264      39.614  30.683  52.777  0.00  0.00
ATOM   4216  CG  ASN   264      41.247  29.491  53.227  0.00  0.00
ATOM   4217  OD1 ASN   264      41.756  28.442  53.203  0.00  0.00
ATOM   4218  ND2 ASN   264      41.646  30.343  54.197  0.00  0.00
ATOM   4219 1HD2 ASN   264      42.108  29.903  55.052  0.00  0.00
ATOM   4220 2HD2 ASN   264      41.388  31.303  54.097  0.00  0.00
ATOM   4221  C   ASN   264      38.655  28.143  52.902  0.00  0.00
ATOM   4222  O   ASN   264      39.004  27.072  53.383  0.00  0.00
ATOM   4223  N   LEU   265      37.592  28.814  53.345  0.00  0.00
ATOM   4224  H   LEU   265      37.224  29.536  52.776  0.00  0.00
ATOM   4225  CA  LEU   265      36.635  28.342  54.396  0.00  0.00
ATOM   4226  HA  LEU   265      37.315  28.168  55.283  0.00  0.00
ATOM   4227  CB  LEU   265      35.583  29.429  54.609  0.00  0.00
ATOM   4228  HB2 LEU   265      36.142  30.349  54.738  0.00  0.00
ATOM   4229  HB3 LEU   265      35.108  29.587  53.642  0.00  0.00
ATOM   4230  CG  LEU   265      34.606  29.157  55.759  0.00  0.00
ATOM   4231  HG  LEU   265      34.069  28.227  55.488  0.00  0.00
ATOM   4232  CD1 LEU   265      35.185  28.967  57.165  0.00  0.00
ATOM   4233 1HD1 LEU   265      34.407  28.960  57.927  0.00  0.00
ATOM   4234 2HD1 LEU   265      35.764  28.028  57.135  0.00  0.00
ATOM   4235 3HD1 LEU   265      35.878  29.769  57.338  0.00  0.00
ATOM   4236  CD2 LEU   265      33.554  30.263  55.868  0.00  0.00
ATOM   4237 1HD2 LEU   265      33.894  31.242  56.210  0.00  0.00
ATOM   4238 2HD2 LEU   265      33.058  30.436  54.877  0.00  0.00
ATOM   4239 3HD2 LEU   265      32.868  29.906  56.608  0.00  0.00
ATOM   4240  C   LEU   265      35.937  26.982  54.195  0.00  0.00
ATOM   4241  O   LEU   265      35.930  26.241  55.125  0.00  0.00
ATOM   4242  N   LEU   266      35.553  26.639  52.958  0.00  0.00
ATOM   4243  H   LEU   266      35.535  27.331  52.240  0.00  0.00
ATOM   4244  CA  LEU   266      35.201  25.326  52.517  0.00  0.00
ATOM   4245  HA  LEU   266      34.517  24.829  53.268  0.00  0.00
ATOM   4246  CB  LEU   266      34.575  25.458  51.141  0.00  0.00
ATOM   4247  HB2 LEU   266      35.002  26.321  50.635  0.00  0.00
ATOM   4248  HB3 LEU   266      34.831  24.632  50.634  0.00  0.00
ATOM   4249  CG  LEU   266      33.048  25.550  51.010  0.00  0.00
ATOM   4250  HG  LEU   266      32.566  24.645  51.314  0.00  0.00
ATOM   4251  CD1 LEU   266      32.393  26.736  51.857  0.00  0.00
ATOM   4252 1HD1 LEU   266      31.290  26.777  51.668  0.00  0.00
ATOM   4253 2HD1 LEU   266      32.613  26.490  52.930  0.00  0.00
ATOM   4254 3HD1 LEU   266      32.745  27.724  51.454  0.00  0.00
ATOM   4255  CD2 LEU   266      32.667  25.786  49.557  0.00  0.00
ATOM   4256 1HD2 LEU   266      33.171  26.747  49.286  0.00  0.00
ATOM   4257 2HD2 LEU   266      32.901  24.823  48.890  0.00  0.00
ATOM   4258 3HD2 LEU   266      31.601  25.937  49.510  0.00  0.00
ATOM   4259  C   LEU   266      36.296  24.274  52.682  0.00  0.00
ATOM   4260  O   LEU   266      35.924  23.108  52.755  0.00  0.00
ATOM   4261  N   ARG   267      37.594  24.615  52.778  0.00  0.00
ATOM   4262  H   ARG   267      37.844  25.552  52.565  0.00  0.00
ATOM   4263  CA  ARG   267      38.718  23.609  52.913  0.00  0.00
ATOM   4264  HA  ARG   267      38.397  22.652  52.540  0.00  0.00
ATOM   4265  CB  ARG   267      39.895  23.910  51.960  0.00  0.00
ATOM   4266  HB2 ARG   267      40.277  24.910  52.292  0.00  0.00
ATOM   4267  HB3 ARG   267      40.648  23.233  52.203  0.00  0.00
ATOM   4268  CG  ARG   267      39.487  23.806  50.474  0.00  0.00
ATOM   4269  HG2 ARG   267      39.342  22.753  50.285  0.00  0.00
ATOM   4270  HG3 ARG   267      38.509  24.327  50.265  0.00  0.00
ATOM   4271  CD  ARG   267      40.486  24.432  49.418  0.00  0.00
ATOM   4272  HD2 ARG   267      40.473  25.445  49.602  0.00  0.00
ATOM   4273  HD3 ARG   267      41.446  23.962  49.448  0.00  0.00
ATOM   4274  NE  ARG   267      40.121  24.232  48.004  0.00  0.00
ATOM   4275  HE  ARG   267      40.176  23.258  47.614  0.00  0.00
ATOM   4276  CZ  ARG   267      40.069  25.175  47.042  0.00  0.00
ATOM   4277  NH1 ARG   267      40.163  26.417  47.292  0.00  0.00
ATOM   4278 1HH1 ARG   267      39.830  26.756  48.178  0.00  0.00
ATOM   4279 2HH1 ARG   267      40.041  27.046  46.528  0.00  0.00
ATOM   4280  NH2 ARG   267      39.976  24.732  45.792  0.00  0.00
ATOM   4281 1HH2 ARG   267      40.013  23.645  45.665  0.00  0.00
ATOM   4282 2HH2 ARG   267      40.201  25.423  45.115  0.00  0.00
ATOM   4283  C   ARG   267      39.123  23.573  54.423  0.00  0.00
ATOM   4284  O   ARG   267      39.586  22.600  54.954  0.00  0.00
ATOM   4285  N   MET   268      38.952  24.665  55.120  0.00  0.00
ATOM   4286  H   MET   268      38.825  25.517  54.605  0.00  0.00
ATOM   4287  CA  MET   268      39.431  24.745  56.533  0.00  0.00
ATOM   4288  HA  MET   268      40.119  23.961  56.704  0.00  0.00
ATOM   4289  CB  MET   268      40.299  25.974  56.703  0.00  0.00
ATOM   4290  HB2 MET   268      40.738  25.974  57.714  0.00  0.00
ATOM   4291  HB3 MET   268      41.172  25.909  55.996  0.00  0.00
ATOM   4292  CG  MET   268      39.609  27.308  56.722  0.00  0.00
ATOM   4293  HG2 MET   268      39.358  27.462  55.746  0.00  0.00
ATOM   4294  HG3 MET   268      38.715  27.274  57.318  0.00  0.00
ATOM   4295  SD  MET   268      40.868  28.449  57.268  0.00  0.00
ATOM   4296  CE  MET   268      39.810  29.939  57.104  0.00  0.00
ATOM   4297  HE1 MET   268      39.527  29.930  56.031  0.00  0.00
ATOM   4298  HE2 MET   268      38.872  29.818  57.644  0.00  0.00
ATOM   4299  HE3 MET   268      40.303  30.871  57.450  0.00  0.00
ATOM   4300  C   MET   268      38.364  24.535  57.642  0.00  0.00
ATOM   4301  O   MET   268      38.709  24.423  58.812  0.00  0.00
ATOM   4302  N   THR   269      37.087  24.591  57.322  0.00  0.00
ATOM   4303  H   THR   269      36.852  24.933  56.436  0.00  0.00
ATOM   4304  CA  THR   269      35.987  24.061  58.215  0.00  0.00
ATOM   4305  HA  THR   269      36.057  24.495  59.195  0.00  0.00
ATOM   4306  CB  THR   269      34.535  24.510  57.634  0.00  0.00
ATOM   4307  HB  THR   269      34.330  23.963  56.723  0.00  0.00
ATOM   4308  CG2 THR   269      33.369  24.293  58.621  0.00  0.00
ATOM   4309 1HG2 THR   269      32.412  24.567  58.239  0.00  0.00
ATOM   4310 2HG2 THR   269      33.336  23.207  58.891  0.00  0.00
ATOM   4311 3HG2 THR   269      33.438  24.878  59.598  0.00  0.00
ATOM   4312  OG1 THR   269      34.369  25.868  57.313  0.00  0.00
ATOM   4313  HG1 THR   269      34.775  26.067  56.460  0.00  0.00
ATOM   4314  C   THR   269      35.904  22.535  58.317  0.00  0.00
ATOM   4315  O   THR   269      36.197  21.852  57.313  0.00  0.00
ATOM   4316  N   LYS   270      35.605  22.009  59.525  0.00  0.00
ATOM   4317  H   LYS   270      35.479  22.701  60.202  0.00  0.00
ATOM   4318  CA  LYS   270      35.408  20.645  59.870  0.00  0.00
ATOM   4319  HA  LYS   270      34.970  20.086  59.002  0.00  0.00
ATOM   4320  CB  LYS   270      36.738  20.046  60.296  0.00  0.00
ATOM   4321  HB2 LYS   270      36.657  18.969  60.548  0.00  0.00
ATOM   4322  HB3 LYS   270      37.398  20.130  59.481  0.00  0.00
ATOM   4323  CG  LYS   270      37.418  20.650  61.494  0.00  0.00
ATOM   4324  HG2 LYS   270      37.557  21.704  61.302  0.00  0.00
ATOM   4325  HG3 LYS   270      36.744  20.637  62.344  0.00  0.00
ATOM   4326  CD  LYS   270      38.745  19.959  61.851  0.00  0.00
ATOM   4327  HD2 LYS   270      38.510  18.998  62.303  0.00  0.00
ATOM   4328  HD3 LYS   270      39.336  19.848  60.912  0.00  0.00
ATOM   4329  CE  LYS   270      39.399  20.850  62.870  0.00  0.00
ATOM   4330  HE2 LYS   270      39.756  21.772  62.327  0.00  0.00
ATOM   4331  HE3 LYS   270      38.547  21.170  63.504  0.00  0.00
ATOM   4332  NZ  LYS   270      40.573  20.344  63.618  0.00  0.00
ATOM   4333  HZ1 LYS   270      41.454  20.573  63.088  0.00  0.00
ATOM   4334  HZ2 LYS   270      40.630  20.954  64.448  0.00  0.00
ATOM   4335  HZ3 LYS   270      40.477  19.418  63.973  0.00  0.00
ATOM   4336  C   LYS   270      34.369  20.691  61.002  0.00  0.00
ATOM   4337  O   LYS   270      33.931  21.676  61.631  0.00  0.00
ATOM   4338  N   GLY   271      33.940  19.519  61.378  0.00  0.00
ATOM   4339  H   GLY   271      34.502  18.745  61.035  0.00  0.00
ATOM   4340  CA  GLY   271      32.714  19.271  62.184  0.00  0.00
ATOM   4341  HA2 GLY   271      33.074  18.966  63.168  0.00  0.00
ATOM   4342  HA3 GLY   271      32.145  20.130  62.293  0.00  0.00
ATOM   4343  C   GLY   271      31.811  18.196  61.675  0.00  0.00
ATOM   4344  O   GLY   271      31.996  17.878  60.477  0.00  0.00
ATOM   4345  N   THR   272      30.816  17.722  62.388  0.00  0.00
ATOM   4346  H   THR   272      30.711  18.206  63.240  0.00  0.00
ATOM   4347  CA  THR   272      29.877  16.703  61.881  0.00  0.00
ATOM   4348  HA  THR   272      30.095  16.419  60.856  0.00  0.00
ATOM   4349  CB  THR   272      29.979  15.345  62.601  0.00  0.00
ATOM   4350  HB  THR   272      29.505  14.511  62.081  0.00  0.00
ATOM   4351  CG2 THR   272      31.433  14.995  62.643  0.00  0.00
ATOM   4352 1HG2 THR   272      31.408  14.048  63.157  0.00  0.00
ATOM   4353 2HG2 THR   272      31.915  14.812  61.691  0.00  0.00
ATOM   4354 3HG2 THR   272      32.017  15.584  63.298  0.00  0.00
ATOM   4355  OG1 THR   272      29.518  15.454  63.912  0.00  0.00
ATOM   4356  HG1 THR   272      29.050  14.602  63.905  0.00  0.00
ATOM   4357  C   THR   272      28.381  17.078  61.865  0.00  0.00
ATOM   4358  O   THR   272      27.808  17.561  62.860  0.00  0.00
ATOM   4359  N   GLY   273      27.791  16.839  60.713  0.00  0.00
ATOM   4360  H   GLY   273      28.404  16.397  60.022  0.00  0.00
ATOM   4361  CA  GLY   273      26.351  17.102  60.389  0.00  0.00
ATOM   4362  HA2 GLY   273      25.963  16.179  59.995  0.00  0.00
ATOM   4363  HA3 GLY   273      25.825  17.583  61.242  0.00  0.00
ATOM   4364  C   GLY   273      26.186  17.974  59.231  0.00  0.00
ATOM   4365  O   GLY   273      25.104  18.556  59.088  0.00  0.00
ATOM   4366  N   PHE   274      27.165  18.220  58.315  0.00  0.00
ATOM   4367  H   PHE   274      27.992  17.639  58.430  0.00  0.00
ATOM   4368  CA  PHE   274      27.137  19.185  57.148  0.00  0.00
ATOM   4369  HA  PHE   274      26.541  20.057  57.455  0.00  0.00
ATOM   4370  CB  PHE   274      28.517  19.747  56.678  0.00  0.00
ATOM   4371  HB2 PHE   274      29.237  18.821  56.593  0.00  0.00
ATOM   4372  HB3 PHE   274      28.516  20.117  55.627  0.00  0.00
ATOM   4373  CG  PHE   274      29.010  20.843  57.639  0.00  0.00
ATOM   4374  CD1 PHE   274      28.308  22.048  57.656  0.00  0.00
ATOM   4375  HD1 PHE   274      27.442  22.146  56.955  0.00  0.00
ATOM   4376  CE1 PHE   274      28.727  23.119  58.524  0.00  0.00
ATOM   4377  HE1 PHE   274      28.215  24.110  58.462  0.00  0.00
ATOM   4378  CZ  PHE   274      29.774  22.862  59.464  0.00  0.00
ATOM   4379  HZ  PHE   274      30.152  23.536  60.135  0.00  0.00
ATOM   4380  CE2 PHE   274      30.401  21.583  59.557  0.00  0.00
ATOM   4381  HE2 PHE   274      31.241  21.479  60.171  0.00  0.00
ATOM   4382  CD2 PHE   274      30.017  20.553  58.617  0.00  0.00
ATOM   4383  HD2 PHE   274      30.579  19.608  58.511  0.00  0.00
ATOM   4384  C   PHE   274      26.384  18.420  56.058  0.00  0.00
ATOM   4385  O   PHE   274      26.912  17.402  55.623  0.00  0.00
ATOM   4386  N   LYS   275      25.306  18.972  55.470  0.00  0.00
ATOM   4387  H   LYS   275      24.877  19.779  55.833  0.00  0.00
ATOM   4388  CA  LYS   275      24.787  18.480  54.147  0.00  0.00
ATOM   4389  HA  LYS   275      24.678  17.348  54.283  0.00  0.00
ATOM   4390  CB  LYS   275      23.395  19.087  53.892  0.00  0.00
ATOM   4391  HB2 LYS   275      23.536  20.161  53.699  0.00  0.00
ATOM   4392  HB3 LYS   275      23.101  18.586  52.957  0.00  0.00
ATOM   4393  CG  LYS   275      22.345  18.776  54.908  0.00  0.00
ATOM   4394  HG2 LYS   275      22.102  17.724  54.920  0.00  0.00
ATOM   4395  HG3 LYS   275      22.792  19.090  55.836  0.00  0.00
ATOM   4396  CD  LYS   275      21.086  19.595  54.790  0.00  0.00
ATOM   4397  HD2 LYS   275      21.375  20.611  54.663  0.00  0.00
ATOM   4398  HD3 LYS   275      20.444  19.146  54.042  0.00  0.00
ATOM   4399  CE  LYS   275      20.275  19.558  56.133  0.00  0.00
ATOM   4400  HE2 LYS   275      19.480  20.352  56.019  0.00  0.00
ATOM   4401  HE3 LYS   275      19.788  18.593  56.198  0.00  0.00
ATOM   4402  NZ  LYS   275      20.905  19.920  57.359  0.00  0.00
ATOM   4403  HZ1 LYS   275      20.182  20.066  58.056  0.00  0.00
ATOM   4404  HZ2 LYS   275      21.544  19.136  57.625  0.00  0.00
ATOM   4405  HZ3 LYS   275      21.488  20.648  57.194  0.00  0.00
ATOM   4406  C   LYS   275      25.742  18.716  52.902  0.00  0.00
ATOM   4407  O   LYS   275      26.145  19.815  52.680  0.00  0.00
ATOM   4408  N   GLY   276      26.020  17.645  52.184  0.00  0.00
ATOM   4409  H   GLY   276      25.652  16.740  52.530  0.00  0.00
ATOM   4410  CA  GLY   276      26.726  17.689  50.852  0.00  0.00
ATOM   4411  HA2 GLY   276      26.439  16.768  50.314  0.00  0.00
ATOM   4412  HA3 GLY   276      26.425  18.618  50.399  0.00  0.00
ATOM   4413  C   GLY   276      28.306  17.733  51.054  0.00  0.00
ATOM   4414  O   GLY   276      28.949  17.955  50.048  0.00  0.00
ATOM   4415  N   TYR   277      28.873  17.510  52.217  0.00  0.00
ATOM   4416  H   TYR   277      28.453  16.932  52.944  0.00  0.00
ATOM   4417  CA  TYR   277      30.252  17.945  52.536  0.00  0.00
ATOM   4418  HA  TYR   277      30.381  18.982  52.361  0.00  0.00
ATOM   4419  CB  TYR   277      30.447  17.652  54.006  0.00  0.00
ATOM   4420  HB2 TYR   277      29.625  18.033  54.538  0.00  0.00
ATOM   4421  HB3 TYR   277      30.477  16.605  54.041  0.00  0.00
ATOM   4422  CG  TYR   277      31.806  18.098  54.583  0.00  0.00
ATOM   4423  CD1 TYR   277      32.130  19.461  54.899  0.00  0.00
ATOM   4424  HD1 TYR   277      31.451  20.246  54.558  0.00  0.00
ATOM   4425  CE1 TYR   277      33.448  19.943  55.317  0.00  0.00
ATOM   4426  HE1 TYR   277      33.659  20.947  55.546  0.00  0.00
ATOM   4427  CZ  TYR   277      34.401  18.927  55.548  0.00  0.00
ATOM   4428  OH  TYR   277      35.631  19.272  56.057  0.00  0.00
ATOM   4429  HH  TYR   277      35.791  20.229  56.220  0.00  0.00
ATOM   4430  CE2 TYR   277      34.139  17.563  55.351  0.00  0.00
ATOM   4431  HE2 TYR   277      34.933  16.876  55.565  0.00  0.00
ATOM   4432  CD2 TYR   277      32.854  17.156  54.863  0.00  0.00
ATOM   4433  HD2 TYR   277      32.636  16.048  54.822  0.00  0.00
ATOM   4434  C   TYR   277      31.299  17.189  51.770  0.00  0.00
ATOM   4435  O   TYR   277      32.340  17.708  51.318  0.00  0.00
ATOM   4436  N   ASP   278      31.032  16.002  51.325  0.00  0.00
ATOM   4437  H   ASP   278      30.254  15.629  51.648  0.00  0.00
ATOM   4438  CA  ASP   278      31.896  15.239  50.393  0.00  0.00
ATOM   4439  HA  ASP   278      32.843  15.063  50.720  0.00  0.00
ATOM   4440  CB  ASP   278      31.192  14.008  50.226  0.00  0.00
ATOM   4441  HB2 ASP   278      31.105  13.460  51.207  0.00  0.00
ATOM   4442  HB3 ASP   278      30.227  14.212  49.909  0.00  0.00
ATOM   4443  CG  ASP   278      31.843  13.047  49.252  0.00  0.00
ATOM   4444  OD1 ASP   278      31.286  12.983  48.139  0.00  0.00
ATOM   4445  OD2 ASP   278      32.832  12.266  49.542  0.00  0.00
ATOM   4446  C   ASP   278      32.146  15.927  49.004  0.00  0.00
ATOM   4447  O   ASP   278      33.139  15.631  48.357  0.00  0.00
ATOM   4448  N   GLU   279      31.317  16.817  48.560  0.00  0.00
ATOM   4449  H   GLU   279      30.406  16.817  48.987  0.00  0.00
ATOM   4450  CA  GLU   279      31.462  17.657  47.397  0.00  0.00
ATOM   4451  HA  GLU   279      31.908  17.106  46.535  0.00  0.00
ATOM   4452  CB  GLU   279      30.053  17.948  46.849  0.00  0.00
ATOM   4453  HB2 GLU   279      29.382  17.133  46.944  0.00  0.00
ATOM   4454  HB3 GLU   279      29.666  18.843  47.389  0.00  0.00
ATOM   4455  CG  GLU   279      30.220  18.233  45.341  0.00  0.00
ATOM   4456  HG2 GLU   279      30.973  19.013  45.166  0.00  0.00
ATOM   4457  HG3 GLU   279      30.612  17.347  44.811  0.00  0.00
ATOM   4458  CD  GLU   279      28.981  18.852  44.722  0.00  0.00
ATOM   4459  OE1 GLU   279      29.068  19.723  43.851  0.00  0.00
ATOM   4460  OE2 GLU   279      27.858  18.341  44.952  0.00  0.00
ATOM   4461  C   GLU   279      32.209  18.969  47.684  0.00  0.00
ATOM   4462  O   GLU   279      32.849  19.483  46.762  0.00  0.00
ATOM   4463  N   TRP   280      32.375  19.388  48.953  0.00  0.00
ATOM   4464  H   TRP   280      31.948  18.828  49.709  0.00  0.00
ATOM   4465  CA  TRP   280      32.822  20.722  49.311  0.00  0.00
ATOM   4466  HA  TRP   280      32.213  21.501  48.825  0.00  0.00
ATOM   4467  CB  TRP   280      32.713  21.053  50.759  0.00  0.00
ATOM   4468  HB2 TRP   280      33.124  20.249  51.368  0.00  0.00
ATOM   4469  HB3 TRP   280      33.370  21.873  50.911  0.00  0.00
ATOM   4470  CG  TRP   280      31.275  21.370  51.276  0.00  0.00
ATOM   4471  CD1 TRP   280      30.076  20.931  50.769  0.00  0.00
ATOM   4472  HD1 TRP   280      29.839  20.328  49.906  0.00  0.00
ATOM   4473  NE1 TRP   280      29.053  21.426  51.538  0.00  0.00
ATOM   4474  HE1 TRP   280      28.074  21.289  51.217  0.00  0.00
ATOM   4475  CE2 TRP   280      29.526  22.125  52.620  0.00  0.00
ATOM   4476  CZ2 TRP   280      28.849  22.639  53.709  0.00  0.00
ATOM   4477  HZ2 TRP   280      27.816  22.378  53.871  0.00  0.00
ATOM   4478  CH2 TRP   280      29.519  23.350  54.706  0.00  0.00
ATOM   4479  HH2 TRP   280      29.090  23.703  55.627  0.00  0.00
ATOM   4480  CZ3 TRP   280      30.911  23.471  54.546  0.00  0.00
ATOM   4481  HZ3 TRP   280      31.551  24.053  55.227  0.00  0.00
ATOM   4482  CE3 TRP   280      31.516  22.906  53.416  0.00  0.00
ATOM   4483  HE3 TRP   280      32.586  22.927  53.254  0.00  0.00
ATOM   4484  CD2 TRP   280      30.879  22.093  52.465  0.00  0.00
ATOM   4485  C   TRP   280      34.256  21.057  48.776  0.00  0.00
ATOM   4486  O   TRP   280      34.294  22.157  48.173  0.00  0.00
ATOM   4487  N   PRO   281      35.264  20.132  48.813  0.00  0.00
ATOM   4488  CD  PRO   281      35.363  18.848  49.503  0.00  0.00
ATOM   4489  HD2 PRO   281      34.857  18.143  48.863  0.00  0.00
ATOM   4490  HD3 PRO   281      34.942  18.942  50.523  0.00  0.00
ATOM   4491  CG  PRO   281      36.860  18.456  49.538  0.00  0.00
ATOM   4492  HG2 PRO   281      37.023  17.405  49.529  0.00  0.00
ATOM   4493  HG3 PRO   281      37.407  18.955  50.380  0.00  0.00
ATOM   4494  CB  PRO   281      37.386  19.097  48.264  0.00  0.00
ATOM   4495  HB2 PRO   281      37.208  18.298  47.457  0.00  0.00
ATOM   4496  HB3 PRO   281      38.381  19.313  48.493  0.00  0.00
ATOM   4497  CA  PRO   281      36.544  20.363  48.070  0.00  0.00
ATOM   4498  HA  PRO   281      37.103  21.207  48.431  0.00  0.00
ATOM   4499  C   PRO   281      36.373  20.640  46.589  0.00  0.00
ATOM   4500  O   PRO   281      37.068  21.452  46.000  0.00  0.00
ATOM   4501  N   ALA   282      35.364  20.013  45.967  0.00  0.00
ATOM   4502  H   ALA   282      34.832  19.387  46.449  0.00  0.00
ATOM   4503  CA  ALA   282      35.019  20.308  44.547  0.00  0.00
ATOM   4504  HA  ALA   282      35.965  20.435  44.056  0.00  0.00
ATOM   4505  CB  ALA   282      34.289  18.996  43.984  0.00  0.00
ATOM   4506  HB1 ALA   282      34.576  18.081  44.480  0.00  0.00
ATOM   4507  HB2 ALA   282      33.265  19.148  44.213  0.00  0.00
ATOM   4508  HB3 ALA   282      34.339  18.761  42.889  0.00  0.00
ATOM   4509  C   ALA   282      34.148  21.536  44.270  0.00  0.00
ATOM   4510  O   ALA   282      34.420  22.106  43.211  0.00  0.00
ATOM   4511  N   ILE   283      33.335  21.977  45.215  0.00  0.00
ATOM   4512  H   ILE   283      33.106  21.392  46.050  0.00  0.00
ATOM   4513  CA  ILE   283      32.622  23.256  45.110  0.00  0.00
ATOM   4514  HA  ILE   283      32.279  23.306  44.063  0.00  0.00
ATOM   4515  CB  ILE   283      31.556  23.489  46.207  0.00  0.00
ATOM   4516  HB  ILE   283      31.986  23.361  47.141  0.00  0.00
ATOM   4517  CG2 ILE   283      31.019  24.949  46.279  0.00  0.00
ATOM   4518 1HG2 ILE   283      30.065  24.949  46.784  0.00  0.00
ATOM   4519 2HG2 ILE   283      31.615  25.616  46.807  0.00  0.00
ATOM   4520 3HG2 ILE   283      30.845  25.331  45.249  0.00  0.00
ATOM   4521  CG1 ILE   283      30.436  22.456  46.092  0.00  0.00
ATOM   4522 2HG1 ILE   283      29.838  22.819  45.299  0.00  0.00
ATOM   4523 3HG1 ILE   283      30.882  21.502  45.784  0.00  0.00
ATOM   4524  CD1 ILE   283      29.586  22.264  47.327  0.00  0.00
ATOM   4525 1HD1 ILE   283      28.859  21.440  47.178  0.00  0.00
ATOM   4526 2HD1 ILE   283      30.372  22.181  48.159  0.00  0.00
ATOM   4527 3HD1 ILE   283      29.004  23.153  47.496  0.00  0.00
ATOM   4528  C   ILE   283      33.639  24.344  45.371  0.00  0.00
ATOM   4529  O   ILE   283      33.605  25.339  44.608  0.00  0.00
ATOM   4530  N   ALA   284      34.692  24.153  46.255  0.00  0.00
ATOM   4531  H   ALA   284      34.908  23.207  46.630  0.00  0.00
ATOM   4532  CA  ALA   284      35.877  25.023  46.416  0.00  0.00
ATOM   4533  HA  ALA   284      35.521  25.952  46.734  0.00  0.00
ATOM   4534  CB  ALA   284      36.788  24.500  47.540  0.00  0.00
ATOM   4535  HB1 ALA   284      36.103  24.044  48.265  0.00  0.00
ATOM   4536  HB2 ALA   284      37.519  23.747  47.171  0.00  0.00
ATOM   4537  HB3 ALA   284      37.375  25.299  47.937  0.00  0.00
ATOM   4538  C   ALA   284      36.612  25.166  45.070  0.00  0.00
ATOM   4539  O   ALA   284      37.012  26.268  44.638  0.00  0.00
ATOM   4540  N   ASP   285      36.842  24.151  44.365  0.00  0.00
ATOM   4541  H   ASP   285      36.545  23.283  44.747  0.00  0.00
ATOM   4542  CA  ASP   285      37.522  24.154  43.043  0.00  0.00
ATOM   4543  HA  ASP   285      38.303  24.830  43.185  0.00  0.00
ATOM   4544  CB  ASP   285      37.970  22.752  42.676  0.00  0.00
ATOM   4545  HB2 ASP   285      38.545  22.404  43.478  0.00  0.00
ATOM   4546  HB3 ASP   285      37.145  22.086  42.684  0.00  0.00
ATOM   4547  CG  ASP   285      38.811  22.708  41.408  0.00  0.00
ATOM   4548  OD1 ASP   285      38.344  22.186  40.351  0.00  0.00
ATOM   4549  OD2 ASP   285      39.865  23.291  41.491  0.00  0.00
ATOM   4550  C   ASP   285      36.808  24.867  41.913  0.00  0.00
ATOM   4551  O   ASP   285      37.536  25.365  41.028  0.00  0.00
ATOM   4552  N   LYS   286      35.499  25.094  42.046  0.00  0.00
ATOM   4553  H   LYS   286      35.129  24.754  42.912  0.00  0.00
ATOM   4554  CA  LYS   286      34.562  25.839  41.193  0.00  0.00
ATOM   4555  HA  LYS   286      34.965  25.802  40.165  0.00  0.00
ATOM   4556  CB  LYS   286      33.250  25.093  41.281  0.00  0.00
ATOM   4557  HB2 LYS   286      32.887  24.923  42.281  0.00  0.00
ATOM   4558  HB3 LYS   286      32.525  25.732  40.684  0.00  0.00
ATOM   4559  CG  LYS   286      33.230  23.712  40.558  0.00  0.00
ATOM   4560  HG2 LYS   286      33.216  23.932  39.470  0.00  0.00
ATOM   4561  HG3 LYS   286      34.038  23.129  40.892  0.00  0.00
ATOM   4562  CD  LYS   286      31.827  23.001  40.826  0.00  0.00
ATOM   4563  HD2 LYS   286      31.830  22.687  41.885  0.00  0.00
ATOM   4564  HD3 LYS   286      30.957  23.653  40.533  0.00  0.00
ATOM   4565  CE  LYS   286      31.777  21.696  39.978  0.00  0.00
ATOM   4566  HE2 LYS   286      31.813  21.881  38.888  0.00  0.00
ATOM   4567  HE3 LYS   286      32.579  21.037  40.172  0.00  0.00
ATOM   4568  NZ  LYS   286      30.504  21.012  40.363  0.00  0.00
ATOM   4569  HZ1 LYS   286      30.150  21.240  41.269  0.00  0.00
ATOM   4570  HZ2 LYS   286      29.738  21.286  39.820  0.00  0.00
ATOM   4571  HZ3 LYS   286      30.583  20.090  40.404  0.00  0.00
ATOM   4572  C   LYS   286      34.435  27.321  41.435  0.00  0.00
ATOM   4573  O   LYS   286      33.765  28.045  40.709  0.00  0.00
ATOM   4574  N   MET   287      35.187  27.917  42.385  0.00  0.00
ATOM   4575  H   MET   287      36.030  27.357  42.595  0.00  0.00
ATOM   4576  CA  MET   287      35.051  29.282  42.772  0.00  0.00
ATOM   4577  HA  MET   287      34.058  29.673  42.588  0.00  0.00
ATOM   4578  CB  MET   287      35.157  29.539  44.272  0.00  0.00
ATOM   4579  HB2 MET   287      36.170  29.377  44.625  0.00  0.00
ATOM   4580  HB3 MET   287      35.157  30.615  44.387  0.00  0.00
ATOM   4581  CG  MET   287      34.184  28.937  45.263  0.00  0.00
ATOM   4582  HG2 MET   287      34.502  27.937  45.559  0.00  0.00
ATOM   4583  HG3 MET   287      34.277  29.561  46.180  0.00  0.00
ATOM   4584  SD  MET   287      32.475  28.999  44.628  0.00  0.00
ATOM   4585  CE  MET   287      32.223  30.770  44.476  0.00  0.00
ATOM   4586  HE1 MET   287      31.100  31.001  44.515  0.00  0.00
ATOM   4587  HE2 MET   287      32.749  31.284  45.320  0.00  0.00
ATOM   4588  HE3 MET   287      32.599  31.272  43.554  0.00  0.00
ATOM   4589  C   MET   287      36.043  30.203  41.946  0.00  0.00
ATOM   4590  O   MET   287      37.251  30.267  42.227  0.00  0.00
ATOM   4591  N   VAL   288      35.531  30.758  40.777  0.00  0.00
ATOM   4592  H   VAL   288      34.604  30.491  40.547  0.00  0.00
ATOM   4593  CA  VAL   288      36.380  31.445  39.816  0.00  0.00
ATOM   4594  HA  VAL   288      37.236  30.808  39.717  0.00  0.00
ATOM   4595  CB  VAL   288      35.635  31.533  38.510  0.00  0.00
ATOM   4596  HB  VAL   288      34.789  32.186  38.541  0.00  0.00
ATOM   4597  CG1 VAL   288      36.554  32.016  37.400  0.00  0.00
ATOM   4598 1HG1 VAL   288      36.833  32.975  37.525  0.00  0.00
ATOM   4599 2HG1 VAL   288      37.413  31.366  37.300  0.00  0.00
ATOM   4600 3HG1 VAL   288      35.948  31.957  36.519  0.00  0.00
ATOM   4601  CG2 VAL   288      35.182  30.096  38.105  0.00  0.00
ATOM   4602 1HG2 VAL   288      35.944  29.364  38.187  0.00  0.00
ATOM   4603 2HG2 VAL   288      34.346  29.834  38.741  0.00  0.00
ATOM   4604 3HG2 VAL   288      34.745  30.142  37.117  0.00  0.00
ATOM   4605  C   VAL   288      36.829  32.826  40.282  0.00  0.00
ATOM   4606  O   VAL   288      35.996  33.587  40.690  0.00  0.00
ATOM   4607  N   TYR   289      38.144  33.122  40.240  0.00  0.00
ATOM   4608  H   TYR   289      38.785  32.410  39.877  0.00  0.00
ATOM   4609  CA  TYR   289      38.721  34.436  40.422  0.00  0.00
ATOM   4610  HA  TYR   289      37.948  35.158  40.192  0.00  0.00
ATOM   4611  CB  TYR   289      39.181  34.672  41.880  0.00  0.00
ATOM   4612  HB2 TYR   289      39.677  35.621  42.098  0.00  0.00
ATOM   4613  HB3 TYR   289      38.238  34.601  42.483  0.00  0.00
ATOM   4614  CG  TYR   289      40.233  33.594  42.397  0.00  0.00
ATOM   4615  CD1 TYR   289      39.838  32.503  43.198  0.00  0.00
ATOM   4616  HD1 TYR   289      38.782  32.332  43.401  0.00  0.00
ATOM   4617  CE1 TYR   289      40.692  31.483  43.670  0.00  0.00
ATOM   4618  HE1 TYR   289      40.282  30.619  44.134  0.00  0.00
ATOM   4619  CZ  TYR   289      42.077  31.573  43.350  0.00  0.00
ATOM   4620  OH  TYR   289      43.053  30.757  43.784  0.00  0.00
ATOM   4621  HH  TYR   289      42.605  30.154  44.378  0.00  0.00
ATOM   4622  CE2 TYR   289      42.505  32.666  42.544  0.00  0.00
ATOM   4623  HE2 TYR   289      43.511  32.780  42.179  0.00  0.00
ATOM   4624  CD2 TYR   289      41.612  33.629  42.132  0.00  0.00
ATOM   4625  HD2 TYR   289      41.996  34.465  41.488  0.00  0.00
ATOM   4626  C   TYR   289      39.894  34.591  39.481  0.00  0.00
ATOM   4627  O   TYR   289      40.440  33.585  38.992  0.00  0.00
ATOM   4628  N   SER   290      40.332  35.882  39.300  0.00  0.00
ATOM   4629  H   SER   290      39.711  36.597  39.634  0.00  0.00
ATOM   4630  CA  SER   290      41.596  36.298  38.644  0.00  0.00
ATOM   4631  HA  SER   290      42.087  35.403  38.254  0.00  0.00
ATOM   4632  CB  SER   290      41.300  37.197  37.399  0.00  0.00
ATOM   4633  HB2 SER   290      42.306  37.656  37.137  0.00  0.00
ATOM   4634  HB3 SER   290      40.948  36.537  36.659  0.00  0.00
ATOM   4635  OG  SER   290      40.424  38.330  37.624  0.00  0.00
ATOM   4636  HG  SER   290      41.148  39.024  37.724  0.00  0.00
ATOM   4637  C   SER   290      42.617  36.984  39.603  0.00  0.00
ATOM   4638  O   SER   290      42.390  37.276  40.740  0.00  0.00
ATOM   4639  N   SER   291      43.795  37.217  39.182  0.00  0.00
ATOM   4640  H   SER   291      43.962  37.026  38.202  0.00  0.00
ATOM   4641  CA  SER   291      44.862  37.904  39.918  0.00  0.00
ATOM   4642  HA  SER   291      44.640  38.081  40.988  0.00  0.00
ATOM   4643  CB  SER   291      46.123  37.066  39.834  0.00  0.00
ATOM   4644  HB2 SER   291      46.401  36.852  38.787  0.00  0.00
ATOM   4645  HB3 SER   291      46.997  37.604  40.216  0.00  0.00
ATOM   4646  OG  SER   291      45.970  35.806  40.489  0.00  0.00
ATOM   4647  HG  SER   291      45.785  36.098  41.426  0.00  0.00
ATOM   4648  C   SER   291      45.011  39.288  39.409  0.00  0.00
ATOM   4649  O   SER   291      44.679  39.554  38.271  0.00  0.00
ATOM   4650  N   THR   292      45.494  40.194  40.282  0.00  0.00
ATOM   4651  H   THR   292      45.888  39.903  41.133  0.00  0.00
ATOM   4652  CA  THR   292      45.600  41.723  39.978  0.00  0.00
ATOM   4653  HA  THR   292      45.469  41.786  38.894  0.00  0.00
ATOM   4654  CB  THR   292      44.629  42.540  40.747  0.00  0.00
ATOM   4655  HB  THR   292      44.817  42.224  41.800  0.00  0.00
ATOM   4656  CG2 THR   292      44.777  44.103  40.614  0.00  0.00
ATOM   4657 1HG2 THR   292      44.049  44.588  41.264  0.00  0.00
ATOM   4658 2HG2 THR   292      45.771  44.380  40.944  0.00  0.00
ATOM   4659 3HG2 THR   292      44.707  44.454  39.553  0.00  0.00
ATOM   4660  OG1 THR   292      43.335  42.409  40.287  0.00  0.00
ATOM   4661  HG1 THR   292      43.221  42.854  39.436  0.00  0.00
ATOM   4662  C   THR   292      46.953  42.263  40.296  0.00  0.00
ATOM   4663  O   THR   292      47.680  41.865  41.261  0.00  0.00
ATOM   4664  N   ASN   293      47.483  43.076  39.380  0.00  0.00
ATOM   4665  H   ASN   293      46.884  43.242  38.511  0.00  0.00
ATOM   4666  CA  ASN   293      48.758  43.655  39.566  0.00  0.00
ATOM   4667  HA  ASN   293      49.190  43.387  40.516  0.00  0.00
ATOM   4668  CB  ASN   293      49.691  43.061  38.475  0.00  0.00
ATOM   4669  HB2 ASN   293      49.457  43.243  37.484  0.00  0.00
ATOM   4670  HB3 ASN   293      50.680  43.526  38.599  0.00  0.00
ATOM   4671  CG  ASN   293      49.897  41.570  38.710  0.00  0.00
ATOM   4672  OD1 ASN   293      50.875  41.254  39.252  0.00  0.00
ATOM   4673  ND2 ASN   293      49.145  40.630  38.232  0.00  0.00
ATOM   4674 1HD2 ASN   293      49.362  39.708  38.345  0.00  0.00
ATOM   4675 2HD2 ASN   293      48.315  40.845  37.672  0.00  0.00
ATOM   4676  C   ASN   293      48.615  45.225  39.495  0.00  0.00
ATOM   4677  O   ASN   293      47.912  45.688  38.627  0.00  0.00
ATOM   4678  N   VAL   294      49.129  45.986  40.487  0.00  0.00
ATOM   4679  H   VAL   294      49.701  45.631  41.252  0.00  0.00
ATOM   4680  CA  VAL   294      49.110  47.495  40.369  0.00  0.00
ATOM   4681  HA  VAL   294      48.654  47.801  39.440  0.00  0.00
ATOM   4682  CB  VAL   294      48.269  48.240  41.529  0.00  0.00
ATOM   4683  HB  VAL   294      48.675  47.991  42.493  0.00  0.00
ATOM   4684  CG1 VAL   294      48.205  49.740  41.473  0.00  0.00
ATOM   4685 1HG1 VAL   294      49.162  50.223  41.222  0.00  0.00
ATOM   4686 2HG1 VAL   294      47.499  50.021  40.681  0.00  0.00
ATOM   4687 3HG1 VAL   294      47.738  50.114  42.406  0.00  0.00
ATOM   4688  CG2 VAL   294      46.956  47.576  41.459  0.00  0.00
ATOM   4689 1HG2 VAL   294      46.562  47.465  40.443  0.00  0.00
ATOM   4690 2HG2 VAL   294      47.148  46.616  41.931  0.00  0.00
ATOM   4691 3HG2 VAL   294      46.186  48.109  41.983  0.00  0.00
ATOM   4692  C   VAL   294      50.539  48.006  40.365  0.00  0.00
ATOM   4693  O   VAL   294      51.388  47.468  41.040  0.00  0.00
ATOM   4694  N   ILE   295      50.887  49.023  39.499  0.00  0.00
ATOM   4695  H   ILE   295      50.171  49.379  38.884  0.00  0.00
ATOM   4696  CA  ILE   295      52.168  49.618  39.239  0.00  0.00
ATOM   4697  HA  ILE   295      52.744  49.272  40.049  0.00  0.00
ATOM   4698  CB  ILE   295      52.650  49.197  37.809  0.00  0.00
ATOM   4699  HB  ILE   295      51.944  49.762  37.196  0.00  0.00
ATOM   4700  CG2 ILE   295      54.043  49.738  37.336  0.00  0.00
ATOM   4701 1HG2 ILE   295      54.254  49.601  36.238  0.00  0.00
ATOM   4702 2HG2 ILE   295      54.052  50.814  37.762  0.00  0.00
ATOM   4703 3HG2 ILE   295      54.898  49.244  37.805  0.00  0.00
ATOM   4704  CG1 ILE   295      52.646  47.667  37.486  0.00  0.00
ATOM   4705 2HG1 ILE   295      51.665  47.237  37.504  0.00  0.00
ATOM   4706 3HG1 ILE   295      52.990  47.465  36.507  0.00  0.00
ATOM   4707  CD1 ILE   295      53.520  46.760  38.381  0.00  0.00
ATOM   4708 1HD1 ILE   295      53.391  45.728  38.147  0.00  0.00
ATOM   4709 2HD1 ILE   295      54.655  46.994  38.360  0.00  0.00
ATOM   4710 3HD1 ILE   295      53.253  46.772  39.462  0.00  0.00
ATOM   4711  C   ILE   295      52.145  51.145  39.480  0.00  0.00
ATOM   4712  O   ILE   295      51.132  51.797  39.253  0.00  0.00
ATOM   4713  N   GLY   296      53.261  51.764  39.896  0.00  0.00
ATOM   4714  H   GLY   296      54.069  51.303  39.966  0.00  0.00
ATOM   4715  CA  GLY   296      53.359  53.154  40.187  0.00  0.00
ATOM   4716  HA2 GLY   296      52.437  53.571  39.841  0.00  0.00
ATOM   4717  HA3 GLY   296      53.540  53.361  41.227  0.00  0.00
ATOM   4718  C   GLY   296      54.489  53.868  39.523  0.00  0.00
ATOM   4719  O   GLY   296      55.689  53.539  39.743  0.00  0.00
ATOM   4720  N   ILE   297      54.191  54.938  38.742  0.00  0.00
ATOM   4721  H   ILE   297      53.234  55.234  38.638  0.00  0.00
ATOM   4722  CA  ILE   297      55.222  55.757  38.052  0.00  0.00
ATOM   4723  HA  ILE   297      56.274  55.430  38.218  0.00  0.00
ATOM   4724  CB  ILE   297      54.821  55.760  36.485  0.00  0.00
ATOM   4725  HB  ILE   297      53.804  56.055  36.416  0.00  0.00
ATOM   4726  CG2 ILE   297      55.707  56.687  35.648  0.00  0.00
ATOM   4727 1HG2 ILE   297      56.686  56.346  35.537  0.00  0.00
ATOM   4728 2HG2 ILE   297      55.351  56.760  34.638  0.00  0.00
ATOM   4729 3HG2 ILE   297      55.774  57.717  36.033  0.00  0.00
ATOM   4730  CG1 ILE   297      54.884  54.306  35.944  0.00  0.00
ATOM   4731 2HG1 ILE   297      53.954  53.751  36.365  0.00  0.00
ATOM   4732 3HG1 ILE   297      54.870  54.453  34.858  0.00  0.00
ATOM   4733  CD1 ILE   297      56.130  53.517  36.173  0.00  0.00
ATOM   4734 1HD1 ILE   297      55.983  52.933  37.102  0.00  0.00
ATOM   4735 2HD1 ILE   297      56.178  52.837  35.291  0.00  0.00
ATOM   4736 3HD1 ILE   297      56.929  54.205  36.348  0.00  0.00
ATOM   4737  C   ILE   297      55.070  57.172  38.554  0.00  0.00
ATOM   4738  O   ILE   297      54.000  57.742  38.501  0.00  0.00
ATOM   4739  N   GLY   298      56.166  57.816  38.873  0.00  0.00
ATOM   4740  H   GLY   298      56.942  57.120  38.998  0.00  0.00
ATOM   4741  CA  GLY   298      56.266  59.186  39.232  0.00  0.00
ATOM   4742  HA2 GLY   298      55.275  59.686  39.487  0.00  0.00
ATOM   4743  HA3 GLY   298      56.889  59.241  40.119  0.00  0.00
ATOM   4744  C   GLY   298      56.970  59.921  38.156  0.00  0.00
ATOM   4745  O   GLY   298      57.876  59.402  37.533  0.00  0.00
ATOM   4746  N   VAL   299      56.477  61.123  37.833  0.00  0.00
ATOM   4747  H   VAL   299      55.524  61.416  38.220  0.00  0.00
ATOM   4748  CA  VAL   299      57.039  61.966  36.762  0.00  0.00
ATOM   4749  HA  VAL   299      57.995  61.622  36.400  0.00  0.00
ATOM   4750  CB  VAL   299      56.023  62.114  35.524  0.00  0.00
ATOM   4751  HB  VAL   299      55.290  62.902  35.667  0.00  0.00
ATOM   4752  CG1 VAL   299      56.913  62.462  34.281  0.00  0.00
ATOM   4753 1HG1 VAL   299      56.385  62.278  33.401  0.00  0.00
ATOM   4754 2HG1 VAL   299      57.191  63.552  34.294  0.00  0.00
ATOM   4755 3HG1 VAL   299      57.808  61.867  34.226  0.00  0.00
ATOM   4756  CG2 VAL   299      55.350  60.801  35.208  0.00  0.00
ATOM   4757 1HG2 VAL   299      56.146  59.951  35.005  0.00  0.00
ATOM   4758 2HG2 VAL   299      54.804  60.501  36.083  0.00  0.00
ATOM   4759 3HG2 VAL   299      54.695  61.048  34.366  0.00  0.00
ATOM   4760  C   VAL   299      57.180  63.461  37.273  0.00  0.00
ATOM   4761  O   VAL   299      56.429  64.045  38.038  0.00  0.00
ATOM   4762  N   LYS   300      58.256  64.191  36.816  0.00  0.00
ATOM   4763  H   LYS   300      58.981  63.679  36.325  0.00  0.00
ATOM   4764  CA  LYS   300      58.523  65.563  37.219  0.00  0.00
ATOM   4765  HA  LYS   300      58.233  65.695  38.217  0.00  0.00
ATOM   4766  CB  LYS   300      60.080  65.832  37.044  0.00  0.00
ATOM   4767  HB2 LYS   300      60.634  65.141  37.625  0.00  0.00
ATOM   4768  HB3 LYS   300      60.231  65.666  36.007  0.00  0.00
ATOM   4769  CG  LYS   300      60.472  67.267  37.466  0.00  0.00
ATOM   4770  HG2 LYS   300      61.472  67.413  37.066  0.00  0.00
ATOM   4771  HG3 LYS   300      59.884  67.944  36.886  0.00  0.00
ATOM   4772  CD  LYS   300      60.375  67.613  38.991  0.00  0.00
ATOM   4773  HD2 LYS   300      59.503  67.060  39.313  0.00  0.00
ATOM   4774  HD3 LYS   300      61.173  67.074  39.481  0.00  0.00
ATOM   4775  CE  LYS   300      60.345  69.143  39.100  0.00  0.00
ATOM   4776  HE2 LYS   300      59.698  69.581  38.314  0.00  0.00
ATOM   4777  HE3 LYS   300      60.005  69.368  40.126  0.00  0.00
ATOM   4778  NZ  LYS   300      61.711  69.685  39.037  0.00  0.00
ATOM   4779  HZ1 LYS   300      61.773  70.689  38.932  0.00  0.00
ATOM   4780  HZ2 LYS   300      62.387  69.547  39.777  0.00  0.00
ATOM   4781  HZ3 LYS   300      62.247  69.367  38.224  0.00  0.00
ATOM   4782  C   LYS   300      57.763  66.546  36.309  0.00  0.00
ATOM   4783  O   LYS   300      57.767  66.315  35.134  0.00  0.00
ATOM   4784  N   GLY   301      57.257  67.679  36.836  0.00  0.00
ATOM   4785  H   GLY   301      57.459  67.761  37.851  0.00  0.00
ATOM   4786  CA  GLY   301      56.620  68.825  36.095  0.00  0.00
ATOM   4787  HA2 GLY   301      57.107  69.688  36.481  0.00  0.00
ATOM   4788  HA3 GLY   301      56.833  68.879  35.038  0.00  0.00
ATOM   4789  C   GLY   301      55.108  68.918  36.337  0.00  0.00
ATOM   4790  O   GLY   301      54.660  68.693  37.514  0.00  0.00
ATOM   4791  N   THR   302      54.242  69.274  35.384  0.00  0.00
ATOM   4792  H   THR   302      54.645  69.504  34.483  0.00  0.00
ATOM   4793  CA  THR   302      52.853  69.194  35.351  0.00  0.00
ATOM   4794  HA  THR   302      52.472  68.895  36.296  0.00  0.00
ATOM   4795  CB  THR   302      52.193  70.584  35.164  0.00  0.00
ATOM   4796  HB  THR   302      51.092  70.380  35.206  0.00  0.00
ATOM   4797  CG2 THR   302      52.569  71.576  36.243  0.00  0.00
ATOM   4798 1HG2 THR   302      51.837  72.402  36.387  0.00  0.00
ATOM   4799 2HG2 THR   302      52.610  71.003  37.178  0.00  0.00
ATOM   4800 3HG2 THR   302      53.473  72.020  36.055  0.00  0.00
ATOM   4801  OG1 THR   302      52.429  71.176  33.879  0.00  0.00
ATOM   4802  HG1 THR   302      53.403  71.347  33.726  0.00  0.00
ATOM   4803  C   THR   302      52.374  68.260  34.183  0.00  0.00
ATOM   4804  O   THR   302      53.087  68.245  33.162  0.00  0.00
ATOM   4805  N   PRO   303      51.347  67.464  34.380  0.00  0.00
ATOM   4806  CD  PRO   303      50.513  67.397  35.602  0.00  0.00
ATOM   4807  HD2 PRO   303      50.159  68.448  35.898  0.00  0.00
ATOM   4808  HD3 PRO   303      51.084  66.817  36.422  0.00  0.00
ATOM   4809  CG  PRO   303      49.240  66.698  35.164  0.00  0.00
ATOM   4810  HG2 PRO   303      48.527  67.484  34.876  0.00  0.00
ATOM   4811  HG3 PRO   303      48.718  66.188  35.987  0.00  0.00
ATOM   4812  CB  PRO   303      49.678  65.710  34.087  0.00  0.00
ATOM   4813  HB2 PRO   303      48.757  65.449  33.509  0.00  0.00
ATOM   4814  HB3 PRO   303      50.089  64.833  34.488  0.00  0.00
ATOM   4815  CA  PRO   303      50.816  66.567  33.383  0.00  0.00
ATOM   4816  HA  PRO   303      51.517  65.830  33.074  0.00  0.00
ATOM   4817  C   PRO   303      50.158  67.269  32.212  0.00  0.00
ATOM   4818  O   PRO   303      49.854  68.433  32.353  0.00  0.00
ATOM   4819  N   PRO   304      50.233  66.657  31.015  0.00  0.00
ATOM   4820  CD  PRO   304      50.936  65.460  30.663  0.00  0.00
ATOM   4821  HD2 PRO   304      50.759  64.644  31.359  0.00  0.00
ATOM   4822  HD3 PRO   304      51.949  65.811  30.416  0.00  0.00
ATOM   4823  CG  PRO   304      50.342  64.937  29.301  0.00  0.00
ATOM   4824  HG2 PRO   304      49.444  64.300  29.533  0.00  0.00
ATOM   4825  HG3 PRO   304      51.022  64.329  28.607  0.00  0.00
ATOM   4826  CB  PRO   304      49.980  66.286  28.660  0.00  0.00
ATOM   4827  HB2 PRO   304      49.142  66.157  27.992  0.00  0.00
ATOM   4828  HB3 PRO   304      50.904  66.765  28.138  0.00  0.00
ATOM   4829  CA  PRO   304      49.711  67.298  29.747  0.00  0.00
ATOM   4830  HA  PRO   304      50.317  68.150  29.515  0.00  0.00
ATOM   4831  C   PRO   304      48.304  67.747  29.899  0.00  0.00
ATOM   4832  O   PRO   304      47.459  67.214  30.628  0.00  0.00
ATOM   4833  N   PRO   305      47.841  68.742  29.081  0.00  0.00
ATOM   4834  CD  PRO   305      48.603  69.333  28.001  0.00  0.00
ATOM   4835  HD2 PRO   305      48.825  68.595  27.245  0.00  0.00
ATOM   4836  HD3 PRO   305      49.566  69.732  28.406  0.00  0.00
ATOM   4837  CG  PRO   305      47.751  70.355  27.357  0.00  0.00
ATOM   4838  HG2 PRO   305      47.451  70.105  26.378  0.00  0.00
ATOM   4839  HG3 PRO   305      48.346  71.272  27.290  0.00  0.00
ATOM   4840  CB  PRO   305      46.559  70.430  28.343  0.00  0.00
ATOM   4841  HB2 PRO   305      45.621  70.674  27.784  0.00  0.00
ATOM   4842  HB3 PRO   305      46.700  71.376  28.957  0.00  0.00
ATOM   4843  CA  PRO   305      46.452  69.229  29.142  0.00  0.00
ATOM   4844  HA  PRO   305      46.211  69.400  30.178  0.00  0.00
ATOM   4845  C   PRO   305      45.373  68.239  28.598  0.00  0.00
ATOM   4846  O   PRO   305      44.272  68.507  28.996  0.00  0.00
ATOM   4847  N   HIE   306      45.767  67.086  27.991  0.00  0.00
ATOM   4848  H   HIE   306      46.698  66.874  27.726  0.00  0.00
ATOM   4849  CA  HIE   306      44.735  65.961  27.932  0.00  0.00
ATOM   4850  HA  HIE   306      43.690  66.277  27.876  0.00  0.00
ATOM   4851  CB  HIE   306      44.965  65.131  26.637  0.00  0.00
ATOM   4852  HB2 HIE   306      43.999  64.587  26.425  0.00  0.00
ATOM   4853  HB3 HIE   306      44.870  65.870  25.796  0.00  0.00
ATOM   4854  CG  HIE   306      46.206  64.300  26.560  0.00  0.00
ATOM   4855  ND1 HIE   306      47.556  64.854  26.545  0.00  0.00
ATOM   4856  CE1 HIE   306      48.386  63.792  26.561  0.00  0.00
ATOM   4857  HE1 HIE   306      49.455  63.920  26.493  0.00  0.00
ATOM   4858  NE2 HIE   306      47.623  62.702  26.474  0.00  0.00
ATOM   4859  HE2 HIE   306      48.043  61.821  26.433  0.00  0.00
ATOM   4860  CD2 HIE   306      46.268  62.991  26.545  0.00  0.00
ATOM   4861  HD2 HIE   306      45.379  62.354  26.697  0.00  0.00
ATOM   4862  C   HIE   306      44.685  64.952  29.118  0.00  0.00
ATOM   4863  O   HIE   306      43.842  64.053  29.117  0.00  0.00
ATOM   4864  N   LEU   307      45.383  65.221  30.223  0.00  0.00
ATOM   4865  H   LEU   307      46.011  66.063  30.174  0.00  0.00
ATOM   4866  CA  LEU   307      45.368  64.541  31.533  0.00  0.00
ATOM   4867  HA  LEU   307      44.564  63.844  31.591  0.00  0.00
ATOM   4868  CB  LEU   307      46.635  63.703  31.650  0.00  0.00
ATOM   4869  HB2 LEU   307      47.473  64.448  31.734  0.00  0.00
ATOM   4870  HB3 LEU   307      46.651  63.135  32.612  0.00  0.00
ATOM   4871  CG  LEU   307      46.903  62.611  30.593  0.00  0.00
ATOM   4872  HG  LEU   307      46.756  62.984  29.620  0.00  0.00
ATOM   4873  CD1 LEU   307      48.246  61.986  30.833  0.00  0.00
ATOM   4874 1HD1 LEU   307      48.144  61.397  31.717  0.00  0.00
ATOM   4875 2HD1 LEU   307      48.476  61.403  29.930  0.00  0.00
ATOM   4876 3HD1 LEU   307      48.982  62.814  31.023  0.00  0.00
ATOM   4877  CD2 LEU   307      45.910  61.564  30.834  0.00  0.00
ATOM   4878 1HD2 LEU   307      46.107  60.805  30.088  0.00  0.00
ATOM   4879 2HD2 LEU   307      45.960  61.116  31.809  0.00  0.00
ATOM   4880 3HD2 LEU   307      44.893  62.018  30.696  0.00  0.00
ATOM   4881  C   LEU   307      45.288  65.412  32.763  0.00  0.00
ATOM   4882  O   LEU   307      45.049  64.853  33.863  0.00  0.00
ATOM   4883  N   LYS   308      45.576  66.731  32.733  0.00  0.00
ATOM   4884  H   LYS   308      46.006  67.116  31.900  0.00  0.00
ATOM   4885  CA  LYS   308      45.492  67.676  33.880  0.00  0.00
ATOM   4886  HA  LYS   308      46.389  67.637  34.540  0.00  0.00
ATOM   4887  CB  LYS   308      45.526  69.093  33.271  0.00  0.00
ATOM   4888  HB2 LYS   308      46.554  69.236  32.998  0.00  0.00
ATOM   4889  HB3 LYS   308      44.805  69.202  32.462  0.00  0.00
ATOM   4890  CG  LYS   308      45.098  70.097  34.388  0.00  0.00
ATOM   4891  HG2 LYS   308      44.174  69.767  34.843  0.00  0.00
ATOM   4892  HG3 LYS   308      45.897  70.255  35.066  0.00  0.00
ATOM   4893  CD  LYS   308      44.876  71.591  33.908  0.00  0.00
ATOM   4894  HD2 LYS   308      44.442  72.175  34.713  0.00  0.00
ATOM   4895  HD3 LYS   308      45.822  71.987  33.584  0.00  0.00
ATOM   4896  CE  LYS   308      43.837  71.491  32.781  0.00  0.00
ATOM   4897  HE2 LYS   308      44.295  71.120  31.842  0.00  0.00
ATOM   4898  HE3 LYS   308      43.054  70.794  33.140  0.00  0.00
ATOM   4899  NZ  LYS   308      43.258  72.794  32.419  0.00  0.00
ATOM   4900  HZ1 LYS   308      43.875  73.476  32.062  0.00  0.00
ATOM   4901  HZ2 LYS   308      42.441  72.609  31.854  0.00  0.00
ATOM   4902  HZ3 LYS   308      42.982  73.254  33.282  0.00  0.00
ATOM   4903  C   LYS   308      44.206  67.446  34.766  0.00  0.00
ATOM   4904  O   LYS   308      44.313  67.486  35.986  0.00  0.00
ATOM   4905  N   THR   309      43.069  67.013  34.194  0.00  0.00
ATOM   4906  H   THR   309      42.981  67.140  33.117  0.00  0.00
ATOM   4907  CA  THR   309      41.730  66.897  34.973  0.00  0.00
ATOM   4908  HA  THR   309      41.962  67.240  36.068  0.00  0.00
ATOM   4909  CB  THR   309      40.657  67.929  34.602  0.00  0.00
ATOM   4910  HB  THR   309      39.733  67.669  35.109  0.00  0.00
ATOM   4911  CG2 THR   309      41.144  69.352  35.024  0.00  0.00
ATOM   4912 1HG2 THR   309      41.391  69.309  36.084  0.00  0.00
ATOM   4913 2HG2 THR   309      41.975  69.625  34.469  0.00  0.00
ATOM   4914 3HG2 THR   309      40.377  70.113  34.903  0.00  0.00
ATOM   4915  OG1 THR   309      40.397  67.991  33.260  0.00  0.00
ATOM   4916  HG1 THR   309      39.917  67.182  33.106  0.00  0.00
ATOM   4917  C   THR   309      41.215  65.429  35.101  0.00  0.00
ATOM   4918  O   THR   309      40.148  65.208  35.649  0.00  0.00
ATOM   4919  N   ALA   310      41.930  64.454  34.531  0.00  0.00
ATOM   4920  H   ALA   310      42.837  64.773  34.117  0.00  0.00
ATOM   4921  CA  ALA   310      41.531  63.046  34.338  0.00  0.00
ATOM   4922  HA  ALA   310      40.537  63.077  34.009  0.00  0.00
ATOM   4923  CB  ALA   310      42.411  62.371  33.292  0.00  0.00
ATOM   4924  HB1 ALA   310      42.580  63.034  32.369  0.00  0.00
ATOM   4925  HB2 ALA   310      43.410  61.980  33.640  0.00  0.00
ATOM   4926  HB3 ALA   310      41.786  61.628  32.810  0.00  0.00
ATOM   4927  C   ALA   310      41.582  62.382  35.768  0.00  0.00
ATOM   4928  O   ALA   310      42.348  62.751  36.627  0.00  0.00
ATOM   4929  N   CYS   311      40.765  61.329  35.873  0.00  0.00
ATOM   4930  H   CYS   311      40.122  61.124  35.091  0.00  0.00
ATOM   4931  CA  CYS   311      40.636  60.520  37.127  0.00  0.00
ATOM   4932  HA  CYS   311      41.156  60.999  37.876  0.00  0.00
ATOM   4933  CB  CYS   311      39.212  60.507  37.582  0.00  0.00
ATOM   4934  HB2 CYS   311      38.565  59.960  36.869  0.00  0.00
ATOM   4935  HB3 CYS   311      39.031  59.978  38.503  0.00  0.00
ATOM   4936  SG  CYS   311      38.673  62.160  37.950  0.00  0.00
ATOM   4937  HG  CYS   311      39.633  62.314  38.772  0.00  0.00
ATOM   4938  C   CYS   311      41.241  59.136  36.804  0.00  0.00
ATOM   4939  O   CYS   311      42.331  58.920  37.344  0.00  0.00
ATOM   4940  N   TRP   312      40.562  58.425  35.924  0.00  0.00
ATOM   4941  H   TRP   312      39.750  58.866  35.553  0.00  0.00
ATOM   4942  CA  TRP   312      41.079  57.145  35.399  0.00  0.00
ATOM   4943  HA  TRP   312      42.135  57.071  35.488  0.00  0.00
ATOM   4944  CB  TRP   312      40.519  56.071  36.266  0.00  0.00
ATOM   4945  HB2 TRP   312      41.083  55.105  36.170  0.00  0.00
ATOM   4946  HB3 TRP   312      40.814  56.354  37.272  0.00  0.00
ATOM   4947  CG  TRP   312      38.973  55.918  36.329  0.00  0.00
ATOM   4948  CD1 TRP   312      38.308  55.265  35.402  0.00  0.00
ATOM   4949  HD1 TRP   312      38.756  54.794  34.566  0.00  0.00
ATOM   4950  NE1 TRP   312      36.965  55.263  35.775  0.00  0.00
ATOM   4951  HE1 TRP   312      36.215  54.786  35.258  0.00  0.00
ATOM   4952  CE2 TRP   312      36.747  55.987  36.977  0.00  0.00
ATOM   4953  CZ2 TRP   312      35.608  56.297  37.684  0.00  0.00
ATOM   4954  HZ2 TRP   312      34.619  55.938  37.450  0.00  0.00
ATOM   4955  CH2 TRP   312      35.731  56.973  38.955  0.00  0.00
ATOM   4956  HH2 TRP   312      34.865  57.257  39.381  0.00  0.00
ATOM   4957  CZ3 TRP   312      37.007  57.439  39.374  0.00  0.00
ATOM   4958  HZ3 TRP   312      37.139  58.121  40.163  0.00  0.00
ATOM   4959  CE3 TRP   312      38.143  57.151  38.543  0.00  0.00
ATOM   4960  HE3 TRP   312      39.182  57.516  38.822  0.00  0.00
ATOM   4961  CD2 TRP   312      38.042  56.410  37.313  0.00  0.00
ATOM   4962  C   TRP   312      40.724  56.969  33.940  0.00  0.00
ATOM   4963  O   TRP   312      39.963  57.759  33.335  0.00  0.00
ATOM   4964  N   LEU   313      41.346  56.079  33.257  0.00  0.00
ATOM   4965  H   LEU   313      42.033  55.411  33.640  0.00  0.00
ATOM   4966  CA  LEU   313      41.269  56.027  31.782  0.00  0.00
ATOM   4967  HA  LEU   313      40.303  56.406  31.364  0.00  0.00
ATOM   4968  CB  LEU   313      42.454  56.661  31.098  0.00  0.00
ATOM   4969  HB2 LEU   313      43.308  56.069  31.416  0.00  0.00
ATOM   4970  HB3 LEU   313      42.269  56.304  30.024  0.00  0.00
ATOM   4971  CG  LEU   313      42.652  58.152  31.260  0.00  0.00
ATOM   4972  HG  LEU   313      41.697  58.620  31.528  0.00  0.00
ATOM   4973  CD1 LEU   313      43.632  58.551  32.369  0.00  0.00
ATOM   4974 1HD1 LEU   313      44.735  58.188  32.063  0.00  0.00
ATOM   4975 2HD1 LEU   313      43.780  59.589  32.440  0.00  0.00
ATOM   4976 3HD1 LEU   313      43.409  58.179  33.354  0.00  0.00
ATOM   4977  CD2 LEU   313      42.950  58.655  29.888  0.00  0.00
ATOM   4978 1HD2 LEU   313      42.235  58.333  29.163  0.00  0.00
ATOM   4979 2HD2 LEU   313      42.990  59.723  29.897  0.00  0.00
ATOM   4980 3HD2 LEU   313      43.933  58.237  29.653  0.00  0.00
ATOM   4981  C   LEU   313      41.404  54.505  31.462  0.00  0.00
ATOM   4982  O   LEU   313      42.227  53.786  32.087  0.00  0.00
ATOM   4983  N   TYR   314      40.652  54.063  30.406  0.00  0.00
ATOM   4984  H   TYR   314      40.091  54.707  29.889  0.00  0.00
ATOM   4985  CA  TYR   314      40.470  52.635  29.961  0.00  0.00
ATOM   4986  HA  TYR   314      40.911  51.993  30.693  0.00  0.00
ATOM   4987  CB  TYR   314      38.951  52.355  29.831  0.00  0.00
ATOM   4988  HB2 TYR   314      38.463  53.011  29.066  0.00  0.00
ATOM   4989  HB3 TYR   314      38.708  51.361  29.376  0.00  0.00
ATOM   4990  CG  TYR   314      38.266  52.469  31.130  0.00  0.00
ATOM   4991  CD1 TYR   314      37.923  51.235  31.842  0.00  0.00
ATOM   4992  HD1 TYR   314      38.377  50.317  31.462  0.00  0.00
ATOM   4993  CE1 TYR   314      37.139  51.205  32.915  0.00  0.00
ATOM   4994  HE1 TYR   314      37.098  50.374  33.518  0.00  0.00
ATOM   4995  CZ  TYR   314      36.577  52.505  33.386  0.00  0.00
ATOM   4996  OH  TYR   314      35.958  52.497  34.621  0.00  0.00
ATOM   4997  HH  TYR   314      35.876  51.616  35.057  0.00  0.00
ATOM   4998  CE2 TYR   314      37.022  53.700  32.740  0.00  0.00
ATOM   4999  HE2 TYR   314      36.638  54.642  33.053  0.00  0.00
ATOM   5000  CD2 TYR   314      37.833  53.707  31.658  0.00  0.00
ATOM   5001  HD2 TYR   314      38.173  54.663  31.151  0.00  0.00
ATOM   5002  C   TYR   314      41.109  52.457  28.552  0.00  0.00
ATOM   5003  O   TYR   314      40.964  53.288  27.687  0.00  0.00
ATOM   5004  N   PHE   315      41.771  51.271  28.369  0.00  0.00
ATOM   5005  H   PHE   315      41.674  50.640  29.164  0.00  0.00
ATOM   5006  CA  PHE   315      42.591  50.865  27.203  0.00  0.00
ATOM   5007  HA  PHE   315      42.534  51.711  26.423  0.00  0.00
ATOM   5008  CB  PHE   315      44.024  50.860  27.719  0.00  0.00
ATOM   5009  HB2 PHE   315      44.131  50.028  28.407  0.00  0.00
ATOM   5010  HB3 PHE   315      44.695  50.545  26.865  0.00  0.00
ATOM   5011  CG  PHE   315      44.629  52.164  28.282  0.00  0.00
ATOM   5012  CD1 PHE   315      45.286  53.041  27.401  0.00  0.00
ATOM   5013  HD1 PHE   315      45.474  52.824  26.299  0.00  0.00
ATOM   5014  CE1 PHE   315      45.630  54.334  27.821  0.00  0.00
ATOM   5015  HE1 PHE   315      46.126  55.058  27.124  0.00  0.00
ATOM   5016  CZ  PHE   315      45.221  54.827  29.052  0.00  0.00
ATOM   5017  HZ  PHE   315      45.333  55.876  29.307  0.00  0.00
ATOM   5018  CE2 PHE   315      44.726  53.940  30.040  0.00  0.00
ATOM   5019  HE2 PHE   315      44.550  54.199  31.061  0.00  0.00
ATOM   5020  CD2 PHE   315      44.429  52.591  29.618  0.00  0.00
ATOM   5021  HD2 PHE   315      43.956  51.916  30.287  0.00  0.00
ATOM   5022  C   PHE   315      42.198  49.474  26.509  0.00  0.00
ATOM   5023  O   PHE   315      42.836  48.502  26.882  0.00  0.00
ATOM   5024  N   PRO   316      41.275  49.394  25.507  0.00  0.00
ATOM   5025  CD  PRO   316      40.386  50.392  25.061  0.00  0.00
ATOM   5026  HD2 PRO   316      40.973  51.292  24.832  0.00  0.00
ATOM   5027  HD3 PRO   316      39.466  50.705  25.552  0.00  0.00
ATOM   5028  CG  PRO   316      40.079  50.005  23.600  0.00  0.00
ATOM   5029  HG2 PRO   316      40.803  50.267  22.865  0.00  0.00
ATOM   5030  HG3 PRO   316      39.088  50.433  23.385  0.00  0.00
ATOM   5031  CB  PRO   316      39.874  48.510  23.854  0.00  0.00
ATOM   5032  HB2 PRO   316      39.949  47.908  22.953  0.00  0.00
ATOM   5033  HB3 PRO   316      38.897  48.321  24.372  0.00  0.00
ATOM   5034  CA  PRO   316      40.937  48.079  24.938  0.00  0.00
ATOM   5035  HA  PRO   316      40.497  47.533  25.720  0.00  0.00
ATOM   5036  C   PRO   316      42.005  47.254  24.284  0.00  0.00
ATOM   5037  O   PRO   316      41.933  46.048  24.320  0.00  0.00
ATOM   5038  N   GLU   317      43.016  47.912  23.701  0.00  0.00
ATOM   5039  H   GLU   317      43.009  48.904  23.742  0.00  0.00
ATOM   5040  CA  GLU   317      43.987  47.177  22.845  0.00  0.00
ATOM   5041  HA  GLU   317      43.433  46.387  22.470  0.00  0.00
ATOM   5042  CB  GLU   317      44.557  48.136  21.671  0.00  0.00
ATOM   5043  HB2 GLU   317      45.016  48.999  22.079  0.00  0.00
ATOM   5044  HB3 GLU   317      45.434  47.570  21.136  0.00  0.00
ATOM   5045  CG  GLU   317      43.505  48.554  20.728  0.00  0.00
ATOM   5046  HG2 GLU   317      43.276  47.861  19.874  0.00  0.00
ATOM   5047  HG3 GLU   317      42.495  48.670  21.170  0.00  0.00
ATOM   5048  CD  GLU   317      43.943  49.965  20.148  0.00  0.00
ATOM   5049  OE1 GLU   317      44.581  49.972  19.094  0.00  0.00
ATOM   5050  OE2 GLU   317      43.729  50.946  20.877  0.00  0.00
ATOM   5051  C   GLU   317      45.105  46.621  23.707  0.00  0.00
ATOM   5052  O   GLU   317      45.695  47.416  24.452  0.00  0.00
ATOM   5053  N   ASP   318      45.622  45.405  23.341  0.00  0.00
ATOM   5054  H   ASP   318      45.201  44.973  22.485  0.00  0.00
ATOM   5055  CA  ASP   318      46.854  44.805  23.871  0.00  0.00
ATOM   5056  HA  ASP   318      46.675  44.735  24.956  0.00  0.00
ATOM   5057  CB  ASP   318      46.974  43.356  23.394  0.00  0.00
ATOM   5058  HB2 ASP   318      47.778  42.943  24.057  0.00  0.00
ATOM   5059  HB3 ASP   318      46.032  42.797  23.731  0.00  0.00
ATOM   5060  CG  ASP   318      47.128  43.201  21.936  0.00  0.00
ATOM   5061  OD1 ASP   318      48.233  42.961  21.441  0.00  0.00
ATOM   5062  OD2 ASP   318      46.155  43.353  21.190  0.00  0.00
ATOM   5063  C   ASP   318      48.181  45.535  23.520  0.00  0.00
ATOM   5064  O   ASP   318      49.247  45.168  24.001  0.00  0.00
ATOM   5065  N   THR   319      48.136  46.598  22.735  0.00  0.00
ATOM   5066  H   THR   319      47.287  46.868  22.343  0.00  0.00
ATOM   5067  CA  THR   319      49.245  47.601  22.588  0.00  0.00
ATOM   5068  HA  THR   319      50.100  47.035  22.236  0.00  0.00
ATOM   5069  CB  THR   319      48.876  48.747  21.569  0.00  0.00
ATOM   5070  HB  THR   319      48.197  49.388  21.993  0.00  0.00
ATOM   5071  CG2 THR   319      50.094  49.590  21.124  0.00  0.00
ATOM   5072 1HG2 THR   319      50.229  50.409  21.809  0.00  0.00
ATOM   5073 2HG2 THR   319      50.928  48.958  21.076  0.00  0.00
ATOM   5074 3HG2 THR   319      49.930  49.973  20.097  0.00  0.00
ATOM   5075  OG1 THR   319      48.284  48.183  20.432  0.00  0.00
ATOM   5076  HG1 THR   319      49.017  48.027  19.831  0.00  0.00
ATOM   5077  C   THR   319      49.755  48.089  23.918  0.00  0.00
ATOM   5078  O   THR   319      50.968  48.296  24.052  0.00  0.00
ATOM   5079  N   SER   320      48.927  48.102  24.941  0.00  0.00
ATOM   5080  H   SER   320      47.951  47.947  24.776  0.00  0.00
ATOM   5081  CA  SER   320      49.430  48.328  26.335  0.00  0.00
ATOM   5082  HA  SER   320      50.528  48.441  26.288  0.00  0.00
ATOM   5083  CB  SER   320      48.764  49.521  26.976  0.00  0.00
ATOM   5084  HB2 SER   320      48.963  49.545  28.038  0.00  0.00
ATOM   5085  HB3 SER   320      49.164  50.388  26.566  0.00  0.00
ATOM   5086  OG  SER   320      47.299  49.436  26.907  0.00  0.00
ATOM   5087  HG  SER   320      46.973  50.134  26.325  0.00  0.00
ATOM   5088  C   SER   320      49.035  47.131  27.261  0.00  0.00
ATOM   5089  O   SER   320      48.009  46.538  27.021  0.00  0.00
ATOM   5090  N   PRO   321      49.872  46.814  28.272  0.00  0.00
ATOM   5091  CD  PRO   321      51.130  47.446  28.670  0.00  0.00
ATOM   5092  HD2 PRO   321      51.127  48.366  29.311  0.00  0.00
ATOM   5093  HD3 PRO   321      51.828  47.700  27.850  0.00  0.00
ATOM   5094  CG  PRO   321      51.837  46.418  29.511  0.00  0.00
ATOM   5095  HG2 PRO   321      52.436  46.918  30.287  0.00  0.00
ATOM   5096  HG3 PRO   321      52.396  45.808  28.794  0.00  0.00
ATOM   5097  CB  PRO   321      50.741  45.608  30.214  0.00  0.00
ATOM   5098  HB2 PRO   321      50.491  46.090  31.180  0.00  0.00
ATOM   5099  HB3 PRO   321      51.147  44.611  30.446  0.00  0.00
ATOM   5100  CA  PRO   321      49.561  45.743  29.183  0.00  0.00
ATOM   5101  HA  PRO   321      49.390  44.879  28.660  0.00  0.00
ATOM   5102  C   PRO   321      48.265  45.945  30.018  0.00  0.00
ATOM   5103  O   PRO   321      47.370  45.102  30.107  0.00  0.00
ATOM   5104  N   PHE   322      48.234  47.086  30.688  0.00  0.00
ATOM   5105  H   PHE   322      48.855  47.820  30.375  0.00  0.00
ATOM   5106  CA  PHE   322      47.276  47.583  31.589  0.00  0.00
ATOM   5107  HA  PHE   322      47.210  46.750  32.323  0.00  0.00
ATOM   5108  CB  PHE   322      47.783  48.798  32.349  0.00  0.00
ATOM   5109  HB2 PHE   322      47.017  49.101  33.000  0.00  0.00
ATOM   5110  HB3 PHE   322      48.708  48.595  32.971  0.00  0.00
ATOM   5111  CG  PHE   322      48.260  49.906  31.449  0.00  0.00
ATOM   5112  CD1 PHE   322      49.607  49.830  31.085  0.00  0.00
ATOM   5113  HD1 PHE   322      50.284  48.993  31.353  0.00  0.00
ATOM   5114  CE1 PHE   322      50.092  50.711  30.156  0.00  0.00
ATOM   5115  HE1 PHE   322      51.117  50.633  29.801  0.00  0.00
ATOM   5116  CZ  PHE   322      49.281  51.668  29.564  0.00  0.00
ATOM   5117  HZ  PHE   322      49.655  52.252  28.750  0.00  0.00
ATOM   5118  CE2 PHE   322      47.939  51.896  30.064  0.00  0.00
ATOM   5119  HE2 PHE   322      47.469  52.738  29.552  0.00  0.00
ATOM   5120  CD2 PHE   322      47.436  51.001  31.046  0.00  0.00
ATOM   5121  HD2 PHE   322      46.512  51.164  31.535  0.00  0.00
ATOM   5122  C   PHE   322      45.846  47.825  31.063  0.00  0.00
ATOM   5123  O   PHE   322      45.705  48.240  29.952  0.00  0.00
ATOM   5124  N   TYR   323      44.801  47.674  31.926  0.00  0.00
ATOM   5125  H   TYR   323      45.097  47.376  32.832  0.00  0.00
ATOM   5126  CA  TYR   323      43.390  47.931  31.537  0.00  0.00
ATOM   5127  HA  TYR   323      43.281  47.900  30.404  0.00  0.00
ATOM   5128  CB  TYR   323      42.473  46.787  31.964  0.00  0.00
ATOM   5129  HB2 TYR   323      41.433  47.114  31.598  0.00  0.00
ATOM   5130  HB3 TYR   323      42.696  45.850  31.391  0.00  0.00
ATOM   5131  CG  TYR   323      42.484  46.555  33.457  0.00  0.00
ATOM   5132  CD1 TYR   323      41.671  47.238  34.321  0.00  0.00
ATOM   5133  HD1 TYR   323      41.039  48.040  34.006  0.00  0.00
ATOM   5134  CE1 TYR   323      41.726  46.959  35.670  0.00  0.00
ATOM   5135  HE1 TYR   323      41.174  47.542  36.328  0.00  0.00
ATOM   5136  CZ  TYR   323      42.481  45.895  36.182  0.00  0.00
ATOM   5137  OH  TYR   323      42.701  45.596  37.539  0.00  0.00
ATOM   5138  HH  TYR   323      42.417  46.341  38.153  0.00  0.00
ATOM   5139  CE2 TYR   323      43.346  45.208  35.347  0.00  0.00
ATOM   5140  HE2 TYR   323      44.007  44.400  35.709  0.00  0.00
ATOM   5141  CD2 TYR   323      43.312  45.521  33.978  0.00  0.00
ATOM   5142  HD2 TYR   323      44.032  45.008  33.287  0.00  0.00
ATOM   5143  C   TYR   323      42.847  49.294  31.951  0.00  0.00
ATOM   5144  O   TYR   323      42.287  49.945  31.120  0.00  0.00
ATOM   5145  N   ARG   324      43.164  49.737  33.150  0.00  0.00
ATOM   5146  H   ARG   324      43.644  49.080  33.758  0.00  0.00
ATOM   5147  CA  ARG   324      43.201  51.159  33.576  0.00  0.00
ATOM   5148  HA  ARG   324      42.831  51.741  32.681  0.00  0.00
ATOM   5149  CB  ARG   324      42.273  51.226  34.886  0.00  0.00
ATOM   5150  HB2 ARG   324      42.354  50.403  35.563  0.00  0.00
ATOM   5151  HB3 ARG   324      42.593  52.132  35.411  0.00  0.00
ATOM   5152  CG  ARG   324      40.777  51.375  34.435  0.00  0.00
ATOM   5153  HG2 ARG   324      40.650  52.153  33.727  0.00  0.00
ATOM   5154  HG3 ARG   324      40.399  50.521  33.887  0.00  0.00
ATOM   5155  CD  ARG   324      39.919  51.634  35.698  0.00  0.00
ATOM   5156  HD2 ARG   324      40.167  52.600  36.132  0.00  0.00
ATOM   5157  HD3 ARG   324      38.876  51.517  35.407  0.00  0.00
ATOM   5158  NE  ARG   324      40.147  50.710  36.746  0.00  0.00
ATOM   5159  HE  ARG   324      40.987  50.983  37.347  0.00  0.00
ATOM   5160  CZ  ARG   324      39.340  49.661  36.972  0.00  0.00
ATOM   5161  NH1 ARG   324      38.203  49.543  36.270  0.00  0.00
ATOM   5162 1HH1 ARG   324      37.997  50.123  35.431  0.00  0.00
ATOM   5163 2HH1 ARG   324      37.569  48.827  36.530  0.00  0.00
ATOM   5164  NH2 ARG   324      39.494  48.857  37.988  0.00  0.00
ATOM   5165 1HH2 ARG   324      40.302  48.940  38.602  0.00  0.00
ATOM   5166 2HH2 ARG   324      38.843  48.140  38.146  0.00  0.00
ATOM   5167  C   ARG   324      44.559  51.732  33.850  0.00  0.00
ATOM   5168  O   ARG   324      45.522  51.066  34.206  0.00  0.00
ATOM   5169  N   ALA   325      44.689  53.043  33.715  0.00  0.00
ATOM   5170  H   ALA   325      43.851  53.508  33.258  0.00  0.00
ATOM   5171  CA  ALA   325      45.682  53.933  34.273  0.00  0.00
ATOM   5172  HA  ALA   325      46.140  53.364  35.051  0.00  0.00
ATOM   5173  CB  ALA   325      46.758  54.375  33.322  0.00  0.00
ATOM   5174  HB1 ALA   325      47.539  54.797  33.885  0.00  0.00
ATOM   5175  HB2 ALA   325      47.103  53.509  32.906  0.00  0.00
ATOM   5176  HB3 ALA   325      46.479  55.121  32.592  0.00  0.00
ATOM   5177  C   ALA   325      44.971  55.117  35.011  0.00  0.00
ATOM   5178  O   ALA   325      43.937  55.544  34.531  0.00  0.00
ATOM   5179  N   THR   326      45.555  55.600  36.090  0.00  0.00
ATOM   5180  H   THR   326      46.519  55.307  36.221  0.00  0.00
ATOM   5181  CA  THR   326      44.944  56.321  37.212  0.00  0.00
ATOM   5182  HA  THR   326      44.039  56.712  36.875  0.00  0.00
ATOM   5183  CB  THR   326      44.674  55.447  38.404  0.00  0.00
ATOM   5184  HB  THR   326      45.580  54.990  38.835  0.00  0.00
ATOM   5185  CG2 THR   326      43.801  56.174  39.397  0.00  0.00
ATOM   5186 1HG2 THR   326      43.601  55.480  40.259  0.00  0.00
ATOM   5187 2HG2 THR   326      44.303  56.954  39.998  0.00  0.00
ATOM   5188 3HG2 THR   326      42.923  56.585  38.967  0.00  0.00
ATOM   5189  OG1 THR   326      43.831  54.437  37.942  0.00  0.00
ATOM   5190  HG1 THR   326      43.651  53.703  38.550  0.00  0.00
ATOM   5191  C   THR   326      45.907  57.535  37.542  0.00  0.00
ATOM   5192  O   THR   326      47.021  57.303  38.066  0.00  0.00
ATOM   5193  N   VAL   327      45.455  58.775  37.381  0.00  0.00
ATOM   5194  H   VAL   327      44.588  59.030  37.012  0.00  0.00
ATOM   5195  CA  VAL   327      46.460  59.892  37.523  0.00  0.00
ATOM   5196  HA  VAL   327      47.472  59.500  37.413  0.00  0.00
ATOM   5197  CB  VAL   327      46.226  60.942  36.430  0.00  0.00
ATOM   5198  HB  VAL   327      45.278  61.504  36.591  0.00  0.00
ATOM   5199  CG1 VAL   327      47.467  61.807  36.270  0.00  0.00
ATOM   5200 1HG1 VAL   327      47.660  62.131  37.329  0.00  0.00
ATOM   5201 2HG1 VAL   327      48.389  61.189  35.956  0.00  0.00
ATOM   5202 3HG1 VAL   327      47.407  62.663  35.694  0.00  0.00
ATOM   5203  CG2 VAL   327      46.053  60.421  34.977  0.00  0.00
ATOM   5204 1HG2 VAL   327      45.141  59.953  34.718  0.00  0.00
ATOM   5205 2HG2 VAL   327      46.047  61.283  34.295  0.00  0.00
ATOM   5206 3HG2 VAL   327      46.978  59.822  34.811  0.00  0.00
ATOM   5207  C   VAL   327      46.362  60.493  38.924  0.00  0.00
ATOM   5208  O   VAL   327      45.566  61.339  39.176  0.00  0.00
ATOM   5209  N   PHE   328      47.127  59.878  39.857  0.00  0.00
ATOM   5210  H   PHE   328      47.626  59.118  39.498  0.00  0.00
ATOM   5211  CA  PHE   328      46.900  60.010  41.356  0.00  0.00
ATOM   5212  HA  PHE   328      45.839  59.845  41.568  0.00  0.00
ATOM   5213  CB  PHE   328      47.659  58.901  42.102  0.00  0.00
ATOM   5214  HB2 PHE   328      47.563  57.982  41.536  0.00  0.00
ATOM   5215  HB3 PHE   328      48.708  59.038  41.988  0.00  0.00
ATOM   5216  CG  PHE   328      47.269  58.551  43.537  0.00  0.00
ATOM   5217  CD1 PHE   328      45.951  58.113  43.784  0.00  0.00
ATOM   5218  HD1 PHE   328      45.280  58.049  42.945  0.00  0.00
ATOM   5219  CE1 PHE   328      45.487  57.737  45.069  0.00  0.00
ATOM   5220  HE1 PHE   328      44.447  57.435  45.190  0.00  0.00
ATOM   5221  CZ  PHE   328      46.455  57.718  46.129  0.00  0.00
ATOM   5222  HZ  PHE   328      46.193  57.296  47.027  0.00  0.00
ATOM   5223  CE2 PHE   328      47.815  58.105  45.918  0.00  0.00
ATOM   5224  HE2 PHE   328      48.569  58.098  46.768  0.00  0.00
ATOM   5225  CD2 PHE   328      48.221  58.474  44.645  0.00  0.00
ATOM   5226  HD2 PHE   328      49.262  58.545  44.418  0.00  0.00
ATOM   5227  C   PHE   328      47.234  61.396  41.954  0.00  0.00
ATOM   5228  O   PHE   328      46.557  61.965  42.861  0.00  0.00
ATOM   5229  N   SER   329      48.223  62.012  41.264  0.00  0.00
ATOM   5230  H   SER   329      48.903  61.520  40.668  0.00  0.00
ATOM   5231  CA  SER   329      48.496  63.456  41.614  0.00  0.00
ATOM   5232  HA  SER   329      48.774  63.514  42.677  0.00  0.00
ATOM   5233  CB  SER   329      49.754  63.957  40.767  0.00  0.00
ATOM   5234  HB2 SER   329      49.967  65.004  41.119  0.00  0.00
ATOM   5235  HB3 SER   329      50.596  63.275  41.045  0.00  0.00
ATOM   5236  OG  SER   329      49.572  63.928  39.390  0.00  0.00
ATOM   5237  HG  SER   329      49.189  64.791  39.131  0.00  0.00
ATOM   5238  C   SER   329      47.236  64.411  41.403  0.00  0.00
ATOM   5239  O   SER   329      47.188  65.481  42.052  0.00  0.00
ATOM   5240  N   ASN   330      46.320  64.021  40.472  0.00  0.00
ATOM   5241  H   ASN   330      46.336  63.120  40.117  0.00  0.00
ATOM   5242  CA  ASN   330      45.115  64.773  40.191  0.00  0.00
ATOM   5243  HA  ASN   330      45.418  65.801  40.101  0.00  0.00
ATOM   5244  CB  ASN   330      44.532  64.383  38.763  0.00  0.00
ATOM   5245  HB2 ASN   330      44.455  63.338  38.845  0.00  0.00
ATOM   5246  HB3 ASN   330      43.574  64.903  38.659  0.00  0.00
ATOM   5247  CG  ASN   330      45.343  64.564  37.528  0.00  0.00
ATOM   5248  OD1 ASN   330      46.383  65.103  37.410  0.00  0.00
ATOM   5249  ND2 ASN   330      44.716  64.277  36.468  0.00  0.00
ATOM   5250 1HD2 ASN   330      45.148  64.633  35.625  0.00  0.00
ATOM   5251 2HD2 ASN   330      43.821  63.815  36.510  0.00  0.00
ATOM   5252  C   ASN   330      44.109  64.722  41.327  0.00  0.00
ATOM   5253  O   ASN   330      43.222  65.522  41.281  0.00  0.00
ATOM   5254  N   TYR   331      44.199  63.756  42.334  0.00  0.00
ATOM   5255  H   TYR   331      45.041  63.148  42.360  0.00  0.00
ATOM   5256  CA  TYR   331      43.304  63.593  43.485  0.00  0.00
ATOM   5257  HA  TYR   331      42.298  63.897  43.071  0.00  0.00
ATOM   5258  CB  TYR   331      43.164  62.101  43.981  0.00  0.00
ATOM   5259  HB2 TYR   331      44.134  61.768  44.199  0.00  0.00
ATOM   5260  HB3 TYR   331      42.673  62.210  44.970  0.00  0.00
ATOM   5261  CG  TYR   331      42.580  61.139  42.964  0.00  0.00
ATOM   5262  CD1 TYR   331      41.933  59.985  43.507  0.00  0.00
ATOM   5263  HD1 TYR   331      41.862  59.639  44.525  0.00  0.00
ATOM   5264  CE1 TYR   331      41.496  59.015  42.592  0.00  0.00
ATOM   5265  HE1 TYR   331      41.208  58.032  43.007  0.00  0.00
ATOM   5266  CZ  TYR   331      41.690  59.137  41.232  0.00  0.00
ATOM   5267  OH  TYR   331      41.363  58.084  40.428  0.00  0.00
ATOM   5268  HH  TYR   331      40.940  57.384  40.956  0.00  0.00
ATOM   5269  CE2 TYR   331      42.242  60.345  40.678  0.00  0.00
ATOM   5270  HE2 TYR   331      42.304  60.515  39.572  0.00  0.00
ATOM   5271  CD2 TYR   331      42.659  61.378  41.549  0.00  0.00
ATOM   5272  HD2 TYR   331      43.122  62.226  40.989  0.00  0.00
ATOM   5273  C   TYR   331      43.734  64.432  44.728  0.00  0.00
ATOM   5274  O   TYR   331      42.849  65.035  45.411  0.00  0.00
ATOM   5275  N   SER   332      45.040  64.589  45.032  0.00  0.00
ATOM   5276  H   SER   332      45.814  64.264  44.390  0.00  0.00
ATOM   5277  CA  SER   332      45.697  65.452  46.037  0.00  0.00
ATOM   5278  HA  SER   332      45.101  66.361  46.074  0.00  0.00
ATOM   5279  CB  SER   332      45.587  64.950  47.482  0.00  0.00
ATOM   5280  HB2 SER   332      44.567  65.002  47.852  0.00  0.00
ATOM   5281  HB3 SER   332      45.930  63.929  47.514  0.00  0.00
ATOM   5282  OG  SER   332      46.378  65.794  48.299  0.00  0.00
ATOM   5283  HG  SER   332      46.197  65.598  49.242  0.00  0.00
ATOM   5284  C   SER   332      47.146  65.756  45.578  0.00  0.00
ATOM   5285  O   SER   332      47.868  64.816  45.273  0.00  0.00
ATOM   5286  N   LYS   333      47.593  67.016  45.691  0.00  0.00
ATOM   5287  H   LYS   333      46.881  67.779  45.906  0.00  0.00
ATOM   5288  CA  LYS   333      49.031  67.442  45.597  0.00  0.00
ATOM   5289  HA  LYS   333      49.372  67.105  44.669  0.00  0.00
ATOM   5290  CB  LYS   333      49.185  68.982  45.689  0.00  0.00
ATOM   5291  HB2 LYS   333      50.146  69.367  45.307  0.00  0.00
ATOM   5292  HB3 LYS   333      48.447  69.373  45.018  0.00  0.00
ATOM   5293  CG  LYS   333      48.956  69.666  46.990  0.00  0.00
ATOM   5294  HG2 LYS   333      48.042  69.207  47.442  0.00  0.00
ATOM   5295  HG3 LYS   333      49.881  69.467  47.501  0.00  0.00
ATOM   5296  CD  LYS   333      48.653  71.133  46.844  0.00  0.00
ATOM   5297  HD2 LYS   333      49.273  71.603  46.144  0.00  0.00
ATOM   5298  HD3 LYS   333      47.629  71.213  46.362  0.00  0.00
ATOM   5299  CE  LYS   333      48.786  71.884  48.178  0.00  0.00
ATOM   5300  HE2 LYS   333      48.231  71.224  48.925  0.00  0.00
ATOM   5301  HE3 LYS   333      49.918  71.829  48.355  0.00  0.00
ATOM   5302  NZ  LYS   333      48.252  73.270  48.118  0.00  0.00
ATOM   5303  HZ1 LYS   333      48.195  73.603  49.070  0.00  0.00
ATOM   5304  HZ2 LYS   333      48.768  73.890  47.458  0.00  0.00
ATOM   5305  HZ3 LYS   333      47.266  73.430  47.841  0.00  0.00
ATOM   5306  C   LYS   333      49.984  66.792  46.689  0.00  0.00
ATOM   5307  O   LYS   333      51.135  67.006  46.625  0.00  0.00
ATOM   5308  N   TYR   334      49.415  66.179  47.743  0.00  0.00
ATOM   5309  H   TYR   334      48.400  66.146  47.675  0.00  0.00
ATOM   5310  CA  TYR   334      50.069  65.573  48.888  0.00  0.00
ATOM   5311  HA  TYR   334      51.062  65.940  48.885  0.00  0.00
ATOM   5312  CB  TYR   334      49.524  66.053  50.272  0.00  0.00
ATOM   5313  HB2 TYR   334      48.485  65.816  50.497  0.00  0.00
ATOM   5314  HB3 TYR   334      50.260  65.571  50.956  0.00  0.00
ATOM   5315  CG  TYR   334      49.587  67.577  50.483  0.00  0.00
ATOM   5316  CD1 TYR   334      50.801  68.261  50.297  0.00  0.00
ATOM   5317  HD1 TYR   334      51.671  67.774  50.054  0.00  0.00
ATOM   5318  CE1 TYR   334      50.964  69.632  50.614  0.00  0.00
ATOM   5319  HE1 TYR   334      51.960  70.129  50.549  0.00  0.00
ATOM   5320  CZ  TYR   334      49.813  70.343  50.928  0.00  0.00
ATOM   5321  OH  TYR   334      49.960  71.618  51.254  0.00  0.00
ATOM   5322  HH  TYR   334      50.886  71.843  51.510  0.00  0.00
ATOM   5323  CE2 TYR   334      48.532  69.775  50.893  0.00  0.00
ATOM   5324  HE2 TYR   334      47.602  70.399  51.086  0.00  0.00
ATOM   5325  CD2 TYR   334      48.413  68.374  50.671  0.00  0.00
ATOM   5326  HD2 TYR   334      47.367  67.958  50.675  0.00  0.00
ATOM   5327  C   TYR   334      50.094  64.057  48.788  0.00  0.00
ATOM   5328  O   TYR   334      50.788  63.417  49.567  0.00  0.00
ATOM   5329  N   ASN   335      49.683  63.478  47.642  0.00  0.00
ATOM   5330  H   ASN   335      49.191  63.984  46.930  0.00  0.00
ATOM   5331  CA  ASN   335      50.064  62.067  47.253  0.00  0.00
ATOM   5332  HA  ASN   335      49.995  61.352  48.152  0.00  0.00
ATOM   5333  CB  ASN   335      49.073  61.691  46.152  0.00  0.00
ATOM   5334  HB2 ASN   335      49.261  62.349  45.307  0.00  0.00
ATOM   5335  HB3 ASN   335      49.345  60.681  45.922  0.00  0.00
ATOM   5336  CG  ASN   335      47.664  61.504  46.545  0.00  0.00
ATOM   5337  OD1 ASN   335      47.299  61.542  47.737  0.00  0.00
ATOM   5338  ND2 ASN   335      46.723  61.397  45.670  0.00  0.00
ATOM   5339 1HD2 ASN   335      45.816  61.163  46.040  0.00  0.00
ATOM   5340 2HD2 ASN   335      46.939  61.438  44.672  0.00  0.00
ATOM   5341  C   ASN   335      51.555  62.015  46.742  0.00  0.00
ATOM   5342  O   ASN   335      52.183  60.984  46.768  0.00  0.00
ATOM   5343  N   VAL   336      52.018  63.182  46.371  0.00  0.00
ATOM   5344  H   VAL   336      51.645  64.054  46.684  0.00  0.00
ATOM   5345  CA  VAL   336      53.346  63.336  45.687  0.00  0.00
ATOM   5346  HA  VAL   336      53.975  62.372  45.714  0.00  0.00
ATOM   5347  CB  VAL   336      53.194  63.622  44.152  0.00  0.00
ATOM   5348  HB  VAL   336      54.227  63.799  43.753  0.00  0.00
ATOM   5349  CG1 VAL   336      52.436  62.460  43.510  0.00  0.00
ATOM   5350 1HG1 VAL   336      51.437  62.273  43.997  0.00  0.00
ATOM   5351 2HG1 VAL   336      52.406  62.651  42.410  0.00  0.00
ATOM   5352 3HG1 VAL   336      53.015  61.573  43.773  0.00  0.00
ATOM   5353  CG2 VAL   336      52.428  64.871  43.861  0.00  0.00
ATOM   5354 1HG2 VAL   336      51.564  65.191  44.464  0.00  0.00
ATOM   5355 2HG2 VAL   336      53.115  65.745  43.785  0.00  0.00
ATOM   5356 3HG2 VAL   336      52.186  64.880  42.787  0.00  0.00
ATOM   5357  C   VAL   336      54.173  64.505  46.286  0.00  0.00
ATOM   5358  O   VAL   336      53.598  65.398  46.894  0.00  0.00
ATOM   5359  N   PRO   337      55.517  64.524  46.082  0.00  0.00
ATOM   5360  CD  PRO   337      56.320  63.455  45.560  0.00  0.00
ATOM   5361  HD2 PRO   337      56.313  63.581  44.465  0.00  0.00
ATOM   5362  HD3 PRO   337      55.930  62.460  45.900  0.00  0.00
ATOM   5363  CG  PRO   337      57.785  63.713  46.042  0.00  0.00
ATOM   5364  HG2 PRO   337      58.456  63.247  45.306  0.00  0.00
ATOM   5365  HG3 PRO   337      57.955  63.345  47.070  0.00  0.00
ATOM   5366  CB  PRO   337      57.790  65.230  46.027  0.00  0.00
ATOM   5367  HB2 PRO   337      58.050  65.502  45.022  0.00  0.00
ATOM   5368  HB3 PRO   337      58.639  65.659  46.629  0.00  0.00
ATOM   5369  CA  PRO   337      56.374  65.670  46.261  0.00  0.00
ATOM   5370  HA  PRO   337      56.398  65.886  47.270  0.00  0.00
ATOM   5371  C   PRO   337      55.845  66.933  45.496  0.00  0.00
ATOM   5372  O   PRO   337      55.452  66.893  44.323  0.00  0.00
ATOM   5373  N   GLU   338      56.040  68.153  45.990  0.00  0.00
ATOM   5374  H   GLU   338      56.348  68.214  46.932  0.00  0.00
ATOM   5375  CA  GLU   338      55.865  69.411  45.279  0.00  0.00
ATOM   5376  HA  GLU   338      54.854  69.347  44.967  0.00  0.00
ATOM   5377  CB  GLU   338      56.049  70.581  46.367  0.00  0.00
ATOM   5378  HB2 GLU   338      55.478  70.227  47.231  0.00  0.00
ATOM   5379  HB3 GLU   338      57.039  70.701  46.735  0.00  0.00
ATOM   5380  CG  GLU   338      55.489  71.875  45.771  0.00  0.00
ATOM   5381  HG2 GLU   338      55.915  72.204  44.871  0.00  0.00
ATOM   5382  HG3 GLU   338      54.492  71.746  45.612  0.00  0.00
ATOM   5383  CD  GLU   338      55.686  73.032  46.679  0.00  0.00
ATOM   5384  OE1 GLU   338      56.746  73.736  46.624  0.00  0.00
ATOM   5385  OE2 GLU   338      54.804  73.323  47.541  0.00  0.00
ATOM   5386  C   GLU   338      56.832  69.568  44.040  0.00  0.00
ATOM   5387  O   GLU   338      58.076  69.496  44.189  0.00  0.00
ATOM   5388  N   GLY   339      56.182  69.805  42.870  0.00  0.00
ATOM   5389  H   GLY   339      55.153  69.953  42.873  0.00  0.00
ATOM   5390  CA  GLY   339      56.828  70.002  41.582  0.00  0.00
ATOM   5391  HA2 GLY   339      56.444  70.953  41.202  0.00  0.00
ATOM   5392  HA3 GLY   339      57.845  70.176  41.731  0.00  0.00
ATOM   5393  C   GLY   339      56.537  68.849  40.539  0.00  0.00
ATOM   5394  O   GLY   339      57.149  68.842  39.447  0.00  0.00
ATOM   5395  N   HIE   340      55.706  67.859  40.870  0.00  0.00
ATOM   5396  H   HIE   340      55.147  67.947  41.728  0.00  0.00
ATOM   5397  CA  HIE   340      55.630  66.452  40.276  0.00  0.00
ATOM   5398  HA  HIE   340      56.131  66.503  39.305  0.00  0.00
ATOM   5399  CB  HIE   340      56.375  65.514  41.256  0.00  0.00
ATOM   5400  HB2 HIE   340      55.826  65.439  42.167  0.00  0.00
ATOM   5401  HB3 HIE   340      56.482  64.605  40.685  0.00  0.00
ATOM   5402  CG  HIE   340      57.774  65.817  41.526  0.00  0.00
ATOM   5403  ND1 HIE   340      58.842  65.130  40.925  0.00  0.00
ATOM   5404  CE1 HIE   340      59.946  65.643  41.433  0.00  0.00
ATOM   5405  HE1 HIE   340      60.983  65.296  41.328  0.00  0.00
ATOM   5406  NE2 HIE   340      59.687  66.770  42.148  0.00  0.00
ATOM   5407  HE2 HIE   340      60.393  67.377  42.458  0.00  0.00
ATOM   5408  CD2 HIE   340      58.299  66.776  42.263  0.00  0.00
ATOM   5409  HD2 HIE   340      57.736  67.499  42.843  0.00  0.00
ATOM   5410  C   HIE   340      54.202  65.895  40.173  0.00  0.00
ATOM   5411  O   HIE   340      53.236  66.470  40.751  0.00  0.00
ATOM   5412  N   TRP   341      54.009  64.936  39.245  0.00  0.00
ATOM   5413  H   TRP   341      54.846  64.500  38.926  0.00  0.00
ATOM   5414  CA  TRP   341      52.868  64.197  38.997  0.00  0.00
ATOM   5415  HA  TRP   341      52.161  64.258  39.812  0.00  0.00
ATOM   5416  CB  TRP   341      52.289  64.797  37.715  0.00  0.00
ATOM   5417  HB2 TRP   341      51.272  64.482  37.531  0.00  0.00
ATOM   5418  HB3 TRP   341      52.122  65.903  37.815  0.00  0.00
ATOM   5419  CG  TRP   341      52.911  64.469  36.381  0.00  0.00
ATOM   5420  CD1 TRP   341      53.800  65.402  35.827  0.00  0.00
ATOM   5421  HD1 TRP   341      54.200  66.298  36.376  0.00  0.00
ATOM   5422  NE1 TRP   341      53.915  65.073  34.520  0.00  0.00
ATOM   5423  HE1 TRP   341      54.465  65.682  33.926  0.00  0.00
ATOM   5424  CE2 TRP   341      53.220  63.929  34.147  0.00  0.00
ATOM   5425  CZ2 TRP   341      53.087  63.226  32.920  0.00  0.00
ATOM   5426  HZ2 TRP   341      53.588  63.625  32.076  0.00  0.00
ATOM   5427  CH2 TRP   341      52.245  62.093  32.838  0.00  0.00
ATOM   5428  HH2 TRP   341      51.971  61.676  31.898  0.00  0.00
ATOM   5429  CZ3 TRP   341      51.646  61.654  33.987  0.00  0.00
ATOM   5430  HZ3 TRP   341      50.920  60.924  33.957  0.00  0.00
ATOM   5431  CE3 TRP   341      51.843  62.265  35.222  0.00  0.00
ATOM   5432  HE3 TRP   341      51.309  61.906  36.130  0.00  0.00
ATOM   5433  CD2 TRP   341      52.669  63.442  35.348  0.00  0.00
ATOM   5434  C   TRP   341      52.989  62.664  38.994  0.00  0.00
ATOM   5435  O   TRP   341      54.128  62.182  38.856  0.00  0.00
ATOM   5436  N   SER   342      51.864  61.931  39.150  0.00  0.00
ATOM   5437  H   SER   342      50.930  62.338  39.206  0.00  0.00
ATOM   5438  CA  SER   342      51.916  60.478  39.219  0.00  0.00
ATOM   5439  HA  SER   342      52.804  60.254  38.681  0.00  0.00
ATOM   5440  CB  SER   342      52.132  59.985  40.657  0.00  0.00
ATOM   5441  HB2 SER   342      52.151  58.905  40.738  0.00  0.00
ATOM   5442  HB3 SER   342      53.053  60.392  41.211  0.00  0.00
ATOM   5443  OG  SER   342      51.017  60.392  41.312  0.00  0.00
ATOM   5444  HG  SER   342      51.224  60.266  42.349  0.00  0.00
ATOM   5445  C   SER   342      50.848  59.706  38.485  0.00  0.00
ATOM   5446  O   SER   342      49.820  60.338  38.080  0.00  0.00
ATOM   5447  N   LEU   343      51.074  58.443  38.142  0.00  0.00
ATOM   5448  H   LEU   343      51.977  58.078  38.422  0.00  0.00
ATOM   5449  CA  LEU   343      50.366  57.555  37.224  0.00  0.00
ATOM   5450  HA  LEU   343      49.293  57.806  37.143  0.00  0.00
ATOM   5451  CB  LEU   343      51.083  57.693  35.869  0.00  0.00
ATOM   5452  HB2 LEU   343      51.133  58.769  35.539  0.00  0.00
ATOM   5453  HB3 LEU   343      52.120  57.291  36.054  0.00  0.00
ATOM   5454  CG  LEU   343      50.352  56.825  34.840  0.00  0.00
ATOM   5455  HG  LEU   343      50.041  55.821  35.196  0.00  0.00
ATOM   5456  CD1 LEU   343      49.004  57.359  34.251  0.00  0.00
ATOM   5457 1HD1 LEU   343      48.147  57.344  34.893  0.00  0.00
ATOM   5458 2HD1 LEU   343      49.156  58.259  33.780  0.00  0.00
ATOM   5459 3HD1 LEU   343      48.745  56.730  33.378  0.00  0.00
ATOM   5460  CD2 LEU   343      51.221  56.515  33.705  0.00  0.00
ATOM   5461 1HD2 LEU   343      50.749  55.885  32.965  0.00  0.00
ATOM   5462 2HD2 LEU   343      51.494  57.406  33.146  0.00  0.00
ATOM   5463 3HD2 LEU   343      52.154  56.045  34.066  0.00  0.00
ATOM   5464  C   LEU   343      50.497  56.183  37.883  0.00  0.00
ATOM   5465  O   LEU   343      51.583  55.623  37.905  0.00  0.00
ATOM   5466  N   MET   344      49.395  55.567  38.385  0.00  0.00
ATOM   5467  H   MET   344      48.499  55.976  38.292  0.00  0.00
ATOM   5468  CA  MET   344      49.271  54.225  38.822  0.00  0.00
ATOM   5469  HA  MET   344      50.296  53.833  38.830  0.00  0.00
ATOM   5470  CB  MET   344      48.826  54.008  40.239  0.00  0.00
ATOM   5471  HB2 MET   344      48.888  52.932  40.510  0.00  0.00
ATOM   5472  HB3 MET   344      49.468  54.487  40.935  0.00  0.00
ATOM   5473  CG  MET   344      47.354  54.387  40.559  0.00  0.00
ATOM   5474  HG2 MET   344      47.056  55.382  40.091  0.00  0.00
ATOM   5475  HG3 MET   344      46.744  53.687  39.969  0.00  0.00
ATOM   5476  SD  MET   344      47.087  54.437  42.386  0.00  0.00
ATOM   5477  CE  MET   344      45.766  53.286  42.557  0.00  0.00
ATOM   5478  HE1 MET   344      46.151  52.333  42.215  0.00  0.00
ATOM   5479  HE2 MET   344      45.348  53.247  43.567  0.00  0.00
ATOM   5480  HE3 MET   344      44.889  53.731  41.920  0.00  0.00
ATOM   5481  C   MET   344      48.483  53.436  37.711  0.00  0.00
ATOM   5482  O   MET   344      47.575  53.981  37.144  0.00  0.00
ATOM   5483  N   LEU   345      48.827  52.195  37.418  0.00  0.00
ATOM   5484  H   LEU   345      49.726  51.872  37.805  0.00  0.00
ATOM   5485  CA  LEU   345      48.331  51.327  36.377  0.00  0.00
ATOM   5486  HA  LEU   345      47.525  51.820  35.950  0.00  0.00
ATOM   5487  CB  LEU   345      49.438  51.190  35.299  0.00  0.00
ATOM   5488  HB2 LEU   345      50.280  50.612  35.796  0.00  0.00
ATOM   5489  HB3 LEU   345      49.004  50.596  34.498  0.00  0.00
ATOM   5490  CG  LEU   345      50.187  52.483  34.744  0.00  0.00
ATOM   5491  HG  LEU   345      49.464  53.276  34.902  0.00  0.00
ATOM   5492  CD1 LEU   345      51.515  52.777  35.486  0.00  0.00
ATOM   5493 1HD1 LEU   345      52.314  52.087  35.261  0.00  0.00
ATOM   5494 2HD1 LEU   345      51.810  53.747  35.182  0.00  0.00
ATOM   5495 3HD1 LEU   345      51.269  52.952  36.564  0.00  0.00
ATOM   5496  CD2 LEU   345      50.443  52.357  33.178  0.00  0.00
ATOM   5497 1HD2 LEU   345      51.320  51.766  33.068  0.00  0.00
ATOM   5498 2HD2 LEU   345      49.603  51.894  32.722  0.00  0.00
ATOM   5499 3HD2 LEU   345      50.630  53.356  32.677  0.00  0.00
ATOM   5500  C   LEU   345      47.908  49.985  36.946  0.00  0.00
ATOM   5501  O   LEU   345      48.470  49.690  37.977  0.00  0.00
ATOM   5502  N   GLU   346      47.036  49.339  36.307  0.00  0.00
ATOM   5503  H   GLU   346      46.473  49.876  35.688  0.00  0.00
ATOM   5504  CA  GLU   346      46.427  48.055  36.695  0.00  0.00
ATOM   5505  HA  GLU   346      46.825  47.713  37.632  0.00  0.00
ATOM   5506  CB  GLU   346      44.894  48.387  36.958  0.00  0.00
ATOM   5507  HB2 GLU   346      44.573  49.201  36.190  0.00  0.00
ATOM   5508  HB3 GLU   346      44.269  47.475  36.740  0.00  0.00
ATOM   5509  CG  GLU   346      44.510  48.801  38.382  0.00  0.00
ATOM   5510  HG2 GLU   346      44.631  47.952  39.093  0.00  0.00
ATOM   5511  HG3 GLU   346      45.035  49.696  38.719  0.00  0.00
ATOM   5512  CD  GLU   346      43.018  49.121  38.206  0.00  0.00
ATOM   5513  OE1 GLU   346      42.144  48.277  38.403  0.00  0.00
ATOM   5514  OE2 GLU   346      42.749  50.294  37.979  0.00  0.00
ATOM   5515  C   GLU   346      46.488  46.947  35.653  0.00  0.00
ATOM   5516  O   GLU   346      46.053  47.192  34.502  0.00  0.00
ATOM   5517  N   VAL   347      47.042  45.786  35.983  0.00  0.00
ATOM   5518  H   VAL   347      47.432  45.691  36.931  0.00  0.00
ATOM   5519  CA  VAL   347      47.177  44.706  34.975  0.00  0.00
ATOM   5520  HA  VAL   347      46.759  44.972  33.977  0.00  0.00
ATOM   5521  CB  VAL   347      48.690  44.451  34.594  0.00  0.00
ATOM   5522  HB  VAL   347      49.155  43.884  35.432  0.00  0.00
ATOM   5523  CG1 VAL   347      48.792  43.678  33.300  0.00  0.00
ATOM   5524 1HG1 VAL   347      49.806  43.423  33.054  0.00  0.00
ATOM   5525 2HG1 VAL   347      48.256  42.747  33.269  0.00  0.00
ATOM   5526 3HG1 VAL   347      48.457  44.307  32.439  0.00  0.00
ATOM   5527  CG2 VAL   347      49.555  45.734  34.307  0.00  0.00
ATOM   5528 1HG2 VAL   347      50.158  46.195  35.184  0.00  0.00
ATOM   5529 2HG2 VAL   347      50.423  45.479  33.707  0.00  0.00
ATOM   5530 3HG2 VAL   347      48.924  46.389  33.753  0.00  0.00
ATOM   5531  C   VAL   347      46.551  43.378  35.455  0.00  0.00
ATOM   5532  O   VAL   347      46.671  43.075  36.627  0.00  0.00
ATOM   5533  N   SER   348      45.851  42.663  34.600  0.00  0.00
ATOM   5534  H   SER   348      45.731  43.040  33.636  0.00  0.00
ATOM   5535  CA  SER   348      45.111  41.496  34.989  0.00  0.00
ATOM   5536  HA  SER   348      44.938  41.415  36.085  0.00  0.00
ATOM   5537  CB  SER   348      43.644  41.449  34.576  0.00  0.00
ATOM   5538  HB2 SER   348      43.199  40.753  35.285  0.00  0.00
ATOM   5539  HB3 SER   348      43.256  42.496  34.459  0.00  0.00
ATOM   5540  OG  SER   348      43.471  40.934  33.302  0.00  0.00
ATOM   5541  HG  SER   348      42.974  41.619  32.825  0.00  0.00
ATOM   5542  C   SER   348      45.832  40.190  34.559  0.00  0.00
ATOM   5543  O   SER   348      46.616  40.227  33.565  0.00  0.00
ATOM   5544  N   GLU   349      45.545  39.051  35.283  0.00  0.00
ATOM   5545  H   GLU   349      44.822  39.026  36.007  0.00  0.00
ATOM   5546  CA  GLU   349      46.251  37.816  35.168  0.00  0.00
ATOM   5547  HA  GLU   349      46.644  37.705  34.116  0.00  0.00
ATOM   5548  CB  GLU   349      47.383  37.944  36.203  0.00  0.00
ATOM   5549  HB2 GLU   349      48.076  38.748  35.803  0.00  0.00
ATOM   5550  HB3 GLU   349      47.066  38.297  37.164  0.00  0.00
ATOM   5551  CG  GLU   349      48.253  36.699  36.353  0.00  0.00
ATOM   5552  HG2 GLU   349      47.665  35.749  36.374  0.00  0.00
ATOM   5553  HG3 GLU   349      48.841  36.688  35.466  0.00  0.00
ATOM   5554  CD  GLU   349      49.208  36.664  37.588  0.00  0.00
ATOM   5555  OE1 GLU   349      49.478  37.677  38.215  0.00  0.00
ATOM   5556  OE2 GLU   349      49.527  35.572  38.002  0.00  0.00
ATOM   5557  C   GLU   349      45.324  36.682  35.679  0.00  0.00
ATOM   5558  O   GLU   349      44.428  36.918  36.470  0.00  0.00
ATOM   5559  N   SER   350      45.414  35.481  35.046  0.00  0.00
ATOM   5560  H   SER   350      46.026  35.293  34.276  0.00  0.00
ATOM   5561  CA  SER   350      44.685  34.296  35.464  0.00  0.00
ATOM   5562  HA  SER   350      44.993  34.245  36.533  0.00  0.00
ATOM   5563  CB  SER   350      43.128  34.451  35.312  0.00  0.00
ATOM   5564  HB2 SER   350      42.656  33.964  36.168  0.00  0.00
ATOM   5565  HB3 SER   350      42.894  35.527  35.393  0.00  0.00
ATOM   5566  OG  SER   350      42.748  33.831  34.049  0.00  0.00
ATOM   5567  HG  SER   350      42.048  34.361  33.605  0.00  0.00
ATOM   5568  C   SER   350      45.167  32.966  34.805  0.00  0.00
ATOM   5569  O   SER   350      46.175  33.012  34.060  0.00  0.00
ATOM   5570  N   LYS   351      44.562  31.816  35.093  0.00  0.00
ATOM   5571  H   LYS   351      43.832  31.801  35.840  0.00  0.00
ATOM   5572  CA  LYS   351      44.755  30.512  34.463  0.00  0.00
ATOM   5573  HA  LYS   351      45.828  30.227  34.688  0.00  0.00
ATOM   5574  CB  LYS   351      43.968  29.500  35.252  0.00  0.00
ATOM   5575  HB2 LYS   351      44.570  29.281  36.165  0.00  0.00
ATOM   5576  HB3 LYS   351      42.963  29.860  35.520  0.00  0.00
ATOM   5577  CG  LYS   351      43.919  28.110  34.647  0.00  0.00
ATOM   5578  HG2 LYS   351      44.882  27.922  34.193  0.00  0.00
ATOM   5579  HG3 LYS   351      43.703  27.436  35.407  0.00  0.00
ATOM   5580  CD  LYS   351      42.779  27.906  33.612  0.00  0.00
ATOM   5581  HD2 LYS   351      41.735  28.170  33.898  0.00  0.00
ATOM   5582  HD3 LYS   351      43.006  28.465  32.743  0.00  0.00
ATOM   5583  CE  LYS   351      42.815  26.498  32.920  0.00  0.00
ATOM   5584  HE2 LYS   351      42.185  26.539  31.991  0.00  0.00
ATOM   5585  HE3 LYS   351      43.798  26.314  32.572  0.00  0.00
ATOM   5586  NZ  LYS   351      42.224  25.408  33.691  0.00  0.00
ATOM   5587  HZ1 LYS   351      42.706  25.175  34.553  0.00  0.00
ATOM   5588  HZ2 LYS   351      41.256  25.695  33.933  0.00  0.00
ATOM   5589  HZ3 LYS   351      42.263  24.577  33.095  0.00  0.00
ATOM   5590  C   LYS   351      44.489  30.634  32.975  0.00  0.00
ATOM   5591  O   LYS   351      45.177  30.014  32.145  0.00  0.00
ATOM   5592  N   TYR   352      43.497  31.383  32.552  0.00  0.00
ATOM   5593  H   TYR   352      43.083  32.001  33.271  0.00  0.00
ATOM   5594  CA  TYR   352      43.221  31.753  31.110  0.00  0.00
ATOM   5595  HA  TYR   352      43.222  30.898  30.465  0.00  0.00
ATOM   5596  CB  TYR   352      41.817  32.352  31.045  0.00  0.00
ATOM   5597  HB2 TYR   352      41.885  33.298  31.627  0.00  0.00
ATOM   5598  HB3 TYR   352      41.504  32.563  30.110  0.00  0.00
ATOM   5599  CG  TYR   352      40.699  31.400  31.537  0.00  0.00
ATOM   5600  CD1 TYR   352      40.293  30.320  30.679  0.00  0.00
ATOM   5601  HD1 TYR   352      40.764  30.285  29.686  0.00  0.00
ATOM   5602  CE1 TYR   352      39.299  29.397  31.110  0.00  0.00
ATOM   5603  HE1 TYR   352      39.159  28.622  30.466  0.00  0.00
ATOM   5604  CZ  TYR   352      38.617  29.634  32.297  0.00  0.00
ATOM   5605  OH  TYR   352      37.560  28.853  32.666  0.00  0.00
ATOM   5606  HH  TYR   352      37.392  28.238  31.936  0.00  0.00
ATOM   5607  CE2 TYR   352      38.992  30.736  33.144  0.00  0.00
ATOM   5608  HE2 TYR   352      38.426  30.924  34.072  0.00  0.00
ATOM   5609  CD2 TYR   352      40.064  31.539  32.806  0.00  0.00
ATOM   5610  HD2 TYR   352      40.352  32.346  33.493  0.00  0.00
ATOM   5611  C   TYR   352      44.255  32.771  30.525  0.00  0.00
ATOM   5612  O   TYR   352      44.335  32.763  29.306  0.00  0.00
ATOM   5613  N   LYS   353      45.015  33.505  31.355  0.00  0.00
ATOM   5614  H   LYS   353      44.830  33.305  32.339  0.00  0.00
ATOM   5615  CA  LYS   353      45.871  34.730  31.043  0.00  0.00
ATOM   5616  HA  LYS   353      46.350  34.679  30.066  0.00  0.00
ATOM   5617  CB  LYS   353      44.933  35.928  31.115  0.00  0.00
ATOM   5618  HB2 LYS   353      44.205  35.703  30.354  0.00  0.00
ATOM   5619  HB3 LYS   353      44.691  36.091  32.117  0.00  0.00
ATOM   5620  CG  LYS   353      45.544  37.231  30.648  0.00  0.00
ATOM   5621  HG2 LYS   353      46.499  37.473  31.200  0.00  0.00
ATOM   5622  HG3 LYS   353      45.914  37.131  29.657  0.00  0.00
ATOM   5623  CD  LYS   353      44.523  38.365  30.758  0.00  0.00
ATOM   5624  HD2 LYS   353      43.614  38.097  30.220  0.00  0.00
ATOM   5625  HD3 LYS   353      44.190  38.526  31.814  0.00  0.00
ATOM   5626  CE  LYS   353      44.994  39.727  30.240  0.00  0.00
ATOM   5627  HE2 LYS   353      45.207  39.673  29.174  0.00  0.00
ATOM   5628  HE3 LYS   353      44.271  40.500  30.353  0.00  0.00
ATOM   5629  NZ  LYS   353      46.348  40.094  30.752  0.00  0.00
ATOM   5630  HZ1 LYS   353      47.008  39.482  30.322  0.00  0.00
ATOM   5631  HZ2 LYS   353      46.598  41.012  30.451  0.00  0.00
ATOM   5632  HZ3 LYS   353      46.339  40.060  31.795  0.00  0.00
ATOM   5633  C   LYS   353      47.038  34.913  32.019  0.00  0.00
ATOM   5634  O   LYS   353      47.055  35.806  32.888  0.00  0.00
ATOM   5635  N   PRO   354      48.105  34.057  31.912  0.00  0.00
ATOM   5636  CD  PRO   354      48.319  33.040  30.946  0.00  0.00
ATOM   5637  HD2 PRO   354      47.937  33.304  29.938  0.00  0.00
ATOM   5638  HD3 PRO   354      47.849  32.121  31.191  0.00  0.00
ATOM   5639  CG  PRO   354      49.825  32.852  30.854  0.00  0.00
ATOM   5640  HG2 PRO   354      50.187  33.474  29.929  0.00  0.00
ATOM   5641  HG3 PRO   354      50.032  31.871  30.629  0.00  0.00
ATOM   5642  CB  PRO   354      50.370  33.224  32.128  0.00  0.00
ATOM   5643  HB2 PRO   354      51.440  33.492  32.102  0.00  0.00
ATOM   5644  HB3 PRO   354      50.303  32.324  32.791  0.00  0.00
ATOM   5645  CA  PRO   354      49.432  34.442  32.521  0.00  0.00
ATOM   5646  HA  PRO   354      49.351  34.455  33.651  0.00  0.00
ATOM   5647  C   PRO   354      50.003  35.804  32.111  0.00  0.00
ATOM   5648  O   PRO   354      49.659  36.342  31.074  0.00  0.00
ATOM   5649  N   VAL   355      50.999  36.222  32.886  0.00  0.00
ATOM   5650  H   VAL   355      51.316  35.690  33.664  0.00  0.00
ATOM   5651  CA  VAL   355      51.669  37.554  32.655  0.00  0.00
ATOM   5652  HA  VAL   355      51.535  37.837  31.624  0.00  0.00
ATOM   5653  CB  VAL   355      50.973  38.736  33.389  0.00  0.00
ATOM   5654  HB  VAL   355      50.976  38.615  34.497  0.00  0.00
ATOM   5655  CG1 VAL   355      51.507  40.164  33.085  0.00  0.00
ATOM   5656 1HG1 VAL   355      52.577  40.423  32.996  0.00  0.00
ATOM   5657 2HG1 VAL   355      51.219  40.452  32.005  0.00  0.00
ATOM   5658 3HG1 VAL   355      50.990  40.947  33.713  0.00  0.00
ATOM   5659  CG2 VAL   355      49.467  38.813  33.084  0.00  0.00
ATOM   5660 1HG2 VAL   355      48.987  37.915  33.400  0.00  0.00
ATOM   5661 2HG2 VAL   355      48.989  39.686  33.609  0.00  0.00
ATOM   5662 3HG2 VAL   355      49.231  39.023  31.954  0.00  0.00
ATOM   5663  C   VAL   355      53.127  37.465  33.082  0.00  0.00
ATOM   5664  O   VAL   355      53.333  36.939  34.139  0.00  0.00
ATOM   5665  N   ASN   356      54.177  37.925  32.337  0.00  0.00
ATOM   5666  H   ASN   356      54.038  38.358  31.443  0.00  0.00
ATOM   5667  CA  ASN   356      55.559  37.887  32.720  0.00  0.00
ATOM   5668  HA  ASN   356      55.759  36.885  33.209  0.00  0.00
ATOM   5669  CB  ASN   356      56.471  38.009  31.472  0.00  0.00
ATOM   5670  HB2 ASN   356      56.205  37.152  30.873  0.00  0.00
ATOM   5671  HB3 ASN   356      56.333  38.896  30.936  0.00  0.00
ATOM   5672  CG  ASN   356      57.936  37.815  31.790  0.00  0.00
ATOM   5673  OD1 ASN   356      58.203  37.794  33.007  0.00  0.00
ATOM   5674  ND2 ASN   356      58.916  37.719  30.886  0.00  0.00
ATOM   5675 1HD2 ASN   356      59.872  37.526  31.188  0.00  0.00
ATOM   5676 2HD2 ASN   356      58.637  37.935  29.874  0.00  0.00
ATOM   5677  C   ASN   356      55.945  38.905  33.801  0.00  0.00
ATOM   5678  O   ASN   356      56.162  40.102  33.497  0.00  0.00
ATOM   5679  N   HIE   357      56.015  38.434  35.057  0.00  0.00
ATOM   5680  H   HIE   357      55.901  37.419  35.266  0.00  0.00
ATOM   5681  CA  HIE   357      56.138  39.412  36.175  0.00  0.00
ATOM   5682  HA  HIE   357      55.486  40.199  35.933  0.00  0.00
ATOM   5683  CB  HIE   357      55.748  38.787  37.503  0.00  0.00
ATOM   5684  HB2 HIE   357      56.246  37.836  37.687  0.00  0.00
ATOM   5685  HB3 HIE   357      56.043  39.532  38.308  0.00  0.00
ATOM   5686  CG  HIE   357      54.220  38.554  37.533  0.00  0.00
ATOM   5687  ND1 HIE   357      53.308  39.555  37.176  0.00  0.00
ATOM   5688  CE1 HIE   357      52.121  38.953  37.176  0.00  0.00
ATOM   5689  HE1 HIE   357      51.224  39.521  37.055  0.00  0.00
ATOM   5690  NE2 HIE   357      52.215  37.711  37.616  0.00  0.00
ATOM   5691  HE2 HIE   357      51.472  37.103  37.873  0.00  0.00
ATOM   5692  CD2 HIE   357      53.526  37.458  37.891  0.00  0.00
ATOM   5693  HD2 HIE   357      53.847  36.470  38.232  0.00  0.00
ATOM   5694  C   HIE   357      57.609  39.961  36.197  0.00  0.00
ATOM   5695  O   HIE   357      57.839  40.935  36.890  0.00  0.00
ATOM   5696  N   SER   358      58.538  39.511  35.332  0.00  0.00
ATOM   5697  H   SER   358      58.374  38.716  34.714  0.00  0.00
ATOM   5698  CA  SER   358      59.885  40.056  35.292  0.00  0.00
ATOM   5699  HA  SER   358      60.267  40.396  36.254  0.00  0.00
ATOM   5700  CB  SER   358      60.882  38.841  34.990  0.00  0.00
ATOM   5701  HB2 SER   358      60.575  38.466  34.078  0.00  0.00
ATOM   5702  HB3 SER   358      61.906  39.219  34.914  0.00  0.00
ATOM   5703  OG  SER   358      60.769  37.781  35.930  0.00  0.00
ATOM   5704  HG  SER   358      61.382  37.042  35.774  0.00  0.00
ATOM   5705  C   SER   358      60.063  41.239  34.333  0.00  0.00
ATOM   5706  O   SER   358      61.074  41.911  34.424  0.00  0.00
ATOM   5707  N   THR   359      59.104  41.497  33.365  0.00  0.00
ATOM   5708  H   THR   359      58.371  40.805  33.419  0.00  0.00
ATOM   5709  CA  THR   359      59.040  42.646  32.447  0.00  0.00
ATOM   5710  HA  THR   359      60.032  43.151  32.557  0.00  0.00
ATOM   5711  CB  THR   359      58.866  42.093  31.085  0.00  0.00
ATOM   5712  HB  THR   359      58.801  42.928  30.428  0.00  0.00
ATOM   5713  CG2 THR   359      59.994  41.193  30.622  0.00  0.00
ATOM   5714 1HG2 THR   359      59.796  40.179  31.041  0.00  0.00
ATOM   5715 2HG2 THR   359      59.975  41.153  29.518  0.00  0.00
ATOM   5716 3HG2 THR   359      60.962  41.590  31.024  0.00  0.00
ATOM   5717  OG1 THR   359      57.593  41.422  30.899  0.00  0.00
ATOM   5718  HG1 THR   359      57.254  41.534  30.035  0.00  0.00
ATOM   5719  C   THR   359      58.048  43.711  32.901  0.00  0.00
ATOM   5720  O   THR   359      57.894  44.697  32.229  0.00  0.00
ATOM   5721  N   LEU   360      57.266  43.440  34.014  0.00  0.00
ATOM   5722  H   LEU   360      57.387  42.531  34.486  0.00  0.00
ATOM   5723  CA  LEU   360      55.976  44.093  34.201  0.00  0.00
ATOM   5724  HA  LEU   360      55.508  44.103  33.248  0.00  0.00
ATOM   5725  CB  LEU   360      55.061  43.209  35.154  0.00  0.00
ATOM   5726  HB2 LEU   360      54.959  42.148  34.802  0.00  0.00
ATOM   5727  HB3 LEU   360      55.490  43.146  36.230  0.00  0.00
ATOM   5728  CG  LEU   360      53.622  43.726  35.293  0.00  0.00
ATOM   5729  HG  LEU   360      53.632  44.727  35.770  0.00  0.00
ATOM   5730  CD1 LEU   360      52.933  43.743  33.958  0.00  0.00
ATOM   5731 1HD1 LEU   360      53.296  44.517  33.290  0.00  0.00
ATOM   5732 2HD1 LEU   360      53.048  42.769  33.426  0.00  0.00
ATOM   5733 3HD1 LEU   360      51.807  43.973  34.132  0.00  0.00
ATOM   5734  CD2 LEU   360      52.778  42.838  36.316  0.00  0.00
ATOM   5735 1HD2 LEU   360      52.589  41.871  35.805  0.00  0.00
ATOM   5736 2HD2 LEU   360      53.294  42.808  37.284  0.00  0.00
ATOM   5737 3HD2 LEU   360      51.735  43.263  36.372  0.00  0.00
ATOM   5738  C   LEU   360      55.993  45.587  34.589  0.00  0.00
ATOM   5739  O   LEU   360      55.058  46.363  34.302  0.00  0.00
ATOM   5740  N   ILE   361      57.091  46.039  35.149  0.00  0.00
ATOM   5741  H   ILE   361      57.943  45.465  35.197  0.00  0.00
ATOM   5742  CA  ILE   361      57.351  47.546  35.206  0.00  0.00
ATOM   5743  HA  ILE   361      56.373  47.918  35.471  0.00  0.00
ATOM   5744  CB  ILE   361      58.420  47.968  36.218  0.00  0.00
ATOM   5745  HB  ILE   361      58.453  49.115  36.173  0.00  0.00
ATOM   5746  CG2 ILE   361      57.852  47.616  37.631  0.00  0.00
ATOM   5747 1HG2 ILE   361      57.709  46.517  37.743  0.00  0.00
ATOM   5748 2HG2 ILE   361      58.552  47.819  38.414  0.00  0.00
ATOM   5749 3HG2 ILE   361      56.903  48.143  37.792  0.00  0.00
ATOM   5750  CG1 ILE   361      59.867  47.475  35.922  0.00  0.00
ATOM   5751 2HG1 ILE   361      59.895  46.419  35.885  0.00  0.00
ATOM   5752 3HG1 ILE   361      60.252  47.962  35.040  0.00  0.00
ATOM   5753  CD1 ILE   361      60.897  47.813  36.990  0.00  0.00
ATOM   5754 1HD1 ILE   361      60.907  48.814  37.252  0.00  0.00
ATOM   5755 2HD1 ILE   361      60.778  47.236  37.895  0.00  0.00
ATOM   5756 3HD1 ILE   361      61.883  47.688  36.538  0.00  0.00
ATOM   5757  C   ILE   361      57.672  48.122  33.806  0.00  0.00
ATOM   5758  O   ILE   361      57.156  49.147  33.522  0.00  0.00
ATOM   5759  N   GLU   362      58.455  47.541  32.977  0.00  0.00
ATOM   5760  H   GLU   362      58.777  46.615  33.202  0.00  0.00
ATOM   5761  CA  GLU   362      58.981  48.227  31.853  0.00  0.00
ATOM   5762  HA  GLU   362      59.012  49.271  32.009  0.00  0.00
ATOM   5763  CB  GLU   362      60.452  47.919  31.856  0.00  0.00
ATOM   5764  HB2 GLU   362      60.848  48.158  32.795  0.00  0.00
ATOM   5765  HB3 GLU   362      60.534  46.878  31.635  0.00  0.00
ATOM   5766  CG  GLU   362      61.339  48.514  30.789  0.00  0.00
ATOM   5767  HG2 GLU   362      60.668  48.536  29.852  0.00  0.00
ATOM   5768  HG3 GLU   362      61.628  49.556  31.148  0.00  0.00
ATOM   5769  CD  GLU   362      62.609  47.645  30.534  0.00  0.00
ATOM   5770  OE1 GLU   362      62.599  46.590  29.919  0.00  0.00
ATOM   5771  OE2 GLU   362      63.700  48.124  30.846  0.00  0.00
ATOM   5772  C   GLU   362      58.190  48.053  30.514  0.00  0.00
ATOM   5773  O   GLU   362      57.974  49.058  29.832  0.00  0.00
ATOM   5774  N   ASP   363      57.678  46.815  30.300  0.00  0.00
ATOM   5775  H   ASP   363      58.035  46.037  30.806  0.00  0.00
ATOM   5776  CA  ASP   363      56.484  46.635  29.443  0.00  0.00
ATOM   5777  HA  ASP   363      56.874  46.806  28.443  0.00  0.00
ATOM   5778  CB  ASP   363      56.107  45.154  29.497  0.00  0.00
ATOM   5779  HB2 ASP   363      57.072  44.645  29.480  0.00  0.00
ATOM   5780  HB3 ASP   363      55.663  44.899  30.472  0.00  0.00
ATOM   5781  CG  ASP   363      55.285  44.559  28.338  0.00  0.00
ATOM   5782  OD1 ASP   363      55.280  45.005  27.154  0.00  0.00
ATOM   5783  OD2 ASP   363      54.714  43.514  28.609  0.00  0.00
ATOM   5784  C   ASP   363      55.272  47.523  29.825  0.00  0.00
ATOM   5785  O   ASP   363      54.552  47.903  28.893  0.00  0.00
ATOM   5786  N   CYS   364      55.060  47.895  31.086  0.00  0.00
ATOM   5787  H   CYS   364      55.720  47.552  31.745  0.00  0.00
ATOM   5788  CA  CYS   364      54.102  48.919  31.458  0.00  0.00
ATOM   5789  HA  CYS   364      53.267  48.723  30.861  0.00  0.00
ATOM   5790  CB  CYS   364      53.628  48.842  33.046  0.00  0.00
ATOM   5791  HB2 CYS   364      54.513  48.697  33.676  0.00  0.00
ATOM   5792  HB3 CYS   364      53.023  49.740  33.176  0.00  0.00
ATOM   5793  SG  CYS   364      52.460  47.437  32.995  0.00  0.00
ATOM   5794  HG  CYS   364      53.331  46.500  33.221  0.00  0.00
ATOM   5795  C   CYS   364      54.612  50.387  31.175  0.00  0.00
ATOM   5796  O   CYS   364      53.782  51.167  30.659  0.00  0.00
ATOM   5797  N   ILE   365      55.896  50.696  31.442  0.00  0.00
ATOM   5798  H   ILE   365      56.448  50.041  32.018  0.00  0.00
ATOM   5799  CA  ILE   365      56.490  51.995  31.101  0.00  0.00
ATOM   5800  HA  ILE   365      55.786  52.798  31.369  0.00  0.00
ATOM   5801  CB  ILE   365      57.906  52.178  31.718  0.00  0.00
ATOM   5802  HB  ILE   365      58.554  51.282  31.664  0.00  0.00
ATOM   5803  CG2 ILE   365      58.779  53.265  30.998  0.00  0.00
ATOM   5804 1HG2 ILE   365      58.857  53.124  29.941  0.00  0.00
ATOM   5805 2HG2 ILE   365      58.308  54.231  31.146  0.00  0.00
ATOM   5806 3HG2 ILE   365      59.753  53.143  31.450  0.00  0.00
ATOM   5807  CG1 ILE   365      57.692  52.490  33.211  0.00  0.00
ATOM   5808 2HG1 ILE   365      57.244  53.418  33.418  0.00  0.00
ATOM   5809 3HG1 ILE   365      56.985  51.747  33.602  0.00  0.00
ATOM   5810  CD1 ILE   365      58.996  52.418  34.033  0.00  0.00
ATOM   5811 1HD1 ILE   365      58.710  52.538  35.059  0.00  0.00
ATOM   5812 2HD1 ILE   365      59.461  51.480  33.831  0.00  0.00
ATOM   5813 3HD1 ILE   365      59.693  53.194  33.753  0.00  0.00
ATOM   5814  C   ILE   365      56.627  52.288  29.557  0.00  0.00
ATOM   5815  O   ILE   365      56.319  53.371  29.108  0.00  0.00
ATOM   5816  N   VAL   366      56.908  51.264  28.813  0.00  0.00
ATOM   5817  H   VAL   366      57.192  50.483  29.288  0.00  0.00
ATOM   5818  CA  VAL   366      56.967  51.326  27.302  0.00  0.00
ATOM   5819  HA  VAL   366      57.435  52.213  26.919  0.00  0.00
ATOM   5820  CB  VAL   366      57.690  50.134  26.769  0.00  0.00
ATOM   5821  HB  VAL   366      57.277  49.147  27.090  0.00  0.00
ATOM   5822  CG1 VAL   366      57.667  50.097  25.199  0.00  0.00
ATOM   5823 1HG1 VAL   366      57.864  51.078  24.784  0.00  0.00
ATOM   5824 2HG1 VAL   366      58.513  49.490  24.837  0.00  0.00
ATOM   5825 3HG1 VAL   366      56.673  49.651  24.878  0.00  0.00
ATOM   5826  CG2 VAL   366      59.172  50.404  27.065  0.00  0.00
ATOM   5827 1HG2 VAL   366      59.778  49.821  26.334  0.00  0.00
ATOM   5828 2HG2 VAL   366      59.449  51.426  26.864  0.00  0.00
ATOM   5829 3HG2 VAL   366      59.420  50.189  28.178  0.00  0.00
ATOM   5830  C   VAL   366      55.513  51.288  26.746  0.00  0.00
ATOM   5831  O   VAL   366      55.175  51.946  25.782  0.00  0.00
ATOM   5832  N   GLY   367      54.590  50.620  27.545  0.00  0.00
ATOM   5833  H   GLY   367      54.857  50.104  28.377  0.00  0.00
ATOM   5834  CA  GLY   367      53.179  50.819  27.311  0.00  0.00
ATOM   5835  HA2 GLY   367      53.002  50.493  26.326  0.00  0.00
ATOM   5836  HA3 GLY   367      52.622  50.209  28.023  0.00  0.00
ATOM   5837  C   GLY   367      52.640  52.218  27.539  0.00  0.00
ATOM   5838  O   GLY   367      51.731  52.698  26.832  0.00  0.00
ATOM   5839  N   CYS   368      53.193  53.004  28.467  0.00  0.00
ATOM   5840  H   CYS   368      53.984  52.670  28.992  0.00  0.00
ATOM   5841  CA  CYS   368      52.814  54.407  28.599  0.00  0.00
ATOM   5842  HA  CYS   368      51.688  54.421  28.708  0.00  0.00
ATOM   5843  CB  CYS   368      53.405  55.027  29.908  0.00  0.00
ATOM   5844  HB2 CYS   368      54.547  54.893  29.791  0.00  0.00
ATOM   5845  HB3 CYS   368      53.150  56.076  29.963  0.00  0.00
ATOM   5846  SG  CYS   368      52.846  54.011  31.342  0.00  0.00
ATOM   5847  HG  CYS   368      52.207  52.878  30.696  0.00  0.00
ATOM   5848  C   CYS   368      53.215  55.193  27.339  0.00  0.00
ATOM   5849  O   CYS   368      52.447  56.013  26.945  0.00  0.00
ATOM   5850  N   LEU   369      54.290  54.929  26.649  0.00  0.00
ATOM   5851  H   LEU   369      54.940  54.239  26.910  0.00  0.00
ATOM   5852  CA  LEU   369      54.566  55.640  25.332  0.00  0.00
ATOM   5853  HA  LEU   369      54.273  56.692  25.503  0.00  0.00
ATOM   5854  CB  LEU   369      56.046  55.498  24.814  0.00  0.00
ATOM   5855  HB2 LEU   369      56.362  54.482  24.573  0.00  0.00
ATOM   5856  HB3 LEU   369      56.045  56.030  23.878  0.00  0.00
ATOM   5857  CG  LEU   369      57.111  56.109  25.810  0.00  0.00
ATOM   5858  HG  LEU   369      56.513  56.552  26.577  0.00  0.00
ATOM   5859  CD1 LEU   369      58.025  55.060  26.396  0.00  0.00
ATOM   5860 1HD1 LEU   369      58.717  55.421  27.230  0.00  0.00
ATOM   5861 2HD1 LEU   369      57.463  54.341  26.903  0.00  0.00
ATOM   5862 3HD1 LEU   369      58.606  54.538  25.636  0.00  0.00
ATOM   5863  CD2 LEU   369      57.891  57.232  25.232  0.00  0.00
ATOM   5864 1HD2 LEU   369      58.624  57.569  25.938  0.00  0.00
ATOM   5865 2HD2 LEU   369      58.490  56.944  24.396  0.00  0.00
ATOM   5866 3HD2 LEU   369      57.251  58.074  24.959  0.00  0.00
ATOM   5867  C   LEU   369      53.592  55.082  24.204  0.00  0.00
ATOM   5868  O   LEU   369      53.062  55.865  23.426  0.00  0.00
ATOM   5869  N   ALA   370      53.312  53.765  24.236  0.00  0.00
ATOM   5870  H   ALA   370      53.735  53.199  24.980  0.00  0.00
ATOM   5871  CA  ALA   370      52.555  53.146  23.153  0.00  0.00
ATOM   5872  HA  ALA   370      52.897  53.478  22.203  0.00  0.00
ATOM   5873  CB  ALA   370      52.919  51.667  23.113  0.00  0.00
ATOM   5874  HB1 ALA   370      53.960  51.372  23.155  0.00  0.00
ATOM   5875  HB2 ALA   370      52.560  51.239  24.049  0.00  0.00
ATOM   5876  HB3 ALA   370      52.498  51.206  22.205  0.00  0.00
ATOM   5877  C   ALA   370      51.085  53.461  23.187  0.00  0.00
ATOM   5878  O   ALA   370      50.389  53.072  22.296  0.00  0.00
ATOM   5879  N   SER   371      50.612  54.215  24.195  0.00  0.00
ATOM   5880  H   SER   371      51.364  54.399  24.881  0.00  0.00
ATOM   5881  CA  SER   371      49.203  54.479  24.505  0.00  0.00
ATOM   5882  HA  SER   371      48.627  54.396  23.571  0.00  0.00
ATOM   5883  CB  SER   371      48.694  53.430  25.355  0.00  0.00
ATOM   5884  HB2 SER   371      49.017  53.565  26.329  0.00  0.00
ATOM   5885  HB3 SER   371      47.611  53.572  25.364  0.00  0.00
ATOM   5886  OG  SER   371      48.937  52.122  24.920  0.00  0.00
ATOM   5887  HG  SER   371      48.220  51.933  24.247  0.00  0.00
ATOM   5888  C   SER   371      48.956  55.931  25.067  0.00  0.00
ATOM   5889  O   SER   371      48.058  56.219  25.789  0.00  0.00
ATOM   5890  N   ASN   372      49.830  56.856  24.710  0.00  0.00
ATOM   5891  H   ASN   372      50.487  56.476  23.968  0.00  0.00
ATOM   5892  CA  ASN   372      49.725  58.302  24.781  0.00  0.00
ATOM   5893  HA  ASN   372      50.704  58.772  24.474  0.00  0.00
ATOM   5894  CB  ASN   372      48.706  58.808  23.675  0.00  0.00
ATOM   5895  HB2 ASN   372      48.899  58.366  22.790  0.00  0.00
ATOM   5896  HB3 ASN   372      47.686  58.479  23.894  0.00  0.00
ATOM   5897  CG  ASN   372      48.653  60.357  23.470  0.00  0.00
ATOM   5898  OD1 ASN   372      49.643  61.049  23.629  0.00  0.00
ATOM   5899  ND2 ASN   372      47.567  60.873  22.952  0.00  0.00
ATOM   5900 1HD2 ASN   372      47.326  61.801  23.135  0.00  0.00
ATOM   5901 2HD2 ASN   372      46.782  60.275  22.751  0.00  0.00
ATOM   5902  C   ASN   372      49.534  58.949  26.286  0.00  0.00
ATOM   5903  O   ASN   372      48.707  59.774  26.644  0.00  0.00
ATOM   5904  N   LEU   373      50.305  58.349  27.217  0.00  0.00
ATOM   5905  H   LEU   373      50.633  57.448  27.017  0.00  0.00
ATOM   5906  CA  LEU   373      50.573  58.766  28.596  0.00  0.00
ATOM   5907  HA  LEU   373      49.980  59.658  28.931  0.00  0.00
ATOM   5908  CB  LEU   373      50.230  57.593  29.516  0.00  0.00
ATOM   5909  HB2 LEU   373      50.740  56.620  29.141  0.00  0.00
ATOM   5910  HB3 LEU   373      50.707  57.800  30.412  0.00  0.00
ATOM   5911  CG  LEU   373      48.673  57.300  29.598  0.00  0.00
ATOM   5912  HG  LEU   373      48.246  57.470  28.614  0.00  0.00
ATOM   5913  CD1 LEU   373      48.407  55.894  30.108  0.00  0.00
ATOM   5914 1HD1 LEU   373      47.341  55.680  30.339  0.00  0.00
ATOM   5915 2HD1 LEU   373      48.795  55.124  29.339  0.00  0.00
ATOM   5916 3HD1 LEU   373      48.962  55.900  31.018  0.00  0.00
ATOM   5917  CD2 LEU   373      47.901  58.266  30.517  0.00  0.00
ATOM   5918 1HD2 LEU   373      47.776  59.163  29.983  0.00  0.00
ATOM   5919 2HD2 LEU   373      46.871  57.858  30.819  0.00  0.00
ATOM   5920 3HD2 LEU   373      48.576  58.479  31.435  0.00  0.00
ATOM   5921  C   LEU   373      52.045  59.169  28.805  0.00  0.00
ATOM   5922  O   LEU   373      52.242  60.002  29.707  0.00  0.00
ATOM   5923  N   LEU   374      53.070  58.769  28.054  0.00  0.00
ATOM   5924  H   LEU   374      52.877  58.016  27.356  0.00  0.00
ATOM   5925  CA  LEU   374      54.500  59.087  28.345  0.00  0.00
ATOM   5926  HA  LEU   374      54.427  60.019  28.895  0.00  0.00
ATOM   5927  CB  LEU   374      55.203  57.983  29.178  0.00  0.00
ATOM   5928  HB2 LEU   374      54.520  57.592  30.022  0.00  0.00
ATOM   5929  HB3 LEU   374      55.242  57.092  28.498  0.00  0.00
ATOM   5930  CG  LEU   374      56.566  58.140  29.885  0.00  0.00
ATOM   5931  HG  LEU   374      57.400  58.633  29.364  0.00  0.00
ATOM   5932  CD1 LEU   374      56.390  58.835  31.231  0.00  0.00
ATOM   5933 1HD1 LEU   374      55.762  58.220  31.834  0.00  0.00
ATOM   5934 2HD1 LEU   374      57.290  59.033  31.817  0.00  0.00
ATOM   5935 3HD1 LEU   374      55.776  59.766  31.140  0.00  0.00
ATOM   5936  CD2 LEU   374      57.188  56.751  30.181  0.00  0.00
ATOM   5937 1HD2 LEU   374      56.548  56.251  30.882  0.00  0.00
ATOM   5938 2HD2 LEU   374      57.415  56.080  29.280  0.00  0.00
ATOM   5939 3HD2 LEU   374      58.130  56.751  30.677  0.00  0.00
ATOM   5940  C   LEU   374      55.256  59.434  27.010  0.00  0.00
ATOM   5941  O   LEU   374      54.911  58.952  25.939  0.00  0.00
ATOM   5942  N   LEU   375      56.248  60.270  27.077  0.00  0.00
ATOM   5943  H   LEU   375      56.396  60.660  27.996  0.00  0.00
ATOM   5944  CA  LEU   375      57.202  60.726  25.970  0.00  0.00
ATOM   5945  HA  LEU   375      57.173  60.057  25.163  0.00  0.00
ATOM   5946  CB  LEU   375      56.864  62.161  25.509  0.00  0.00
ATOM   5947  HB2 LEU   375      56.975  62.831  26.331  0.00  0.00
ATOM   5948  HB3 LEU   375      57.587  62.367  24.629  0.00  0.00
ATOM   5949  CG  LEU   375      55.405  62.219  24.961  0.00  0.00
ATOM   5950  HG  LEU   375      54.701  61.647  25.565  0.00  0.00
ATOM   5951  CD1 LEU   375      55.211  63.717  24.929  0.00  0.00
ATOM   5952 1HD1 LEU   375      55.934  64.122  24.163  0.00  0.00
ATOM   5953 2HD1 LEU   375      54.187  64.059  24.593  0.00  0.00
ATOM   5954 3HD1 LEU   375      55.288  64.081  25.932  0.00  0.00
ATOM   5955  CD2 LEU   375      55.201  61.760  23.496  0.00  0.00
ATOM   5956 1HD2 LEU   375      55.896  62.308  22.855  0.00  0.00
ATOM   5957 2HD2 LEU   375      55.373  60.653  23.510  0.00  0.00
ATOM   5958 3HD2 LEU   375      54.205  61.993  23.144  0.00  0.00
ATOM   5959  C   LEU   375      58.648  60.691  26.592  0.00  0.00
ATOM   5960  O   LEU   375      58.759  60.916  27.817  0.00  0.00
ATOM   5961  N   PRO   376      59.681  60.464  25.767  0.00  0.00
ATOM   5962  CD  PRO   376      59.605  60.360  24.345  0.00  0.00
ATOM   5963  HD2 PRO   376      59.752  61.298  23.914  0.00  0.00
ATOM   5964  HD3 PRO   376      58.623  59.916  23.967  0.00  0.00
ATOM   5965  CG  PRO   376      60.812  59.464  23.938  0.00  0.00
ATOM   5966  HG2 PRO   376      61.019  59.669  22.856  0.00  0.00
ATOM   5967  HG3 PRO   376      60.503  58.440  24.175  0.00  0.00
ATOM   5968  CB  PRO   376      61.840  59.906  24.875  0.00  0.00
ATOM   5969  HB2 PRO   376      62.372  60.740  24.386  0.00  0.00
[truncated: 112,615 more chars]
